# Supplementary material for: When less is more – a fast TurboID knock-in approach for high-sensitivity endogenous interactome mapping
Source: J Cell Sci. 2024 Aug 28;137(16):jcs261952. doi: 10.1242/jcs.261952 (PMC11385326; doi:10.1242/jcs.261952)
Supplement: Table S1. [file joces-137-261952-TableS1.xlsx]

## Sheet: Export 3 measurements find in a
Table S1: List of quantified proteins detected by quantitaive mass spectrometry in proximity labeling-based experiments from HeLa cells expressing AP1µA fused to TurboID using endogenous tagging (knock-in, KI) or transient overexpression (OE). For control, a cytosolic TurboID overexpressed in wildtype cells (OE cytosolic TurboID) was used as well as biotin treated WT cells (WT). Each experiment w…				KI vs. OE cytosolic TurboID					OE vs. OE cytosolic TurboID					KI vs. OE					KI vs. WT control					OE vs. WT control					LOG2 LFQ intensities (n=3)
Protein names	Gene names	Protein IDs	Mol. weight [kDa]	-Log p-value	q-value	Log2 fold change	T-test statistic	T-test Significant	-Log p-value	q-value	Log2 fold change	T-test statistic	T-test Significant	-Log p-value	q-value	Log2 fold change	T-test statistic	T-test Significant	-Log p-value	q-value	Log2 fold change	T-test statistic	T-test Significant	-Log p-value	q-value	Log2 fold change	T-test statistic	T-test Significant	OE cyt TurboID_01	OE cyt TurboID_02	OE cyt TurboID_03	KI_01	KI_02	KI_03	OE_01	OE_02	OE_03	WT Ctr_01	WT Ctr_02	WT Ctr_03	Peptides	Razor + unique peptides	Unique peptides	Sequence coverage [%]	Unique + razor sequence coverage [%]	Unique sequence coverage [%]		Q-value	Score
Septin-2	SEPT2	Q15019;B5MCX3;C9J2Q4;C9JB25	41.487	2.96623	0.00950204	-2.16077	-8.43708	+	0.236804	0.665379	0.130079	0.601905		3.82185	0.000788321	-2.29085	-14.0071	+	0.750238	0.22102	2.23226	1.63336		1.53459	0.011919	4.5231	3.32646	+	27.3701	27.4171	28.0127	25.1706	25.4537	25.6933	27.7491	27.8278	27.6132	23.8283	20.606	25.1865	24	24	24	80.1	80.1	80.1	41.487	0	323.31
Septin-6	SEPT6	B1AMS2;Q14141	49.303	3.53218	0.00788	-3.53298	-11.816	+	2.28002	0.0977143	-0.630299	-5.52317		3.32533	0.00181185	-2.90268	-10.456	+	NaN	1	0	NaN		3.77213	0	3.91727	13.6051	+	24.928	25.0505	24.6686	20.819	21.4759	21.7532	24.2656	24.2153	24.2752	20.4617	20.7567	19.7859	17	8	8	41.5	27.8	27.8	49.303	0	323.31
Septin-7	SEPT7	E7ES33;E7EPK1;Q16181;G3V1Q4	48.715	2.66187	0.0128915	-2.48813	-7.01177	+	0.0837185	0.863947	0.073396	0.236486		3.70478	0.00133333	-2.56153	-13.0782	+	0.692113	0.247727	1.44615	1.51984		1.89202	0.00515593	4.00768	4.28245	+	27.608	27.0311	28.0797	24.717	25.2902	25.2472	27.5216	27.6701	27.7473	23.3987	22.1551	25.3621	30	30	30	65.5	65.5	65.5	48.715	0	323.31
Septin-8	SEPT8	A6NMH6;Q92599;A0A087X142;A6NFQ9;F8W8I8	49.915	NaN	1	0	NaN		0.0175503	0.971873	0.0580025	0.0528381		0.194921	0.711938	-0.524099	-0.507699		NaN	1	0	NaN		0.718582	0.124931	1.55746	1.57148		20.9326	22.638	20.9485	21.5593	20.1974	21.3641	23.4121	20.9473	20.3338	20.5581	19.4779	19.9848	10	4	4	29.8	19.5	19.5	49.915	0	323.31
Septin-9	SEPT9	Q9UHD8;A0A6Q8PHC2	65.401	2.60047	0.0130028	-2.60466	-6.75163	+	0.0684809	0.887538	0.0667953	0.196061		3.75895	0.00148718	-2.67146	-13.5003	+	1.04105	0.11746	2.1244	2.21635		2.1545	0.00344516	4.79586	5.0951	+	27.812	26.8065	27.8167	24.5441	24.8761	25.201	27.4602	27.6523	27.5231	22.4022	21.3236	24.5223	31	31	31	62.8	62.8	62.8	65.401	0	323.31
Septin-10	SEPT10	E7EW69;B5ME97;Q9P0V9;E7EX04	52.145	2.44808	0.0131765	-4.0345	-6.1416	+	0.539078	0.456975	0.337789	1.22135		2.70349	0.00408784	-4.37229	-7.19307	+	0.291686	0.625104	0.439568	0.720864		5.50332	0	4.81186	37.1401	+	24.8206	24.7664	25.5817	21.0465	19.9671	22.0516	25.5361	25.4037	25.2423	20.6309	20.3937	20.7218	21	19	18	68.9	64.2	59.8	52.145	0	323.31
Septin-11	SEPT11	D6RGI3;D6RER5;Q9NVA2;D6RDU5	49.005	3.16309	0.00891979	-3.07849	-9.49394	+	1.10732	0.211964	-0.53107	-2.35481		2.91538	0.00270886	-2.54742	-8.18218	+	0.0950707	0.894829	0.174529	0.265989		1.94478	0.004598	2.72195	4.43749	+	27.7236	28.0056	28.3187	24.6727	24.6525	25.4873	27.2231	27.5038	27.7279	23.5729	25.3071	25.4089	25	25	14	60	60	43.8	49.005	0	323.31
Aladin	AAAS	H3BU82;F8VZ44;Q9NRG9;F8VUB6	38.518	NaN	1	0	NaN		NaN	1	0	NaN		NaN	1	0	NaN		0.149588	0.826028	-0.175355	-0.40144		1.33048	0.0198951	1.39235	2.84308	+	20.3626	22.326	21.8578	19.8178	20.6668	20.2918	22.4018	21.2562	21.8215	20.4204	19.8155	21.0665	3	3	3	13.1	13.1	13.1	38.518	0	323.31
AP2-associated protein kinase 1	AAK1	A0A096LP25;Q2M2I8	125.88	0.116369	0.838501	0.0911344	0.320057		0.000203532	0.999872	-0.000178655	-0.000624721		0.15137	0.7858	0.091313	0.405717		3.79988	0.00572152	4.51542	13.828	+	3.75941	0	4.42411	13.504	+	25.2561	25.4599	24.6697	25.0439	25.0801	25.5351	25.1835	25.3742	24.8274	20.3503	20.4927	21.2698	29	29	28	43.3	43.3	42.2	125.88	0	286.74
Protein AAR2 homolog	AAR2	A0A7P0TA70;Q9Y312;A0A7P0T8J7;A2A2Q9	49.998	1.24206	0.0653043	-1.46025	-2.64515		1.5728	0.160196	1.5981	3.42155		3.10009	0.00202681	-3.05835	-9.14313	+	NaN	1	0	NaN		3.53952	0	3.73046	11.8671	+	21.5037	22.2774	23.074	21.4155	20.3396	20.7192	23.8893	23.6854	24.0747	20.4338	20.4585	19.5657	8	8	8	27.9	27.9	27.9	49.998	0	323.31
Alanine--tRNA ligase, cytoplasmic	AARS	P49588;A0A6Q8PGN5;A0A6Q8PF33;A0A6Q8PGE8;A0A6Q8PFY2;A0A6Q8PGR9;H3BPK7;A0A6Q8PGB5;A0A6Q8PFK3;A0A6Q8PHJ2;A0A6Q8PH44;A0A6Q8PHP7;A0A6Q8PHP3;A0A6Q8PF77	106.81	0.579733	0.280534	-1.01279	-1.30085		0.920169	0.273734	1.21935	1.96993		1.40767	0.0218422	-2.23214	-3.02128	+	0.460945	0.418805	-1.38501	-1.06727		0.282305	0.542651	0.847131	0.700839		21.9865	21.3512	22.97	22.0052	19.9076	21.3565	22.5212	23.6641	23.7805	20.3249	22.8921	24.2073	24	24	24	36.2	36.2	36.2	106.81	0	2.6596
Alanyl-tRNA editing protein Aarsd1	AARSD1;PTGES3L-AARSD1	L7N2F4;C9J5N1;B3KSP9;Q9BTE6	15.483	NaN	1	0	NaN		NaN	1	0	NaN		NaN	1	0	NaN		NaN	1	0	NaN		NaN	1	0	NaN		20.322	21.5618	20.9676	19.7605	20.5303	19.9915	21.7891	21.3699	20.9611	18.0982	20.4285	20.2262	1	1	1	10.7	10.7	10.7	15.483	0	323.31
L-aminoadipate-semialdehyde dehydrogenase-phosphopantetheinyl transferase	AASDHPPT	Q9NRN7;E9PLW6	35.776	3.6057	0.00772727	-2.80763	-12.3387	+	0.00547987	0.990393	-0.00578245	-0.0167191		3.1239	0.00209418	-2.80184	-9.27424	+	NaN	1	0	NaN		2.49509	0.00235628	3.00098	6.32453	+	23.7261	23.3173	24.0067	21.0788	20.8392	20.7092	23.142	23.7919	24.0988	19.9361	21.2068	20.8868	9	9	9	43	43	43	35.776	0	127.89
Protein AATF	AATF	A0A7P0TAR0;Q9NY61;A0A7P0T868;A0A7P0Z434;A0A7P0Z4N2;A0A087WTH8;A0A7P0TBI0;A0A7P0Z4P2;A0A7P0TBG4	60.39	2.70723	0.0129412	3.18605	7.20957	+	1.28811	0.175412	0.908835	2.74745		2.8175	0.00327002	2.27721	7.71109	+	2.97446	0.00625424	5.58767	8.479	+	2.30408	0.00275579	3.31046	5.60843	+	23.296	23.3612	24.3163	26.7856	26.366	27.3801	24.5925	24.5926	24.5148	20.4199	20.9542	22.3945	25	25	25	53.9	53.9	53.9	60.39	0	323.31
ATP-binding cassette sub-family A member 13	ABCA13	A0A0A0MT16;Q86UQ4	576.15	NaN	1	0	NaN		NaN	1	0	NaN		NaN	1	0	NaN		NaN	1	0	NaN		NaN	1	0	NaN		21.9605	22.4131	21.6166	21.9603	22.5177	20.8572	21.5453	21.5397	21.6029	19.7408	19.9618	21.1558	2	2	2	0.5	0.5	0.5	576.15	0.0057181	105.56
ATP-binding cassette sub-family B member 7, mitochondrial	ABCB7	A0A590UJS8;B4DGL8;A0A087WW65;A0A5F9ZA98;O75027	76.047	NaN	1	0	NaN		NaN	1	0	NaN		NaN	1	0	NaN		NaN	1	0	NaN		NaN	1	0	NaN		20.7405	20.987	21.8422	21.0085	20.4744	21.0425	21.6764	21.4093	21.5943	19.7204	19.8051	19.6092	1	1	1	5.1	5.1	5.1	76.047	0	323.31
Multidrug resistance-associated protein 1	ABCC1	A0A0A0MS99;A0A7I2V2E0;I3L4X2;P33527;A0A7I2V4C6	134.99	NaN	1	0	NaN		NaN	1	0	NaN		NaN	1	0	NaN		NaN	1	0	NaN		NaN	1	0	NaN		21.5604	21.7414	21.0336	21.7432	20.4462	20.2483	20.1533	21.6497	21.4996	21.8348	20.8275	21.0275	3	3	3	4	4	4	134.99	0	95.076
Multidrug resistance-associated protein 5	ABCC5	O15440	160.66	0.17076	0.765963	0.686308	0.451689		1.20931	0.187515	1.25917	2.57339		0.132452	0.815062	-0.57286	-0.359874		0.579821	0.316869	2.02956	1.30102		1.9021	0.00501534	2.60242	4.31177	+	21.4429	21.2463	21.5307	20.7925	25.1173	20.3691	21.9843	22.4161	23.5971	20.0037	20.7202	19.4662	2	2	2	1.7	1.7	1.7	160.66	0.008234	184.71
ATP-binding cassette sub-family D member 3	ABCD3	A0A3B3ITW3;P28288	75.421	0.0445331	0.933247	0.158231	0.130405		0.239816	0.662684	0.770013	0.608555		0.430647	0.338353	-0.611781	-1.00682		0.53213	0.353517	-0.743377	-1.20773		0.0642682	0.910803	-0.131596	-0.184707		23.4854	21.2977	25.3205	23.7106	24.0128	22.8549	23.9276	23.3982	25.0879	25.2836	23.6946	23.8304	15	15	15	29.3	29.3	29.3	75.421	0	171.45
ATP-binding cassette sub-family E member 1	ABCE1	P61221;D6R9I9	67.314	2.05232	0.0200449	3.15696	4.76616	+	1.32934	0.17325	1.72501	2.84048		1.84909	0.0104991	1.43195	4.15915	+	2.99851	0.00656	4.02467	8.6026	+	2.59236	0.00164247	2.59271	6.71789	+	25.4357	23.9902	25.9513	27.8072	28.8568	28.1841	26.8248	26.5946	27.1328	24.1523	23.7063	24.9155	31	31	31	56.8	56.8	56.8	67.314	0	168.72
ATP-binding cassette sub-family F member 1	ABCF1	Q5STZ8;Q8NE71;H0YGW7	96.053	1.74256	0.0288049	1.30232	3.8637	+	0.67373	0.383141	0.269376	1.48401		1.53028	0.0174387	1.03295	3.31584	+	2.03853	0.0201461	-1.64633	-4.72305	+	3.72805	0	-2.67928	-13.2579	+	26.9673	26.4282	26.6283	28.3666	27.3913	28.1727	27.1205	26.8212	26.8902	29.5621	29.9622	29.3453	63	63	63	70.2	70.2	70.2	96.053	0	247.19
ATP-binding cassette sub-family F member 2	ABCF2	Q9UG63;C9JHK9;C9JZV3	71.289	0.20812	0.709496	0.061058	0.537755		3.13032	0.0992	-0.49957	-9.30995		2.07435	0.00762249	0.560628	4.83567	+	1.58034	0.0406683	1.11115	3.44049	+	0.831311	0.088168	0.550524	1.79282		27.2531	27.1662	27.1402	27.1861	27.0985	27.4582	26.6043	26.7321	26.7246	26.4642	26.4166	25.5285	39	39	39	53	53	53	71.289	0	282.66
ATP-binding cassette sub-family F member 3	ABCF3	Q9NUQ8	79.744	0.837761	0.153938	-1.53905	-1.80559		0.204912	0.698414	-0.102724	-0.530483		0.777282	0.116015	-1.43632	-1.68638		0.117189	0.864076	0.343833	0.322107		1.24541	0.0248554	1.78015	2.65254	+	23.9613	24.4317	24.1078	23.0159	23.8512	21.0165	23.9375	23.9213	24.3337	20.9816	22.7792	23.0914	18	18	18	34.8	34.8	34.8	79.744	0	37.212
Alpha/beta hydrolase domain-containing protein 14B	ABHD14B	F8W9U3;Q96IU4	22.38	NaN	1	0	NaN		NaN	1	0	NaN		NaN	1	0	NaN		NaN	1	0	NaN		NaN	1	0	NaN		21.57	21.0786	21.2349	21.4002	22.0102	20.8574	22.0525	21.1094	21.2665	20.2444	20.9773	21.054	1	1	1	12.5	12.5	12.5	22.38	0.0031236	135.45
Abl interactor 1	ABI1	B6VEX4;A0A0A0MRT6;Q8IZP0	43.294	1.6068	0.0355839	-3.04345	-3.50747	+	1.23547	0.186201	0.674274	2.63064		1.93712	0.00903786	-3.71773	-4.41474	+	0.483324	0.39751	0.940098	1.11163		5.00453	0	4.65783	27.8446	+	24.5344	24.2069	25.0126	20.1903	21.3646	23.0686	25.39	25.3348	25.0518	20.3884	20.5765	20.8382	10	10	9	37.9	37.9	37.9	43.294	0	79.832
Abl interactor 2	ABI2	E9PEZ7;A0A0C4DG21;E7EW77;E7EP65;A0A7D9NKC8;F8WAL6;Q9NYB9	49.25	NaN	1	0	NaN		NaN	1	0	NaN		NaN	1	0	NaN		NaN	1	0	NaN		NaN	1	0	NaN		22.3265	21.2552	22.2756	20.564	20.4041	19.8442	21.1507	22.2576	21.378	20.5784	19.6786	19.6213	5	4	4	16.8	16.8	16.8	49.25	0	122.47
Tyrosine-protein kinase ABL1	ABL1	P00519	122.87	1.40353	0.0488407	-1.07889	-3.01159	+	0.596688	0.428087	0.440212	1.33392		2.58001	0.0042638	-1.51911	-6.6668	+	NaN	1	0	NaN		1.99876	0.00409138	1.94296	4.60032	+	21.7862	21.467	22.497	20.9669	21.0808	20.4658	22.2074	22.6105	22.2529	19.8867	20.1505	21.2048	2	2	2	2.7	2.7	2.7	122.87	0	323.31
Actin-binding LIM protein 1	ABLIM1	A0A3B3IS55;O14639;F8W8M4;A0A0A0MRL6;J3QSX6;A0A494C1G0	94.097	0.0699492	0.899886	-0.225889	-0.199999		0.101888	0.836101	0.0504004	0.28347		0.0857178	0.882851	-0.276289	-0.241718		0.656298	0.267682	2.09642	1.45005		1.21207	0.0275401	2.37271	2.57939	+	26.0118	25.9936	25.9461	25.7205	23.8209	27.7323	26.0881	26.3098	25.7048	25.4292	22.4596	23.0957	25	25	25	38.4	38.4	38.4	94.097	0	232.1
Active breakpoint cluster region-related protein	ABR	B7Z683;A0A0G2JQ41;A0A1C7CYZ0;I3L4Y1;Q12979	73.516	NaN	1	0	NaN		0.712377	0.3604	0.758266	1.55936		1.22968	0.0343537	-1.06879	-2.61793	+	NaN	1	0	NaN		1.12877	0.0345165	1.37894	2.40018	+	20.7293	20.8174	21.9409	20.5788	20.5516	21.4256	21.9044	21.4262	22.4319	19.5644	21.1739	20.8873	6	4	4	9.7	6.9	6.9	73.516	0	129.48
Ankyrin repeat and BTB/POZ domain-containing protein 2	ABTB2	Q8N961	113.65	NaN	1	0	NaN		NaN	1	0	NaN		NaN	1	0	NaN		NaN	1	0	NaN		NaN	1	0	NaN		21.1789	20.9465	21.5038	21.0518	20.4686	21.0313	21.01	22.3713	22.1973	20.2206	19.7618	19.9789	1	1	1	1.7	1.7	1.7	113.65	0	39.421
	ACACA	A0A087X0W4;A0A087WVR6	10.807	NaN	1	0	NaN		NaN	1	0	NaN		NaN	1	0	NaN		NaN	1	0	NaN		2.48867	0.0023397	-2.71411	-6.2993	+	22.4578	22.6647	20.8008	21.3033	20.8884	21.6881	20.7031	21.164	21.0307	19.6756	21.1097	20.4079	8	2	2	68.1	8.5	8.5	10.807	0.006776	323.31
Acetyl-CoA carboxylase 1;Biotin carboxylase	ACACA	Q13085;Q59FY4	265.55	2.53506	0.0123709	6.10185	6.48371	+	0.952226	0.261573	1.92106	2.03459		3.66841	0.00125405	4.18079	12.8019	+	1.58764	0.0401445	1.46668	3.4589	+	NaN	1	0	NaN		24.1508	24.3368	26.9809	30.8224	31.5703	31.3813	27.1079	26.652	27.4718	30.3167	29.9544	29.103	202	202	184	82.4	82.4	76.6	265.55	0	36.616
Acetyl-CoA carboxylase 2;Biotin carboxylase	ACACB	O00763	276.54	2.53846	0.012402	4.23256	6.49743	+	0.465529	0.500395	0.746686	1.07637		2.31742	0.00540241	3.48587	5.65616	+	1.02023	0.12117	1.06232	2.17339		1.95103	0.00454885	-2.42355	-4.45614	+	20.8424	20.981	22.4452	24.8884	26.2468	25.8311	22.115	21.3888	23.0048	24.9871	24.7366	24.0556	49	33	33	29	23	23	276.54	0	3.6112
Medium-chain specific acyl-CoA dehydrogenase, mitochondrial	ACADM	F6YB23;Q5T4U5;P11310;A0A7P0TB55;A0A7P0T8G6;A0A7P0TB51;A0A7P0T932	43.216	NaN	1	0	NaN		NaN	1	0	NaN		NaN	1	0	NaN		NaN	1	0	NaN		NaN	1	0	NaN		22.0817	21.0028	22.5289	21.5987	20.8698	20.6625	22.2276	21.4514	22.1817	20.9347	19.3067	20.5465	4	4	4	22.1	22.1	22.1	43.216	0	323.31
Very long-chain specific acyl-CoA dehydrogenase, mitochondrial	ACADVL	P49748	70.389	NaN	1	0	NaN		NaN	1	0	NaN		NaN	1	0	NaN		0.386609	0.496338	-0.636333	-0.917977		0.572376	0.198119	-1.00103	-1.28648		21.1932	21.8312	22.1318	21.0418	20.7337	20.811	21.2278	20.11	20.1547	21.2156	20.4756	22.8044	3	3	3	7.9	7.9	7.9	70.389	0	96.711
Arf-GAP with coiled-coil, ANK repeat and PH domain-containing protein 2	ACAP2	A0A5F9ZHJ9;A0A087X1H5;Q15057	23.614	NaN	1	0	NaN		NaN	1	0	NaN		NaN	1	0	NaN		NaN	1	0	NaN		NaN	1	0	NaN		20.9922	22.4548	21.0035	20.7875	20.7925	19.6405	20.9335	21.3207	21.5231	21.9275	21.0159	21.115	1	1	1	14.4	14.4	14.4	23.614	0.0082233	192.59
Acetyl-CoA acetyltransferase, mitochondrial	ACAT1	A0A5F9ZHL1;P24752;A0A5F9ZHD4;A0A5F9ZHJ7;A0A5F9ZI66;A0A5F9ZHJ0	46.108	NaN	1	0	NaN		NaN	1	0	NaN		NaN	1	0	NaN		0.442645	0.434618	-0.40772	-1.03082		0.021233	0.970734	-0.0398769	-0.0636734		21.3856	22.6237	20.7102	20.9946	21.1843	20.6861	21.2641	22.2285	20.4759	21.668	20.6302	21.7899	3	3	3	13.6	13.6	13.6	46.108	0	125.48
Golgi resident protein GCP60	ACBD3	Q9H3P7	60.593	NaN	1	0	NaN		0.167861	0.743236	-0.294794	-0.444877		0.712494	0.140393	-0.776459	-1.55959		NaN	1	0	NaN		1.06208	0.0418606	0.946915	2.26001	+	21.4727	21.1054	22.826	21.3028	20.4046	20.4831	21.2306	22.3072	20.982	20.5311	20.7469	20.4011	4	4	4	10	10	10	60.593	0	221.19
Apoptotic chromatin condensation inducer in the nucleus	ACIN1	S4R3H4;E7EQT4;Q9UKV3;G3V3B0	145.44	0.960746	0.119314	-0.994793	-2.05185		1.28095	0.17698	0.398927	2.73143		1.38163	0.0234835	-1.39372	-2.96058	+	1.60529	0.0388449	-1.88767	-3.50363	+	0.827481	0.0890935	-0.493949	-1.78525		26.3268	26.4615	26.7722	26.1118	24.6036	25.8608	27.006	26.7971	26.9542	26.887	27.5745	27.7776	48	48	48	45.2	45.2	45.2	145.44	0	235.46
ATP-citrate synthase	ACLY	P53396	120.84	0.717171	0.200811	-2.7594	-1.56872		0.215392	0.685532	1.02312	0.554165		2.07886	0.00763783	-3.78251	-4.85	+	2.91149	0.00682731	-5.15531	-8.16297	+	0.746187	0.114545	-1.3728	-1.62543		22.1543	21.2302	26.7799	20.1755	21.3907	20.32	24.9966	23.057	25.1802	24.8904	25.8348	26.627	56	56	56	62.3	62.3	62.3	120.84	0	41.895
Cytoplasmic aconitate hydratase	ACO1	P21399	98.398	0.692474	0.213655	-1.12884	-1.52054		0.700175	0.368339	0.895086	1.53556		1.72765	0.0118201	-2.02392	-3.8235	+	0.489772	0.391673	-1.36674	-1.12437		0.228744	0.653726	0.657188	0.584033		21.3766	22.296	23.2904	22.1793	20.618	20.7791	23.2486	22.8797	23.5199	20.9194	22.0828	24.6745	15	15	15	28.7	28.7	28.7	98.398	0	191.14
Acyl-coenzyme A thioesterase 1;Putative acyl-coenzyme A thioesterase 6;Acyl-coenzyme A thioesterase 2, mitochondrial	ACOT1;ACOT2;ACOT6	G3V4F2;A0A087X0W7;Q86TX2;A0A087WT95;Q3I5F7;P49753	43.733	0.687318	0.216736	-1.05302	-1.51049		0.886076	0.289132	1.49231	1.90163		2.11807	0.00759546	-2.54533	-4.97589	+	NaN	1	0	NaN		2.70566	0.00139252	3.4312	7.20265	+	22.5067	20.9614	23.1447	20.638	21.4208	21.395	24.0315	24.2385	22.8198	19.9147	20.477	20.4046	3	3	3	10.1	10.1	10.1	43.733	0	6.2768
Cytosolic acyl coenzyme A thioester hydrolase	ACOT7	O00154	41.796	NaN	1	0	NaN		NaN	1	0	NaN		NaN	1	0	NaN		0.437188	0.441472	-0.454728	-1.01991		0.199601	0.710002	-0.313717	-0.518396		21.7415	22.4098	21.9587	20.5662	20.8089	20.4692	19.9528	20.935	21.3795	20.8146	20.4779	21.916	3	3	3	12.6	12.6	12.6	41.796	0	182.71
Acyl-coenzyme A thioesterase 8	ACOT8	E9PRD4;E9PJN0;O14734;Q9BR14;E9PMC4;F6VBM3;E9PIS4;A0A494C0N6;H7C5A7	19.587	NaN	1	0	NaN		NaN	1	0	NaN		NaN	1	0	NaN		0.479162	0.400107	-0.81326	-1.1034		0.473145	0.274628	-0.846311	-1.09148		20.1271	20.8682	21.2031	21.2281	21.3806	21.1294	20.7151	21.5253	21.3985	23.3019	22.1131	20.7629	2	2	2	24.6	24.6	24.6	19.587	0	52.703
Acyl-coenzyme A thioesterase 9, mitochondrial	ACOT9	Q9Y305;H7C5Q2;C9J7L8	49.901	0.129754	0.822754	0.30361	0.353253		0.200127	0.702121	-0.308982	-0.519597		0.28852	0.553326	0.612593	0.714119		0.304414	0.606346	-0.578583	-0.747854		1.21148	0.02758	-1.19118	-2.57812	+	22.0856	21.7783	20.6937	22.5283	22.6138	20.3263	21.295	21.8895	20.4461	22.4525	22.7109	22.0408	5	5	5	19.4	19.4	19.4	49.901	0	211.88
Low molecular weight phosphotyrosine protein phosphatase	ACP1	P24666;F2Z2Q9;G5E9R5;D3YTI2	18.042	NaN	1	0	NaN		NaN	1	0	NaN		NaN	1	0	NaN		NaN	1	0	NaN		NaN	1	0	NaN		21.5563	21.6448	21.632	21.1209	20.9496	21.3878	21.5163	21.9931	21.1696	20.7917	21.7667	20.6539	4	4	4	32.3	32.3	32.3	18.042	0	172.22
Long-chain-fatty-acid--CoA ligase 3	ACSL3	A0A7P0TBB1;A0A7P0TA76;O95573;A0A7P0T8L6;A0A7P0TB52;A0A7P0T905;H7BYZ7	77.514	0.302315	0.570563	-0.760671	-0.743417		0.429428	0.518676	0.619535	1.00438		0.646559	0.170673	-1.38021	-1.43109		1.10767	0.101169	-2.37423	-2.35553		0.774788	0.10478	-0.994027	-1.68148		21.8133	23.092	23.4584	22.5733	23.2278	20.2807	23.4129	22.7759	24.0336	23.5795	24.4303	25.1947	16	16	13	38.3	38.3	33.2	77.514	0	253.84
Long-chain-fatty-acid--CoA ligase 4	ACSL4	A0A804HI36;O60488	72.898	NaN	1	0	NaN		NaN	1	0	NaN		NaN	1	0	NaN		NaN	1	0	NaN		NaN	1	0	NaN		20.8938	21.5376	21.6393	20.3225	20.7638	21.1442	21.9663	20.951	21.9756	19.9726	21.2614	21.4453	7	4	4	16.5	11.2	11.2	72.898	0	258.08
Actin, aortic smooth muscle	ACTA2	P62736	42.009	1.27417	0.0602803	-1.63535	-2.71629		0.434255	0.516699	1.48861	1.01405		1.05458	0.0526292	-3.12396	-2.2444		3.50997	0.00478632	-5.48116	-11.6622	+	0.764463	0.108232	-2.3572	-1.66123		22.0804	21.3232	23.1784	20.7762	20.8762	20.0235	24.7961	25.2857	20.966	25.3648	26.6994	26.0552	39	2	1	89.4	8	5	42.009	0	59.831
Actin, cytoplasmic 1;Actin, cytoplasmic 1, N-terminally processed	ACTB	P60709;A0A6Q8PFE4;E7EVS6;A0A2R8Y793	41.736	0.0760844	0.89097	0.780627	0.216355		0.608664	0.421066	3.26025	1.35727		0.38522	0.3992	-2.47963	-0.915154		0.683888	0.251222	-4.12668	-1.5038		1.44145	0.0150331	-1.64705	-3.10097	+	27.9533	21.9885	29.9535	30.469	22.027	29.7413	30.0318	30.1758	29.4685	32.2671	31.7311	30.6191	60	2	2	99.5	4.8	4.8	41.736	0	274.62
Beta-actin-like protein 2	ACTBL2	Q562R1	42.003	0.0715274	0.898404	-0.642371	-0.204222		0.0110304	0.98126	0.104624	0.033446		0.0872085	0.880673	-0.746995	-0.245609		0.523705	0.361034	-4.66822	-1.19119		0.429306	0.317113	-3.92122	-1.00414		28.1952	21.7202	21.0224	27.3033	20.4389	21.2684	22.0925	21.1663	27.9928	27.348	33.4868	22.1805	18	6	6	44.7	25	25	42.003	0	197.1
Actin, alpha cardiac muscle 1;Actin, alpha skeletal muscle	ACTC1;ACTA1	P68032;P68133;A6NL76;A0A804HKV3	42.019	0.15395	0.79167	0.120256	0.411889		0.88676	0.28891	0.532372	1.903		0.781365	0.114991	-0.412115	-1.6944		2.55448	0.00906522	-2.90326	-6.56228	+	2.33896	0.00281091	-2.49115	-5.73394	+	29.6845	29.2411	30.0304	29.6934	30.1192	29.5042	30.489	30.1251	29.939	32.9048	33.2306	31.8911	40	18	2	84.4	51.2	8.8	42.019	0	167.39
Actin, cytoplasmic 2;Actin, cytoplasmic 2, N-terminally processed	ACTG1	P63261;A0A804GS07;I3L3I0;I3L1U9	41.792	0.10802	0.84881	0.091699	0.299051		0.268443	0.635824	-0.167967	-0.671028		0.483449	0.280908	0.259666	1.11188		2.16579	0.0172865	-2.13876	-5.1325	+	2.50369	0.00227755	-2.39843	-6.35851	+	32.9047	32.2129	32.2415	32.2883	32.955	32.3908	32.3469	32.0755	32.4327	34.9847	35.1021	33.9636	60	60	0	99.5	99.5	0	41.792	0	128.81
	ACTG1	I3L4N8	38.975	NaN	1	0	NaN		NaN	1	0	NaN		NaN	1	0	NaN		NaN	1	0	NaN		NaN	1	0	NaN		21.8313	21.5001	21.5544	22.2777	20.5051	20.2783	22.2367	21.7144	20.6008	19.7963	21.1512	19.2691	57	1	1	99.4	2.8	2.8	38.975	0.00023425	258.23
Actin, gamma-enteric smooth muscle	ACTG2	P63267	41.876	NaN	1	0	NaN		NaN	1	0	NaN		NaN	1	0	NaN		NaN	1	0	NaN		NaN	1	0	NaN		21.2413	21.1666	21.434	19.8688	20.2627	20.0771	21.8237	21.3275	21.1719	20.7817	20.4622	20.0423	37	1	1	85.6	4.8	4.8	41.876	0	27.895
Actin-like protein 6A	ACTL6A	O96019;H7C5S0	47.46	1.1784	0.0745498	1.52789	2.50638		0.817267	0.317884	0.890043	1.76508		0.714021	0.139874	0.637843	1.56257		0.438158	0.439946	0.448715	1.02185		0.276494	0.553965	-0.189128	-0.688375		26.1973	26.311	27.6883	28.9983	27.7596	28.0223	27.8448	27.7028	27.3192	27.3871	27.891	28.156	27	27	27	69	69	69	47.46	0	323.31
Alpha-actinin-1	ACTN1	P12814;A0A804HII9;A0A804HK61;A0A804HKE2;A0A7I2V4Y4;A0A804HJU8;A0A804HLF4;A0A804HLD0;A0A804HIN7;A0A804HL31;H9KV75	103.06	1.37737	0.051718	-1.43274	-2.9507		0.218736	0.682158	-0.384022	-0.561676		0.667364	0.15994	-1.04872	-1.47161		2.28111	0.0161795	-3.88032	-5.52702	+	1.53461	0.0119259	-2.8316	-3.32651	+	22.6441	21.5698	22.2236	20.4939	20.2077	21.4377	21.6382	20.7758	22.8714	23.9477	24.0492	25.7833	65	39	39	79.5	62.2	62.2	103.06	0	11.07
Alpha-actinin-4	ACTN4	O43707;F5GXS2;H7C144	104.85	0.0822554	0.883793	0.230176	0.232646		0.686922	0.375448	1.54236	1.50972		1.69444	0.0127749	-1.31219	-3.73493	+	3.01525	0.00670909	-3.69766	-8.68962	+	2.0664	0.00390902	-2.38548	-4.81049	+	22.8759	21.2567	24.6314	23.4892	23.0312	22.9341	24.6042	23.8761	24.9107	26.3759	26.5497	27.6218	85	85	58	81.3	81.3	61.9	104.85	0	217.17
Actin-related protein 10	ACTR10	V9GYX7;Q9NZ32;G3V2Q5;G3V5Y4;F6S9Y6	33.201	NaN	1	0	NaN		NaN	1	0	NaN		NaN	1	0	NaN		NaN	1	0	NaN		NaN	1	0	NaN		20.417	21.6739	21.1335	21.0658	21.0138	20.8688	20.8873	21.6056	21.3531	19.9967	19.4182	20.9865	3	3	3	15.6	15.6	15.6	33.201	0	35.507
Alpha-centractin	ACTR1A	P61163;R4GMT0	42.613	0.180195	0.754849	-0.642268	-0.473722		0.250655	0.651022	0.698806	0.632362		0.702064	0.144787	-1.34107	-1.53924		0.420385	0.458824	-0.897809	-0.986233		0.408993	0.34049	0.443265	0.963299		22.5137	20.578	24.2919	21.3177	23.4391	20.7	23.5699	22.6598	23.2503	22.2008	22.5031	23.4463	13	13	13	55.3	55.3	55.3	42.613	0	132.95
Actin-related protein 2	ACTR2	P61160;F5H6T1	44.76	0.159699	0.783792	-0.109717	-0.425583		1.02679	0.233506	-0.550193	-2.1869		1.74918	0.011603	0.440475	3.88164	+	1.65462	0.0355806	-1.98762	-3.63049	+	1.95188	0.00455212	-2.42809	-4.45867	+	25.5069	25.32	24.7065	25.163	24.8891	25.1522	24.7206	24.671	24.4912	27.0526	27.9928	26.1218	24	24	24	62.7	62.7	62.7	44.76	0	116.34
Actin-related protein 3	ACTR3	P61158;B4DXW1	47.371	0.77961	0.175796	0.503406	1.69095		0.525238	0.46437	-0.24769	-1.1942		1.09733	0.0468718	0.751095	2.33377	+	1.61534	0.0383112	-2.18773	-3.52923	+	2.14081	0.0035012	-2.93883	-5.05006	+	25.1605	24.925	24.7517	24.9106	25.7974	25.6395	24.7514	24.9626	24.3801	28.3889	27.9714	26.5504	32	32	32	81.6	81.6	81.6	47.371	0	97.781
Actin-related protein 5	ACTR5	Q9H9F9	68.297	1.45587	0.0458131	2.36015	3.13532	+	1.02439	0.23418	1.43962	2.18195		0.957437	0.0691098	0.920527	2.04515		2.61886	0.00907602	4.50253	6.82866	+	2.53981	0.00222176	3.582	6.50284	+	21.9669	21.5502	23.6205	25.5474	24.4414	24.2293	24.1876	23.7045	23.5644	21.094	20.3106	19.3059	13	13	13	35.9	35.9	35.9	68.297	0	86.65
Actin-related protein 8	ACTR8	Q9H981;H0Y849	70.483	2.40482	0.0137243	2.81945	5.97717	+	0.862515	0.295879	0.608652	1.85469		2.2441	0.0063211	2.2108	5.39785	+	1.82423	0.0257219	-1.64502	-4.08887	+	4.23032	0	-3.85582	-17.7763	+	22.3203	21.6103	22.5594	25.1313	25.5467	24.2703	22.9139	22.4475	22.9546	26.4243	26.9047	26.5544	31	31	31	62.2	62.2	62.2	70.483	0	101.22
A disintegrin and metalloproteinase with thrombospondin motifs 1	ADAMTS1	Q9UHI8;A0A7I2YQL5;A0A7I2V400	105.36	0.191027	0.73868	0.632526	0.498761		1.18932	0.195855	1.05704	2.52996		0.117013	0.836473	-0.424515	-0.321667		0.49491	0.387675	-1.45079	-1.13451		1.07463	0.0400428	-1.02628	-2.28617	+	21.8404	22.0811	22.3374	24.1393	20.2059	23.8114	23.4	23.6573	22.3728	24.0172	23.892	24.5997	10	10	10	18.5	18.5	18.5	105.36	0	111.28
A disintegrin and metalloproteinase with thrombospondin motifs 15	ADAMTS15	Q8TE58	103.29	NaN	1	0	NaN		NaN	1	0	NaN		NaN	1	0	NaN		1.99986	0.0209627	-2.449	-4.60367	+	1.29241	0.022116	-1.93961	-2.75708	+	21.3602	22.4119	21.6372	21.5584	20.2135	20.785	21.842	20.1632	22.0799	24.0255	22.945	22.9334	5	5	5	8.6	8.6	8.6	103.29	0	76.75
Double-stranded RNA-specific adenosine deaminase	ADAR	P55265;A0A7P0Z4F9;A0A3B3IRQ9;A0A7P0Z4K3;A0A3B3ISU1;A0A3B3ISX1;A0A3B3ITG9	136.06	2.90445	0.00962406	-5.06969	-8.12831	+	1.39078	0.172693	1.46297	2.98184		4.11719	0.00127059	-6.53267	-16.6434	+	0.160673	0.810917	0.240323	0.427895		4.10926	0	6.77299	16.5666	+	25.0599	25.2419	26.6054	20.7883	19.8095	21.1003	27.1087	27.1863	27.0011	19.977	19.8663	21.1338	33	33	33	36.7	36.7	36.7	136.06	0	323.31
Double-stranded RNA-specific editase 1	ADARB1	P78563	80.762	NaN	1	0	NaN		NaN	1	0	NaN		NaN	1	0	NaN		NaN	1	0	NaN		NaN	1	0	NaN		21.322	21.5591	22.2604	20.6129	21.5169	20.7612	20.9941	20.7109	21.6824	20.1865	19.3793	20.1429	2	2	2	5.5	5.5	5.5	80.762	0	323.31
Alpha-adducin	ADD1	E7EV99;E7ENY0;P35611;A0A804HL01;A0A0A0MSR2;H0Y9H2	70.055	2.91058	0.00932319	-3.18195	-8.15848	+	0.836594	0.306648	0.727404	1.80328		2.65978	0.00417021	-3.90936	-7.0028	+	1.19046	0.0807229	1.48355	2.53245		3.08609	0.000875399	5.39291	9.0668	+	24.7282	24.7587	24.6268	21.6749	20.7875	22.1053	25.6401	25.9993	24.6564	20.8264	19.9816	19.3091	16	16	16	46.2	46.2	46.2	70.055	0	136.13
Gamma-adducin	ADD3	Q9UEY8	79.154	2.81066	0.00991724	-4.66087	-7.67909	+	0.563028	0.445792	-0.484558	-1.26822		2.78931	0.00341198	-4.17631	-7.57999	+	NaN	1	0	NaN		3.6208	0	4.40213	12.4487	+	25.67	25.9218	24.8467	21.7678	20.0075	20.6806	25.1564	25.2339	24.5946	20.7034	21.0317	20.0433	14	14	14	27.1	27.1	27.1	79.154	0	86.489
G-protein coupled receptor 56;GPR56 N-terminal fragment;GPR56 C-terminal fragment	ADGRG1;GPR56	H3BVE9;H3BRZ4;A0A5F9ZH94;A0A5F9ZHT7;H3BRH0;H3BV52;H3BNH4;H3BP67;H3BQ46;H3BUU6;H3BVD3;H3BQZ1;H3BRI7;H3BTH7;H3BMY9;H3BVA0;H3BS94;H3BQJ9;H3BM73;H3BUH2;H3BMF8;A0A1B0GX62;H3BRI2;H3BSB8;H3BT88;H3BRA1;H3BV72;H3BSN7;H3BSP5;H3BTK9;H3BPA6;H3BNN3;Q9Y653	9.5076	NaN	1	0	NaN		NaN	1	0	NaN		NaN	1	0	NaN		NaN	1	0	NaN		NaN	1	0	NaN		21.2271	21.9245	21.2259	20.7252	20.0164	21.6234	21.4638	21.7951	21.4901	20.7104	19.6682	19.7817	1	1	1	28.6	28.6	28.6	9.5076	0	49.194
Alcohol dehydrogenase class-3	ADH5	D6RFE4;P11766;D6RAY0;D6R9G2;H0YAG8	12.215	NaN	1	0	NaN		NaN	1	0	NaN		NaN	1	0	NaN		0.204493	0.751217	0.45824	0.529532		0.17326	0.754465	0.396528	0.457548		22.3242	21.5316	21.0616	20.9404	21.8465	20.8349	20.7553	21.7897	20.8917	19.3718	20.7201	22.1551	2	2	2	33.9	33.9	33.9	12.215	0	133.04
Adenosine kinase	ADK	A0A5F9ZGZ8;A0A5F9ZHJ1;A0A5F9ZH31;A0A5K1VW54;A0A5K1VW94;P55263	20.105	NaN	1	0	NaN		NaN	1	0	NaN		NaN	1	0	NaN		NaN	1	0	NaN		NaN	1	0	NaN		21.8276	20.5818	21.0512	21.8201	19.7777	21.1866	21.9208	20.983	22.2838	21.6559	19.646	20.952	1	1	1	11.2	11.2	11.2	20.105	0.00069849	82.545
Activity-dependent neuroprotector homeobox protein	ADNP	Q9H2P0;A0A669KBJ7;A0A2R8Y6X0	123.56	0.289841	0.587528	0.363476	0.716935		0.621422	0.41302	-0.465399	-1.38213		1.02452	0.057058	0.828875	2.18222		1.6692	0.0342834	1.66654	3.66851	+	1.54197	0.0118351	0.837666	3.3447	+	27.0407	27.1454	26.0884	27.7951	26.482	27.0878	26.2752	26.328	26.275	25.3166	25.9401	25.1086	44	44	44	54.2	54.2	54.2	123.56	0	23.964
ADNP homeobox protein 2	ADNP2	Q6IQ32	122.83	NaN	1	0	NaN		NaN	1	0	NaN		NaN	1	0	NaN		NaN	1	0	NaN		NaN	1	0	NaN		20.9813	22.3693	21.7572	22.9319	20.9674	20.3949	22.2984	21.6234	22.017	19.6898	19.1175	20.9655	4	4	4	5.4	5.4	5.4	122.83	0	157.45
Beta-adrenergic receptor kinase 1	ADRBK1	P25098;E9PRV7	79.573	1.4104	0.0483163	-2.85979	-3.02768	+	0.03154	0.947044	0.0827185	0.0935692		2.50654	0.00473239	-2.9425	-6.36978	+	NaN	1	0	NaN		2.66676	0.00161283	2.90736	7.03287	+	24.7805	21.8394	23.5991	21.313	19.9501	20.3766	23.0358	23.7102	23.7212	19.9249	21.0973	20.7229	9	9	5	16.1	16.1	9.3	79.573	0	19.435
Proteasomal ubiquitin receptor ADRM1	ADRM1	A0A087WUX6;A0A087WX59;Q16186	14.946	NaN	1	0	NaN		NaN	1	0	NaN		NaN	1	0	NaN		0.136965	0.839683	-0.219656	-0.370904		0.0427833	0.941209	0.111277	0.125497		22.4274	21.6623	21.0187	20.1606	21.2356	21.1311	20.5333	22.6555	20.3312	20.5108	20.6501	22.0253	2	2	2	23.4	23.4	23.4	14.946	0	144.9
Adenylosuccinate lyase	ADSL	P30566;A0A7P0Z472;A0A7P0T9A7;A0A096LNY6;A0A1B0GTJ7;A0A1B0GWJ0;A0A7P0T8E4;A0A0A6YY92;A0A096LNY5;A0A1B0GTG9;A0A1B0GWF8;A0A096LP92	54.889	0.743401	0.188241	-1.95316	-1.61998		0.48415	0.491513	-1.35677	-1.11326		NaN	1	0	NaN		0.0561657	0.940111	-0.217715	-0.162641		0.100692	0.861827	0.378675	0.280416		20.7637	23.38	24.886	20.9695	21.036	21.1649	21.7643	21.9068	21.2884	19.5702	20.3413	23.912	11	11	11	41.1	41.1	41.1	54.889	0	138.99
Adenylosuccinate synthetase isozyme 2	ADSS	P30520	50.097	NaN	1	0	NaN		NaN	1	0	NaN		NaN	1	0	NaN		0.447362	0.429681	-0.965339	-1.04023		0.221384	0.66823	-0.537462	-0.56761		21.2518	20.7606	21.3297	20.4929	19.8663	21.1304	20.8322	20.2638	21.6771	20.3051	20.9537	23.1267	8	8	8	26.8	26.8	26.8	50.097	0	91.818
Actin filament-associated protein 1	AFAP1	Q8N556	80.724	3.21363	0.00877273	-3.0175	-9.78432	+	0.527123	0.4653	-0.623122	-1.1979		2.11615	0.00757981	-2.39438	-4.96965	+	1.54934	0.0425455	0.94379	3.36297	+	2.56874	0.00182553	3.33817	6.62051	+	24.826	24.6559	25.5021	22.2727	21.969	21.6898	23.9609	23.8804	25.2732	20.7276	20.9014	21.4711	10	10	10	21.6	21.6	21.6	80.724	0	79.929
Actin filament-associated protein 1-like 1	AFAP1L1	Q8TED9	86.431	NaN	1	0	NaN		NaN	1	0	NaN		NaN	1	0	NaN		NaN	1	0	NaN		NaN	1	0	NaN		21.6178	21.204	21.9573	20.7383	20.8112	21.4545	22.0261	21.1407	21.059	18.6468	20.9413	21.5859	1	1	1	2.1	2.1	2.1	86.431	0.0046429	48.329
AF4/FMR2 family member 1	AFF1	P51825	131.42	0.217968	0.693409	0.466496	0.559953		0.364857	0.555533	0.530724	0.87357		0.0240774	0.964201	-0.0642274	-0.0719861		0.459218	0.419246	0.952473	1.06384		0.667894	0.147179	1.0167	1.47264		20.5618	21.029	21.8143	22.7078	20.1745	21.9222	21.4246	20.972	22.6006	19.6682	21.0971	21.1818	3	3	3	3.4	3.4	3.4	131.42	0	142.55
AF4/FMR2 family member 4	AFF4	Q9UHB7	127.46	0.84263	0.15248	-1.91286	-1.81523		1.01493	0.239682	-0.638914	-2.16248		0.553111	0.22389	-1.27394	-1.24882		0.317466	0.587907	1.21799	0.775327		0.971281	0.0574171	2.49194	2.07325		25.2253	24.633	25.5954	24.757	23.6479	21.3103	24.3679	24.4818	24.6873	19.6522	22.886	23.523	17	17	17	20.8	20.8	20.8	127.46	0	62.365
Aftiphilin	AFTPH	Q6ULP2;B8ZZI9	102.11	2.372	0.0146981	3.9547	5.85491	+	1.20365	0.188159	1.74568	2.56105		2.68072	0.00425376	2.20901	7.09338	+	4.76461	0.0116364	6.43586	24.236	+	3.94444	0	4.22685	15.0479	+	21.3095	22.5016	23.5309	26.0511	26.3762	26.7788	24.5127	24.3185	23.7479	20.2877	19.8389	19.772	21	21	21	34.2	34.2	34.2	102.11	0	151.59
Arf-GAP with GTPase, ANK repeat and PH domain-containing protein 1	AGAP1	Q9UPQ3;A0A087X1U1;F5GXM9;E7EUN2	94.469	1.90936	0.0229314	3.22463	4.33299	+	1.31218	0.175909	2.0639	2.80159		2.83141	0.00308333	1.16073	7.77651	+	1.44549	0.0496555	1.10048	3.11058	+	0.0619434	0.914351	-0.0602461	-0.178407		21.4445	21.8353	23.8124	25.4339	25.4868	25.8453	24.5241	24.2809	24.4787	25.0325	24.5371	23.8949	10	10	6	19.3	19.3	11.1	94.469	0	51.867
Arf-GAP with GTPase, ANK repeat and PH domain-containing protein 3	AGAP3	Q96P47;C9J975;E7ESL9	95.043	1.48474	0.0427409	2.22321	3.2047	+	0.994427	0.246331	1.40442	2.12044		1.33634	0.0265873	0.818792	2.85642	+	2.03411	0.0202284	1.45808	4.70929	+	1.29811	0.0217467	0.639287	2.76988	+	21.6903	21.7132	23.6433	25.0011	24.1359	24.5794	23.8998	23.4721	23.8882	22.8322	23.4571	23.0528	9	7	7	15.5	11.9	11.9	95.043	0	91.418
Arf-GAP domain and FG repeat-containing protein 1	AGFG1	P52594;B8ZZY2;C9J2I0	58.259	2.61991	0.0133333	1.27007	6.83307	+	2.16022	0.108137	0.979082	5.11401		0.499869	0.265938	0.29099	1.14429		4.78736	0.016	8.15225	24.5574	+	4.70824	0	7.86126	23.4578	+	26.7601	26.9556	26.8304	27.7652	28.3028	28.2884	27.8546	28.13	27.4988	19.949	20.4616	19.4889	13	13	10	32.2	32.2	30.6	58.259	0	99.946
Arf-GAP domain and FG repeat-containing protein 2	AGFG2	A0A0C4DG34;O95081	17.181	2.13351	0.0176438	2.1966	5.02615	+	0.987664	0.248988	0.853637	2.10663		1.93598	0.00902952	1.34296	4.41136	+	3.03011	0.00686512	3.46791	8.76749	+	2.38455	0.00269811	2.12495	5.9014	+	20.9249	22.0751	21.9349	23.497	24.3142	23.7136	22.6544	22.7047	22.1368	20.8768	19.8054	20.4388	7	4	4	32.9	25.8	25.8	17.181	0	201.15
Protein argonaute-2	AGO2	Q9UKV8	97.207	1.54091	0.0378416	1.68269	3.34209	+	1.23947	0.186083	1.03242	2.63945		0.857161	0.0931886	0.650264	1.84405		1.86411	0.0243481	3.32762	4.20201	+	1.67716	0.0095075	2.67735	3.68939	+	21.9836	21.5713	22.8462	23.3373	23.6495	24.4623	22.9804	23.3585	23.1594	20.3762	19.3062	21.7838	13	13	9	19.3	19.3	12.9	97.207	0	132.94
Protein argonaute-3;Protein argonaute;Protein argonaute-4	AGO3;AGO1;AGO4	Q9H9G7;Q5TA58;Q9HCK5	97.359	NaN	1	0	NaN		NaN	1	0	NaN		NaN	1	0	NaN		NaN	1	0	NaN		NaN	1	0	NaN		22.2893	21.6447	21.5075	21.4878	20.8777	20.3718	21.0138	20.4474	22.3298	20.2724	20.6448	19.7086	7	3	2	13	6.6	4.8	97.359	0.0002405	27.319
Glycerol-3-phosphate acyltransferase 4	AGPAT6	Q86UL3	52.07	NaN	1	0	NaN		NaN	1	0	NaN		NaN	1	0	NaN		NaN	1	0	NaN		NaN	1	0	NaN		21.6949	23.0423	21.3798	21.266	21.1204	21.3563	22.2652	22.3964	21.6823	19.6155	20.5101	19.8893	1	1	1	3.3	3.3	3.3	52.07	0.0054993	323.31
Alkyldihydroxyacetonephosphate synthase, peroxisomal	AGPS	B7Z3Q4;O00116;A0A7P0TAU9;A0A7P0T984;A0A1B0GWA2;A0A7P0TAL3;A0A2R8YEL0;A0A7P0T9C9	63.846	2.22227	0.0166103	-2.62868	-5.32282	+	0.542007	0.455655	0.520149	1.22709		3.14947	0.00217241	-3.14883	-9.41704	+	0.411301	0.46771	-1.00724	-0.967951		0.995156	0.0534152	2.14159	2.12193		21.8852	23.2374	22.7392	20.4602	20.0733	19.4422	23.4206	22.8883	23.1133	20.1422	19.8676	22.9876	6	6	6	19.5	19.5	19.5	63.846	0	184.9
Agrin;Agrin N-terminal 110 kDa subunit;Agrin C-terminal 110 kDa subunit;Agrin C-terminal 90 kDa fragment;Agrin C-terminal 22 kDa fragment	AGRN	A0A087X208;A0A494C0G5;A0A494C1I6;O00468	202.29	NaN	1	0	NaN		NaN	1	0	NaN		NaN	1	0	NaN		0.212364	0.741228	0.404999	0.547345		0.303263	0.502229	0.537113	0.745421		21.3973	22.1124	21.1733	22.2357	20.9469	21.2679	21.4502	21.1113	22.2854	21.4386	19.852	21.945	10	10	10	8.8	8.8	8.8	202.29	0	32.107
Protein ELYS	AHCTF1	Q8WYP5	252.5	2.31392	0.0153157	1.92784	5.64361	+	2.16746	0.110017	1.43161	5.13805		0.65684	0.164073	0.496232	1.45111		0.705694	0.241953	-0.574681	-1.54632		1.56519	0.0112399	-1.07091	-3.40247	+	24.6973	24.631	25.2514	27.3219	26.3793	26.6619	26.6333	26.2915	25.9496	26.9017	27.4471	27.7383	107	107	107	60.5	60.5	60.5	252.5	0	47.349
Adenosylhomocysteinase	AHCY	P23526	47.716	0.260402	0.63162	-1.41217	-0.653608		0.648429	0.396713	2.15531	1.43473		1.07999	0.0492869	-3.56748	-2.29737	+	0.185014	0.778772	0.970398	0.484894		1.64076	0.0100795	4.53788	3.59457	+	24.7763	20.7556	25.6271	20.3759	21.1671	25.3794	25.8717	25.8713	25.8819	19.1823	21.2748	23.5541	10	10	10	25	25	25	47.716	0	192.69
Putative adenosylhomocysteinase 2;Adenosylhomocysteinase;Putative adenosylhomocysteinase 3	AHCYL1;AHCYL2	O43865;H0Y8B3;Q96HN2	58.951	2.48752	0.0122464	-2.23174	-6.29477	+	1.04722	0.229273	0.236462	2.22913		2.59388	0.00432348	-2.46821	-6.72422	+	0.929236	0.145153	1.83172	1.98817		2.13093	0.00355238	4.29992	5.01771	+	26.505	26.4091	26.5125	23.7541	24.929	24.0483	26.7517	26.5211	26.8631	21.4911	21.633	24.1121	26	26	26	56.4	56.4	56.4	58.951	0	323.31
AT-hook DNA-binding motif-containing protein 1	AHDC1	Q5TGY3	168.35	0.548928	0.301744	0.642395	1.24064		0.499348	0.481675	0.242718	1.14327		0.297439	0.538708	0.399677	0.733088		3.20934	0.00586982	5.11689	9.75938	+	4.4937	0	4.71721	20.7149	+	24.15	24.4301	24.1765	25.9137	24.3466	24.4234	24.8036	24.5401	24.1409	19.5703	19.7718	19.991	22	22	22	24.6	24.6	24.6	168.35	0	17.956
Neuroblast differentiation-associated protein AHNAK	AHNAK	Q09666	629.09	2.50224	0.012453	2.35009	6.35276	+	2.05597	0.124507	1.65447	4.77763		1.98735	0.00864076	0.695618	4.56553	+	2.90604	0.00677291	5.27247	8.13612	+	2.70722	0.00139415	4.57686	7.2095	+	29.3343	29.4189	30.3992	32.0244	31.8466	32.3316	31.4798	31.2915	31.3445	27.3615	25.5326	27.4911	563	563	563	87.2	87.2	87.2	629.09	0	323.31
Protein AHNAK2	AHNAK2	Q8IVF2	616.62	1.46322	0.0450619	4.73271	3.15292	+	0.98308	0.249936	3.18003	2.09727		2.38633	0.00541176	1.55268	5.90805	+	2.99909	0.00658929	6.90403	8.60561	+	2.52528	0.00231535	5.35135	6.44446	+	21.8793	22.6738	26.7152	28.4745	28.3099	28.682	27.4098	26.6348	26.7638	22.6989	20.0453	22.0102	214	214	214	63.8	63.8	63.8	616.62	0	7.976
Activator of 90 kDa heat shock protein ATPase homolog 1	AHSA1	O95433;H0YJG7;G3V438	38.274	3.40078	0.00668657	-4.36648	-10.9338	+	1.5661	0.158919	-1.55831	-3.40476		2.122	0.00762694	-2.80817	-4.98863	+	2.05282	0.0199717	-3.40335	-4.76772	+	0.327183	0.458718	-0.595174	-0.795658		25.7643	25.2252	25.623	21.7109	20.4748	21.3274	23.3151	23.8428	24.7798	23.9329	23.9897	25.8005	12	12	12	51.5	51.5	51.5	38.274	0	60.982
Apoptosis-inducing factor 1, mitochondrial	AIFM1	A0A6Q8PFA7;A0A6Q8PFQ8;A0A6Q8PFS4;A0A7I2PK44;A0A6Q8PG15;A0A6Q8PFM5;A0A6Q8PFE1;O95831;A0A6Q8PF87;A0A6Q8PFW2;A0A7I2RLJ8;A0A6Q8PHC0;A0A6Q8PHJ9	50.316	NaN	1	0	NaN		NaN	1	0	NaN		NaN	1	0	NaN		NaN	1	0	NaN		NaN	1	0	NaN		21.7982	21.1559	22.3099	20.9461	20.1342	20.7759	22.1068	21.0239	21.6138	20.4018	21.345	20.9504	3	3	3	13	13	13	50.316	0	142.58
Apoptosis-inducing factor 2	AIFM2	Q9BRQ8	40.526	NaN	1	0	NaN		NaN	1	0	NaN		NaN	1	0	NaN		NaN	1	0	NaN		NaN	1	0	NaN		21.0661	21.269	20.6744	21.5715	21.3196	20.4976	20.9621	20.1935	21.1277	20.4393	20.8199	20.5517	2	2	2	5.6	5.6	5.6	40.526	0.00023708	323.31
Absent in melanoma 1 protein	AIM1	A0A0J9YWL0;Q9Y4K1	231.71	1.71369	0.0303229	-1.33581	-3.78612	+	0.063028	0.896158	0.0248617	0.181349		1.82899	0.0105203	-1.36067	-4.10226	+	1.20158	0.0793889	1.90866	2.55656		2.08342	0.00398147	3.26933	4.86452	+	23.9165	24.254	23.8318	22.4794	23.3034	22.2121	23.9869	24.1183	23.9718	19.7049	22.0028	20.5613	14	14	14	11.4	11.4	11.4	231.71	0	323.31
Aminoacyl tRNA synthase complex-interacting multifunctional protein 1;Endothelial monocyte-activating polypeptide 2	AIMP1	Q12904;A0A8C8MUD1;A0A804HJ47;A0A5F9ZHC5;A0A8C8KIA0	34.352	1.50138	0.0409363	-1.36676	-3.24507	+	0.483822	0.491293	-0.452509	-1.11261		0.986187	0.0632776	-0.914253	-2.10361		0.124536	0.856779	-0.156367	-0.340379		0.78355	0.101768	0.757886	1.69869		26.6503	26.0913	27.0477	25.841	24.7791	25.0689	26.0382	25.6899	26.7037	25.2	24.926	26.0321	20	20	20	75.6	75.6	75.6	34.352	0	51.155
Aminoacyl tRNA synthase complex-interacting multifunctional protein 2	AIMP2	Q13155;A8MU58	35.348	1.07741	0.0910574	-1.4742	-2.29198		0.64398	0.399397	-0.568848	-1.42606		0.590155	0.201193	-0.905356	-1.32118		0.0292666	0.970694	0.0642573	0.0870281		0.834308	0.0875021	0.969613	1.79875		26.5366	26.6396	27.2638	26.3634	25.3742	24.2798	26.3005	25.6507	26.7823	24.62	25.1252	26.0794	13	13	13	63.1	63.1	63.1	35.348	0	63.611
AH receptor-interacting protein	AIP	A0A804HKH9;O00170;E9PMH2;A0A804HKK3;A0A804HJ46;A0A804HKL7;A0A804HIX8;A0A804HJ38;V9GYQ3;A0A804HKP8	35.847	3.96895	0.00790698	-2.84946	-15.2649	+	2.44311	0.0928831	1.78789	6.12252		4.02542	0.00108	-4.63735	-15.7763	+	NaN	1	0	NaN		2.46247	0.00243013	4.91931	6.19711	+	23.5091	23.8424	23.9372	20.6627	20.9564	21.1212	25.1178	26.0216	25.513	22.1041	20.1372	19.6531	10	10	10	47.9	47.9	47.9	35.847	0	169.39
Adenylate kinase isoenzyme 1	AK1	Q5T9B7;P00568	23.411	NaN	1	0	NaN		NaN	1	0	NaN		NaN	1	0	NaN		1.82638	0.0257982	-2.52762	-4.09493	+	1.63074	0.0102878	-2.02239	-3.56874	+	21.6469	21.1716	22.1846	21.7106	20.2257	20.8341	21.0291	22.1363	21.1206	23.0534	22.9663	24.3334	11	11	11	52.4	52.4	52.4	23.411	0	58.759
Adenylate kinase 2, mitochondrial;Adenylate kinase 2, mitochondrial;Adenylate kinase 2, mitochondrial, N-terminally processed	AK2	F8W1A4;P54819;F8VZG5;A0A5F9ZHP2;F8VY04;A0A5K1VW67;G3V213	25.63	1.25112	0.0636358	-1.24034	-2.66513		0.40184	0.536689	0.44552	0.948854		3.24851	0.00168831	-1.68586	-9.98961	+	NaN	1	0	NaN		4.02161	0	2.96459	15.7413	+	22.5225	21.9858	23.5279	21.3217	21.3333	21.6601	23.3529	22.9134	23.1065	19.9328	20.1342	20.4119	6	6	6	33.2	33.2	33.2	25.63	0	26.554
A-kinase anchor protein 1, mitochondrial	AKAP1	Q92667;I3L0W0	97.34	0.800547	0.167428	-2.59383	-1.73212		1.11988	0.206348	3.47838	2.38134		4.28124	0	-6.07222	-18.3106	+	NaN	1	0	NaN		7.30283	0	6.21006	104.756	+	21.6567	21.8618	26.1371	20.3782	20.2162	21.2796	26.7004	26.6549	26.7354	20.4064	20.5907	20.4634	8	8	8	13.1	13.1	13.1	97.34	0	16.103
A-kinase anchor protein 10, mitochondrial	AKAP10	E7EMD6;O43572	67.751	NaN	1	0	NaN		NaN	1	0	NaN		NaN	1	0	NaN		NaN	1	0	NaN		NaN	1	0	NaN		21.7712	22.2963	21.0622	21.4514	20.8411	20.3546	21.5151	19.9066	21.2679	20.4414	20.5961	20.8992	3	3	3	9.1	9.1	9.1	67.751	0	85.188
A-kinase anchor protein 11	AKAP11	Q9UKA4	210.51	NaN	1	0	NaN		NaN	1	0	NaN		NaN	1	0	NaN		NaN	1	0	NaN		NaN	1	0	NaN		21.166	20.9429	21.2321	20.5169	21.4296	20.0493	21.5036	21.1017	20.4825	21.0634	20.3248	20.4905	2	2	2	2.4	2.4	2.4	210.51	0	71.859
A-kinase anchor protein 12	AKAP12	Q02952	191.48	0.636016	0.245205	-1.65292	-1.41055		0.0586696	0.903329	-0.177493	-0.169492		0.894319	0.0835599	-1.47542	-1.9181		0.286681	0.632175	0.689407	0.710193		1.24567	0.0248679	2.16483	2.65311	+	22.2168	21.8223	24.9066	21.0832	20.3307	22.573	23.5541	22.6557	22.2034	19.3849	20.6804	21.8534	17	17	17	18.9	18.9	18.9	191.48	0	4.4575
A-kinase anchor protein 13	AKAP13	Q12802;H0YMW2	307.55	0.298761	0.575163	0.258223	0.73589		0.256042	0.647685	0.121178	0.644122		0.128235	0.821502	0.137046	0.349514		3.50276	0.00470588	5.19382	11.6128	+	3.94922	0	5.05677	15.0901	+	25.8945	25.7282	25.7839	26.3315	25.3707	26.4791	26.1347	26.0737	25.5618	20.3724	20.8798	21.3476	61	61	61	41.4	41.4	41.4	307.55	0	37.267
A-kinase anchor protein 17A	AKAP17A	Q02040;X6RAJ1	80.735	3.39755	0.00663704	3.33555	10.913	+	1.01995	0.237142	0.644766	2.17281		4.5788	0	2.69078	21.7629	+	1.85267	0.0245991	-1.54397	-4.16933	+	3.51052	0	-4.23475	-11.666	+	23.2044	23.5321	24.1851	27.1312	27.0121	26.7848	24.2789	24.1666	24.4103	28.6703	29.0478	27.842	27	27	27	38.4	38.4	38.4	80.735	0	75.101
A-kinase anchor protein 2	AKAP2	Q9Y2D5	94.659	0.0363245	0.946483	0.0769615	0.10724		1.1017	0.214634	1.61786	2.34295		1.89297	0.00963243	-1.5409	-4.28522	+	1.63972	0.0365123	4.00095	3.59187	+	2.14191	0.00350681	5.54185	5.05364	+	24.2733	24.4335	26.3186	24.9156	24.6911	25.6495	26.975	26.6652	26.2388	20.9846	19.2733	22.9954	16	16	1	29.8	29.8	1.6	94.659	0	129.39
A-kinase anchor protein 8	AKAP8	A0A7P0T893;O43823	74.846	2.09949	0.0183444	-1.8814	-4.91593	+	1.22271	0.186045	1.27116	2.60264		3.01386	0.00237073	-3.15255	-8.68234	+	NaN	1	0	NaN		2.66212	0.00161098	3.5899	7.01286	+	22.9608	22.4314	23.66	21.1211	20.8996	21.3874	23.884	24.0293	24.9525	20.223	20.4069	21.4662	7	7	7	17.8	17.8	17.8	74.846	0	51.852
A-kinase anchor protein 8-like	AKAP8L	A0A7P0TAE3;Q9ULX6;A0A7P0TAJ5	68.193	0.892093	0.138766	1.70846	1.91365		0.679886	0.379613	1.32297	1.496		0.567932	0.213419	0.385483	1.2778		0.522854	0.361795	-0.35008	-1.18952		1.28857	0.0222676	-0.735564	-2.74847	+	21.9426	21.117	24.0168	24.3123	24.2823	23.6072	23.4844	23.4892	24.0717	24.054	24.6417	24.5563	9	9	7	18.5	18.5	12.3	68.193	0	102.54
A-kinase anchor protein 9	AKAP9	Q99996;A0A7P0TAD6;A0A7P0TBH8;A0A7P0TBI4;A0A7P0Z4N5;A0A7P0T928;A0A7P0TAX3;A0A0A0MRF6;A0A7P0T939;A0A7P0T9A9;A0A7P0Z4Q5;A0A7P0T8N5;A0A7P0TAA2	452.98	0.0458874	0.932213	0.212102	0.134193		0.34296	0.57433	0.655024	0.828453		0.116119	0.83802	-0.442923	-0.31943		0.695929	0.24584	2.1246	1.52728		3.30028	0.000189723	2.56752	10.3017	+	22.6105	22.0675	24.6154	24.1929	20.6081	25.1286	23.9899	23.8139	23.4546	21.3759	21.381	20.799	49	49	49	15.5	15.5	15.5	452.98	0	60.568
Alcohol dehydrogenase [NADP(+)]	AKR1A1	P14550;Q5T621;V9GYG2;V9GYP9	36.573	NaN	1	0	NaN		NaN	1	0	NaN		NaN	1	0	NaN		NaN	1	0	NaN		NaN	1	0	NaN		21.0269	20.7274	22.0444	20.1584	20.4269	20.397	20.7411	21.4839	21.3522	19.7337	19.4381	20.0971	4	4	4	20.9	20.9	20.9	36.573	0	79.467
Aldo-keto reductase family 1 member C1	AKR1C1	Q04828;H0Y804	36.788	1.09473	0.0879433	-2.80082	-2.32829		0.492574	0.486182	1.29011	1.12991		2.98414	0.00253704	-4.09094	-8.52853	+	2.09657	0.0184015	-3.38578	-4.90653	+	0.539618	0.220242	0.705154	1.2224		25.3154	21.8564	25.1252	20.7348	21.0123	22.1475	24.9999	25.7117	25.4558	24.0197	24.2831	25.7491	15	4	1	68.1	17.3	5.3	36.788	0	103.15
Aldo-keto reductase family 1 member C2	AKR1C2	P52895;B4DK69;S4R3P0	36.735	1.56835	0.0364483	-1.83438	-3.41038	+	0.00517045	0.990464	0.00866826	0.0157806		1.92589	0.00929908	-1.84305	-4.38153	+	2.05726	0.0198442	-3.2801	-4.78168	+	0.968609	0.0580276	-1.43706	-2.06782		23.8362	22.2939	23.3469	20.8882	21.8653	21.2205	22.6795	23.0874	23.7362	23.8213	24.1571	25.8359	15	15	4	71.2	71.2	20.4	36.735	0	142.04
Aldo-keto reductase family 1 member C3	AKR1C3	A0A0A0MSS8;P42330;S4R3Z2	36.867	3.07123	0.00959633	-4.32733	-8.98646	+	0.99556	0.246334	-0.698978	-2.12276		2.80263	0.00321612	-3.62836	-7.6417	+	2.4494	0.0113955	-4.21704	-6.14666	+	0.426751	0.319395	-0.588686	-0.999012		24.8952	24.2004	24.9412	20.9943	20.4923	19.5681	23.607	23.9457	24.3871	24.0951	23.9565	25.6543	14	9	9	55.4	38.1	38.1	36.867	0	73.476
3-oxo-5-beta-steroid 4-dehydrogenase	AKR1D1	P51857	37.376	NaN	1	0	NaN		NaN	1	0	NaN		NaN	1	0	NaN		NaN	1	0	NaN		NaN	1	0	NaN		20.9197	21.9129	22.113	21.4563	21.3361	20.3662	20.9851	20.7959	21.203	20.6304	21.1015	19.7851	1	1	1	2.8	2.8	2.8	37.376	0.00070012	323.31
Proline-rich AKT1 substrate 1	AKT1S1	Q96B36;M0R2V8;H9KV91	27.383	0.0873202	0.876775	-0.221904	-0.245901		1.323	0.174535	2.54451	2.82609		3.38008	0.00197719	-2.76642	-10.8007	+	NaN	1	0	NaN		3.15638	0.000592083	4.35099	9.45598	+	21.1301	20.4306	23.3592	21.1261	21.364	21.7641	24.2777	24.4317	23.844	19.7541	20.6064	19.14	3	3	3	13.3	13.3	13.3	27.383	0	72.354
CD166 antigen	ALCAM	H7C543;F5GXJ9;Q13740	38.138	NaN	1	0	NaN		NaN	1	0	NaN		NaN	1	0	NaN		NaN	1	0	NaN		NaN	1	0	NaN		21.4805	21.3535	20.9416	20.536	22.1914	21.4905	21.9715	20.8464	21.9798	19.3442	19.9513	20.3978	1	1	1	8.4	8.4	8.4	38.138	0	323.31
Delta-1-pyrroline-5-carboxylate synthase;Glutamate 5-kinase;Gamma-glutamyl phosphate reductase	ALDH18A1	P54886	87.301	0.856944	0.147795	1.15476	1.84362		0.0880301	0.857907	0.145465	0.24775		0.704498	0.143478	1.00929	1.54399		1.45012	0.049064	-2.03254	-3.1216	+	2.1126	0.00358685	-3.04184	-4.95816	+	21.9326	22.0013	23.146	23.9947	24.0092	22.5402	23.3573	21.9203	22.2387	25.8045	26.1328	24.7046	27	27	27	46.7	46.7	46.7	87.301	0	106.64
Aldehyde dehydrogenase X, mitochondrial	ALDH1B1	P30837	57.249	1.39694	0.0491211	1.06237	2.9962	+	0.881501	0.290098	0.629245	1.8925		0.914318	0.0787805	0.433128	1.95817		1.18679	0.0816407	0.548217	2.52449		0.255748	0.59787	0.115088	0.643481		22.1715	21.8883	22.9148	23.5362	23.5947	23.0308	23.1819	22.9484	22.732	23.0485	22.6229	22.8456	7	7	7	19.1	19.1	19.1	57.249	0	12.848
Aldehyde dehydrogenase, dimeric NADP-preferring	ALDH3A1	C9JMC5;I3L3I9;A8MYB8;E9PNN6;P30838	41.647	NaN	1	0	NaN		NaN	1	0	NaN		NaN	1	0	NaN		NaN	1	0	NaN		NaN	1	0	NaN		20.5488	21.5464	21.5622	21.0912	21.3142	21.6612	20.5037	21.6887	21.9335	20.8578	19.5418	19.1945	2	1	1	6.5	3.2	3.2	41.647	0.0046409	153.17
Fatty aldehyde dehydrogenase	ALDH3A2	P51648;A0A5F9ZGX4;A0A5F9ZHN9;A0A5F9ZHI5;A0A5F9ZI12;J3QRD1;A0A5K1VW72;A0A5F9ZHP6	54.847	NaN	1	0	NaN		1.18677	0.196241	1.01447	2.52446		1.27545	0.0303605	-1.33214	-2.71915	+	0.550157	0.339143	-1.1049	-1.24304		0.0877425	0.880061	0.227242	0.247001		21.3749	21.6135	21.2163	21.6612	20.9553	20.6353	22.0482	22.0143	23.1857	20.5211	22.929	23.1163	10	10	9	27.2	27.2	24.7	54.847	0	174.71
Alpha-aminoadipic semialdehyde dehydrogenase	ALDH7A1	P49419;A0A1B0GW77;A0A1B0GW82;A0A1B0GTG2;A0A1B0GUA1;A0A1B0GTY9;A0A1B0GV49;A0A1B0GTJ4;A0A0J9YWF7	58.486	0.697167	0.211054	-0.704477	-1.52969		1.25876	0.183324	1.21266	2.68206		3.91853	0.000892562	-1.91714	-14.8219	+	0.279572	0.642822	-0.723483	-0.694982		0.503124	0.24824	1.19366	1.15071		20.6411	21.9047	22.0485	20.7638	20.6753	21.0419	22.6659	22.8781	22.6882	22.3835	19.4926	22.7753	10	10	10	31.9	31.9	31.9	58.486	0	21.386
4-trimethylaminobutyraldehyde dehydrogenase	ALDH9A1	P49189	53.801	NaN	1	0	NaN		NaN	1	0	NaN		NaN	1	0	NaN		NaN	1	0	NaN		NaN	1	0	NaN		22.054	21.2873	21.2514	19.6778	20.7624	22.1209	21.7061	21.0303	20.5428	20.413	20.0532	20.4018	1	1	1	3	3	3	53.801	0.0011343	20.809
Fructose-bisphosphate aldolase;Fructose-bisphosphate aldolase A	ALDOA	H3BQN4;P04075;J3KPS3;H3BPS8;H3BUH7;H3BU78	39.34	0.506441	0.334091	-0.693176	-1.15724		0.06871	0.887503	-0.0776831	-0.196676		0.598693	0.196477	-0.615493	-1.33783		1.02556	0.120389	-2.86873	-2.18437		0.848279	0.0845345	-2.25324	-1.82643		21.1274	22.4433	21.5297	21.3693	21.5491	20.1025	21.6378	21.7295	21.5001	23.61	21.8873	26.1298	15	15	14	53.5	53.5	45.7	39.34	0	68.857
Fructose-bisphosphate aldolase C;Fructose-bisphosphate aldolase	ALDOC	P09972;K7EKH5;C9J8F3;J3KSV6;J3QKP5;A8MVZ9	39.455	NaN	1	0	NaN		NaN	1	0	NaN		NaN	1	0	NaN		NaN	1	0	NaN		NaN	1	0	NaN		22.3412	21.5174	21.6735	21.1815	20.4333	20.9657	21.2873	21.6858	20.7839	20.1454	19.5378	20.4459	2	1	1	14.8	7.1	7.1	39.455	0	61.589
Chitobiosyldiphosphodolichol beta-mannosyltransferase	ALG1	A0A804HIG6;A0A804HJQ1;A0A804HKX7;A0A804HJL6;Q9BT22;A0A804HKJ4;K7EID2;A0A804HKU4;A0A804HKK4;A0A804HLB7	32.858	NaN	1	0	NaN		NaN	1	0	NaN		NaN	1	0	NaN		1.51704	0.0432818	-1.4319	-3.28331	+	1.3739	0.0175209	-1.21755	-2.94268	+	20.751	21.4817	21.1465	20.9238	20.7195	20.1199	20.4532	20.8145	21.1386	21.9557	21.4247	22.6785	3	3	3	14.6	14.6	14.6	32.858	0	120.88
Putative bifunctional UDP-N-acetylglucosamine transferase and deubiquitinase ALG13	ALG13	A0A096LP10;A0A096LNJ4;A0A087WX43;A0A096LNL2;D6RE84;A0A087WTT9;A0A1B0GVW6;Q9NP73	17.801	NaN	1	0	NaN		NaN	1	0	NaN		NaN	1	0	NaN		NaN	1	0	NaN		NaN	1	0	NaN		22.0233	21.4812	21.5038	20.4375	19.9167	20.3691	21.9933	21.9081	21.4501	19.9842	20.4051	19.5351	3	3	3	20.4	20.4	20.4	17.801	0	323.31
Alpha-ketoglutarate-dependent dioxygenase alkB homolog 2	ALKBH2	F5GZZ0;S4R3T5;F5H5X2;Q6NS38	13.373	NaN	1	0	NaN		0.14276	0.778356	0.289246	0.38498		0.795551	0.111792	-1.3913	-1.72229		NaN	1	0	NaN		0.788414	0.100531	1.38339	1.70825		21.5225	21.3145	21.1099	20.8386	19.7836	20.0186	20.7152	21.0215	23.078	20.4361	20.6452	19.5832	2	2	2	30.6	30.6	30.6	13.373	0	68.922
RNA demethylase ALKBH5	ALKBH5	Q6P6C2	44.255	NaN	1	0	NaN		NaN	1	0	NaN		NaN	1	0	NaN		NaN	1	0	NaN		NaN	1	0	NaN		22.3263	21.6215	22.0471	20.8867	21.2814	21.4032	20.5046	21.7635	21.1552	20.2231	20.2545	21.1257	2	2	2	10.9	10.9	10.9	44.255	0	147.14
Alkaline phosphatase, tissue-nonspecific isozyme	ALPL	P05186	57.304	0.879926	0.14175	2.02634	1.88936		0.701929	0.368087	-2.06188	-1.53898		2.05096	0.00780296	4.08822	4.76188	+	2.73512	0.00880263	-3.69586	-7.33359	+	2.92121	0.0013352	-7.78408	-8.21103	+	24.6233	22.2037	21.0585	24.3013	25.0432	24.6201	21.3506	18.9051	21.4443	27.4441	28.8874	28.7207	24	24	23	48.5	48.5	48.5	57.304	0	75.321
ALS2 C-terminal-like protein	ALS2CL	Q60I27	107.75	NaN	1	0	NaN		NaN	1	0	NaN		NaN	1	0	NaN		NaN	1	0	NaN		NaN	1	0	NaN		22.1784	22.0996	21.0935	22.1495	20.9245	19.3696	20.9574	21.1494	21.5999	20.988	19.473	19.6824	1	1	1	1.5	1.5	1.5	107.75	0.0055006	38.989
THO complex subunit 4	ALYREF	Q86V81;E9PB61	26.888	3.07779	0.0093271	-3.38964	-9.02182	+	2.07192	0.122137	-1.49668	-4.82797		2.691	0.00428235	-1.89296	-7.13823	+	0.660196	0.265771	-0.834103	-1.45765		0.931436	0.0647521	1.05886	1.9926		27.3551	26.6682	27.642	24.1074	24.0354	23.3535	25.6521	25.5774	25.9457	24.4861	23.8703	25.6422	7	7	7	46.7	46.7	46.7	26.888	0	135.71
AMP deaminase 2	AMPD2	A0A590UJX5;A0A7P0Z4H6;A0A804CCZ3;A0A5F9UK94;H0Y360;Q01433;E9PJF6;A0A7P0TB79;A0A590UK85;E9PIJ1;A0A7P0T999;H0YF16	53.797	0.491011	0.349085	-0.863799	-1.12682		0.844456	0.304306	1.14075	1.81885		1.43808	0.0202037	-2.00454	-3.09297	+	1.04117	0.117559	1.60696	2.21659		2.48238	0.00233735	3.6115	6.27461	+	21.5636	21.7465	23.236	20.6158	20.9269	22.412	23.6621	23.6553	22.6509	18.8425	19.847	20.4443	4	4	4	10.9	10.9	10.9	53.797	0	323.31
Anaphase-promoting complex subunit 1	ANAPC1	Q9H1A4	216.5	1.43948	0.0468661	-2.62302	-3.09631	+	0.204903	0.698177	0.208436	0.530461		1.68907	0.0130328	-2.83145	-3.72075	+	0.637946	0.27936	1.09175	1.41431		4.57554	0	3.9232	21.7218	+	23.7236	23.6315	24.8229	22.4344	21.9203	19.9542	24.25	24.1232	24.4301	20.4284	20.0403	20.565	14	14	14	12.2	12.2	12.2	216.5	0	9.8271
Anaphase-promoting complex subunit 16	ANAPC16	A0A087WUN5;Q96DE5	8.8257	0.529282	0.316849	-1.07696	-1.20214		0.0472402	0.921504	0.132152	0.137968		1.17086	0.0383047	-1.20911	-2.49014	+	NaN	1	0	NaN		1.4225	0.0155565	1.45283	3.05615	+	21.9182	20.4539	23.438	20.4113	20.9093	21.2586	21.3194	22.1199	22.7672	21.0507	20.2975	20.4998	2	2	2	34.1	34.1	34.1	8.8257	0	57.353
Anaphase-promoting complex subunit 4	ANAPC4	Q9UJX5	92.115	0.560014	0.293386	-1.50123	-1.26233		0.564673	0.444608	1.55609	1.27143		2.45583	0.00509434	-3.05732	-6.17144	+	NaN	1	0	NaN		2.15347	0.00344239	2.66471	5.09169	+	20.9763	20.7597	24.3271	21.0887	20.2371	20.2336	23.2298	23.1159	24.3856	20.4272	21.5444	20.7657	6	6	6	9.9	9.9	9.9	92.115	0	323.31
Anaphase-promoting complex subunit 5	ANAPC5	F5H0F9;Q9UJX4;F5GY68;H0YFB5	83.674	NaN	1	0	NaN		NaN	1	0	NaN		NaN	1	0	NaN		NaN	1	0	NaN		NaN	1	0	NaN		20.7298	21.9741	20.761	18.9782	20.9698	20.6752	21.5451	22.2745	21.8586	18.5339	20.8045	20.0329	4	4	4	8.2	8.2	8.2	83.674	0	73.513
Anaphase-promoting complex subunit 7	ANAPC7	Q9UJX3	63.132	3.42367	0.00694574	-5.05566	-11.0829	+	0.705709	0.366069	-0.527248	-1.54635		2.97984	0.00251376	-4.52842	-8.50649	+	NaN	1	0	NaN		2.60049	0.00165683	4.14885	6.7517	+	25.0663	25.3059	25.5619	19.7644	21.1193	19.8835	24.6315	24.341	25.3799	19.7301	20.6072	21.5685	13	13	13	22.3	22.3	22.3	63.132	0	76.386
Protein angel homolog 1	ANGEL1	Q9UNK9	75.275	0.487062	0.352488	0.989106	1.11902		NaN	1	0	NaN		0.913245	0.0790853	1.7269	1.95602		1.34293	0.0608957	2.50918	2.87146		NaN	1	0	NaN		21.6608	21.2885	21.9016	20.9046	23.7348	23.1788	20.8633	20.5876	21.1866	19.9967	19.9605	20.3335	3	3	3	9.3	9.3	9.3	75.275	0	10.743
Rabankyrin-5	ANKFY1	Q9P2R3	128.4	NaN	1	0	NaN		1.29642	0.176603	2.08341	2.76608		1.49291	0.0181463	-2.39709	-3.22449	+	NaN	1	0	NaN		1.22373	0.0263582	2.47297	2.60489	+	21.1793	21.8918	21.0293	21.4204	21.1286	20.6103	22.0415	24.1902	24.1189	19.9874	22.1646	20.7797	7	7	7	9.1	9.1	9.1	128.4	0	323.31
Progressive ankylosis protein homolog	ANKH	Q9HCJ1	54.24	NaN	1	0	NaN		NaN	1	0	NaN		NaN	1	0	NaN		NaN	1	0	NaN		NaN	1	0	NaN		21.7452	21.3772	22.2866	20.4676	21.7337	20.4863	22.038	22.2484	21.6698	19.604	19.2049	21.2323	1	1	1	4.3	4.3	4.3	54.24	0	43.794
Ankyrin repeat and KH domain-containing protein 1	ANKHD1	Q8IWZ3;E9PDP5	269.45	3.65741	0.0085	-0.897923	-12.7194	+	0.337745	0.576743	0.162345	0.817641		2.26934	0.00605862	-1.06027	-5.48569	+	2.30411	0.0148817	4.32734	5.60854	+	2.60944	0.00166777	5.38761	6.7891		26.0903	26.2779	26.2571	25.385	25.2878	25.2586	26.4789	26.6312	26.0022	20.4589	19.9901	22.5004	56	56	22	39.2	39.2	15.3	269.45	0	78.71
	ANKHD1	D6RHC4	37.524	NaN	1	0	NaN		NaN	1	0	NaN		NaN	1	0	NaN		NaN	1	0	NaN		NaN	1	0	NaN	+	20.6232	21.4633	20.9451	21.7549	21.3147	21.0556	21.6902	21.7757	21.0401	21.5823	22.034	20.4366	17	2	2	80.7	4.1	4.1	37.524	0.001141	104.33
Ankyrin repeat and LEM domain-containing protein 2	ANKLE2	Q86XL3	104.11	2.10724	0.0183826	-3.1118	-4.94088	+	1.89473	0.127404	1.27723	4.29031		2.78472	0.00339964	-4.38903	-7.55885	+	0.17595	0.792342	0.326627	0.463834		3.39245	0.000214286	4.71566	10.8801	+	23.4184	24.0498	24.3404	20.3792	20.1419	21.9521	25.0095	25.4272	25.2036	21.0786	19.6908	20.724	20	20	20	32.1	32.1	32.1	104.11	0	15.895
Ankyrin repeat domain-containing protein 11	ANKRD11	Q6UB99	297.91	3.67183	0.00883117	6.91921	12.8277	+	0.923913	0.272455	1.4798	1.97746		3.231	0.00163522	5.43942	9.88605	+	0.808236	0.192997	-0.434679	-1.74727		3.28538	0.000187135	-5.87409	-10.2109	+	18.5835	20.1658	20.1423	26.4203	26.4197	26.8093	21.746	21.5373	20.0478	27.0638	27.3059	26.5836	87	87	85	43.7	43.7	42.8	297.91	0	58.309
Ankyrin repeat domain-containing protein 12	ANKRD12	Q6UB98	235.65	3	0.00994872	3.9436	8.61031	+	NaN	1	0	NaN		2.50767	0.00473907	3.72558	6.37429	+	0.453445	0.425075	-0.307048	-1.05235		2.78491	0.0011965	-4.03263	-7.55973	+	20.7455	21.8751	21.8497	25.9217	25.0035	25.3759	22.6594	21.597	20.868	25.9596	25.5526	25.71	14	13	13	12.4	11.8	11.8	235.65	0	323.31
Ankyrin repeat domain-containing protein 17	ANKRD17	O75179;H0YM23	274.25	1.31279	0.056381	-0.763133	-2.80297		0.356341	0.563413	0.178233	0.856075		1.38752	0.0232069	-0.941367	-2.97425	+	0.818757	0.188462	3.42519	1.76802		1.06363	0.0417172	4.36655	2.26323	+	25.7628	25.7967	25.5023	25.3271	24.4495	24.9958	25.9837	26.1124	25.5005	18.8066	20.4731	25.2172	55	38	38	35.2	27.4	27.4	274.25	0	77.979
Ankyrin repeat domain-containing protein 26	ANKRD26	E7ESJ3;Q9UPS8;A0A6Q8PFU2	196.32	0.374682	0.470921	1.60926	0.893675		0.232503	0.66932	0.692894	0.592381		0.17921	0.739411	0.916364	0.47143		0.852555	0.173724	3.28929	1.83491		0.960146	0.0595086	2.37292	2.05064		21.6747	21.7406	23.6422	25.5334	20.6017	25.7501	24.1985	21.1055	23.8321	19.439	21.1471	21.4312	10	10	10	6.9	6.9	6.9	196.32	0	107.22
Ankyrin repeat domain-containing protein 27	ANKRD27	K7ELM1;Q96NW4	44.575	NaN	1	0	NaN		NaN	1	0	NaN		NaN	1	0	NaN		NaN	1	0	NaN		NaN	1	0	NaN		21.89	21.6666	20.8551	20.9429	20.0736	19.752	21.045	21.9134	22.3733	20.1668	21.4427	21.6551	1	1	1	3.6	3.6	3.6	44.575	0.00023759	102.43
Serine/threonine-protein phosphatase 6 regulatory ankyrin repeat subunit A	ANKRD28	O15084	112.96	1.66058	0.0331163	2.22275	3.64601	+	0.803908	0.322788	0.918423	1.73874		1.35765	0.0247729	1.30433	2.9052	+	2.9773	0.00630769	3.94889	8.4935	+	2.77735	0.00118905	2.64456	7.52501	+	21.8439	21.0527	22.6939	23.4782	24.7953	23.9853	22.892	22.3341	23.1197	20.1964	19.6556	20.5601	11	11	11	14.4	14.4	14.4	112.96	0	62.986
Ankyrin repeat domain-containing protein 50	ANKRD50	Q9ULJ7	155.86	1.0914	0.0886454	-6.29654	-2.32131		0.343806	0.574638	2.24191	0.830203		5.1623	0	-8.53845	-30.5026	+	NaN	1	0	NaN		5.87883	0	9.37598	46.1216	+	30.433	21.9091	29.4995	20.6002	21.5	20.8518	29.3609	29.6052	29.6012	19.9697	19.9503	20.5194	7	7	7	7.5	7.5	7.5	155.86	0	64.831
Serine/threonine-protein phosphatase 6 regulatory ankyrin repeat subunit C	ANKRD52	Q8NB46	115.08	1.33087	0.0553788	0.994588	2.84397		0.335861	0.578111	0.234418	0.813726		1.30402	0.0287734	0.76017	2.78318	+	2.23342	0.0166299	2.296	5.36105	+	1.80884	0.00698798	1.53583	4.04578	+	21.4899	22.1012	21.2407	22.6047	23.0189	22.1921	22.1107	21.7139	21.7105	20.4269	19.6429	20.8578	2	2	2	2.6	2.6	2.6	115.08	0	323.31
Ankyrin repeat and SAM domain-containing protein 1A	ANKS1A	Q92625;A0A3B3ISP1	123.11	0.211783	0.702748	-0.467429	-0.546033		1.56738	0.159505	2.10872	3.40797		1.7227	0.0117446	-2.57615	-3.81023	+	0.212991	0.740165	0.39297	0.548758		2.74039	0.00114766	2.96912	7.35725	+	20.3365	21.6347	22.2892	21.3558	19.7078	21.7946	23.1582	23.9545	23.474	20.8204	19.9033	20.9556	7	7	7	9.2	9.2	9.2	123.11	0	54.667
Ankyrin repeat and zinc finger domain-containing protein 1	ANKZF1	Q9H8Y5;B8ZZS4	80.926	0.714894	0.201557	-0.679617	-1.56428		0.0187397	0.969721	-0.0197824	-0.0563466		1.16846	0.038498	-0.659835	-2.48497	+	2.58305	0.009241	1.86072	6.67936	+	4.66709	0	2.52056	22.9053	+	22.9347	22.4604	23.6557	22.8406	22.2041	21.9672	23.0345	23.0589	22.898	20.2857	20.5333	20.6107	7	7	7	13.5	13.5	13.5	80.926	0	150.23
Actin-binding protein anillin	ANLN	Q9NQW6	124.2	1.28117	0.059742	-2.34992	-2.73192		0.699541	0.367756	-1.07682	-1.53432		0.503327	0.262779	-1.2731	-1.15111		0.0786312	0.914106	-0.262126	-0.223098		0.402275	0.347947	1.01098	0.949734		23.2995	23.5334	23.4413	21.7306	19.3746	22.1192	22.8197	23.2508	20.9732	20.6716	20.4032	22.9359	12	12	12	16.7	16.7	16.7	124.2	0	166.04
Acidic leucine-rich nuclear phosphoprotein 32 family member E	ANP32E	E9PPH5;Q9BTT0	13.128	NaN	1	0	NaN		NaN	1	0	NaN		NaN	1	0	NaN		0.204955	0.750758	0.695325	0.530581		0.0897932	0.878232	0.328767	0.252335		21.1546	21.9665	21.2166	22.2863	21.0553	21.5611	20.7142	21.8502	21.2386	18.8759	20.7145	23.2264	4	4	4	37.7	37.7	37.7	13.128	0	65.505
Annexin A1;Annexin	ANXA1	P04083;Q5T3N1	38.714	3.79686	0.00668657	-3.60886	-13.8036	+	1.15549	0.198008	-0.701455	-2.45715		3.78299	0.00155705	-2.90741	-13.6919	+	0.953873	0.137595	1.56976	2.03792		2.34313	0.00272015	4.47717	5.7491	+	30.096	29.7449	30.536	26.2683	26.6006	26.6814	29.111	29.4633	29.6982	25.3562	23.4749	26.0099	29	29	29	72	72	72	38.714	0	21.978
Annexin A11	ANXA11	P50995	54.389	NaN	1	0	NaN		NaN	1	0	NaN		NaN	1	0	NaN		0.0612074	0.933721	-0.183452	-0.176407		0.0837675	0.884707	-0.252577	-0.236614		21.48	21.5882	21.8692	21.3246	21.305	21.0998	21.5982	20.7283	21.1955	20.3114	20.4688	23.4995	7	7	7	15	15	15	54.389	0	63.886
Annexin A2;Annexin;Putative annexin A2-like protein	ANXA2;ANXA2P2	P07355;H0YMW4;H0YN42;H0YMU9;H0YMD0;A6NMY6;H0YM50;H0YNB8;H0YKS4;H0YNP5	38.604	3.704	0.00931507	-3.45808	-13.0722	+	1.65582	0.153437	-1.05949	-3.63361		3.31085	0.00177474	-2.39859	-10.3665	+	0.132332	0.843915	-0.329261	-0.35958		1.0524	0.0431404	2.06933	2.23989	+	31.4909	30.7133	31.0456	27.3781	27.858	27.6395	29.7859	29.8969	30.3885	27.9576	26.3852	29.5206	48	48	17	86.4	86.4	33.6	38.604	0	26.294
Annexin A3;Annexin	ANXA3	P12429;D6RA82;D6RCA8;D6RFG5	36.375	NaN	1	0	NaN		NaN	1	0	NaN		NaN	1	0	NaN		NaN	1	0	NaN		NaN	1	0	NaN		20.8162	22.2537	20.7771	20.8771	21.3794	21.0492	21.7742	21.0673	21.5323	20.7788	21.3241	20.3128	5	5	5	23.5	23.5	23.5	36.375	0	51.224
Annexin A5;Annexin	ANXA5	P08758;D6RBL5;D6RBE9	35.936	NaN	1	0	NaN		NaN	1	0	NaN		NaN	1	0	NaN		1.48534	0.0459513	-2.04147	-3.20616	+	1.39234	0.0165062	-1.98247	-2.98547	+	21.1034	22.0342	21.068	21.5643	21.1153	21.7352	22.0019	21.0889	21.501	22.5852	23.2928	24.6612	14	14	14	57.2	57.2	57.2	35.936	0	16.291
Annexin A6;Annexin	ANXA6	P08133;E5RK69;E7EMC6	75.872	0.84478	0.151579	-1.55188	-1.81949		1.2078	0.187141	2.0348	2.57008		3.24085	0.00165079	-3.58668	-9.94415	+	1.55988	0.0415268	-2.0665	-3.38922	+	1.36388	0.0179274	1.52018	2.91954	+	22.6225	21.2301	23.9399	20.5915	21.7102	20.8351	24.6757	24.8173	24.4038	22.3549	22.9084	24.0731	18	18	18	38.3	38.3	38.3	75.872	0	194.76
Annexin A7	ANXA7	P20073	52.739	NaN	1	0	NaN		NaN	1	0	NaN		NaN	1	0	NaN		0.861828	0.170435	-1.43388	-1.85333		0.150674	0.791378	-0.309113	-0.404046		21.6647	22.035	22.1927	20.3688	19.6169	21.2107	20.7963	21.4409	22.3335	20.983	21.471	23.044	8	8	8	18.9	18.9	18.9	52.739	0	241.2
AP-1 complex subunit beta-1	AP1B1	Q10567;C9J1E7	104.61	3.95784	0.00772727	6.10227	15.1662	+	4.35212	0.027	3.53394	19.0805	+	2.50971	0.0045844	2.56833	6.38237	+	3.6629	0.00565657	7.4926	12.7605	+	3.34308	0.000201258	4.92427	10.5666	+	22.0332	21.6131	21.6753	27.2706	28.578	27.7798	25.2391	25.5612	25.1232	20.8902	19.4919	20.7686	56	31	31	58.8	40.9	40.9	104.61	0	50.446
AP-1 complex subunit gamma-1	AP1G1	O43747	91.35	2.1688	0.0173803	6.09914	5.1425	+	1.48301	0.16524	2.41285	3.20053		1.7898	0.0112034	3.68629	3.9929	+	2.57046	0.00911475	7.09291	6.62757	+	2.44969	0.00260904	3.40662	6.14778	+	21.69	21.8775	19.5419	26.0979	28.9691	26.3398	23.4244	23.3184	23.6051	19.8317	19.2172	21.0792	27	27	27	32.2	32.2	32.2	91.35	0	55.741
AP-1 complex subunit mu-1	AP1M1	Q9BXS5;K7EJL1;E7ENJ6	48.586	1.86457	0.0241413	4.00908	4.20332	+	2.69866	0.110696	6.61591	7.17183		1.66176	0.0140599	-2.60683	-3.64908	+	3.41882	0.0063622	6.54672	11.0511	+	4.14686	0	9.15354	16.9334	+	21.7367	24.2466	22.042	26.0378	27.7424	26.2724	28.7357	28.9007	30.2366	20.4002	19.6221	20.3901	24	24	21	69.7	69.7	64.8	48.586	0	21.78
	AP1M1	K7EPJ8;K7ER75;K7EQ90	14.54	NaN	1	0	NaN		0.758955	0.344999	2.0542	1.65043		1.34693	0.0258723	-3.66524	-2.88061	+	NaN	1	0	NaN		1.33756	0.0194992	4.00331	2.8592	+	22.251	22.2861	21.3753	19.6245	20.9926	20.462	25.1879	21.6086	25.2784	18.6127	20.8328	20.6194	5	2	2	49.6	23.2	23.2	14.54	0	82.233
AP-1 complex subunit sigma-1A	AP1S1	A0A2R8YGH5;P61966;H7C1E4	18.602	3.65358	0.00829268	3.22928	12.6908	+	NaN	1	0	NaN		3.63183	0.00167347	3.51721	12.5297	+	3.16735	0.00612429	4.30271	9.51809	+	NaN	1	0	NaN		21.9243	21.5873	21.8086	25.2197	24.5342	25.2541	21.33	21.7942	21.3321	21.4577	20.1888	20.4534	2	2	2	15.9	15.9	15.9	18.602	0	17.079
AP-1 complex subunit sigma-2	AP1S2	P56377	18.615	NaN	1	0	NaN		NaN	1	0	NaN		NaN	1	0	NaN		NaN	1	0	NaN		NaN	1	0	NaN		20.6655	21.0475	22.0706	20.9096	21.1158	20.9817	21.283	21.396	21.1528	20.1349	20.1847	21.7181	1	1	1	10.2	10.2	10.2	18.615	0.0037736	323.31
AP-2 complex subunit alpha-1	AP2A1	O95782	107.54	3.19182	0.00843716	2.29566	9.658	+	3.55511	0.0777143	0.854258	11.9767		2.46518	0.00499592	1.4414	6.2076	+	2.35336	0.013516	1.86213	5.78639	+	0.8563	0.0821831	0.420731	1.84234		26.9716	27.1245	27.1784	28.9628	29.7507	29.4479	28.0121	27.9338	27.8913	27.7522	27.749	27.0738	53	53	45	61.7	61.7	51.4	107.54	0	72.336
AP-2 complex subunit alpha-2	AP2A2	O94973;A0A0G2JS82;A0A0G2JQM1	103.96	2.28928	0.0157778	5.06293	5.55588	+	1.87026	0.130367	3.87777	4.21963		1.99615	0.00827481	1.18516	4.59232	+	2.71674	0.00868831	5.7378	7.25165	+	2.32683	0.00279566	4.55264	5.69004	+	21.4837	21.3974	24.1298	27.3153	27.1714	27.7131	26.5868	26.1602	25.8973	21.8374	20.2417	22.9073	29	21	21	41.7	31	31	103.96	0	88.07
AP-2 complex subunit beta	AP2B1	P63010;A0A087X253;A0A087WU93;A0A087WZQ6;A0A087WYD1	104.55	2.50921	0.0125742	2.62366	6.38038	+	2.80089	0.0999	1.22437	7.63359		1.64437	0.0139422	1.39929	3.60389	+	3.05887	0.00655924	3.50946	8.92014	+	4.41102	0	2.11017	19.7445	+	26.5456	26.2809	26.0315	28.339	29.6388	28.7511	27.47	27.4313	27.6299	25.2311	25.4429	25.5265	73	73	48	73.9	73.9	58.3	104.55	0	62.347
AP-2 complex subunit mu	AP2M1	E9PFW3;Q96CW1;A0A087WY71;C9JJ47	52.303	2.08663	0.0190049	3.23315	4.87473	+	1.20548	0.188166	1.24796	2.56505		1.55439	0.0166241	1.9852	3.37554	+	2.03629	0.0200763	-2.92032	-4.71605	+	3.4942	0	-4.90552	-11.5543	+	22.6397	22.1587	21.2526	24.4078	26.2112	25.1314	22.8881	23.1255	23.7813	28.8266	27.7801	27.9048	28	28	28	62	62	62	52.303	0	316.29
AP-2 complex subunit sigma	AP2S1	M0R0N4;X6R390;M0QYZ2;P53680;M0R1S0;M0QZ21	17.303	0.41209	0.425854	1.24363	0.969542		NaN	1	0	NaN		0.539763	0.233049	1.60359	1.22269		0.337205	0.558937	1.17567	0.816519		0.215211	0.679202	-0.427921	-0.553759		21.5395	22.2189	21.598	23.8758	24.6689	20.5426	20.7957	22.0023	21.4786	23.2317	21.1885	21.1401	3	3	3	21.5	21.5	21.5	17.303	0.00023781	182.25
AP-3 complex subunit beta-1	AP3B1	O00203	121.32	0.850101	0.150185	-0.814107	-1.83004		0.0382132	0.939351	-0.0613257	-0.112602		0.563053	0.216183	-0.752782	-1.26827		1.53828	0.0428516	2.08627	3.33558	+	1.81255	0.00693905	2.83906	4.05614	+	24.551	24.4056	25.2683	24.076	24.4565	23.2501	24.2656	24.1477	25.6276	21.1369	21.5445	22.8424	21	21	21	24.5	24.5	24.5	121.32	0	50.098
AP-3 complex subunit delta-1	AP3D1	O14617	130.16	2.59124	0.0127913	2.18929	6.71326	+	0.868338	0.292361	-0.578251	-1.86627		3.30888	0.00176271	2.76754	10.3544	+	1.93558	0.0222179	-1.21207	-4.41018	+	4.00473	0	-3.97961	-15.5871	+	27.0676	26.4713	26.2017	28.3651	28.968	28.9754	25.7454	25.9246	26.3358	30.1808	30.1542	29.6096	73	73	19	66.8	66.8	15.8	130.16	0	287.66
AP-3 complex subunit mu-1	AP3M1	Q9Y2T2	46.939	1.30636	0.0564179	-1.60131	-2.78845		0.987521	0.24897	-1.49877	-2.10633		0.0607143	0.91927	-0.102538	-0.175066		1.05384	0.114206	2.68117	2.24287		1.03164	0.046346	2.78371	2.1969	+	25.1057	25.3003	23.7231	22.5428	23.4906	23.2918	22.5965	22.8137	24.2226	19.5948	18.9679	22.719	11	11	11	36.1	36.1	36.1	46.939	0	87.96
AP-3 complex subunit sigma-1	AP3S1	Q92572	21.732	2.596	0.0128962	2.25826	6.73301	+	0.125304	0.80095	-0.0652568	-0.342278		2.48424	0.00493923	2.32352	6.28192	+	2.08821	0.0192204	4.27369	4.8798	+	1.10327	0.0369604	1.95017	2.34626	+	25.1321	25.0354	25.3009	26.8483	27.4162	27.9786	24.8229	25.032	25.4176	24.5587	21.7435	23.1199	7	7	7	32.1	32.1	32.1	21.732	0	23.17
AP complex subunit beta;AP-4 complex subunit beta-1	AP4B1	B1ALD0;Q9Y6B7	64.574	0.517578	0.325007	1.31223	1.17915		NaN	1	0	NaN		0.609335	0.191347	1.4871	1.35858		0.714243	0.238716	2.53201	1.563		NaN	1	0	NaN		22.0706	21.3877	20.9946	22.9491	24.5645	20.8759	21.5011	20.8289	21.5983	22.6624	18.6893	19.4418	6	6	6	18.9	18.9	18.9	64.574	0	232.53
AP-4 complex subunit epsilon-1	AP4E1	Q9UPM8	127.29	1.39484	0.0491548	1.51153	2.99129	+	NaN	1	0	NaN		2.61685	0.00424127	2.02978	6.82018	+	2.04106	0.0202164	2.47675	4.73091	+	NaN	1	0	NaN		22.4359	22.0546	21.0573	22.8047	23.8042	23.4736	21.2503	21.4104	21.3324	20.0959	21.5896	20.9666	6	6	6	10.8	10.8	10.8	127.29	0	28.23
AP-4 complex subunit mu-1	AP4M1	C9JC87;O00189;C9JWL4;C9JMG3;C9IZL5	50.69	NaN	1	0	NaN		NaN	1	0	NaN		NaN	1	0	NaN		3.52223	0.00482759	-4.31483	-11.7468	+	3.73355	0	-4.20437	-13.3008	+	21.773	21.8205	21.45	21.0992	20.891	20.3705	20.7262	21.1008	20.8651	25.6924	24.7594	24.8534	11	11	11	33	33	33	50.69	0	64.879
AP-4 complex subunit sigma-1	AP4S1	Q9Y587	17.005	NaN	1	0	NaN		NaN	1	0	NaN		NaN	1	0	NaN		NaN	1	0	NaN		NaN	1	0	NaN		21.0228	22.0043	21.0979	19.7233	21.7543	20.668	21.7591	20.4067	21.7098	20.5268	19.8282	21.7056	1	1	1	6.9	6.9	6.9	17.005	0.0011392	20.111
Amyloid beta A4 precursor protein-binding family B member 2	APBB2	H0YAJ5;G5E9Y1;Q92870	79.972	0.469226	0.365926	-0.77716	-1.08371		1.77342	0.143485	1.35274	3.9478		1.40838	0.0217017	-2.1299	-3.02296	+	NaN	1	0	NaN		1.36403	0.0179466	2.44219	2.91989	+	21.7723	20.9824	21.7524	20.8697	19.5022	21.8037	23.095	23.061	22.4093	18.8009	21.2398	21.198	3	3	3	5.5	5.5	5.5	79.972	0	133.4
Adenomatous polyposis coli protein	APC	P25054;E9PFT7;E7EMH9	311.64	0.230577	0.675899	1.46134	0.588107		1.05838	0.226787	3.52617	2.25231		0.45946	0.304159	-2.06483	-1.06432		0.996916	0.126085	4.37942	2.12553		3.05886	0.000858934	6.44425	8.92008	+	26.4375	22.6144	21.2222	21.0164	26.8305	26.8113	27.0097	27.1629	26.6802	21.856	20.2052	19.4587	8	8	8	4.2	4.2	4.2	311.64	0	32.068
Acylamino-acid-releasing enzyme	APEH	H7C393;C9JIF9;P13798	31.904	NaN	1	0	NaN		NaN	1	0	NaN		NaN	1	0	NaN		NaN	1	0	NaN		NaN	1	0	NaN		21.7997	22.2212	21.0553	21.1083	21.0257	20.2053	21.6674	21.9694	21.4627	20.3891	20.7888	20.5971	3	3	3	18	18	18	31.904	0	323.31
DNA-(apurinic or apyrimidinic site) lyase;DNA-(apurinic or apyrimidinic site) lyase, mitochondrial	APEX1	P27695;G3V3M6;G3V3C7;G3V5Q1;G3V5D9;A0A0C4DGK8	35.554	NaN	1	0	NaN		NaN	1	0	NaN		NaN	1	0	NaN		0.0821749	0.908224	-0.151339	-0.232435		0.463493	0.282489	0.705254	1.07233		22.3818	20.9575	22.0954	21.1084	20.3089	20.6844	21.168	21.483	22.0205	20.2493	20.237	22.0695	8	8	8	38.7	38.7	38.7	35.554	0	221.43
Apoptosis inhibitor 5	API5	G3V1C3;Q9BZZ5	57.56	3.98845	0.00809524	-6.51597	-15.4397	+	1.66784	0.150953	-1.89255	-3.66496		3.94505	0.000931034	-4.62342	-15.0533	+	0.250525	0.685123	-0.666446	-0.632078		1.64743	0.00998404	3.95697	3.61182	+	28.2321	27.2716	26.8112	20.9106	20.8356	21.0207	25.0091	26.0556	25.5725	19.8945	21.3527	23.5192	14	14	14	33.3	33.3	33.3	57.56	0	45.113
Apolipoprotein A-I;Proapolipoprotein A-I;Truncated apolipoprotein A-I	APOA1	F8W696;P02647	27.908	0.00715835	0.989818	-0.0154635	-0.021799		NaN	1	0	NaN		0.227781	0.654249	0.561324	0.581889		1.48215	0.0464324	1.9951	3.19845	+	NaN	1	0	NaN		21.646	21.3615	22.6154	20.9806	21.5915	23.0043	22.5827	21.3443	19.9654	20.2022	19.7571	19.6319	2	2	2	8.6	8.6	8.6	27.908	0.00070044	65.993
Apolipoprotein L2	APOL2	J3KQL8;Q9BQE5	48.915	NaN	1	0	NaN		NaN	1	0	NaN		NaN	1	0	NaN		NaN	1	0	NaN		NaN	1	0	NaN		21.2551	21.8858	21.2537	20.6364	21.3649	21.7329	21.276	21.5735	21.8433	21.1174	20.1586	19.2345	1	1	1	5.8	5.8	5.8	48.915	0	109.78
MICOS complex subunit MIC27	APOOL	A0A087WYF7;Q6UXV4	29.205	NaN	1	0	NaN		NaN	1	0	NaN		NaN	1	0	NaN		NaN	1	0	NaN		NaN	1	0	NaN		21.673	21.7972	21.5435	20.1995	20.8056	21.1165	21.2663	21.5456	21.5159	21.206	20.4968	20.1369	2	2	2	12.3	12.3	12.3	29.205	0.0031243	297.73
DCC-interacting protein 13-alpha	APPL1	Q9UKG1	79.663	0.232851	0.67265	-0.348519	-0.593153		1.0944	0.216873	1.34122	2.3276		3.56079	0.00145778	-1.68974	-12.0168	+	NaN	1	0	NaN		1.36944	0.0178073	2.52365	2.93237	+	20.3985	21.6237	22.365	20.9212	21.3573	21.0631	22.7638	22.7304	22.9166	18.8768	21.8391	20.124	9	9	9	22.7	22.7	22.7	79.663	0	40.514
Adenine phosphoribosyltransferase	APRT	P07741;H3BQZ9;H3BQF1;H3BQB1	19.608	0.119533	0.835769	0.339617	0.327954		0.660343	0.389441	0.69961	1.45793		0.142025	0.799447	-0.359993	-0.3832		0.217626	0.732606	-0.579608	-0.559186		0.17247	0.755309	-0.219615	-0.455698		20.8437	21.8558	22.4091	23.8207	20.6891	21.6176	22.5354	22.5536	22.1183	22.2792	22.0533	23.5337	6	6	6	35.6	35.6	35.6	19.608	0	49.815
Aprataxin	APTX	Q7Z2E3;A0A0A0MRW7;C9J8U3;A0A5F9ZGW5;A0A5K1VW64	40.74	1.48409	0.0426977	-1.16203	-3.20313	+	0.812241	0.318491	-0.553804	-1.75516		0.949197	0.0707678	-0.608227	-2.02846		0.914677	0.150698	-0.505292	-1.95889		0.215452	0.679221	0.102936	0.5543		24.475	24.7107	23.8221	22.7985	23.6395	23.0836	24.0737	23.7882	23.4846	23.8184	23.6558	23.5634	9	9	9	36	36	36	40.74	0	24.011
Intron-binding protein aquarius	AQR	O60306	171.29	2.4182	0.0133982	-2.37454	-6.02763	+	0.140616	0.780491	-0.191388	-0.379783		2.03424	0.00790671	-2.18315	-4.70969	+	1.18152	0.0827808	-2.71317	-2.51312		0.179185	0.745745	-0.530018	-0.471373		22.8445	22.8666	23.7903	20.8609	20.3454	21.1716	22.5226	22.6398	23.7649	21.5924	23.703	25.2219	27	27	27	29.7	29.7	29.7	171.29	0	47.373
Serine/threonine-protein kinase A-Raf	ARAF	P10398	67.585	0.47788	0.359137	-0.767481	-1.10086		0.126794	0.798897	0.295391	0.34596		0.517957	0.250928	-1.06287	-1.1799		NaN	1	0	NaN		1.03099	0.0464745	1.61623	2.19555	+	21.1157	21.3383	22.5608	20.1796	20.5889	21.9439	21.9222	20.7323	23.2464	20.5226	20.4128	20.117	4	4	3	7.8	7.8	6.1	67.585	0	20.745
Arf-GAP with Rho-GAP domain, ANK repeat and PH domain-containing protein 1	ARAP1	Q96P48;A0A0A0MSJ2;E7EU13	162.19	0.168295	0.769776	-0.355125	-0.445898		1.55717	0.160726	1.56864	3.38246		1.18092	0.0375159	-1.92377	-2.51181	+	0.331205	0.567106	0.719872	0.804041		1.88954	0.0052346	2.64364	4.27525	+	21.7108	21.2436	22.4865	22.1121	20.0416	22.2218	23.7119	23.6292	22.8057	20.1718	20.2127	21.8314	10	10	10	10.4	10.4	10.4	162.19	0	21.383
Coatomer subunit delta	ARCN1	P48444;B0YIW6	57.21	1.85024	0.0246505	-2.98281	-4.16242	+	0.350446	0.567624	-0.491124	-0.843927		2.18883	0.00693566	-2.49168	-5.20946	+	0.393842	0.486431	-0.515088	-0.932662		2.26736	0.00288348	1.97659	5.47875	+	25.934	25.239	27.1496	22.2277	23.6176	23.5289	25.5915	25.9125	25.3453	23.1366	23.5455	24.2374	21	21	21	47.4	47.4	47.4	57.21	0	315.08
ADP-ribosylation factor 1;ADP-ribosylation factor 3	ARF1;ARF3	P84077;P61204;F5H423	20.697	1.50695	0.0403827	2.98139	3.25864	+	0.8026	0.322399	1.48726	1.73616		1.78383	0.0113322	1.49413	3.97643	+	0.136907	0.839478	0.212063	0.370764		1.27113	0.0235318	-1.28206	-2.70952	+	21.4739	21.4238	23.9849	25.2829	25.8774	24.6664	24.0084	23.5328	23.8032	24.1975	25.2678	25.7252	16	11	10	63	33.1	33.1	20.697	0	323.31
ADP-ribosylation factor 4	ARF4	P18085;C9JAK5;U3KQF2;C9JPM4	20.511	0.113867	0.841178	0.595228	0.313787		0.422224	0.524841	-0.899843	-0.989928		0.364702	0.428894	1.49507	0.873253		0.460161	0.419099	-2.07843	-1.06571		1.61111	0.0103097	-3.5735	-3.51843	+	22.4927	23.3396	20.4297	21.489	26.0155	20.5432	20.6346	21.5613	21.3666	23.4315	24.1887	26.6628	17	17	12	82.8	82.8	52.8	20.511	0	323.31
ADP-ribosylation factor 5	ARF5	P84085;C9J1Z8	20.529	NaN	1	0	NaN		NaN	1	0	NaN		NaN	1	0	NaN		0.359356	0.529333	-0.831168	-0.862277		0.413696	0.334888	-0.879742	-0.972777		21.9508	22.3058	20.5014	21.3284	21.9228	20.5004	21.1355	20.819	21.6514	20.3815	23.262	22.6016	11	5	5	68.3	38.3	38.3	20.529	0	21.965
ADP-ribosylation factor 6	ARF6	P62330	20.082	NaN	1	0	NaN		NaN	1	0	NaN		NaN	1	0	NaN		NaN	1	0	NaN		NaN	1	0	NaN		20.3113	21.0618	21.6937	20.4938	21.3727	19.6737	21.6336	21.1825	20.794	20.4284	20.0906	19.9614	3	3	3	42.3	42.3	42.3	20.082	0	78.643
ADP-ribosylation factor GTPase-activating protein 1	ARFGAP1	Q8N6T3;F8VWH9;E5RHC5;F8W1U7;E5RHT6	44.667	2.38081	0.0146263	3.72655	5.88753	+	1.79914	0.138703	3.03871	4.01878		0.711451	0.140752	0.687833	1.55756		2.80145	0.00910638	5.99697	7.63621	+	2.40595	0.00263602	5.30914	5.98141	+	22.014	22.2464	23.9896	26.2825	26.4861	26.661	25.9708	26.4217	24.9736	19.5555	19.8581	22.0251	18	18	18	54.7	54.7	54.7	44.667	0	5.6542
ADP-ribosylation factor GTPase-activating protein 2	ARFGAP2	Q8N6H7;G5E9L0;A0A0D9SF70;E9PQP3;E9PIY6	56.72	0.187126	0.744193	0.297262	0.489774		1.22631	0.186794	1.39832	2.61052		1.35575	0.0249617	-1.10106	-2.90084	+	3.57204	0.00513761	4.33758	12.0966	+	4.82195	0	5.43863	25.0539	+	23.3818	24.4925	25.1098	23.9542	24.9387	24.983	25.7208	26.0356	25.4227	20.1132	20.5319	20.2181	12	12	11	35.3	35.3	33.4	56.72	0	323.31
ADP-ribosylation factor GTPase-activating protein 3	ARFGAP3	Q9NP61	56.928	0.309409	0.562598	0.570688	0.758392		0.895283	0.286387	1.61396	1.92003		1.12427	0.0436141	-1.04327	-2.39064	+	2.95813	0.00607407	3.13683	8.396	+	2.85753	0.00128322	4.1801	7.90072		23.2491	21.3103	23.7121	23.2104	23.1321	23.6412	24.6179	24.919	23.5766	19.8065	19.901	20.8657	11	10	5	29.3	27.3	13.2	56.928	0	93.811
	ARFGAP3	H0Y6A0	29.956	NaN	1	0	NaN		NaN	1	0	NaN		NaN	1	0	NaN		NaN	1	0	NaN		NaN	1	0	NaN	+	21.2658	21.1331	21.5608	21.3659	20.923	20.4992	21.0798	21.3462	21.6484	18.4647	19.9511	20.7147	6	1	1	32.2	5.5	5.5	29.956	0.0031146	34.175
Brefeldin A-inhibited guanine nucleotide-exchange protein 1	ARFGEF1	Q9Y6D6;E5RIF2	208.76	2.12457	0.0179184	2.84247	4.997	+	0.279526	0.623951	-0.328676	-0.694883		2.30147	0.00587619	3.17114	5.59912	+	1.9481	0.0218645	2.89486	4.44739	+	NaN	1	0	NaN		20.9707	20.7457	21.8489	23.4354	24.9328	23.7245	21.4356	20.2843	20.8594	21.2945	21.8451	20.2686	13	13	10	8.7	8.7	7.2	208.76	0	59.485
Brefeldin A-inhibited guanine nucleotide-exchange protein 2	ARFGEF2	A0A7P0T9L9;A0A7P0TA34;A0A7P0T7Z2;Q9Y6D5	175.51	0.161549	0.781371	0.47372	0.429971		0.796189	0.325364	-0.835899	-1.72354		0.572524	0.210879	1.30962	1.28677		0.837624	0.180396	1.92235	1.80531		NaN	1	0	NaN		21.4095	21.7624	22.9149	23.3226	23.6793	20.506	20.877	21.2466	21.4554	20.9258	19.8687	20.9464	9	6	6	8.9	7.1	7.1	175.51	0	100.68
Arfaptin-1	ARFIP1	P53367	41.738	1.88681	0.024067	3.15495	4.26734	+	1.25612	0.182099	1.18649	2.6762		1.18135	0.0375379	1.96847	2.51275	+	2.0509	0.0200988	3.56816	4.7617	+	1.59545	0.0107342	1.59969	3.47863	+	20.6641	21.5446	21.1369	23.3945	25.641	23.7748	22.5832	21.5812	22.7406	20.2531	21.2227	20.6301	9	9	9	37.8	37.8	37.8	41.738	0	13.18
Arfaptin-2	ARFIP2	P53365;A0A087X1E4	37.855	0.624795	0.252504	1.52545	1.3887		1.15827	0.197224	1.55994	2.4631		0.012294	0.982828	-0.0344944	-0.0372255		1.38849	0.0553644	2.93547	2.97651		2.71999	0.00127981	2.96997	7.26608	+	20.8466	21.4232	22.9017	22.733	25.0228	21.992	22.9582	23.4347	23.4585	20.9055	20.4166	19.6193	11	11	11	43.7	43.7	43.7	37.855	0	11.306
Arginase-1	ARG1	P05089;A0A5F9ZGN6;A0A5F9ZH78	34.735	1.20876	0.069551	2.22609	2.57219		0.0186288	0.970122	0.0163918	0.0560199		1.15221	0.039901	2.2097	2.45013	+	0.434419	0.443225	1.59466	1.01437		0.173203	0.754367	-0.615047	-0.457415		22.3354	22.472	22.1181	23.7693	26.2499	23.5846	22.2587	22.8288	21.8871	24.4389	20.316	24.065	13	13	13	55.9	55.9	55.9	34.735	0	53.506
Arginine and glutamate-rich protein 1	ARGLU1	Q9NWB6	33.216	0.636244	0.24522	2.17683	1.411		0.260351	0.644002	-1.06481	-0.653497		1.164	0.0389245	3.24164	2.47539	+	0.462987	0.418311	-1.23043	-1.07132		1.62041	0.0103845	-4.47206	-3.54221	+	24.5157	21.5514	25.9233	25.1846	25.4738	27.8625	24.9264	21.9708	21.8987	28.5132	27.7846	25.9143	5	5	5	17.6	17.6	17.6	33.216	0	143.13
Rho GTPase-activating protein 1	ARHGAP1	Q07960;H0YE29	50.435	1.11877	0.0840609	1.90324	2.37898		1.26665	0.181645	2.02229	2.69956		0.12928	0.820241	-0.119051	-0.352087		0.829472	0.182903	0.724288	1.78919		1.35207	0.0185294	0.843339	2.89239	+	22.0603	21.5615	23.9799	23.8638	24.9318	24.5159	24.8143	24.4841	24.3702	23.3276	23.6047	24.2064	12	12	12	37.8	37.8	37.8	50.435	0	74.765
Rho GTPase-activating protein 10	ARHGAP10	A1A4S6;H0Y8W5	89.374	NaN	1	0	NaN		NaN	1	0	NaN		NaN	1	0	NaN		NaN	1	0	NaN		NaN	1	0	NaN		21.2501	21.717	21.0188	21.7658	21.1411	20.7906	21.1844	21.3961	21.5429	20.2507	20.7889	19.6928	4	4	4	6	6	6	89.374	0	42.748
Rho GTPase-activating protein 12	ARHGAP12	Q1RLN5;Q8IWW6	90.873	1.65667	0.0333086	-1.93452	-3.63583	+	0.164765	0.74764	-0.174668	-0.437577		2.09498	0.00773116	-1.75986	-4.90146	+	NaN	1	0	NaN		2.07215	0.00393888	2.19907	4.8287	+	23.1855	21.859	22.8243	20.0688	21.3	20.6965	22.3786	22.547	22.4192	19.3452	20.6613	20.741	6	6	6	13.6	13.6	13.6	90.873	0	323.31
Rho GTPase-activating protein 17	ARHGAP17	Q68EM7	95.436	0.564611	0.290761	-1.15306	-1.27131		1.01612	0.239497	1.75795	2.16492		2.60744	0.00437795	-2.91101	-6.78073	+	0.437106	0.441293	1.25649	1.01975		1.63522	0.0101593	4.1675	3.58027	+	23.7533	22.4459	25.2344	23.0739	21.8244	23.0761	25.4225	25.7667	25.5182	20.5087	19.9946	23.7016	20	20	20	40	40	40	95.436	0	59.799
Rho GTPase-activating protein 18	ARHGAP18	Q8N392	74.976	NaN	1	0	NaN		NaN	1	0	NaN		NaN	1	0	NaN		NaN	1	0	NaN		NaN	1	0	NaN		21.6169	21.7438	20.9009	21.0406	20.167	21.2717	20.8595	21.2469	21.0271	19.3667	20.7653	20.1646	4	4	4	9.2	9.2	9.2	74.976	0	27.131
Rho GTPase-activating protein 21	ARHGAP21	A0A805TBS0;A0A7P0TAS2;Q5T5U3;E7ESW5;A0A1B0GV73	216.34	1.57533	0.0364734	1.57682	3.42788	+	1.013	0.239458	0.982081	2.15851		2.74276	0.00365794	0.594743	7.36788	+	4.64524	0.008	3.74518	22.6172	+	4.50504	0	3.15044	20.8516	+	22.6048	21.5549	23.0936	24.0384	23.8493	24.096	23.3393	23.4183	23.4419	20.3431	19.9596	20.4455	14	14	2	9.5	9.5	2.1	216.34	0	323.31
Rho GTPase-activating protein 23	ARHGAP23	Q9P227	162.19	0.562623	0.291593	0.664619	1.26743		1.61564	0.157377	1.20418	3.53002		0.562286	0.216908	-0.53956	-1.26677		1.16232	0.0875862	1.12279	2.47179		2.79572	0.00120707	1.66235	7.60965	+	21.4985	22.3284	21.2592	21.5759	22.5307	22.9733	23.0235	22.9881	22.6869	20.9025	21.2466	21.5625	4	4	4	4.7	4.7	4.7	162.19	0	33.63
Rho GTPase-activating protein 29	ARHGAP29	Q52LW3	142.06	0.227276	0.679499	0.644889	0.580765		0.940441	0.266269	1.44757	2.01077		0.38867	0.39507	-0.802685	-0.922166		1.02893	0.119327	2.06525	2.1913		2.63217	0.00157318	2.86793	6.88488	+	20.7704	21.7311	23.1947	23.1783	20.8455	23.607	23.4239	23.5522	23.0629	19.7218	20.6927	21.0207	9	9	9	8.4	8.4	8.4	142.06	0	323.31
Rho GTPase-activating protein 35	ARHGAP35	Q9NRY4	170.51	0.101752	0.858584	0.120021	0.283123		2.5775	0.0974237	1.46238	6.65647		1.54564	0.0168914	-1.34236	-3.35379	+	2.08513	0.0191506	2.87659	4.86994	+	3.08247	0.000872611	4.21895	9.04715	+	23.4373	23.8381	24.0673	23.2374	24.5602	23.9051	25.0194	25.2807	25.4297	21.9256	20.5645	20.5829	29	29	29	29.2	29.2	29.2	170.51	0	59.788
Rho GTPase-activating protein 39	ARHGAP39	Q9C0H5	121.28	NaN	1	0	NaN		NaN	1	0	NaN		NaN	1	0	NaN		NaN	1	0	NaN		NaN	1	0	NaN		22.8686	21.6174	21.7646	19.9899	20.7745	20.9162	21.2148	21.5021	21.0584	20.8265	18.4886	20.3799	2	2	2	2.1	2.1	2.1	121.28	0.0026858	31.645
Rho GTPase-activating protein 42	ARHGAP42	H0YEJ7;E9PJK4;A6NI28	48.01	0.598907	0.268121	-0.489169	-1.33825		0.39382	0.540428	0.367285	0.932618		1.57595	0.0158498	-0.856455	-3.42946	+	NaN	1	0	NaN		1.43612	0.0152831	1.68516	3.08834	+	21.4745	21.2359	22.3431	21.4348	20.9403	21.2108	22.3827	21.6774	22.0952	21.3507	20.0772	19.6719	3	3	3	10.6	10.6	10.6	48.01	0	61.168
Rho GTPase-activating protein 5	ARHGAP5	Q13017;A0A0A0MSK6	172.46	2.50859	0.0125437	-2.07684	-6.37794	+	1.24765	0.182097	-0.321187	-2.65746		2.31203	0.00546539	-1.75566	-5.63682	+	NaN	1	0	NaN		4.03749	0	3.50597	15.8878	+	23.5278	23.8834	23.5984	21.7834	22.0033	20.9924	23.3001	23.4543	23.2918	20.2662	19.6877	19.5743	10	10	10	11.1	11.1	11.1	172.46	0	15.154
Rho GDP-dissociation inhibitor 1	ARHGDIA	P52565;J3KTF8;J3QQX2;J3KRE2;J3KRY1	23.207	4.55854	0	-4.59305	-21.5087	+	3.83274	0.056	-1.69969	-14.0966	+	3.68519	0.00128889	-2.89336	-12.9287	+	1.76821	0.0285227	-3.5903	-3.9335	+	0.318841	0.473745	-0.696944	-0.77821		25.8309	25.7785	25.5969	21.1096	20.8111	21.5065	23.8522	24.0703	24.1847	23.4152	24.3543	26.4286	8	8	8	73.5	73.5	73.5	23.207	0	51.043
Rho guanine nucleotide exchange factor 1	ARHGEF1	M0QZR4;Q92888;M0QYC1;M0R2C7	108.32	NaN	1	0	NaN		NaN	1	0	NaN		NaN	1	0	NaN		0.123276	0.858068	0.271359	0.337257		0.36233	0.402013	0.738571	0.868385		21.8579	21.956	21.7102	21.2997	20.3181	21.2978	21.5999	20.6312	22.086	20.1901	19.7615	22.1499	6	6	6	6.6	6.6	6.6	108.32	0	13.301
Rho guanine nucleotide exchange factor 10	ARHGEF10	H0YAN8;O15013	109.65	0.703596	0.207498	-0.834209	-1.54223		0.813644	0.318851	0.873344	1.75793		1.80313	0.0108498	-1.70755	-4.02987	+	NaN	1	0	NaN		2.76071	0.00117013	3.04241	7.44905	+	21.6317	21.9969	23.047	21.0354	22.0619	21.0757	22.9091	22.7764	23.6101	20.5071	19.4469	20.2145	5	5	5	9.7	9.7	9.7	109.65	0	17.927
Rho guanine nucleotide exchange factor 17	ARHGEF17	Q96PE2	221.67	0.0104013	0.984931	-0.0168985	-0.0315603		1.35279	0.171827	1.05169	2.89405		1.26785	0.0308888	-1.06859	-2.70223	+	0.439392	0.438223	0.827328	1.02432		1.26115	0.0240041	1.89592	2.68735	+	21.005	22.1897	21.2395	21.6677	20.6987	22.017	22.5304	22.5806	22.4782	19.8322	20.0303	22.0389	5	5	5	4.1	4.1	4.1	221.67	0	76.928
Rho guanine nucleotide exchange factor 18	ARHGEF18	A0A804CAZ4;A0A3B3IPE9;A0A087WZG4;Q6ZSZ5;A0A590UK10;M0QZS0	113.98	1.13019	0.0823356	-1.59056	-2.4032		1.35511	0.171446	1.46836	2.89937		2.21535	0.00625835	-3.05892	-5.29919	+	NaN	1	0	NaN		3.10417	0.000892508	3.52972	9.16546	+	21.4065	21.7229	22.81	19.3746	20.8878	20.9053	23.3314	23.9726	23.0404	20.245	19.3844	20.1259	13	13	12	21.3	21.3	20.3	113.98	0	129.29
Rho guanine nucleotide exchange factor 2	ARHGEF2	V9GYM8;A0A5F9ZI21;Q92974	116.07	0.822667	0.158875	-1.48171	-1.77574		0.964074	0.257134	-0.820904	-2.05861		0.376337	0.412166	-0.660802	-0.897056		1.15644	0.0889303	2.32761	2.45919		2.12251	0.00352719	2.98841	4.99029	+	25.9348	25.4449	26.7975	25.4521	23.1173	25.1627	25.1686	25.3397	25.2061	22.0581	21.3256	23.3655	29	29	29	38.9	38.9	38.9	116.07	0	97.327
Rho guanine nucleotide exchange factor 40	ARHGEF40	Q8TER5	164.66	0.450048	0.386161	-1.0087	-1.04558		0.267089	0.636169	0.448556	0.668102		0.929524	0.0755397	-1.45726	-1.98875		0.910571	0.151723	1.52565	1.95065		2.92238	0.00133706	2.98291	8.21686	+	21.52	22.129	23.7012	22.6326	21.5247	20.1668	22.8549	23.2104	22.6306	19.2786	20.3081	20.1604	6	6	6	4.5	4.5	4.5	164.66	0	38.886
Rho guanine nucleotide exchange factor 7	ARHGEF7	B1ALK7;A0A2R8YG42;E7EUY6;Q14155	79.831	0.971713	0.116588	-1.01641	-2.07413		1.70253	0.149019	1.08098	3.75639		1.95697	0.00871843	-2.09739	-4.4739	+	3.0245	0.00683333	3.7949	8.73801	+	5.31487	0	5.89229	33.3122	+	25.3276	25.821	26.1051	23.9674	24.7666	25.4706	26.581	27.1731	26.7425	20.9547	20.9372	20.9279	19	19	19	43.5	43.5	43.5	79.831	0	65.253
AT-rich interactive domain-containing protein 1A	ARID1A	O14497;H0Y488;A0A1B0GTU5	242.04	0.355881	0.498428	-1.12871	-0.85513		0.433079	0.517436	0.540939	1.01169		0.612942	0.189166	-1.66965	-1.36561		1.02914	0.119337	2.96257	2.19174		2.79522	0.00120555	4.63221	7.60733	+	24.8269	24.2862	26.0332	26.2152	22.0826	23.4623	25.5465	25.8488	25.3738	19.7839	21.6913	21.3972	33	33	31	21	21	19.3	242.04	0	323.31
AT-rich interactive domain-containing protein 1B	ARID1B	A0A3F2YNW7;A0A6Q8NVI4;Q8NFD5;H0Y7H8;A0A1B0GWJ2;A0A1B0GTJ8;A0A1B0GVK1;A0A1B0GV63	245.48	0.379893	0.464235	-1.0714	-0.904307		0.546778	0.453579	0.706649	1.23643		0.790534	0.112724	-1.77805	-1.71242		0.626327	0.285798	1.58195	1.39168		2.71531	0.00140235	3.36	7.24529	+	23.417	21.7352	23.478	23.7486	20.2008	21.4666	23.5543	23.5669	23.629	21.0048	20.2635	19.4018	15	13	13	12	10.4	10.4	245.48	0	93.799
AT-rich interactive domain-containing protein 2	ARID2	Q68CP9;F8WCU9;F8W108	197.39	2.39124	0.0141432	4.70824	5.92633	+	1.27208	0.180042	2.19011	2.71163		3.8419	0.000824427	2.51814	14.1724	+	0.706056	0.241808	-0.391365	-1.54703		3.24521	0.000642991	-2.9095	-9.97002	+	21.8808	21.3842	23.9668	27.2512	27.003	27.1022	24.8332	24.6808	24.2881	27.087	27.9269	27.5167	76	76	76	49.8	49.8	49.8	197.39	0	20.517
AT-rich interactive domain-containing protein 4B	ARID4B	Q4LE39;X6RCR8	147.81	1.42835	0.047423	-1.96803	-3.06995	+	0.449857	0.509134	0.639242	1.0452		3.58932	0.00153991	-2.60727	-12.2203	+	NaN	1	0	NaN		3.0397	0.000846986	2.44901	8.81814	+	21.2111	22.2917	23.3173	20.4133	20.5903	19.9124	22.8626	22.8325	23.0427	19.9439	20.8496	20.5972	9	9	9	9.7	9.7	9.7	147.81	0	42.717
E3 ubiquitin-protein ligase ARIH1	ARIH1	Q9Y4X5	64.117	NaN	1	0	NaN		NaN	1	0	NaN		NaN	1	0	NaN		0.582116	0.315826	0.727383	1.3055		0.859889	0.0816432	0.619411	1.84947		21.8505	20.8095	21.9617	20.9015	21.19	22.5307	21.3392	21.8725	21.0866	20.5502	20.5934	21.2964	3	3	3	7.7	7.7	7.7	64.117	0	89.731
E3 ubiquitin-protein ligase ARIH2	ARIH2	O95376	57.818	NaN	1	0	NaN		NaN	1	0	NaN		NaN	1	0	NaN		NaN	1	0	NaN		NaN	1	0	NaN		21.2997	22.9045	21.5985	20.9214	20.4817	20.9282	20.3626	20.8427	21.1419	19.3358	18.6602	19.4438	1	1	1	3.4	3.4	3.4	57.818	0	210.08
ADP-ribosylation factor-like protein 1	ARL1	B4DZG7;P40616;F8VYN9	15.443	0.0918267	0.871844	0.399596	0.257609		0.342174	0.575061	-1.42172	-0.826825		0.477118	0.287624	1.82132	1.09935		0.0829945	0.908428	-0.246338	-0.234587		0.737323	0.117714	-2.06766	-1.6081		20.861	24.6601	23.7383	23.9127	25.0489	21.4966	24.2312	20.4361	20.3269	23.8615	23.6024	23.7333	5	5	5	47.4	47.4	47.4	15.443	0	212.56
ADP-ribosylation factor-like protein 15	ARL15	Q9NXU5;A0A087WUW9;A0A0B4J222	22.876	0.177449	0.756342	-0.40604	-0.467331		1.58593	0.158903	1.41675	3.45458		0.916698	0.0784379	-1.82279	-1.96295		0.342967	0.551184	0.753946	0.828468		2.19895	0.00312	2.57674	5.24357	+	21.7476	21.153	21.5417	20.5379	22.7422	19.9441	23.3445	23.1874	22.1607	19.7295	20.8375	20.3953	2	2	2	10.3	10.3	10.3	22.876	0	59.066
ADP-ribosylation factor-like protein 2	ARL2	P36404	20.878	NaN	1	0	NaN		NaN	1	0	NaN		NaN	1	0	NaN		NaN	1	0	NaN		NaN	1	0	NaN		21.3441	20.8734	22.4131	20.401	20.2032	21.4026	20.6944	20.8172	21.6916	19.5703	20.9497	21.1571	4	4	4	24.5	24.5	24.5	20.878	0	323.31
ADP-ribosylation factor-like protein 3	ARL3	P36405	20.455	0.863907	0.145442	-1.13435	-1.85746		0.636272	0.404231	-0.77008	-1.41105		NaN	1	0	NaN		0.00224077	0.997363	-0.00828044	-0.00686177		0.109547	0.851732	0.355986	0.302911		22.0123	21.2883	22.921	21.5889	20.2496	20.9801	21.3065	20.8288	21.776	19.7074	19.9051	23.2309	4	4	4	30.8	30.8	30.8	20.455	0	4.4969
ADP-ribosylation factor-like protein 6-interacting protein 4	ARL6IP4	A0A0C4DG62;F8WCT1;A0A8C8KBE9;Q66PJ3;F5GYV5;F8WEP2;A0A0C4DH18	24.591	0.573122	0.285085	0.962645	1.28794		0.478679	0.495039	-0.448237	-1.10244		1.0368	0.0551186	1.41088	2.20755		0.779008	0.207119	-1.18997	-1.68977		2.9028	0.00132044	-2.60085	-8.12023	+	24.6023	24.7013	23.4634	25.8857	23.9526	25.8167	23.7672	23.9741	23.681	26.7363	26.6963	25.7922	10	10	2	37.6	37.6	6	24.591	0	35.664
	ARL6IP4	H7BZV4	24.19	NaN	1	0	NaN		NaN	1	0	NaN		NaN	1	0	NaN		NaN	1	0	NaN		NaN	1	0	NaN		22.2645	20.9117	21.3896	21.338	20.7415	20.9986	21.7697	21.9177	20.5686	19.4753	20.8411	20.303	9	1	1	39.1	7	7	24.19	0.0037778	16.161
PRA1 family protein 3	ARL6IP5	O75915	21.614	NaN	1	0	NaN		NaN	1	0	NaN		NaN	1	0	NaN		0.204304	0.750889	-0.473409	-0.529102		0.0963477	0.869563	-0.218029	-0.269276		21.9738	21.1765	21.7126	20.2724	21.6428	20.9666	21.3852	21.2458	21.0169	20.246	21.0933	22.9627	2	2	2	10.6	10.6	10.6	21.614	0	132.46
ADP-ribosylation factor-like protein 6-interacting protein 6	ARL6IP6	Q8N6S5	24.676	NaN	1	0	NaN		NaN	1	0	NaN		NaN	1	0	NaN		NaN	1	0	NaN		NaN	1	0	NaN		20.4023	21.7763	22.2389	21.2753	21.3477	21.0004	21.0432	21.7519	21.5544	21.1134	20.1272	19.9517	1	1	1	5.3	5.3	5.3	24.676	0.0057105	208.79
ADP-ribosylation factor-like protein 8B	ARL8B	Q9NVJ2	21.539	NaN	1	0	NaN		NaN	1	0	NaN		NaN	1	0	NaN		0.270152	0.656253	0.800196	0.674717		0.293761	0.521034	0.855829	0.725278		21.9071	21.3664	21.4618	21.0918	21.5742	21.2981	21.4086	21.237	21.4854	20.1399	18.6989	22.7248	3	3	1	30.6	30.6	8.6	21.539	0	42.941
Armadillo repeat-containing protein 6	ARMC6	Q6NXE6;B4E1N1	54.141	NaN	1	0	NaN		NaN	1	0	NaN		NaN	1	0	NaN		NaN	1	0	NaN		NaN	1	0	NaN		21.5086	22.0128	21.5115	21.2218	21.2231	20.7854	21.438	21.7382	21.2176	19.6682	20.8969	21.4976	6	6	6	21.2	21.2	21.2	54.141	0	47.252
Armadillo repeat-containing X-linked protein 5	ARMCX5	S4R3L0;S4R3L5;Q6P1M9	6.9766	NaN	1	0	NaN		NaN	1	0	NaN		NaN	1	0	NaN		NaN	1	0	NaN		NaN	1	0	NaN		21.0433	22.0683	21.3486	20.4895	21.5443	20.5087	21.5198	21.3654	21.0984	20.0846	20.3598	20.9694	2	2	2	52.9	52.9	52.9	6.9766	0	26.447
	ARPC1A	A0A1W2PNV4;E9PF58	75.872	0.0356716	0.94705	0.0655677	0.105382		0.0767019	0.87331	0.0713323	0.217992		0.00315268	0.995235	-0.00576464	-0.00964423		1.82813	0.0256761	-3.26653	-4.09984	+	2.26617	0.00287847	-3.26077	-5.4746	+	23.3918	24.2439	24.0854	23.9163	23.0242	24.9772	24.1736	23.5853	24.1762	27.3111	28.175	26.2312	29	29	0	59.1	59.1	0	75.872	0	272.17
Actin-related protein 2/3 complex subunit 1A	ARPC1A	Q92747	41.569	0.0267963	0.959651	0.128901	0.0798872		0.311223	0.59641	0.931886	0.762211		0.188419	0.723346	-0.802986	-0.492756		0.911263	0.151514	-2.94507	-1.95204		0.926406	0.0659049	-2.14209	-1.98247		21.9258	21.2845	24.0918	24.4903	23.2905	19.908	24.2103	24.2799	21.6075	25.8516	26.3821	24.2904	23	6	6	74.3	15.9	15.9	41.569	0	23.661
Actin-related protein 2/3 complex subunit 1B	ARPC1B	O15143;C9JEY1;C9K057	40.949	1.13987	0.0805401	1.67668	2.4238		1.09765	0.215275	1.37945	2.33442		0.318655	0.503336	0.29723	0.777821		1.38776	0.0554201	-2.3784	-2.97481		1.69902	0.00930221	-2.67563	-3.74709	+	22.573	21.4771	23.497	24.3296	23.4922	24.7554	23.8732	24.0632	23.7491	26.7832	27.6773	25.2518	20	7	7	67.2	21.5	21.5	40.949	0	191.18
Actin-related protein 2/3 complex subunit 2	ARPC2	O15144	34.333	0.665003	0.227893	0.400698	1.46701		0.0225995	0.963128	-0.01806	-0.0676732		1.6395	0.0141564	0.418758	3.59132	+	1.81954	0.0259469	-1.60411	-4.07572	+	2.18505	0.00326463	-2.02286	-5.19679	+	24.8501	23.9704	24.5307	24.8819	24.9931	24.6784	24.3139	24.5608	24.4223	26.1737	27.2122	25.9797	22	22	22	68	68	68	34.333	0	18.91
Actin-related protein 2/3 complex subunit 3	ARPC3	O15145	20.546	0.934204	0.125764	1.41238	1.99818		0.49188	0.486138	0.791536	1.12854		1.16045	0.0390006	0.620843	2.46779	+	1.76419	0.0285722	-2.09255	-3.92251	+	2.17294	0.00332625	-2.71339	-5.15628	+	23.4342	21.1844	22.9267	23.5815	24.2296	23.9712	23.3991	23.5379	22.9829	26.1805	26.793	25.0865	11	11	11	60.1	60.1	60.1	20.546	0	52.425
Actin-related protein 2/3 complex subunit 4	ARPC4;ARPC4-TTLL3	P59998;F8WCF6;H7C0A3;F8WDD7;A0A0A6YYG9	19.667	0.880636	0.141651	0.579806	1.89078		0.438339	0.515832	0.212147	1.02221		0.649534	0.168773	0.367659	1.43688		1.64764	0.0358078	-1.31558	-3.61238	+	2.38148	0.00268293	-1.68323	-5.89003	+	24.3859	24.4301	24.9745	25.065	25.639	24.8259	24.8391	24.9391	24.6487	26.4923	26.9647	26.0197	11	11	11	56	56	56	19.667	0	323.31
Actin-related protein 2/3 complex subunit 5	ARPC5	O15511;B1ALC0	16.32	0.045343	0.933025	-0.142784	-0.132672		0.511476	0.474649	0.751512	1.16715		0.429135	0.339825	-0.894296	-1.00379		1.43498	0.0501958	-3.27985	-3.08564		1.73333	0.00847466	-2.38555	-3.8388	+	23.3444	22.5381	24.6786	24.4675	24.0223	21.643	23.9607	24.3779	24.4771	26.6369	27.7085	25.627	8	8	8	77.5	77.5	77.5	16.32	0	322.03
Actin-related protein 2/3 complex subunit 5-like protein	ARPC5L	Q9BPX5	16.941	1.06971	0.0931886	2.79052	2.27589		0.0258683	0.95589	0.110317	0.0771954		1.45522	0.0196749	2.6802	3.13377	+	0.448505	0.429344	-0.586786	-1.04251		1.61635	0.0103408	-3.26698	-3.53183	+	20.5723	21.8801	24.5997	24.5475	25.2811	25.5949	21.3554	24.0081	22.0195	25.8553	26.4701	24.8585	7	7	7	61.4	61.4	61.4	16.941	0	84.452
Beta-arrestin-2	ARRB2;DKFZp686L0365	P32121;Q68DZ5	46.105	NaN	1	0	NaN		NaN	1	0	NaN		NaN	1	0	NaN		NaN	1	0	NaN		NaN	1	0	NaN		20.8428	21.7874	21.7768	22.5563	20.5113	19.8544	21.4798	22.4153	22.1132	20.1208	18.8699	19.418	3	3	3	10.3	10.3	10.3	46.105	0.00024402	63.712
Arylsulfatase I	ARSI	Q5FYB1	64.029	NaN	1	0	NaN		NaN	1	0	NaN		NaN	1	0	NaN		NaN	1	0	NaN		NaN	1	0	NaN		21.7158	20.8521	20.5426	21.0268	20.8968	22.7978	21.5314	21.2987	22.0643	20.3485	20.0215	21.1443	2	2	2	4.2	4.2	4.2	64.029	0.0061444	323.31
Arf-GAP with SH3 domain, ANK repeat and PH domain-containing protein 1	ASAP1	A0A0A0MRE5;Q9ULH1;H0YBF7	124.77	1.71296	0.0302864	-2.11132	-3.78416	+	0.73176	0.353612	0.985547	1.59722		3.36052	0.00190476	-3.09687	-10.6763	+	NaN	1	0	NaN		2.56893	0.00182748	3.40056	6.62126	+	23.041	21.4238	23.1121	20.4574	20.5365	20.2491	23.3958	24.0383	23.0994	19.5755	19.7899	20.9665	6	6	6	7.4	7.4	7.4	124.77	0	16.573
Arf-GAP with SH3 domain, ANK repeat and PH domain-containing protein 2	ASAP2	O43150	111.65	NaN	1	0	NaN		NaN	1	0	NaN		NaN	1	0	NaN		NaN	1	0	NaN		NaN	1	0	NaN		22.3347	21.4803	21.1343	21.3229	20.5364	21.527	22.0554	22.1899	20.6254	19.826	20.0427	20.6441	2	2	2	5	5	5	111.65	0	15.257
Ankyrin repeat and SOCS box protein 3	ASB3	Q9Y575	57.745	NaN	1	0	NaN		NaN	1	0	NaN		NaN	1	0	NaN		NaN	1	0	NaN		NaN	1	0	NaN		21.9882	21.3704	21.4074	21.219	19.8766	19.1558	21.1547	22.1016	22.5387	21.1065	20.4674	20.3255	1	1	1	2.5	2.5	2.5	57.745	0.0033356	133.4
Activating signal cointegrator 1 complex subunit 1	ASCC1	A0A5F9ZH79;A0A5F9ZHP1;Q8N9N2;A0A5F9ZI37;A0A5K1VW55;H0YCB3;H0YE76;A0A5F9ZI10;E9PQZ6;E9PR40;E9PM82	36.876	0.326619	0.537965	0.296309	0.794479		0.887413	0.28886	0.86268	1.9043		0.8604	0.0919639	-0.566372	-1.85049		3.40422	0.00607519	4.38357	10.9561	+	3.3175	0.000195918	4.94994	10.4075	+	24.633	25.1034	25.849	25.269	25.6675	25.5379	26.2088	26.4541	25.5105	21.5641	20.348	21.4116	12	12	12	43.2	43.2	43.2	36.876	0	78.383
Activating signal cointegrator 1 complex subunit 2	ASCC2	Q9H1I8	86.359	0.666994	0.226672	-0.767359	-1.47089		0.04757	0.921087	0.0442193	0.138886		0.910183	0.0802341	-0.811578	-1.94987		2.33957	0.0139413	4.30544	5.73613	+	2.91228	0.00132778	5.11702	8.16688	+	25.9857	25.0462	25.0267	24.0115	25.3911	24.3539	25.3331	25.4049	25.4533	19.4259	19.9154	21.4989	19	19	19	35.1	35.1	35.1	86.359	0	48.96
Activating signal cointegrator 1 complex subunit 3	ASCC3	Q8N3C0	251.46	1.00445	0.109197	-0.871959	-2.14097		0.0200647	0.967635	0.0211627	0.060245		1.46111	0.0194822	-0.893122	-3.14785	+	2.31516	0.0150763	3.33735	5.64806	+	2.80212	0.00121166	4.23048	7.63931	+	25.8532	25.2345	26.3515	24.6839	25.437	24.7025	25.6423	25.7587	26.1017	22.1869	20.5325	22.0919	60	60	60	40.7	40.7	40.7	251.46	0	119.7
Histone chaperone ASF1A	ASF1A	Q9Y294	22.968	3.20015	0.00848352	4.95053	9.70608	+	0.385772	0.545394	1.0359	0.916276		1.59932	0.0151595	3.91463	3.48846	+	3.80668	0.00579487	5.65109	13.8832	+	0.731159	0.120366	1.73646	1.59604		20.7311	22.0242	21.3392	26.2929	25.7254	26.9278	24.4934	20.9917	21.7171	20.61	20.3268	21.0561	5	5	5	44.1	44.1	44.1	22.968	0	57.56
Histone chaperone ASF1B	ASF1B	K7ELW9;Q9NVP2;K7EIL9;K7ES22	18.285	0.539163	0.309928	1.1457	1.22151		0.0485999	0.921028	0.126336	0.141752		1.22803	0.0346128	1.01936	2.6143	+	3.08724	0.00685149	3.57358	9.07304	+	3.19423	0.00060885	2.55422	9.6719	+	23.5951	21.4489	24.3643	24.7258	23.6034	24.5162	23.5833	23.253	22.9511	20.5149	21.0899	20.5199	3	3	3	38.2	38.2	38.2	18.285	0	39.974
Histone-lysine N-methyltransferase ASH1L	ASH1L	A0A7I2V4H9;A0A7I2YQU9;A0A7I2V4K0;Q9NR48;A0A7I2V3D6;A0A7I2V316;A0A7I2V542	332.77	0.364682	0.485855	-1.15796	-0.873212		2.13995	0.112694	-3.15578	-5.04722		0.715607	0.139148	1.99782	1.56567		2.06998	0.0193106	-5.91509	-4.82181	+	4.54624	0	-7.91291	-21.3559	+	20.5397	21.3582	22.3066	22.6901	19.0867	18.9538	18.9301	18.1027	17.7043	26.3227	26.0494	26.1038	96	96	96	44.2	44.2	44.2	332.77	0	10.775
Set1/Ash2 histone methyltransferase complex subunit ASH2	ASH2L	Q9UBL3;F5H8F7;H0YBF6	68.722	1.32028	0.0559645	-0.921716	-2.81992		1.29485	0.176227	0.851826	2.76255		3.02462	0.0024	-1.77354	-8.73866	+	NaN	1	0	NaN		2.72089	0.00128284	2.43405	7.27008	+	21.3107	21.8252	22.2923	20.9637	21.1236	20.5756	22.7455	22.8161	22.422	19.8562	19.978	20.8473	7	7	7	16.4	16.4	16.4	68.722	0	15.09
N-acetylserotonin O-methyltransferase-like protein	ASMTL	O95671	68.856	NaN	1	0	NaN		NaN	1	0	NaN		NaN	1	0	NaN		NaN	1	0	NaN		NaN	1	0	NaN		20.9268	20.8666	20.8532	21.4948	21.6812	19.5053	22.2666	20.7993	21.5532	21.6801	20.3288	22.2378	1	1	1	3.7	3.7	3.7	68.856	0.00023392	28.124
ATPase ASNA1	ASNA1	O43681	38.792	NaN	1	0	NaN		NaN	1	0	NaN		NaN	1	0	NaN		0.236975	0.705139	-0.570213	-0.602284		0.114118	0.844734	0.309336	0.314418		20.8182	21.394	22.1711	21.2207	20.8337	20.803	22.26	21.2552	21.9809	19.9288	21.4656	23.1737	10	10	10	45.1	45.1	45.1	38.792	0	28.802
Asparagine synthetase [glutamine-hydrolyzing]	ASNS	P08243;F8WEJ5	64.369	0.598067	0.268875	-0.848721	-1.33661		0.0429052	0.929372	-0.07083	-0.12584		0.645327	0.171397	-0.777891	-1.42869		0.583887	0.314173	-0.974143	-1.30895		0.103287	0.860415	-0.196253	-0.287038		21.0884	21.8172	22.6806	21.6283	21.245	20.1667	21.6972	21.2828	22.3936	20.815	22.3364	22.811	10	10	10	25.8	25.8	25.8	64.369	0	39.307
	ASNSD1	L0R819;U3KQP1	11.25	NaN	1	0	NaN		1.98879	0.12357	1.65573	4.56991		1.74577	0.0115934	-1.93958	-3.8724	+	NaN	1	0	NaN		2.83144	0.00123995	3.08496	7.77666	+	20.8531	21.9996	21.2949	22.0598	20.6369	20.5994	22.8632	23.3167	22.935	20.4416	19.2256	20.1928	3	3	3	49	49	49	11.25	0	23.571
Aspartyl/asparaginyl beta-hydroxylase	ASPH	Q12797	85.862	0.784794	0.17427	1.42184	1.70113		1.07772	0.220264	1.83746	2.29263		0.442013	0.323784	-0.41562	-1.02955		2.42942	0.0120392	2.09038	6.0702	+	3.25649	0.000650284	2.506	10.0371	+	23.8931	23.8585	26.178	26.7242	25.7902	25.6808	26.538	26.055	26.849	23.9882	24.1316	23.8042	26	26	26	35.2	35.2	35.2	85.862	0	323.31
Abnormal spindle-like microcephaly-associated protein	ASPM	A0A7P0Z4R7;A0A7P0Z491;Q8IZT6;A0A7P0T8U9	408.94	0.295998	0.578705	0.361785	0.730029		NaN	1	0	NaN		0.219632	0.668755	0.307698	0.563684		1.19535	0.0801867	1.89012	2.54303		NaN	1	0	NaN		21.5765	21.9715	21.6697	22.5633	22.6006	21.1392	21.8586	21.3173	22.204	19.1679	20.3486	21.1162	5	5	5	2.1	2.1	2.1	408.94	0	323.31
Protein asunder homolog	ASUN	Q9NVM9	80.224	2.58354	0.0125532	-3.92499	-6.6814	+	1.85593	0.130719	-0.937143	-4.17861		2.24828	0.0061931	-2.98785	-5.41231	+	NaN	1	0	NaN		2.03171	0.00386217	3.20531	4.70181	+	24.9939	24.823	24.2871	21.7312	20.7631	19.8347	23.6888	23.6986	23.9052	21.4348	21.0175	19.2243	17	17	17	35.6	35.6	35.6	80.224	0	323.31
Putative Polycomb group protein ASXL1	ASXH1;ASXL1	A0A494C1R1;Q76L82;Q8IXJ9	69.051	NaN	1	0	NaN		NaN	1	0	NaN		NaN	1	0	NaN		NaN	1	0	NaN		NaN	1	0	NaN		20.0621	22.491	22.2616	21.2505	20.3396	20.1029	22.3761	21.1987	21.7246	19.0145	20.9217	21.179	1	1	1	2.2	2.2	2.2	69.051	0.00024114	182.18
Putative Polycomb group protein ASXL2	ASXL2	E7EWD6;Q76L83;A0A5F9ZHN2	153.66	NaN	1	0	NaN		NaN	1	0	NaN		NaN	1	0	NaN		NaN	1	0	NaN		NaN	1	0	NaN		21.2091	21.2277	21.3057	20.1576	21.348	21.2554	21.9604	21.7412	21.7868	19.6737	21.2424	20.7013	5	5	5	4.3	4.3	4.3	153.66	0.00023912	52.154
ATPase family AAA domain-containing protein 1	ATAD1	A0A7P0TAM5;A0A7P0T9U2;Q8NBU5	32.302	NaN	1	0	NaN		NaN	1	0	NaN		NaN	1	0	NaN		NaN	1	0	NaN		NaN	1	0	NaN		21.4633	22.0559	21.3945	20.5879	20.7747	21.4008	21.7398	21.6705	21.3747	20.0606	21.2721	21.0882	1	1	1	5.6	5.6	5.6	32.302	0.0015752	20.244
ATPase family AAA domain-containing protein 2	ATAD2	Q6PL18;A0A0B4J211	158.55	0.0518589	0.924518	0.125394	0.150784		0.512227	0.474624	-0.917843	-1.16863		0.461284	0.302246	1.04324	1.06794		0.120004	0.862026	-0.591909	-0.329128		0.387556	0.367201	-1.63515	-0.919903		21.2066	21.8875	20.4308	21.6621	22.3218	19.9173	19.9508	21.5279	19.2928	20.715	19.8127	25.1493	45	45	42	48.1	48.1	45.8	158.55	0	323.31
ATPase family AAA domain-containing protein 2B	ATAD2B	Q9ULI0	164.91	NaN	1	0	NaN		NaN	1	0	NaN		NaN	1	0	NaN		NaN	1	0	NaN		NaN	1	0	NaN		21.2759	21.9391	21.8695	20.9099	21.0536	19.9149	21.1688	21.6875	22.1214	20.0779	19.3212	19.7332	6	3	3	5.9	3.7	3.7	164.91	0	33.458
ATPase family AAA domain-containing protein 3A	ATAD3A	Q9NVI7	71.368	0.135604	0.813901	0.211723	0.367585		1.09867	0.215358	1.36437	2.33658		2.90018	0.002875	-1.15265	-8.10735	+	1.41839	0.0523561	2.21564	3.04647		1.99589	0.00415294	3.36829	4.59155	+	24.0498	24.5869	25.9675	24.9897	25.2269	25.0228	26.385	26.3195	25.9928	23.5359	21.4184	23.6382	24	24	6	41.2	41.2	15.1	71.368	0	59.616
ATPase family AAA domain-containing protein 3B	ATAD3B	Q5T9A4;A0A5K1VW56	72.572	0.183908	0.748521	0.836459	0.482333		1.03496	0.231497	2.70089	2.20375		0.622827	0.184999	-1.86443	-1.38486		0.952554	0.137706	2.69586	2.03525		3.09877	0.000883871	4.56029	9.13588	+	20.8635	21.1242	24.4703	24.4447	20.4208	24.102	25.3107	25.1764	24.0737	19.73	20.3538	20.7959	21	8	4	31.2	13	7.1	72.572	0	147.81
ATPase family AAA domain-containing protein 5	ATAD5	Q96QE3;A0A075B754	207.57	2.41453	0.013815	3.15378	6.01375	+	0.763814	0.341737	0.810533	1.65996		3.11938	0.00207692	2.34325	9.24922	+	3.06135	0.00659048	2.12559	8.9334	+	0.701778	0.132091	-0.217663	-1.53868		22.9675	21.5068	22.8863	26.0532	25.3384	25.4304	23.3806	23.3825	23.0292	23.3255	23.5788	23.541	30	30	30	22.5	22.5	22.5	207.57	0	323.31
Arginyl-tRNA--protein transferase 1	ATE1	F8WAC9;O95260;H0Y5C2;F5GXE4	54.114	NaN	1	0	NaN		2.17899	0.10614	0.518024	5.17647		2.20217	0.00662555	-1.73844	-5.25444	+	NaN	1	0	NaN		1.94388	0.00459471	1.66561	4.43482	+	21.5644	21.7846	21.6082	20.6971	19.7903	20.8086	22.2592	22.0234	22.2288	19.8367	20.5706	21.1071	2	2	2	8	8	8	54.114	0	323.31
Cyclic AMP-dependent transcription factor ATF-1;Cyclic AMP-responsive element-binding protein 1	ATF1;CREM;CREB1	P18846;E9PAR2;G5E998;P16220	29.232	0.0668063	0.90443	-0.183696	-0.191557		0.592849	0.429149	1.25798	1.32644		1.17453	0.0382191	-1.44168	-2.49804	+	NaN	1	0	NaN		1.34885	0.0187903	1.47929	2.88501	+	20.7398	20.1156	22.9565	20.2464	21.5029	21.5115	22.9128	21.7376	22.9354	21.2494	20.4114	21.4872	2	2	2	12.2	12.2	12.2	29.232	0	290.56
Cyclic AMP-dependent transcription factor ATF-7	ATF7	P17544;K7ESA4;K7ELQ4	51.756	0.997963	0.111294	-1.41389	-2.12768		1.21168	0.188421	1.56635	2.57856		3.2527	0.00169935	-2.98025	-10.0145	+	NaN	1	0	NaN		3.3377	0.0002	3.63315	10.5329	+	21.1514	22.1423	23.2321	20.2221	21.1846	20.8774	23.9043	23.7244	23.5962	19.4741	20.249	20.6023	4	4	4	14.7	14.7	14.7	51.756	0	65.448
Autophagy-related protein 13	ATG13	H0YCL5;H0YEM7;O75143	8.4203	NaN	1	0	NaN		NaN	1	0	NaN		NaN	1	0	NaN		NaN	1	0	NaN		NaN	1	0	NaN		21.1698	21.7715	21.6588	22.3834	20.8994	21.3275	21.4691	21.1824	21.5884	19.2692	21.1856	21.0649	1	1	1	16.7	16.7	16.7	8.4203	0.0046512	207.26
Ubiquitin-like-conjugating enzyme ATG3	ATG3	Q9NT62	35.864	1.8252	0.0252773	-1.64445	-4.0916	+	2.4672	0.0936757	0.794795	6.21544		2.4587	0.00510811	-2.43925	-6.18252	+	0.145473	0.831003	-0.308288	-0.391537		1.43793	0.0151128	2.13096	3.09262	+	21.8209	21.7867	22.1186	19.9408	19.8155	21.0366	22.6893	22.8354	22.5859	19.3418	20.666	21.71	8	8	8	23.6	23.6	23.6	35.864	0	112.18
Cysteine protease ATG4B	ATG4B	Q9Y4P1	44.294	NaN	1	0	NaN		NaN	1	0	NaN		NaN	1	0	NaN		NaN	1	0	NaN		NaN	1	0	NaN		21.2146	22.0068	21.882	21.1788	21.4622	20.6895	21.8201	20.2287	20.9605	21.6579	19.1153	20.4654	1	1	1	4.3	4.3	4.3	44.294	0.00023821	18.483
Ubiquitin-like modifier-activating enzyme ATG7	ATG7	C9JGL2;F8WDY9;C9JNU2;C9JKA3;C9JE55;C9J415;C9JFF4;O95352	7.2781	NaN	1	0	NaN		NaN	1	0	NaN		NaN	1	0	NaN		NaN	1	0	NaN		NaN	1	0	NaN		21.5694	21.705	20.9386	21.1526	21.1518	20.6166	22.1571	21.6016	20.938	20.5307	20.9349	20.4599	1	1	1	31.8	31.8	31.8	7.2781	0	22.931
Autophagy-related protein 9A	ATG9A	Q7Z3C6;H7C152	94.446	NaN	1	0	NaN		NaN	1	0	NaN		NaN	1	0	NaN		NaN	1	0	NaN		NaN	1	0	NaN		21.9562	21.8321	20.8398	21.1887	21.9196	20.2196	21.1101	21.5776	21.4911	20.3528	20.4927	20.5304	3	3	3	5.5	5.5	5.5	94.446	0	65.89
Bifunctional purine biosynthesis protein PURH;Phosphoribosylaminoimidazolecarboxamide formyltransferase;IMP cyclohydrolase	ATIC	P31939	64.615	1.27086	0.0601256	-1.61593	-2.70892		0.427509	0.519724	0.592155	1.00053		2.76013	0.00370318	-2.20809	-7.44642	+	2.53853	0.00986595	-3.12926	-6.49769	+	0.903324	0.0711295	-0.921176	-1.93612		21.8147	21.942	23.5426	20.39	21.0889	20.9727	23.1873	22.622	23.2666	23.103	24.2199	24.5165	18	18	18	56.9	56.9	56.9	64.615	0	43.121
Atlastin-2	ATL2	Q8NHH9;C9JC25;H7C3A2	66.228	NaN	1	0	NaN		NaN	1	0	NaN		NaN	1	0	NaN		0.429915	0.447947	0.271258	1.00536		1.24001	0.0252585	1.21073	2.64062	+	21.4587	21.2501	21.5252	20.9595	20.2342	20.8974	21.8688	22.2507	20.79	20.212	20.3828	20.6827	3	3	3	3.1	3.1	3.1	66.228	0.0013569	267.1
Atlastin-3	ATL3	Q6DD88;F5H6I7	60.541	NaN	1	0	NaN		NaN	1	0	NaN		NaN	1	0	NaN		2.31479	0.0150435	-2.41114	-5.64674	+	1.57968	0.0110373	-2.16653	-3.43882	+	22.2073	21.5668	21.4201	20.6296	21.0159	20.6053	21.7735	21.0976	20.1135	22.3934	23.3185	23.7723	12	12	12	35.3	35.3	35.3	60.541	0	7.3201
Atrophin-1	ATN1	P54259	125.41	NaN	1	0	NaN		2.33818	0.0942796	1.82209	5.73109		2.92764	0.00257451	-1.97502	-8.24299	+	NaN	1	0	NaN		2.70467	0.0013909	1.96592	7.19825	+	20.6732	21.3229	21.6248	21.4053	20.7649	20.9919	22.8446	23.3244	22.9181	21.5101	20.9244	20.755	2	2	2	3.6	3.6	3.6	125.41	0	213
Manganese-transporting ATPase 13A1	ATP13A1	Q9HD20	132.95	NaN	1	0	NaN		NaN	1	0	NaN		NaN	1	0	NaN		NaN	1	0	NaN		NaN	1	0	NaN		21.8029	21.6993	20.8804	20.6581	21.0634	21.9551	21.7631	21.8226	21.2133	20.2781	19.0883	19.1642	2	2	2	1.8	1.8	1.8	132.95	0.0094726	19.988
Sodium/potassium-transporting ATPase subunit alpha-1	ATP1A1	P05023	112.89	NaN	1	0	NaN		NaN	1	0	NaN		NaN	1	0	NaN		1.45907	0.0484621	-2.34903	-3.14298	+	1.19408	0.0290064	-1.82617	-2.54027	+	22.025	21.2948	21.4094	21.163	20.5222	21.4303	21.4646	21.3176	21.902	23.4386	22.1554	24.5687	28	28	19	34.3	34.3	21.8	112.89	0	18.596
Sodium/potassium-transporting ATPase subunit beta-1	ATP1B1	P05026;V9GYR2	35.061	NaN	1	0	NaN		NaN	1	0	NaN		NaN	1	0	NaN		0.406492	0.471394	-0.871863	-0.958252		0.0486336	0.932646	-0.131581	-0.141846		20.211	21.4705	21.2626	20.1558	21.0353	21.2387	22.3062	21.1448	21.1997	21.8116	20.1542	23.0796	2	2	2	9.2	9.2	9.2	35.061	0.00023496	137.75
Sodium/potassium-transporting ATPase subunit beta-3	ATP1B3	C9JA36;P54709;H7C4L9;C9JXZ1	14.968	NaN	1	0	NaN		NaN	1	0	NaN		NaN	1	0	NaN		0.498054	0.385208	-0.920984	-1.14072		0.295882	0.517223	-0.68662	-0.729784		20.5996	22.0689	22.282	20.7448	20.5893	20.5883	21.5901	19.9478	21.0877	20.1851	21.5249	22.9754	2	2	2	26.3	26.3	26.3	14.968	0	323.31
Sarcoplasmic/endoplasmic reticulum calcium ATPase 2	ATP2A2	P16615;H7C5W9	114.76	1.32841	0.0555667	2.03991	2.83838		0.861861	0.296069	1.33501	1.85339		1.03526	0.0554587	0.704899	2.20438		0.729932	0.231679	-0.460345	-1.59365		1.7847	0.00727249	-1.16524	-3.97882	+	23.0915	21.4642	23.7655	25.1839	24.4115	24.8455	24.4005	24.2678	23.6579	24.9515	25.5851	25.2853	27	27	27	31.5	31.5	31.5	114.76	0	23.762
Plasma membrane calcium-transporting ATPase 1;Calcium-transporting ATPase	ATP2B1	P20020;E7ERY9	134.68	NaN	1	0	NaN		NaN	1	0	NaN		NaN	1	0	NaN		0.830001	0.182952	-1.13542	-1.79023		0.0789219	0.890404	-0.161641	-0.223866		21.2416	21.7138	21.7936	20.4528	20.9822	21.1187	21.5575	21.305	22.6125	20.8584	22.1925	22.909	10	10	5	12.8	12.8	8.1	134.68	0	323.31
Plasma membrane calcium-transporting ATPase 4	ATP2B4	P23634	137.92	NaN	1	0	NaN		NaN	1	0	NaN		NaN	1	0	NaN		NaN	1	0	NaN		NaN	1	0	NaN		20.2065	20.7655	21.4739	21.2487	21.7538	20.7831	21.2806	21.9573	21.3388	20.0415	20.147	19.2356	7	2	2	7.2	2.6	2.6	137.92	0	8.6122
ATP synthase subunit alpha, mitochondrial	ATP5A1	P25705;K7EK77	59.75	2.03273	0.0205804	3.00951	4.70499	+	0.854751	0.300805	1.38061	1.83927		1.73498	0.0118571	1.6289	3.84323	+	1.40412	0.0535871	0.693516	3.01298		0.962045	0.059162	-0.935384	-2.05449		23.9142	24.2755	25.9578	27.9453	27.5738	27.6571	26.5213	26.4887	25.2794	27.4146	26.9458	26.7352	37	37	37	63.8	63.8	63.8	59.75	0	323.31
ATP synthase subunit beta, mitochondrial;ATP synthase subunit beta	ATP5B	P06576;H0YH81;F8W079	56.559	1.38538	0.050189	3.66441	2.96928		0.538371	0.457006	1.8551	1.21996		0.868474	0.0899084	1.80932	1.86655		0.263652	0.666208	0.455479	0.66066		0.530187	0.227174	-1.35384	-1.20391		20.6552	21.5347	24.6235	26.4574	25.8206	25.5287	25.3583	24.7164	22.304	25.5341	24.3584	26.5477	27	27	27	73.9	73.9	73.9	56.559	0	24.076
ATP synthase subunit gamma, mitochondrial	ATP5C1	P36542	32.996	1.50054	0.0410902	2.53539	3.24302	+	0.680853	0.379218	1.16701	1.49789		4.12271	0.00128571	1.36837	16.6969	+	1.45707	0.0483525	0.61414	3.13818	+	1.82279	0.00683288	-0.754235	-4.08483	+	21.4739	23.3671	24.0829	25.6263	25.5309	25.3729	24.0939	24.2109	24.1201	25.2385	24.827	24.6222	12	12	12	44	44	44	32.996	0	45.549
ATP synthase F(0) complex subunit B1, mitochondrial	ATP5F1	P24539;Q5QNZ2	28.908	NaN	1	0	NaN		NaN	1	0	NaN		NaN	1	0	NaN		0.377432	0.507543	-0.362256	-0.899289		1.52649	0.0120461	0.674881	3.30651	+	20.9679	21.5087	21.6946	20.6602	20.1683	21.3896	21.7018	21.7064	21.9214	20.7235	21.3354	21.246	2	2	2	12.5	12.5	12.5	28.908	0	323.31
ATP synthase subunit d, mitochondrial	ATP5H	O75947;F5H608	18.491	NaN	1	0	NaN		NaN	1	0	NaN		NaN	1	0	NaN		NaN	1	0	NaN		NaN	1	0	NaN		22.3706	21.4146	21.0208	21.1785	20.9616	21.2835	21.4463	21.5935	20.9701	19.9814	19.2989	20.3872	2	2	2	19.3	19.3	19.3	18.491	0.00069622	12.374
ATP synthase subunit g, mitochondrial	ATP5L	E9PN17;A0A3B3ITX4;O75964	8.4518	2.09795	0.018314	2.8282	4.91098	+	0.916633	0.273732	1.27329	1.96282		0.832101	0.100105	1.55491	1.79439		2.61528	0.0089971	3.92755	6.81359	+	1.66396	0.00964867	2.37264	3.65482	+	20.8447	20.9378	20.9158	23.4966	24.8191	22.8672	23.1773	22.3798	20.9611	19.8391	19.7251	19.8361	3	3	3	48.7	48.7	48.7	8.4518	0	6.7571
ATP synthase subunit O, mitochondrial	ATP5O	P48047;A0A494C0K9;H7C0C1	23.277	0.0647137	0.907164	-0.147699	-0.185911		NaN	1	0	NaN		0.0232156	0.965083	-0.0549361	-0.0694728		0.294442	0.621405	-0.603434	-0.726724		0.656793	0.151653	-0.548498	-1.45102		21.0061	21.6825	21.5971	19.9464	22.5979	21.2982	20.9503	21.6097	21.4473	22.289	22.1152	21.2486	4	4	4	23	23	23	23.277	0	112.66
V-type proton ATPase subunit S1	ATP6AP1	A0A7I2YQA5;A0A7I2V3T8;A0A0C4DGX8;Q15904	33.923	NaN	1	0	NaN		NaN	1	0	NaN		NaN	1	0	NaN		NaN	1	0	NaN		NaN	1	0	NaN		21.322	21.7255	21.7232	21.4164	20.7027	20.5702	21.861	21.4411	20.9213	21.4559	19.4347	20.6698	1	1	1	5.8	5.8	5.8	33.923	0.0011348	323.31
Renin receptor	ATP6AP2	O75787;A0A1B0GTB0;A0A1C7CYW4;A0A1B0GVW0;A0A1B0GVB9;A0A1B0GVC7;A0A1B0GWJ8;H7C3E1;A0A1B0GTU8;A0A1B0GU12;B7Z413;A0A1B0GUT7;B7Z1I9;A0A1B0GVI9;A0A1B0GWD6	39.008	NaN	1	0	NaN		NaN	1	0	NaN		NaN	1	0	NaN		NaN	1	0	NaN		NaN	1	0	NaN		20.9644	21.6345	20.787	21.2028	21.6036	20.3098	21.7942	21.4236	21.4386	21.2226	20.6213	19.6475	3	3	3	11.7	11.7	11.7	39.008	0.00024504	36.044
V-type proton ATPase subunit a;V-type proton ATPase 116 kDa subunit a isoform 1	ATP6V0A1	K7EM24;Q93050;K7ELZ6;B7Z641;B7Z2A9	15.379	NaN	1	0	NaN		NaN	1	0	NaN		NaN	1	0	NaN		0.433174	0.444128	0.827412	1.01188		0.785677	0.101096	1.44412	1.70287		21.1992	21.914	21.2115	20.7099	21.2861	20.8378	21.1508	21.4246	22.1084	19.1451	19.5051	21.7012	3	3	3	30	30	30	15.379	0	53.252
V-type proton ATPase subunit d 1	ATP6V0D1	F5GYQ1;P61421;H3BUQ0;H3BTB5;H3BQB4;H3BSG7;J3QL14;R4GN72	44.659	NaN	1	0	NaN		NaN	1	0	NaN		NaN	1	0	NaN		NaN	1	0	NaN		NaN	1	0	NaN		21.239	21.7421	21.4669	20.9121	20.8315	21.4038	21.0851	21.4267	21.3428	20.2275	20.0388	20.4902	2	2	2	7.9	7.9	7.9	44.659	0	39.479
V-type proton ATPase catalytic subunit A	ATP6V1A	P38606	68.303	0.0680562	0.902641	-0.182336	-0.194919		0.772565	0.338631	1.47049	1.67712		2.09297	0.00770761	-1.65283	-4.895	+	0.109819	0.875202	-0.147946	-0.303598		1.84759	0.00626858	1.50488	4.15488	+	23.7287	22.6021	25.601	23.4189	24.4566	23.5092	25.3451	25.4383	25.5598	23.6867	23.4941	24.6478	25	25	25	64.7	64.7	64.7	68.303	0	323.31
V-type proton ATPase subunit B, brain isoform	ATP6V1B2	P21281	56.5	0.0772973	0.890263	0.251578	0.21957		0.215624	0.685251	0.575286	0.554686		0.159372	0.771521	-0.323708	-0.424807		1.38736	0.055434	2.13474	2.97388		2.01874	0.00384776	2.45844	4.66167	+	21.5701	20.9301	24.0479	22.8355	23.2853	21.182	23.4357	22.8324	22.0059	20.0598	19.8941	20.9448	12	12	12	36.2	36.2	36.2	56.5	0	300.28
V-type proton ATPase subunit C 1	ATP6V1C1	P21283	43.941	NaN	1	0	NaN		NaN	1	0	NaN		NaN	1	0	NaN		NaN	1	0	NaN		NaN	1	0	NaN		21.5222	21.5555	21.1503	20.3868	20.133	21.1553	21.1289	21.2614	20.9837	20.5571	18.8365	20.5559	1	1	1	7.1	7.1	7.1	43.941	0	323.31
V-type proton ATPase subunit D	ATP6V1D	G3V559;Q9Y5K8;H0YJ55;G3V341;G3V3T8;H0YJS0;G3V2V6;G3V2S6	19.906	NaN	1	0	NaN		NaN	1	0	NaN		NaN	1	0	NaN		NaN	1	0	NaN		NaN	1	0	NaN		21.625	20.0104	21.1759	20.7464	20.5985	19.7675	20.7148	22.0155	20.9584	21.2589	21.0149	21.2207	2	2	2	12.8	12.8	12.8	19.906	0	39.765
V-type proton ATPase subunit E 1	ATP6V1E1	P36543	26.145	NaN	1	0	NaN		NaN	1	0	NaN		NaN	1	0	NaN		NaN	1	0	NaN		NaN	1	0	NaN		21.7187	20.6261	21.6639	20.8773	20.2918	20.7506	22.1182	21.5406	21.5648	19.8337	19.1946	20.0685	3	3	3	16.4	16.4	16.4	26.145	0	263.78
V-type proton ATPase subunit G 1;V-type proton ATPase subunit G 2	ATP6V1G1;ATP6V1G2-DDX39B;ATP6V1G2	A0A7I2V4K4;A0A7I2V3Q6;A0A7I2V375;O75348;A0A7I2V2N1;A0A7I2YQH3;F2Z307;O95670	8.2865	NaN	1	0	NaN		NaN	1	0	NaN		NaN	1	0	NaN		NaN	1	0	NaN		NaN	1	0	NaN		21.5092	21.705	20.7286	21.2297	20.7979	20.8822	21.0253	21.1584	20.7093	21.1549	19.5936	19.6024	2	2	2	38	38	38	8.2865	0	94.316
V-type proton ATPase subunit H	ATP6V1H	E5RK31;E5RJG1;E5RG49;E5RHH0;Q9UI12	3.8827	NaN	1	0	NaN		NaN	1	0	NaN		NaN	1	0	NaN		NaN	1	0	NaN		NaN	1	0	NaN		21.3476	22.2067	20.3096	21.1933	21.4231	20.9471	21.3379	20.7724	22.143	20.3183	19.0045	20.1369	1	1	1	41.7	41.7	41.7	3.8827	0.00069946	86.463
Copper-transporting ATPase 1	ATP7A	Q04656	163.37	3.90955	0.00845283	3.29972	14.7443	+	0.17896	0.727619	0.214096	0.47085		2.50231	0.00470588	3.08562	6.35304	+	4.27394	0.0086	4.08022	18.233	+	1.02704	0.0471358	0.994601	2.18741	+	21.8019	22.0235	21.6731	24.7662	25.4506	25.1807	22.4336	21.1631	22.544	20.8478	21.161	21.148	19	19	19	19.9	19.9	19.9	163.37	0	167.88
Probable phospholipid-transporting ATPase IIA;Phospholipid-transporting ATPase	ATP9A	O75110;A0A0A0MR22	118.58	0.545015	0.305149	0.805701	1.23298		0.330827	0.581803	0.49045	0.803254		0.164726	0.762668	0.315251	0.437487		1.05679	0.113583	1.32047	2.249		0.867674	0.0802269	1.00521	1.86495		21.3831	21.4366	20.2872	21.4444	22.9012	21.1783	22.4596	20.8496	21.2689	20.1107	20.5072	20.9446	7	7	7	11.7	11.7	11.7	118.58	0	101.26
	ATRX	A0A096LNL6	22.224	NaN	1	0	NaN		NaN	1	0	NaN		NaN	1	0	NaN		NaN	1	0	NaN		NaN	1	0	NaN		21.892	21.8697	22.215	21.7471	20.6834	20.4594	21.868	21.0907	21.2607	20.4801	20.1218	20.8114	7	1	1	59.6	11.6	11.6	22.224	0	44.467
	ATRX	A0A096LP59	33.136	NaN	1	0	NaN		NaN	1	0	NaN		NaN	1	0	NaN		NaN	1	0	NaN		NaN	1	0	NaN		21.9794	22.5884	21.2237	21.1724	20.277	21.4136	21.0552	21.0788	20.9128	20.9701	19.6187	19.4228	3	1	1	17.4	8.2	8.2	33.136	0	59.126
Transcriptional regulator ATRX	ATRX	P46100;A0A096LNL9;A0A096LNW1	282.58	0.488627	0.350694	-0.602302	-1.12211		0.619731	0.41445	0.331963	1.37883		0.849252	0.0950254	-0.934265	-1.82836		1.3005	0.06625	-1.66993	-2.77525		0.947702	0.0617062	-0.735663	-2.02544		24.0805	24.4234	24.7943	24.1725	22.8537	24.4651	24.7595	24.5518	24.9827	25.2104	26.1804	25.1102	44	44	36	26.5	26.5	20.9	282.58	0	323.31
Ataxin-10	ATXN10	Q9UBB4;A0A1W2PQD2	53.488	0.137737	0.810933	0.146599	0.372785		1.99077	0.125154	0.642843	4.57593		0.60096	0.195132	-0.496244	-1.34225		1.00458	0.124619	1.35511	2.14123		1.63988	0.0100672	1.85135	3.5923	+	24.1069	24.0206	24.4688	24.2034	25.0427	23.79	24.8861	24.8536	24.7851	22.788	22.2177	23.9652	17	17	17	51.4	51.4	51.4	53.488	0	57.992
Ataxin-2	ATXN2	H0YH87;A0A2R8Y7P6;A0A2R8YDM9;A0A5F9ZHH4;V9GY86;A0A5F9ZI57;A0A2R8Y7E6;A0A2R8Y5A6;A0A5F9ZHX3;A0A5F9ZHW5;Q99700;F8VQP2;A0A5F9ZH85;F8W0B5	90.166	1.78095	0.0265413	-1.66175	-3.9685	+	1.92862	0.125207	1.1881	4.38958		2.62486	0.0040638	-2.84985	-6.85393	+	1.7376	0.0292722	1.76485	3.8503	+	3.82596	0	4.6147	14.0408	+	24.0632	23.7404	24.4142	22.2922	21.8362	23.1041	25.3031	25.5633	24.9156	20.8645	20.9633	20.11	13	13	1	26.6	26.6	2	90.166	0	58.265
Ataxin-2-like protein	ATXN2L	Q8WWM7	113.37	1.91647	0.0227202	-1.58143	-4.3538	+	1.88612	0.129822	1.16426	4.26535		2.65991	0.00417705	-2.74569	-7.00334	+	3.4749	0.00556098	5.15861	11.4234	+	4.4884	0	7.9043	20.6514	+	26.7095	26.8281	27.245	25.1686	24.8935	25.9762	28.1974	28.4078	27.6701	20.6842	19.6074	20.2709	35	35	2	33.3	33.3	3.3	113.37	0	103.5
	ATXN2L	H3BUF6;H3BSK9	112.71	NaN	1	0	NaN		NaN	1	0	NaN		NaN	1	0	NaN		NaN	1	0	NaN		NaN	1	0	NaN		21.8579	20.9359	21.9793	21.211	20.0792	21.4528	21.7597	21.6595	21.9634	21.3753	19.8028	20.9186	34	1	1	33	2.7	2.7	112.71	0.0046522	29.799
Ataxin-7-like protein 1	ATXN7L1	Q9ULK2	91.513	NaN	1	0	NaN		NaN	1	0	NaN		NaN	1	0	NaN		NaN	1	0	NaN		NaN	1	0	NaN		20.5756	21.5809	21.0902	21.4954	21.5075	20.6524	19.6442	21.5326	21.6211	20.1522	20.5672	20.8253	1	1	1	2.4	2.4	2.4	91.513	0	217.15
Ataxin-7-like protein 2	ATXN7L2	A0A804HJY2;A0A804HIX1;A0A804HIT1;Q5T6C5	43.098	0.809074	0.164378	1.3769	1.74892		0.129674	0.797615	0.21475	0.353057		0.657812	0.163462	1.16215	1.453		0.998113	0.125939	2.14769	2.12798		0.489599	0.260339	0.985546	1.12403		20.224	21.5544	21.3872	23.0231	21.101	23.1721	20.5402	22.0654	21.2043	20.1948	19.0194	21.639	3	3	3	14.9	14.9	14.9	43.098	0	146.28
Ataxin-7-like protein 3	ATXN7L3	K7EJK2;K7ENU1;K7EKG9;Q14CW9	8.0097	0.411551	0.426508	0.746256	0.968456		NaN	1	0	NaN		0.115859	0.838422	0.253902	0.318781		0.934189	0.143679	1.81982	1.99815		NaN	1	0	NaN		21.568	21.0542	21.0901	22.9358	20.4981	22.5171	21.2081	21.984	21.9972	20.6344	19.1391	20.7181	2	2	2	70.8	70.8	70.8	8.0097	0	59.488
Ancient ubiquitous protein 1	AUP1	Q9Y679	45.786	1.04185	0.10041	-2.14483	-2.218		1.136	0.20213	1.15582	2.41556		1.74945	0.011622	-3.30064	-3.88238	+	0.303011	0.607635	-1.13334	-0.744889		0.78866	0.100399	2.16731	1.70873		22.3209	22.6005	23.8489	21.8963	19.1214	21.3182	24.1244	23.9037	24.2096	19.4037	23.4539	22.8783	8	8	8	37.6	37.6	37.6	45.786	0	32.106
Aurora kinase A	AURKA	O14965	45.823	NaN	1	0	NaN		NaN	1	0	NaN		NaN	1	0	NaN		NaN	1	0	NaN		NaN	1	0	NaN		21.502	22.4443	20.7588	20.5324	20.6296	20.3084	21.3783	21.4886	21.5749	20.7386	20.6883	20.6988	2	1	1	5.5	3.5	3.5	45.823	0.00024576	84.319
Aurora kinase A-interacting protein	AURKAIP1	Q9NWT8	22.354	NaN	1	0	NaN		NaN	1	0	NaN		NaN	1	0	NaN		NaN	1	0	NaN		NaN	1	0	NaN		20.8191	22.1512	20.9566	20.3855	22.1166	20.2675	22.0178	20.5817	21.6035	20.156	20.1484	20.5904	2	2	2	14.1	14.1	14.1	22.354	0	250.96
Aurora kinase B	AURKB	J3QR41;J3KTD6;J3QLN8;J3KT86;Q96GD4;J3KRJ2	20.039	NaN	1	0	NaN		NaN	1	0	NaN		NaN	1	0	NaN		NaN	1	0	NaN		NaN	1	0	NaN		20.9169	21.816	21.0144	20.9719	20.865	20.0059	20.4933	21.1403	20.9443	20.851	20.1326	20.1343	3	3	2	20.3	20.3	15.7	20.039	0.00024266	23.781
Cell death regulator Aven	AVEN	Q9NQS1;H0YKR0	38.506	0.320682	0.545663	-0.731858	-0.782067		1.14721	0.196966	2.16202	2.43944		2.98266	0.00252535	-2.89388	-8.52093	+	NaN	1	0	NaN		2.12431	0.00352997	2.89379	4.99616	+	21.5907	20.6775	23.6502	20.6	21.5781	21.5446	24.3567	23.9968	24.0509	22.3646	20.8274	20.531	4	4	4	18	18	18	38.506	0	144.12
Axin-1	AXIN1	O15169	95.634	1.75218	0.0281197	-0.892968	-3.88978	+	1.20929	0.187224	0.929195	2.57334		2.40056	0.00546065	-1.82216	-5.9612	+	NaN	1	0	NaN		1.25494	0.0242831	1.54533	2.67358	+	21.0662	21.3095	21.787	20.5049	20.336	20.6429	22.4036	22.7744	21.7723	21.7199	20.0309	20.5635	4	4	4	5.1	5.1	5.1	95.634	0.00024056	323.31
Tyrosine-protein kinase receptor UFO;Receptor protein-tyrosine kinase	AXL	P30530;M0R0W6	98.336	NaN	1	0	NaN		NaN	1	0	NaN		NaN	1	0	NaN		NaN	1	0	NaN		NaN	1	0	NaN		21.0235	21.7064	21.5632	21.5296	20.0691	20.9008	22.0859	22.1319	21.1197	20.2274	20.3837	20.245	4	4	4	6	6	6	98.336	0	43.97
Zinc-alpha-2-glycoprotein	AZGP1	P25311;C9JEV0	34.258	0.174324	0.761299	0.445524	0.460037		NaN	1	0	NaN		0.43509	0.333521	0.951049	1.01572		0.762588	0.214338	1.69905	1.65755		NaN	1	0	NaN		22.1057	21.8233	21.2217	21.1481	24.0254	21.3138	21.3232	21.2599	21.051	20.161	21.3028	19.9263	6	6	6	24.5	24.5	24.5	34.258	0	323.31
5-azacytidine-induced protein 2	AZI2	C9JGA2;C9JVK8;Q9H6S1	10.935	NaN	1	0	NaN		NaN	1	0	NaN		NaN	1	0	NaN		NaN	1	0	NaN		NaN	1	0	NaN		20.3786	22.0168	21.7492	21.1404	21.87	21.6394	21.9036	20.2941	21.1835	19.6615	19.6808	20.5581	1	1	1	16.8	16.8	16.8	10.935	0	35.217
Beta-2-microglobulin;Beta-2-microglobulin form pI 5.3	B2M	P61769	13.714	NaN	1	0	NaN		NaN	1	0	NaN		NaN	1	0	NaN		NaN	1	0	NaN		NaN	1	0	NaN		21.8736	21.4896	21.3355	20.5821	21.0894	20.4295	22.2559	21.6417	21.595	21.7361	18.6383	21.3811	1	1	1	18.5	18.5	18.5	13.714	0	123.7
Beta-1,4-galactosyltransferase 1;Lactose synthase A protein;N-acetyllactosamine synthase;Beta-N-acetylglucosaminylglycopeptide beta-1,4-galactosyltransferase;Beta-N-acetylglucosaminyl-glycolipid beta-1,4-galactosyltransferase;Processed beta-1,4-galactosyltransferase 1	B4GALT1	P15291	43.92	NaN	1	0	NaN		NaN	1	0	NaN		NaN	1	0	NaN		NaN	1	0	NaN		NaN	1	0	NaN		22.2757	22.4022	21.5145	21.0922	20.1402	21.0338	20.1596	20.8133	22.0417	20.077	20.9726	19.4408	1	1	1	5	5	5	43.92	0.0094787	27.409
BRISC and BRCA1-A complex member 1	BABAM1	M0R0I0;J3KQS6;Q9NWV8;M0QXG9;M0R3F4;M0R2A4;M0R2K3;M0R193	24.626	NaN	1	0	NaN		0.0659094	0.891872	-0.0657908	-0.189139		0.970687	0.0663815	-0.934569	-2.07204		NaN	1	0	NaN		0.871004	0.0792365	0.890776	1.87158		22.052	21.8218	21.866	21.1527	20.3249	21.2611	22.4792	21.7526	21.3107	21.4399	20.3196	21.1106	3	3	3	30.2	30.2	30.2	24.626	0	323.31
BAG family molecular chaperone regulator 1	BAG1	J3QTA2;Q99933	38.76	0.585164	0.277117	-1.38158	-1.31145		1.23083	0.187123	2.63639	2.62044		3.2276	0.001625	-4.01797	-9.86608	+	NaN	1	0	NaN		2.64152	0.00158737	4.29653	6.92459	+	22.141	20.9708	24.3444	20.3975	21.6021	21.3119	25.3539	25.2547	24.7568	19.8247	21.8749	20.7763	6	6	6	29.3	29.3	29.3	38.76	0	54.419
BAG family molecular chaperone regulator 2	BAG2	O95816	23.772	0.831373	0.156331	1.0051	1.79295		0.896344	0.28625	1.02578	1.92215		0.0247383	0.964078	-0.0206846	-0.0739109		1.57528	0.0409371	1.21823	3.42776	+	1.78547	0.0072773	1.23892	3.98095	+	25.9939	26.1848	27.6112	27.9297	27.1532	27.7223	27.934	27.4451	27.4881	26.8817	26.3108	25.958	16	16	16	73.9	73.9	73.9	23.772	0	54.889
BAG family molecular chaperone regulator 3	BAG3	O95817;C9JFK9	61.594	0.573934	0.284395	-0.904359	-1.28952		2.15105	0.111051	1.66724	5.08372		1.82446	0.0105818	-2.5716	-4.08954	+	0.636381	0.280149	0.927595	1.41126		4.05128	0	3.49919	16.0161	+	24.9218	24.8397	25.8361	24.5484	23.1091	25.227	26.8447	27.0052	26.7494	22.9634	23.6337	23.5047	24	24	24	72.9	72.9	72.9	61.594	0	275.74
BAG family molecular chaperone regulator 4	BAG4	O95429	49.593	NaN	1	0	NaN		NaN	1	0	NaN		NaN	1	0	NaN		NaN	1	0	NaN		NaN	1	0	NaN		21.6152	20.7276	21.1065	21.5218	21.5611	20.3833	21.583	21.5377	20.6764	21.5852	19.9117	20.4598	1	1	1	3.7	3.7	3.7	49.593	0.0011403	248.72
BAG family molecular chaperone regulator 5	BAG5	Q9UL15	51.199	0.713011	0.202427	-1.00948	-1.5606		1.50063	0.161888	0.945837	3.24324		1.52319	0.0175722	-1.95531	-3.29838	+	0.817006	0.189269	1.20704	1.76456		3.00209	0.00112744	3.16236	8.62112	+	21.7978	22.1824	22.7473	22.3102	20.2982	21.0907	23.3281	23.23	23.007	20.2068	20.529	19.3423	7	7	7	25.1	25.1	25.1	51.199	0	34.926
Large proline-rich protein BAG6	BAG6;BAT3	P46379;A0A7I2V508;A0A0G2JK23;A0A024RCR6;A0A7P0MQS5;A0A0G2JL47	119.41	NaN	1	0	NaN		0.019306	0.968997	0.0390097	0.0580143		0.488368	0.275616	-0.924369	-1.1216		0.0940391	0.895807	0.278177	0.263328		0.468786	0.278113	1.20255	1.08284		22.2817	21.996	21.4882	20.2806	22.0581	20.7711	23.199	21.555	21.129	20.0593	19.6456	22.5703	9	9	9	12	12	12	119.41	0	17.261
Brain-specific angiogenesis inhibitor 1-associated protein 2	BAIAP2	Q9UQB8;I3L4C2;B4DWA1;I3L3C6	60.867	1.63811	0.0337798	-2.3053	-3.58771	+	0.0483613	0.920703	-0.0368964	-0.141089		1.68212	0.0132482	-2.26841	-3.70243	+	1.23452	0.0742534	3.11743	2.62856		2.19377	0.00319934	5.38583	5.22608	+	25.8212	25.3735	26.1684	24.2438	22.2986	23.9048	25.7648	25.9587	25.5289	19.1992	19.4916	22.4041	16	16	16	43.8	43.8	43.8	60.867	0	59.206
Brain-specific angiogenesis inhibitor 1-associated protein 2-like protein 1	BAIAP2L1	Q9UHR4	56.882	2.43742	0.0132116	-3.28551	-6.10071	+	0.824824	0.312711	-0.466284	-1.78		2.3777	0.00538422	-2.81922	-5.87599	+	NaN	1	0	NaN		3.56862	0	3.88804	12.0723	+	24.9543	24.0783	24.4665	21.4212	20.3074	21.914	23.9711	24.1659	23.9633	19.7293	19.9433	20.7635	11	11	11	32.5	32.5	32.5	56.882	0	323.31
Barrier-to-autointegration factor;Barrier-to-autointegration factor, N-terminally processed	BANF1	O75531	10.058	0.600351	0.267017	-1.15603	-1.34107		0.0129802	0.979505	-0.0274792	-0.0392737		0.91547	0.0785726	-1.12855	-1.96049		1.21627	0.077437	-3.5803	-2.58856		0.886866	0.0751976	-2.45175	-1.90321		22.4222	22.1704	20.2942	19.573	20.4033	21.4424	21.5061	21.9807	21.3175	23.9404	21.9068	26.3124	12	12	12	77.5	77.5	77.5	10.058	0	139.96
Ubiquitin carboxyl-terminal hydrolase BAP1;Ubiquitin carboxyl-terminal hydrolase	BAP1	Q92560;F8W6N3	80.361	1.36226	0.0532405	-1.47791	-2.9158		0.820162	0.316075	0.669453	1.77079		2.18897	0.00694323	-2.14737	-5.20995	+	1.69813	0.0313659	1.73051	3.74471	+	3.5989	0	3.87788	12.2894	+	22.5149	23.5095	23.5533	22.3084	21.016	21.8196	24.1768	23.6069	23.8024	19.664	19.7727	20.5157	11	11	11	18	18	18	80.361	0	323.31
Chromatin complexes subunit BAP18	BAP18;RNASEK-C17orf49;C17orf49	Q8IXM2;H0YIS7;F8W1H0;F8W038	17.9	2.98551	0.0097	2.08345	8.53556	+	1.20579	0.188148	0.505863	2.56572		3.04652	0.00246701	1.57759	8.8543	+	0.291845	0.624979	-0.163635	-0.721202		3.23776	0.000639405	-1.74123	-9.92594	+	23.6793	23.0475	23.3354	25.2455	25.7594	25.3076	23.7957	23.776	24.008	25.605	25.8744	25.324	14	14	14	82	82	82	17.9	0	41.137
Brain acid soluble protein 1	BASP1	P80723	22.693	4.88202	0	-4.54761	-25.94	+	1.69303	0.149184	-1.3445	-3.73121		2.9776	0.00249658	-3.20311	-8.49504	+	0.779545	0.206805	-1.39011	-1.69082		0.964447	0.058685	1.81299	2.05936		25.4206	25.6826	25.3745	20.6692	20.996	21.1697	23.9055	23.7056	24.8331	23.1536	20.7172	23.1344	5	5	5	63	63	63	22.693	0	2.7703
Bromodomain adjacent to zinc finger domain protein 1A	BAZ1A	Q9NRL2	178.7	0.376362	0.469326	0.791437	0.897106		0.244677	0.657826	0.324198	0.619255		0.230238	0.650369	0.467239	0.587353		2.1149	0.017791	3.95806	4.96561	+	3.18858	0.000605634	3.49082	9.63939	+	24.3784	23.7302	25.3085	26.5636	25.2761	23.9517	24.8237	24.3444	25.2216	20.8073	21.4359	21.674	35	35	35	29.8	29.8	29.8	178.7	0	183.73
Tyrosine-protein kinase BAZ1B	BAZ1B	Q9UIG0	170.9	1.04309	0.0999248	2.40068	2.22057		1.26065	0.182851	1.99685	2.68625		0.123869	0.826641	0.403832	0.338727		0.273652	0.651803	-0.696795	-0.682262		0.776399	0.103913	-1.10063	-1.68465		22.7608	23.7099	24.0567	27.0607	26.7706	23.8981	26.256	26.0175	24.2445	26.2952	26.7703	26.7544	61	61	61	44.9	44.9	44.9	170.9	0	66.252
Bromodomain adjacent to zinc finger domain protein 2A	BAZ2A	J3KPG5;F8VU39;Q9UIF9;A0A0C4DGI9	208.07	NaN	1	0	NaN		NaN	1	0	NaN		NaN	1	0	NaN		3.1584	0.00598895	-3.75851	-9.46736	+	3.3841	0.000211921	-3.05308	-10.8264	+	21.0807	22.3644	20.9986	20.9142	19.8425	20.2437	20.8685	20.9312	21.3169	23.6033	24.3132	24.3594	32	32	32	27.1	27.1	27.1	208.07	0	21.831
Bromodomain adjacent to zinc finger domain protein 2B	BAZ2B	Q9UIF8	240.46	2.83282	0.0100559	1.95435	7.78317	+	1.49141	0.163005	0.461894	3.22084		2.60766	0.00438486	1.49245	6.78163	+	0.554991	0.336314	0.280076	1.2525		3.8189	0	-1.21238	-13.9829	+	24.4201	24.1644	24.6228	26.3541	25.9888	26.7274	24.8132	24.9733	24.8065	26.0073	26.2115	26.0114	46	46	42	34.2	34.2	32	240.46	0	323.31
	BAZ2B	H7C1I6	20.006	NaN	1	0	NaN		NaN	1	0	NaN		NaN	1	0	NaN		0.816811	0.18928	-1.76567	-1.76418		1.08124	0.0393716	-1.16899	-2.30001	+	22.8624	22.0588	21.5085	21.4628	18.9896	22.1526	21.4571	22.2011	20.7368	23.0486	22.7582	22.0952	6	2	2	34.1	7.3	7.3	20.006	0.00024237	135.02
HMG box transcription factor BBX	BBX	Q8WY36;C9JA69	105.13	2.62271	0.0130652	3.77099	6.84488	+	0.908248	0.279323	-1.61337	-1.94599		2.91075	0.00269182	5.38437	8.15933	+	0.743212	0.22473	-0.878829	-1.61961		2.79469	0.00120252	-6.2632	-7.60485	+	21.1133	21.9621	22.9373	26.0249	25.8256	25.4753	19.356	21.5608	20.2559	26.7749	27.4852	25.7021	41	41	41	46.2	46.2	46.2	105.13	0	95.341
B-cell receptor-associated protein 31	BCAP31	C9JSP1;C9JQ75;C9J0M4;P51572	20.712	NaN	1	0	NaN		NaN	1	0	NaN		NaN	1	0	NaN		NaN	1	0	NaN		NaN	1	0	NaN		21.611	20.577	21.5352	21.6581	20.867	21.5332	20.876	21.256	22.2661	20.5031	20.857	19.107	1	1	1	8.2	8.2	8.2	20.712	0.00023657	18.261
Breast cancer anti-estrogen resistance protein 1	BCAR1	P56945	93.371	0.632277	0.247848	-0.502509	-1.40327		1.4571	0.168728	1.46348	3.13826		2.0963	0.00761264	-1.96599	-4.90568	+	2.23372	0.0166639	2.80402	5.36209	+	2.86164	0.00128495	4.77001	7.92043	+	23.7256	23.4099	24.4385	23.1714	23.1617	23.7332	25.8006	25.532	24.6318	19.8725	20.2847	21.4972	18	18	2	36.3	36.3	2.1	93.371	0	23.986
Transcriptional-regulating factor 1	BCAR2;TRERF1	Q05GC8;Q96PN7	134.31	0.188597	0.742352	0.631082	0.493167		0.429471	0.518888	0.586537	1.00447		0.0109881	0.984855	0.0445449	0.0333192		0.403843	0.474118	1.2917	0.952903		0.782009	0.101961	1.24715	1.69566		22.187	21.4254	21.1542	24.6996	21.0985	20.8616	23.1655	21.7113	21.6493	19.9297	21.8002	21.0548	6	6	6	10.6	10.6	10.6	134.31	0	13.013
Breast cancer anti-estrogen resistance protein 3	BCAR3	O75815	92.565	0.229445	0.67702	-0.771444	-0.585591		0.717907	0.35773	1.57605	1.57016		1.17257	0.0381967	-2.34749	-2.49383	+	0.514493	0.36903	1.12977	1.17309		2.83299	0.00124156	3.47727	7.78396	+	24.2193	21.3512	24.2641	20.722	23.5785	23.2196	24.8814	25.3271	24.3542	20.6904	21.6311	21.8094	15	15	15	29.2	29.2	29.2	92.565	0	193.03
Pre-mRNA-splicing factor SPF27	BCAS2	O75934	26.131	0.451205	0.385646	-1.03357	-1.04789		0.0297022	0.949224	-0.0563138	-0.0882837		0.516525	0.251822	-0.977261	-1.17708		0.104413	0.883427	-0.257891	-0.289903		0.689809	0.137432	0.71937	1.51534		27.0665	26.4041	28.402	27.7325	25.0189	26.0205	27.731	26.9954	26.9772	25.714	26.8175	27.014	17	17	17	85.8	85.8	85.8	26.131	0	6.0977
Breast carcinoma-amplified sequence 3	BCAS3	Q9H6U6;K7ESE9	101.24	NaN	1	0	NaN		NaN	1	0	NaN		NaN	1	0	NaN		NaN	1	0	NaN		NaN	1	0	NaN		21.6337	22.2356	21.0113	20.711	20.3429	21.4219	21.9004	21.4788	21.1963	20.5379	19.9103	20.2824	2	2	2	2.7	2.7	2.7	101.24	0	5.5598
BRCA2 and CDKN1A-interacting protein	BCCIP	Q9P287	35.979	0.493396	0.347685	-1.33433	-1.13153		0.352026	0.566695	0.580809	0.847186		0.926183	0.076122	-1.91514	-1.98202		0.122097	0.858686	-0.390804	-0.334333		1.07317	0.0401523	1.52434	2.28312	+	21.5575	22.7589	23.9157	23.1965	21.1383	19.8943	23.3623	23.1699	23.4424	20.9639	21.3285	23.1092	4	4	4	22.3	22.3	22.3	35.979	0	26.714
2-oxoisovalerate dehydrogenase subunit beta, mitochondrial	BCKDHB	P21953	43.122	NaN	1	0	NaN		NaN	1	0	NaN		NaN	1	0	NaN		NaN	1	0	NaN		NaN	1	0	NaN		20.9909	21.2053	21.3694	20.3695	20.4284	19.8486	21.3606	20.9561	20.9087	20.4968	19.6445	20.8435	1	1	1	4.8	4.8	4.8	43.122	0	21.358
B-cell lymphoma/leukemia 10	BCL10	A0A087WWW9;O95999	25.102	NaN	1	0	NaN		NaN	1	0	NaN		NaN	1	0	NaN		NaN	1	0	NaN		NaN	1	0	NaN		22.0228	22.6898	21.5283	20.8257	21.101	21.6602	21.4471	22.622	21.1854	20.1046	19.4486	20.062	1	1	1	5	5	5	25.102	0.0011521	186.62
B-cell CLL/lymphoma 7 protein family member B	BCL7B	F2Z3H6;Q9BQE9;F8WE18;F8WDZ4	23.487	0.0667089	0.904256	0.256984	0.191294		0.112753	0.820322	-0.318557	-0.310987		0.143371	0.796986	0.575541	0.386459		0.776706	0.207658	-2.12328	-1.68525		1.38088	0.0169984	-2.69882	-2.95884	+	22.7302	22.7854	24.449	24.994	21.1511	24.5905	22.6614	21.7225	24.6251	25.3955	26.3364	25.3735	6	6	5	44.1	44.1	44.1	23.487	0	46.771
B-cell CLL/lymphoma 7 protein family member C	BCL7C	Q8WUZ0;I3L1Q2	23.468	0.0303874	0.954525	-0.142599	-0.0902567		0.475461	0.497565	0.755395	1.09607		0.250051	0.615868	-0.897994	-0.63104		0.463639	0.417859	-1.52687	-1.07262		3.02878	0.000986217	-0.62888	-8.76053	+	23.4485	21.842	24.169	24.7029	20.1841	24.1446	23.8279	23.919	23.9787	24.4383	24.6352	24.5387	5	4	4	34.6	30	30	23.468	0	113.05
B-cell CLL/lymphoma 9-like protein	BCL9L	A0A087WZX0;Q86UU0	153.09	0.838198	0.153974	-0.541224	-1.80645		0.428876	0.519073	0.810003	1.00327		0.790526	0.112669	-1.35123	-1.7124		NaN	1	0	NaN		1.52726	0.01206	2.85477	3.3084	+	21.6488	22.1435	22.4892	21.8263	21.6021	21.2295	23.6677	23.6793	21.3646	19.464	19.8946	20.7887	3	3	3	4.8	4.8	4.8	153.09	0	62.325
	BCLAF1	E9PK91;E9PK09;E9PQN2;E9PKI6;A0A1W2PQ43	100.4	NaN	1	0	NaN		NaN	1	0	NaN		NaN	1	0	NaN		0.330817	0.567668	-1.02196	-0.803233		0.0553219	0.922172	-0.212055	-0.160325		21.2022	21.9334	22.2568	19.9978	21.1297	21.2597	21.0653	22.685	21.0667	20.2059	21.066	24.1812	43	1	1	42	1.8	1.8	100.4	0	127.66
Bcl-2-associated transcription factor 1	BCLAF1	Q9NYF8	106.12	0.196465	0.727893	-0.264903	-0.511233		0.876953	0.290259	0.591516	1.88343		0.873399	0.0885366	-0.856419	-1.87635		1.26572	0.0702266	-1.3415	-2.6975		0.80602	0.0955079	-0.485084	-1.7429		26.369	25.7176	26.6729	26.2656	25.1357	26.5635	26.7275	26.6855	27.121	26.8968	27.3617	27.7309	45	45	2	41.3	41.3	3.3	106.12	0	20.128
BCL-6 corepressor	BCOR	H7BZ37;H7C2V9;H7C231;Q6W2J9;H7BYY2	181.11	0.867818	0.144603	-1.28787	-1.86524		0.204391	0.698868	0.31799	0.5293		1.66724	0.0139353	-1.60586	-3.66339	+	NaN	1	0	NaN		2.54649	0.00223109	1.94772	6.52986	+	23.1597	21.2204	22.4804	21.2821	21.4912	20.2235	22.8984	22.6813	22.2347	20.2155	20.956	20.7998	7	7	7	6.6	6.6	6.6	181.11	0	40.299
Breakpoint cluster region protein	BCR	P11274	142.82	0.333534	0.530416	0.356701	0.808889		1.5908	0.158604	1.44475	3.46687		2.53099	0.00455814	-1.08805	-6.46735	+	3.15598	0.0059235	3.12972	9.45373	+	3.83964	0	4.21777	14.1537	+	23.1181	23.0403	24.314	23.7475	23.6403	24.1547	24.8851	25.0575	24.8641	20.1452	21.1005	20.9076	18	18	16	19.5	19.5	18.1	142.82	0	287.24
Mitochondrial chaperone BCS1	BCS1L	H7C492;Q9Y276	22.105	NaN	1	0	NaN		NaN	1	0	NaN		NaN	1	0	NaN		NaN	1	0	NaN		NaN	1	0	NaN		21.7188	22.0361	21.162	20.7801	20.8601	21.5918	21.1346	21.9479	20.7981	20.6747	20.4363	19.7959	1	1	1	9.5	9.5	9.5	22.105	0.0011369	57.289
Brain-enriched guanylate kinase-associated protein	BEGAIN	G3V3R5;G3V3A2;A0A1B0GTT1;A0A1B0GVM0;Q9BUH8;G3V536;G3V3S3	56.968	3.33663	0.00593377	2.73328	10.5263	+	0.793092	0.327029	0.987956	1.71745		1.3491	0.0256124	1.74533	2.88559	+	3.77499	0.00525581	5.56012	13.6279	+	2.36195	0.00275531	3.81479	5.81788	+	23.1494	22.792	22.7461	25.4015	25.4043	26.0815	24.5397	24.344	22.7676	20.0289	20.6761	19.502	12	12	12	36.1	36.1	36.1	56.968	0	323.31
BEN domain-containing protein 3	BEND3	Q5T5X7	94.474	NaN	1	0	NaN		0.249515	0.653025	0.141027	0.629866		2.23111	0.00624943	-1.94128	-5.35312	+	NaN	1	0	NaN		1.35404	0.0184553	1.05556	2.89692	+	22.4207	22.0988	22.3771	20.3978	21.0657	20.0322	22.5977	22.0428	22.6791	21.7163	20.7759	21.6607	5	5	5	9.7	9.7	9.7	94.474	0	74.603
BET1 homolog	BET1	H7C1N3;O15155	14.872	NaN	1	0	NaN		NaN	1	0	NaN		NaN	1	0	NaN		NaN	1	0	NaN		NaN	1	0	NaN		22.737	21.2339	21.4066	21.0838	20.015	21.5468	22.4863	21.7472	21.6008	21.468	19.259	20.0006	1	1	1	13.5	13.5	13.5	14.872	0	16.678
BET1-like protein	BET1L	H7BXT7;E9PHY4;A0A0C4DH16;B8ZZS0;Q9NYM9	6.4651	NaN	1	0	NaN		NaN	1	0	NaN		NaN	1	0	NaN		NaN	1	0	NaN		NaN	1	0	NaN		21.4284	21.3587	21.0212	21.1543	20.6898	19.9246	21.3617	22.5941	21.6584	19.999	21.4856	20.0172	2	2	2	29.3	29.3	29.3	6.4651	0.0011486	17.124
Protein bicaudal D homolog 1	BICD1	A8MVZ6;Q96G01	94.885	0.0908877	0.871613	0.286167	0.255176		1.2857	0.175536	1.58088	2.74205		0.544115	0.229916	-1.29471	-1.23121		0.986102	0.128749	2.20125	2.10344		2.97494	0.00139766	3.49596	8.48146	+	21.9487	21.4894	23.1406	23.2449	20.4816	23.7106	24.1187	24.0274	23.1752	20.1125	19.8932	20.8278	6	6	6	11.4	11.4	11.4	94.885	0	323.31
Protein bicaudal D homolog 2	BICD2	Q8TD16	93.532	0.747759	0.186899	-0.88055	-1.62851		1.06246	0.225803	0.954137	2.26079		2.17048	0.00708855	-1.83469	-5.14808	+	1.33642	0.061843	1.16107	2.8566		3.72983	0	2.99575	13.2718	+	21.7444	21.916	23.0645	21.3232	20.7793	21.9807	23.2038	23.0536	23.3299	19.8032	20.2733	20.5235	10	10	10	17	17	17	93.532	0	26.06
Myc box-dependent-interacting protein 1	BIN1	O00499	64.699	2.98025	0.00961983	-4.53002	-8.50857	+	0.154097	0.763553	-0.131228	-0.412241		3.18117	0.00193433	-4.39879	-9.59686	+	0.321012	0.583232	0.625605	0.782759		2.75766	0.00116585	5.02439	7.43521	+	26.1711	25.3403	26.2739	21.0421	20.8744	22.2788	25.6265	26.0243	25.7408	19.7432	20.5576	22.0176	12	12	12	32.4	32.4	32.4	64.699	0	323.31
Bridging integrator 3	BIN3	H7BYV6;Q9NQY0	23.928	NaN	1	0	NaN		NaN	1	0	NaN		NaN	1	0	NaN		NaN	1	0	NaN		NaN	1	0	NaN		21.031	21.6203	21.5236	20.3319	20.6517	21.1653	20.8641	22.4634	21.7062	19.1642	22.3273	21.6463	1	1	1	6.3	6.3	6.3	23.928	0.00023832	23.689
Baculoviral IAP repeat-containing protein 6	BIRC6	A0A3B3IUB9;Q9NR09	419.02	NaN	1	0	NaN		NaN	1	0	NaN		NaN	1	0	NaN		NaN	1	0	NaN		NaN	1	0	NaN		22.1912	21.5957	21.6221	19.7139	20.8122	20.1486	21.8277	20.7509	20.2309	19.7747	19.8734	20.0746	3	3	3	0.9	0.9	0.9	419.02	0.00092678	323.31
Bloom syndrome protein	BLM	H0YNU5;A0A7P0TBM9;A0A3B3IT82;P54132	144.47	1.46462	0.044836	2.04764	3.15627	+	0.655247	0.39181	0.609972	1.44801		1.02542	0.0568985	1.43767	2.18408		1.85236	0.0247009	2.5051	4.16845	+	1.44564	0.0149375	1.06743	3.11094	+	22.8259	23.6338	23.7329	26.3677	25.5978	24.3701	24.4071	24.2139	23.4015	22.7078	22.889	23.2234	20	20	20	23.5	23.5	23.5	144.47	0	29.15
Bleomycin hydrolase	BLMH	Q13867;K7ESE8;J3KSD8;K7ES02	52.562	NaN	1	0	NaN		NaN	1	0	NaN		NaN	1	0	NaN		1.85969	0.0247112	-3.25448	-4.18935	+	1.51823	0.0123079	-2.07685	-3.28621	+	22.3557	21.0378	20.3801	19.5766	21.2292	20.6561	21.3305	21.9216	21.7428	24.8892	22.8233	23.5129	5	5	5	17.6	17.6	17.6	52.562	0	53.434
Biogenesis of lysosome-related organelles complex 1 subunit 2	BLOC1S2	Q6QNY1;A0A087X1N6;J3QRU7	15.961	NaN	1	0	NaN		NaN	1	0	NaN		NaN	1	0	NaN		NaN	1	0	NaN		NaN	1	0	NaN		21.3444	21.1835	22.1239	20.4771	20.2452	20.7874	21.8919	21.5268	20.6296	20.6242	20.4027	19.847	2	2	2	26.8	26.8	26.8	15.961	0	30.087
Biliverdin reductase A	BLVRA	P53004	33.428	NaN	1	0	NaN		NaN	1	0	NaN		NaN	1	0	NaN		0.0528306	0.944348	-0.046278	-0.153467		0.441566	0.304293	0.374824	1.02866		22.0161	21.6268	22.672	21.1024	20.9256	21.2726	21.0679	21.7861	21.7098	20.5972	21.2929	21.5493	4	4	4	20.9	20.9	20.9	33.428	0	316.68
Bone morphogenetic protein 1	BMP1	P13497	111.25	NaN	1	0	NaN		NaN	1	0	NaN		NaN	1	0	NaN		0.433373	0.443918	0.514353	1.01228		1.20252	0.028278	1.37491	2.5586	+	20.7109	21.4432	20.7932	21.2741	20.5833	20.5988	21.1166	22.0601	21.8611	19.9365	19.769	21.2076	2	2	2	1.9	1.9	1.9	111.25	0.0082358	52.079
BMP-2-inducible protein kinase	BMP2K	Q9NSY1;H0Y9P1	129.17	0.817239	0.160561	1.74772	1.76502		0.568058	0.441533	1.23289	1.27805		0.661832	0.162165	0.514828	1.46083		2.66547	0.00934161	4.49731	7.02728	+	2.57362	0.00183529	3.98249	6.64052	+	21.0852	23.997	23.8381	24.6976	24.2223	25.2435	24.2867	24.4926	23.8396	20.0668	19.3281	21.2765	13	12	12	20.7	19.6	19.6	129.17	0	43.03
Ribosome biogenesis protein BMS1 homolog	BMS1	Q14692	145.81	1.34963	0.0536752	1.91198	2.8868		1.53107	0.163009	1.75749	3.31777		0.119045	0.833377	0.15449	0.326739		1.41616	0.0525206	-1.80464	-3.04122		1.94808	0.00453907	-1.95913	-4.44734	+	23.1167	21.747	23.3395	25.5042	24.3604	24.0744	24.8434	24.3909	24.2413	25.8033	26.3634	27.1863	39	39	39	47	47	47	145.81	0	6.0955
Vesicle transport protein SEC20	BNIP1	Q12981	26.132	1.88815	0.0239832	-0.847828	-4.27124	+	0.669341	0.385479	0.521888	1.47546		1.72605	0.0118106	-1.36972	-3.81921	+	NaN	1	0	NaN		2.28137	0.00291388	2.47538	5.52794	+	21.5471	21.5312	21.9408	20.5582	20.8543	21.0631	22.671	22.3462	21.5676	20.3275	19.3623	19.4688	2	2	2	7.9	7.9	7.9	26.132	0.0057143	36.678
Biorientation of chromosomes in cell division protein 1-like 1	BOD1L1	Q8NFC6	330.46	1.82862	0.0250909	-3.23498	-4.10121	+	0.778909	0.335075	-0.599231	-1.68957		1.44558	0.0198909	-2.63575	-3.11081	+	0.980313	0.131129	1.82139	2.09163		3.01906	0.00113939	4.45714	8.7095	+	25.3242	25.3677	25.7119	23.2932	22.692	20.7137	25.2286	25.1736	24.2039	20.4275	21.0768	19.7304	44	44	44	20.7	20.7	20.7	330.46	0	49.955
BolA-like protein 2	BOLA2;BOLA2B	A0A087WZT3;Q9H3K6;H3BV85;H3BTW0;A0A0B4J295;H3BVE0	16.932	NaN	1	0	NaN		NaN	1	0	NaN		NaN	1	0	NaN		0.526874	0.359322	-1.06244	-1.19741		0.366278	0.396691	-0.797586	-0.876483		21.4257	21.3585	21.3813	21.5076	20.7903	21.1389	21.7631	20.8369	21.6313	22.5096	20.5859	23.5286	4	4	4	30.3	30.3	30.3	16.932	0	45.185
Ribosome biogenesis protein BOP1	BOP1	Q14137	83.629	0.829331	0.156454	1.00735	1.78891		0.0536261	0.909849	-0.0372442	-0.15566		0.953379	0.069569	1.0446	2.03692		0.00622516	0.993388	-0.0139211	-0.018977		0.938351	0.063266	-1.05852	-2.00655		24.9034	25.7177	25.3717	26.4705	25.394	27.1504	25.2314	25.2823	25.3674	25.7635	25.8914	27.4017	35	35	35	58.8	58.8	58.8	83.629	0	46.796
3(2),5-bisphosphate nucleotidase 1	BPNT1	O95861;A6NF51	33.392	0.830195	0.156083	-1.44777	-1.79062		0.148461	0.770975	-0.370261	-0.398734		0.883016	0.0862961	-1.07751	-1.89552		0.098967	0.890905	-0.29935	-0.276001		0.263919	0.579708	0.778159	0.661239		21.1611	21.6299	23.6765	21.105	20.7412	20.2779	22.8061	21.4034	21.1471	19.1976	20.9632	22.8613	8	8	8	33.4	33.4	33.4	33.392	0	50.142
	BPTF	A0A2R8Y7Q1;E9PE19;E7ETD6	330.84	2.37179	0.0146667	1.82956	5.85413	+	1.13599	0.201857	0.685174	2.41554		2.71134	0.00412266	1.14438	7.22771	+	0.450981	0.427349	0.291995	1.04744		1.59025	0.0107087	-0.852389	-3.46547	+	24.8177	24.171	25.1068	26.6207	26.243	26.7204	25.5068	25.3017	25.3425	26.4249	26.5197	25.7635	64	64	2	28.2	28.2	0.9	330.84	0	305.2
Nucleosome-remodeling factor subunit BPTF	BPTF	Q12830;F5GXF5	338.26	NaN	1	0	NaN		NaN	1	0	NaN		NaN	1	0	NaN		NaN	1	0	NaN		NaN	1	0	NaN		21.0639	21.282	20.8166	19.9918	21.7172	21.5672	21.9576	21.0734	22.4967	18.5178	20.5665	20.1032	64	2	2	27.6	1.1	1.1	338.26	0	24.743
BRCA1-associated protein	BRAP	Q7Z569;J3KNN7	67.304	1.72555	0.0292518	-1.75193	-3.81786	+	0.0935092	0.849149	-0.113549	-0.26196		1.28532	0.0296987	-1.63838	-2.74119	+	NaN	1	0	NaN		2.43632	0.00258869	2.72257	6.09654	+	22.0708	21.9323	22.4152	19.5481	21.0108	20.6035	21.7956	22.8208	21.4613	19.5541	19.3999	18.9559	6	6	6	15.7	15.7	15.7	67.304	0	323.31
BRCA1-associated ATM activator 1	BRAT1	Q6PJG6	88.118	NaN	1	0	NaN		NaN	1	0	NaN		NaN	1	0	NaN		NaN	1	0	NaN		NaN	1	0	NaN		21.2617	20.8372	20.5496	21.5418	20.5364	21.0875	20.5924	20.1805	21.4494	21.0159	20.8031	20.2065	1	1	1	3.5	3.5	3.5	88.118	0.008643	62.2
Breast cancer type 1 susceptibility protein	BRCA1	P38398;Q5YLB2;A0A0U1RRA9	207.72	0.0542292	0.92084	-0.194091	-0.157321		0.319259	0.590438	0.682676	0.779087		0.404011	0.373127	-0.876766	-0.953243		0.596893	0.305418	1.26562	1.33432		2.30681	0.00276318	2.14239	5.61818	+	24.0185	21.7071	21.2847	22.9204	20.3585	23.149	23.159	23.3003	22.599	20.7811	21.4651	20.3848	12	12	12	11.5	11.5	11.5	207.72	0	323.31
Lys-63-specific deubiquitinase BRCC36	BRCC3	A0A087WZR3;H9KVA9;A0A0D9SF50;P46736;X6RJS7	33.404	0.122932	0.830914	-0.29328	-0.336405		0.555574	0.448659	1.14547	1.25364		2.18132	0.00703043	-1.43875	-5.1843	+	1.52643	0.0429308	2.1866	3.30636	+	2.14557	0.00342582	3.62535	5.06567	+	23.03	21.6766	24.6892	22.9036	22.7948	22.8175	24.3299	23.7761	24.7262	19.7104	20.3205	21.9252	5	5	5	20.8	20.8	20.8	33.404	0	95.897
Bromodomain-containing protein 1	BRD1	O95696	119.52	0.0501438	0.9267	0.113333	0.146037		0.0162126	0.974813	-0.0130596	-0.0488812		0.0565248	0.924391	0.126392	0.163625		0.957236	0.136867	-2.09883	-2.04474		1.43165	0.015326	-2.22522	-3.07776	+	21.5855	21.3745	20.9206	22.8843	20.9012	20.4352	21.6271	21.0145	21.1999	22.1431	24.4644	23.9096	18	18	18	30.5	30.5	30.5	119.52	0	323.31
Bromodomain-containing protein 2	BRD2	H0Y6K2;A0A140T9E9;A0A0G2JK44;P25440;A0A0G2JHN8;A0A140T9I1	88.288	0.949583	0.12245	-1.41004	-2.02924		1.06254	0.225945	-1.84237	-2.26095		NaN	1	0	NaN		NaN	1	0	NaN		NaN	1	0	NaN		24.1002	22.3506	21.8926	21.676	21.3647	21.0726	20.4052	21.8544	20.5566	20.2323	19.8676	20.86	6	5	5	11.8	10.2	10.2	88.288	0	41.088
Bromodomain-containing protein 3	BRD3	Q15059	79.541	NaN	1	0	NaN		NaN	1	0	NaN		NaN	1	0	NaN		NaN	1	0	NaN		NaN	1	0	NaN		21.2853	22.5939	21.193	21.179	20.5116	21.1751	21.9178	21.3792	21.5517	19.8726	21.0745	21.1894	3	1	1	5.2	2.8	2.8	79.541	0.0037753	48.944
Bromodomain-containing protein 4	BRD4	O60885	152.22	1.68885	0.0314935	-2.56391	-3.72017	+	1.14791	0.197376	-0.443558	-2.44095		1.4189	0.0210114	-2.12035	-3.04767	+	1.23601	0.074	2.66681	2.63182		2.47864	0.002328	4.78717	6.25998	+	24.9194	24.9764	25.2726	23.2703	23.0702	21.1363	24.8939	24.5333	24.4106	19.4946	21.2594	18.7222	9	9	6	7.6	7.6	5.4	152.22	0	46.516
Bromodomain-containing protein 7	BRD7	Q9NPI1	74.138	3.21077	0.00867416	3.22327	9.76772	+	1.7336	0.148952	1.36023	3.83953		2.87398	0.00302616	1.86303	7.97986	+	1.43731	0.0499225	-1.02568	-3.09115	+	2.90177	0.00131862	-2.88871	-8.11514	+	22.6299	23.6448	23.3296	26.6751	26.2004	26.3988	24.8884	24.5616	24.2351	27.0396	28.039	27.2726	34	34	34	57.8	57.8	57.8	74.138	0	41.991
Bromodomain-containing protein 8	BRD8	B5MCW3;Q9H0E9	95.361	0.468735	0.366315	-1.07003	-1.08274		0.584605	0.432672	1.0869	1.31036		1.79239	0.011055	-2.15693	-4.00008	+	0.542614	0.345098	0.939179	1.22827		2.32699	0.00279819	3.09611	5.69061	+	21.4373	22.8666	24.3085	22.8528	21.4723	21.0772	23.9763	24.0023	23.8945	21.8779	20.6856	20.0214	7	7	1	15.7	15.7	3	95.361	0	30.031
Bromodomain-containing protein 9	BRD9	Q9H8M2	66.999	2.54402	0.0125279	4.93299	6.51985	+	0.079934	0.870649	0.12991	0.226536		2.74345	0.00366434	4.80308	7.37102	+	0.352133	0.53923	0.494754	0.847407		3.79811	0	-4.30833	-13.8137	+	22.116	21.5824	20.4593	26.463	25.2535	27.2402	21.9225	21.6965	20.9285	25.8066	25.9747	25.6912	20	20	20	44.1	44.1	44.1	66.999	0	171.29
BRCA1-A complex subunit BRE	BRE	Q9NXR7;F8W733	43.551	0.614721	0.258931	-1.06497	-1.36907		0.968736	0.256053	1.53814	2.06807		2.56049	0.00418045	-2.60311	-6.58675	+	NaN	1	0	NaN		2.94699	0.00135989	3.55816	8.3398	+	21.2235	21.9324	23.6108	21.8306	20.8003	20.9408	24.1914	23.7891	23.4005	20.247	20.854	19.6056	6	6	6	18.5	18.5	18.5	43.551	0	35.476
Ribosome biogenesis protein BRX1 homolog	BRIX1	Q8TDN6	41.401	0.158827	0.785409	0.403315	0.423511		0.233727	0.668273	0.482746	0.595095		0.0438042	0.939563	-0.0794309	-0.128363		2.98141	0.00636207	-5.44418	-8.51456	+	3.74782	0	-5.36475	-13.4126	+	24.4609	22.0055	24.1262	25.044	23.5336	23.2249	24.0019	23.5711	24.4678	29.0081	29.1439	29.983	24	24	24	64.6	64.6	64.6	41.401	0	232.79
Protein BRICK1	BRK1	Q8WUW1	8.7448	1.23516	0.0658278	-2.40603	-2.62995		0.193782	0.708156	0.35855	0.505087		2.04622	0.00778761	-2.76458	-4.74705	+	NaN	1	0	NaN		2.5038	0.00227988	2.82516	6.35892	+	21.3185	23.4243	23.4586	20.1198	19.444	21.4197	23.1919	23.0847	23.0006	20.0792	21.1072	19.6153	3	3	3	44	44	44	8.7448	0	22.88
Breast cancer metastasis-suppressor 1	BRMS1	E9PJF5;H0YCF7;G5E9I4;Q9HCU9	28.306	NaN	1	0	NaN		NaN	1	0	NaN		NaN	1	0	NaN		NaN	1	0	NaN		NaN	1	0	NaN		22.2428	21.6368	21.537	20.1779	20.1408	20.6066	22.0628	21.7016	20.8014	20.0624	18.8301	19.4226	2	2	2	9	9	9	28.306	0.00024384	214.89
Breast cancer metastasis-suppressor 1-like protein	BRMS1L	H0YHD0;Q5PSV4	24.974	NaN	1	0	NaN		NaN	1	0	NaN		NaN	1	0	NaN		NaN	1	0	NaN		NaN	1	0	NaN		21.4281	21.784	21.9408	20.7195	22.0032	21.8371	22.1437	21.5371	22.7974	19.9169	21.7956	19.4063	1	1	1	6.5	6.5	6.5	24.974	0	142.66
BRO1 domain-containing protein BROX	BROX	Q5VW32;Q5VW33;F5GXQ0	46.476	NaN	1	0	NaN		NaN	1	0	NaN		NaN	1	0	NaN		0.041755	0.958798	-0.139681	-0.122606		0.495326	0.25593	0.941306	1.13534		22.3151	21.161	22.283	22.0908	20.9754	19.2387	22.0754	22.1788	21.2936	20.4931	19.812	22.4188	2	2	2	8.8	8.8	8.8	46.476	0	36.698
Peregrin	BRPF1	A0A8C8KWW5;A0A804HKY8;A0A804HI52;A0A5F9ZH11;P55201;A0A804HIN1;A0A804HL48;A0A8C8L8G4;C9JHC0;A0A5F9ZHX4;A0A804HKK9;A0A5F9ZHW9;A0A804HJV3;A0A804HHW3	138.11	0.714469	0.201705	1.59037	1.56345		0.195291	0.707082	0.249259	0.508546		0.546303	0.228398	1.34111	1.2355		0.897859	0.155547	2.51847	1.92518		0.543297	0.217134	1.17737	1.22961		22.0391	21.3787	22.0377	25.3278	22.005	22.8938	22.5075	21.1917	22.5041	20.3863	19.7338	22.5511	19	19	18	23.5	23.5	22.4	138.11	0	96.436
Basigin	BSG	A0A087WUV8;A0A7P0T8A7;A0A7P0TB04;A0A7P0TA85;P35613;R4GN83;R4GMX5;I3L192	20.542	NaN	1	0	NaN		NaN	1	0	NaN		NaN	1	0	NaN		0.0262515	0.973466	0.0773754	0.0783074		0.184007	0.737617	-0.468323	-0.482562		21.5087	21.1649	20.5782	22.0084	21.1173	21.8352	21.5072	20.9249	20.8917	20.8243	20.4418	23.4628	3	3	3	25.4	25.4	25.4	20.542	0	36.231
Bone marrow stromal antigen 2	BST2	Q10589	19.769	NaN	1	0	NaN		NaN	1	0	NaN		NaN	1	0	NaN		4.65462	0.00914286	-4.11562	-22.7404	+	3.6881	0	-3.49749	-12.9508	+	21.7268	21.4252	22.2582	20.582	21.016	20.5118	21.8296	21.0299	21.1047	24.7094	24.9948	24.7525	3	3	3	13.9	13.9	13.9	19.769	0	17.792
TATA-binding protein-associated factor 172	BTAF1	A0A0A0MTH9;O14981	206.93	0.603435	0.265809	-0.581271	-1.34708		0.0400964	0.936282	-0.0493317	-0.117929		1.12158	0.0440521	-0.531939	-2.38493	+	NaN	1	0	NaN		2.73213	0.00113945	1.32047	7.32022	+	21.9762	21.0565	22.3922	21.537	21.2113	20.9329	21.8921	21.9034	21.4814	20.2116	20.5866	20.5173	4	4	4	2.9	2.9	2.9	206.93	0	44.815
Transcription factor BTF3	BTF3	P20290;A0A7I2V5Y3;A0A7I2YQL2;A0A7I2V3T6;H0Y9Y1;D6RDG3	22.168	1.78442	0.026451	-3.18786	-3.97805	+	0.601519	0.42658	-1.55017	-1.34334		0.880386	0.0869277	-1.63769	-1.89028		0.346689	0.546548	-0.972113	-0.836167		0.176827	0.749539	0.665581	0.46588		24.7122	22.4049	24.7881	21.0864	20.7745	20.4807	24.1104	21.4609	21.6833	20.3744	20.8485	24.035	4	4	4	47.6	47.6	47.6	22.168	0	280.38
Mitotic checkpoint serine/threonine-protein kinase BUB1 beta	BUB1B	O60566	119.54	0.766041	0.180973	0.581748	1.66432		0.839715	0.306069	0.609492	1.80946		0.0531951	0.928148	-0.0277443	-0.154472		2.20832	0.0173253	2.80449	5.27529	+	2.24807	0.00284147	2.83224	5.4116	+	22.8393	21.7878	22.6066	22.7593	22.9667	23.253	23.1506	23.1063	22.8053	19.358	20.0851	21.1225	12	12	12	17.4	17.4	17.4	119.54	0	59.5
Mitotic checkpoint protein BUB3	BUB3	O43684;J3QT28;J3QSX4	37.154	2.02253	0.0203557	-1.27343	-4.67337	+	1.94301	0.12517	-1.35698	-4.43223		0.158913	0.772236	0.0835552	0.423716		0.711201	0.239861	0.259256	1.55707		0.333415	0.448188	0.175701	0.808641		25.4574	25.5316	24.735	23.8254	23.9213	24.1569	23.5935	23.8744	24.1851	23.4785	23.9435	23.7039	8	8	8	36.9	36.9	36.9	37.154	0	229.6
BUD13 homolog	BUD13	Q9BRD0	70.52	0.1682	0.769739	0.329419	0.445675		2.57739	0.0958	2.69544	6.65604		1.69537	0.0127849	-2.36602	-3.73741	+	1.43103	0.0508596	-1.96161	-3.07629		1.21984	0.0265156	0.404404	2.59637	+	20.8754	22.1378	21.0618	22.924	20.901	21.2382	24.1604	24.1387	23.8622	23.4244	23.6769	23.8467	7	7	7	15.2	15.2	15.2	70.52	0	90.26
Protein BUD31 homolog	BUD31	P41223;C9JCD9	17	1.13946	0.0806102	-1.4002	-2.42292		0.132929	0.792057	-0.160615	-0.361044		1.13775	0.0420103	-1.23958	-2.41928	+	0.77702	0.207652	-2.0521	-1.68586		0.28212	0.542947	-0.812516	-0.700443		23.3597	22.1543	23.1067	22.3215	20.8077	21.2908	22.2161	23.0287	22.8941	21.4035	23.9008	25.2721	9	9	9	50	50	50	17	0	133.84
Bystin	BYSL	Q13895;H7BY94	49.601	2.35957	0.0144202	-1.81565	-5.80915	+	0.128495	0.798982	-0.0789909	-0.350153		2.2241	0.00631461	-1.73666	-5.32908	+	1.5986	0.039174	1.5481	3.48661	+	2.97297	0.00139562	3.28476	8.47136	+	24.2787	24.3231	23.8659	21.789	22.576	22.6557	23.738	24.3008	24.192	20.1123	21.0086	21.2556	8	8	8	28.8	28.8	28.8	49.601	0	323.31
Basic leucine zipper and W2 domain-containing protein 1	BZW1	Q7L1Q6;C9IZ80	48.043	0.21869	0.692338	-0.138238	-0.561572		0.526736	0.465161	0.718693	1.19714		0.645916	0.171026	-0.856931	-1.42983		0.484761	0.396453	-1.39674	-1.11447		0.146783	0.798583	-0.539811	-0.394694		21.7524	21.4205	22.0287	21.8612	21.2727	21.6531	22.0217	21.7464	23.5896	21.5551	21.9578	25.4642	14	14	13	43.4	43.4	41.8	48.043	0	38.745
Basic leucine zipper and W2 domain-containing protein 2	BZW2	E7ETZ4;Q9Y6E2;B5MCE7;B5MCH7;E9PFD4;Q75MG1	46.913	0.922333	0.128714	-1.66747	-1.97428		0.253926	0.64946	0.524652	0.639507		2.63473	0.00410306	-2.19212	-6.89572	+	0.264571	0.665247	-0.674812	-0.662651		0.692085	0.136467	1.51731	1.51978		21.1281	23.0005	23.8405	21.4325	20.5133	21.0209	22.9574	23.0612	23.5244	20.8524	20.5184	23.6203	9	8	8	22.8	21.1	21.1	46.913	0	55.921
Uncharacterized protein C11orf57	C11orf57	E9PQL5;E9PSC8;E9PKA8;Q6ZUT1	10.89	NaN	1	0	NaN		NaN	1	0	NaN		NaN	1	0	NaN		NaN	1	0	NaN		NaN	1	0	NaN		21.2382	21.4205	21.3525	21.2334	21.4764	21.7072	21.3593	21.9065	22.0561	21.6569	20.508	19.8491	2	2	2	16.5	16.5	16.5	10.89	0	313.41
Small acidic protein	C11orf58;SMAP	E9PM92;O00193;E9PQA1;E9PRZ9	17.634	2.6917	0.0129939	-2.95572	-7.14129	+	0.691602	0.371583	0.508347	1.51884		2.92006	0.00272611	-3.46406	-8.20536	+	NaN	1	0	NaN		3.35331	0.000202532	3.94209	10.6308	+	24.287	23.8937	24.6877	22.023	20.9879	20.9904	25.0075	25.0743	24.3116	20.9048	20.3492	21.3132	4	4	4	29.9	29.9	29.9	17.634	0	323.31
Uncharacterized protein C11orf84	C11orf84	Q9BUA3	41.036	NaN	1	0	NaN		NaN	1	0	NaN		NaN	1	0	NaN		NaN	1	0	NaN		NaN	1	0	NaN		22.2413	22.0523	21.4797	21.1383	21.0311	20.9079	23.0558	20.6631	21.5946	19.5574	21.0601	21.0512	1	1	1	4.7	4.7	4.7	41.036	0	17.956
Uncharacterized protein C11orf98	C11orf98	E9PRG8	14.234	0.160293	0.782973	-0.262141	-0.426994		0.803671	0.322449	-0.95635	-1.73827		0.914481	0.0787716	0.694209	1.9585		0.947092	0.139908	-1.12564	-2.0242		1.70157	0.00917929	-1.81985	-3.75384	+	23.9361	24.4213	22.6568	24.0098	23.2802	22.9378	23.0242	22.4865	22.6344	24.8527	25.1191	23.6329	3	3	3	23.6	23.6	23.6	14.234	0	323.31
UPF0160 protein MYG1, mitochondrial	C12orf10	F8VQQ3;Q9HB07;F8VR84	33.819	NaN	1	0	NaN		NaN	1	0	NaN		NaN	1	0	NaN		0.138114	0.840227	0.449312	0.373704		0.303214	0.502098	0.89534	0.745316		21.5414	21.883	20.6642	21.0623	20.9703	21.4342	21.4635	21.8671	21.4743	20.7553	18.6143	22.7493	4	4	4	17.9	17.9	17.9	33.819	0	323.31
Uncharacterized protein C12orf29	C12orf29	Q8N999	37.49	NaN	1	0	NaN		NaN	1	0	NaN		NaN	1	0	NaN		NaN	1	0	NaN		NaN	1	0	NaN		21.5047	21.1822	20.9822	20.1041	21.6316	21.0131	20.7924	22.3217	22.0821	19.2844	20.7647	20.1732	1	1	1	4.3	4.3	4.3	37.49	0.003116	107.14
Uncharacterized protein C12orf43	C12orf43	F5H7W8;Q96C57;E7ENF1;F5H3K2;G5EA44;F5H8B7	31.693	4.23736	0	-2.97355	-17.8493	+	2.2005	0.102054	-0.978765	-5.24881		3.82135	0.000782609	-1.99479	-14.0029	+	NaN	1	0	NaN		3.74231	0	2.6633	13.3693	+	23.8564	23.9041	24.3142	21.2003	21.0341	20.9197	23.2517	22.8471	23.0396	20.1179	20.3558	20.6748	6	6	6	23.9	23.9	23.9	31.693	0	323.31
Uncharacterized protein C12orf45	C12orf45	A0A087WT30;Q8N5I9	23.066	NaN	1	0	NaN		NaN	1	0	NaN		NaN	1	0	NaN		NaN	1	0	NaN		NaN	1	0	NaN		21.3682	22.2449	21.2041	20.717	21.2124	20.687	20.6358	21.2168	21.7243	21.3197	20.7921	20.1842	2	2	2	13.3	13.3	13.3	23.066	0	7.4099
Protein C10	C12orf57	Q99622;U3KQ85;F5GXW5;U3KQ07	13.178	NaN	1	0	NaN		NaN	1	0	NaN		NaN	1	0	NaN		NaN	1	0	NaN		NaN	1	0	NaN		21.6482	21.6719	21.4899	20.9418	19.9113	20.8332	22.0392	21.6012	21.5399	21.0546	21.5464	19.8448	4	4	4	50.8	50.8	50.8	13.178	0	23.954
UPF0568 protein C14orf166	C14orf166	Q9Y224;G3V4C6	28.068	1.78979	0.0263795	-1.49001	-3.99288	+	0.0325008	0.946842	0.0418383	0.0963248		1.74408	0.0116533	-1.53185	-3.86782	+	0.79762	0.198407	1.84813	1.72636		1.43739	0.0151639	3.37998	3.09134	+	25.1491	25.0285	25.9599	23.4353	24.0342	24.1979	25.1694	25.035	26.0586	20.1424	22.2331	23.7476	14	14	14	62.7	62.7	62.7	28.068	0	23.668
	C15orf38-AP3S2	A0A0A6YYH1	43.881	4.53262	0	3.5369	21.1879	+	0.0598313	0.90179	0.0676905	0.172661		2.96096	0.00267865	3.46921	8.41029	+	2.39623	0.0129412	4.90339	5.94497	+	0.731835	0.11999	1.43418	1.59737		21.82	21.6568	21.9155	25.6078	25.2994	25.0957	21.1173	22.3959	22.0821	21.2557	21.2286	18.8085	5	5	1	13.7	13.7	6.9	43.881	0	34.994
Uncharacterized protein C17orf59	C17orf59	Q96GS4	37.226	NaN	1	0	NaN		NaN	1	0	NaN		NaN	1	0	NaN		NaN	1	0	NaN		NaN	1	0	NaN		20.4147	22.9094	21.4243	21.4072	18.803	21.1148	21.4988	21.7743	20.7764	19.2916	19.4393	20.0689	2	2	2	10.4	10.4	10.4	37.226	0.00069963	323.31
Uncharacterized protein C17orf85	C17orf85	Q53F19	70.592	2.70445	0.0129012	-2.49155	-7.1973	+	1.64466	0.153137	1.09872	3.60465		3.94623	0.00093913	-3.59028	-15.0637	+	0.206184	0.749343	-0.515854	-0.533369		1.49336	0.0128695	3.07442	3.22559	+	23.5464	23.4825	24.3503	21.6871	20.99	21.2273	24.8818	25.1083	24.6853	20.3935	21.4522	23.6064	7	7	7	16.6	16.6	16.6	70.592	0	8.3498
Uncharacterized protein C18orf25	C18orf25	Q96B23;K7EQH1;A0A087WVF1	43.395	NaN	1	0	NaN		1.15055	0.196864	1.67372	2.44658		1.98854	0.00864896	-2.61934	-4.56915	+	NaN	1	0	NaN		1.29704	0.0217849	2.33228	2.76748	+	21.0336	22.4288	21.2466	20.5861	20.2612	21.0247	23.6037	23.9244	22.202	21.7797	19.6249	21.3286	3	3	3	13.1	13.1	13.1	43.395	0	65.766
UPF0449 protein C19orf25	C19orf25	K7ER12;K7EQW1;A0A087WUU5;K7ELZ1;E7EP72;K7EK56;Q9UFG5	4.5082	NaN	1	0	NaN		NaN	1	0	NaN		NaN	1	0	NaN		NaN	1	0	NaN		NaN	1	0	NaN		21.7322	21.8043	21.5725	22.1012	19.6995	21.1473	20.9986	21.6566	20.9129	19.9723	19.5152	20.8429	1	1	1	47.6	47.6	47.6	4.5082	0	47.723
Uncharacterized protein C19orf43	C19orf43	Q9BQ61;K7ELS0;K7ERU7;K7EN60	18.419	2.58249	0.0124868	-3.2614	-6.67704	+	1.34135	0.171162	-0.745033	-2.86786		2.23948	0.00629224	-2.51637	-5.3819	+	NaN	1	0	NaN		2.62033	0.00156618	3.08625	6.83483	+	23.7445	24.2658	23.5695	21.4711	20.2782	20.0462	22.808	23.2431	23.2936	19.2012	20.2785	20.6063	5	5	5	47.2	47.2	47.2	18.419	0	21.613
Leydig cell tumor 10 kDa protein homolog	C19orf53	Q9UNZ5;K7ESE5;A0A0A0MQS3	10.576	NaN	1	0	NaN		NaN	1	0	NaN		NaN	1	0	NaN		NaN	1	0	NaN		NaN	1	0	NaN		22.1945	21.9017	21.7046	20.9485	21.0111	20.3118	21.5722	21.8735	21.0122	20.0808	20.7257	20.3882	2	2	2	17.2	17.2	17.2	10.576	0.00024149	18.575
Nuclear nucleic acid-binding protein C1D	C1D	Q13901;J3KPZ4	16.019	NaN	1	0	NaN		NaN	1	0	NaN		NaN	1	0	NaN		NaN	1	0	NaN		NaN	1	0	NaN		21.0066	22.2365	21.1414	21.8635	21.1665	22.3702	21.4592	21.2552	20.9713	20.9076	21.0404	20.1801	2	2	2	32.6	32.6	32.6	16.019	0	323.31
Uncharacterized protein C1orf109	C1orf109	V9GYT8;V9GYI2;V9GY35;V9GYN4;V9GYQ8;Q9NX04	10.355	0.709651	0.204264	-0.84718	-1.55404		0.191986	0.711133	-0.270282	-0.500965		0.518019	0.250953	-0.576898	-1.18002		NaN	1	0	NaN		1.14857	0.0325648	1.40748	2.44235	+	21.6715	21.8422	23.0018	20.8469	22.0068	21.1202	22.539	21.7941	21.3715	20.1651	21.4107	19.9064	3	3	3	50.5	50.5	50.5	10.355	0.00024528	323.31
Uncharacterized protein C1orf122	C1orf122	Q6ZSJ8	11.471	NaN	1	0	NaN		NaN	1	0	NaN		NaN	1	0	NaN		NaN	1	0	NaN		NaN	1	0	NaN		22.004	21.5835	21.6612	20.9649	22.2748	22.296	20.1775	21.3702	20.5019	19.6723	19.3563	20.8634	2	2	2	22.7	22.7	22.7	11.471	0	56.303
Uncharacterized protein C1orf131	C1orf131	Q5TBH9;Q8NDD1;Q5TBI2	27.933	NaN	1	0	NaN		NaN	1	0	NaN		NaN	1	0	NaN		NaN	1	0	NaN		NaN	1	0	NaN		21.6604	21.0057	21.6436	21.4427	20.201	20.3608	22.1482	21.0835	21.1053	20.1348	21.0092	20.1931	2	2	2	12.9	12.9	12.9	27.933	0.00023935	166.97
UPF0688 protein C1orf174	C1orf174	A0A7P0T887;Q8IYL3	25.389	NaN	1	0	NaN		NaN	1	0	NaN		NaN	1	0	NaN		NaN	1	0	NaN		NaN	1	0	NaN		21.0126	19.8367	21.7142	20.9772	20.1804	20.8176	20.6711	21.3167	22.0843	19.9771	20.7974	19.3695	1	1	1	16.6	16.6	16.6	25.389	0.0031153	6.72
Uncharacterized protein C1orf198	C1orf198	Q9H425	36.346	0.728103	0.194056	-0.785293	-1.59007		0.106091	0.831291	-0.172615	-0.294164		0.823015	0.103301	-0.612678	-1.77643		2.98412	0.00641739	3.38793	8.52841	+	2.85166	0.00127467	4.00061	7.87264	+	25.7599	25.4482	24.1762	24.1672	24.4989	24.3623	25.1738	25.3879	24.3047	20.4762	20.6709	21.7175	13	13	13	50.8	50.8	50.8	36.346	0	59.355
Uncharacterized protein C1orf226	C1orf226	A1L170;F8W6W0	29.057	NaN	1	0	NaN		NaN	1	0	NaN		NaN	1	0	NaN		NaN	1	0	NaN		NaN	1	0	NaN		20.741	21.9426	20.9555	21.6819	20.4159	21.8758	21.9299	21.7284	20.5501	19.4429	19.8763	20.9322	5	5	5	32	32	32	29.057	0.00023793	236.93
UPF0690 protein C1orf52	C1orf52	Q8N6N3	20.599	0.898614	0.136835	-2.11889	-1.92669		0.594297	0.428636	1.4097	1.32926		3.4944	0.00137238	-3.52858	-11.5556	+	NaN	1	0	NaN		3.4498	0	3.21379	11.2554	+	23.3669	20.6996	24.2123	21.0765	20.0699	20.7758	24.2985	24.0911	24.1183	20.4406	21.3947	21.0312	6	6	6	48.4	48.4	48.4	20.599	0	121.33
Complement component 1 Q subcomponent-binding protein, mitochondrial	C1QBP	Q07021;I3L3Q7;I3L3B0	31.362	2.2125	0.0170492	1.62404	5.28951	+	0.872985	0.290861	0.780895	1.87553		0.816932	0.10502	0.843149	1.76442		0.362463	0.526229	0.56075	0.86866		0.149429	0.793649	-0.282399	-0.401059		25.9592	26.0706	25.6057	27.9415	27.5648	27.0013	26.6378	27.349	25.9913	25.8002	27.2917	27.7335	12	12	12	63.1	63.1	63.1	31.362	0	216.73
Complement C1q tumor necrosis factor-related protein 3	C1QTNF3-AMACR;C1QTNF3	E9PGA6;Q9BXJ4	31.075	NaN	1	0	NaN		NaN	1	0	NaN		NaN	1	0	NaN		0.22148	0.72746	-0.875593	-0.567824		0.222418	0.666381	-0.787724	-0.569921		21.7391	21.7977	21.361	22.4356	20.4869	19.4028	19.8106	21.7482	21.0301	21.1387	19.7678	24.0456	3	3	3	8.1	8.1	8.1	31.075	0	312.16
UPF0687 protein C20orf27	C20orf27	H7BYU9;Q9GZN8	14.249	NaN	1	0	NaN		NaN	1	0	NaN		NaN	1	0	NaN		NaN	1	0	NaN		NaN	1	0	NaN		21.6362	21.4585	20.5945	20.5337	22.164	20.6304	21.1647	20.3188	21.246	20.0564	18.7994	20.5422	2	2	2	22.8	22.8	22.8	14.249	0	12.218
UPF0769 protein C21orf59	C21orf59	Q9NX33;C9JX57;D3DSE6;C9J818;A0A669KBI0;A0A669KAZ0;A0A669KAW7;A0A5F9ZHZ7;A0A669KAW9;A0A669KAY3;P57076	15.253	NaN	1	0	NaN		NaN	1	0	NaN		NaN	1	0	NaN		NaN	1	0	NaN		NaN	1	0	NaN		22.1218	20.2293	22.3573	20.7425	20.0141	20.4469	20.7238	21.7656	20.8278	20.2609	18.9906	21.7131	1	1	1	18.8	18.8	18.8	15.253	0	181.28
C2 domain-containing protein 5	C2CD5	Q86YS7	110.45	NaN	1	0	NaN		NaN	1	0	NaN		NaN	1	0	NaN		NaN	1	0	NaN		NaN	1	0	NaN		22.0887	22.054	21.3461	21.7858	20.9524	20.9655	21.4432	21.5012	21.7675	19.3689	20.0318	20.0987	4	4	4	6.7	6.7	6.7	110.45	0.0002445	10.98
Uncharacterized protein C2orf47, mitochondrial	C2orf47	Q8WWC4	32.544	NaN	1	0	NaN		NaN	1	0	NaN		NaN	1	0	NaN		NaN	1	0	NaN		NaN	1	0	NaN		20.4936	22.4597	22.9774	21.8859	20.5738	21.3589	20.9299	22.207	21.0357	20.1144	20.7066	20.8255	1	1	1	4.8	4.8	4.8	32.544	0.0082609	55.683
Ashwin	C2orf49	C9J4K0;Q9BVC5	21.356	NaN	1	0	NaN		NaN	1	0	NaN		NaN	1	0	NaN		NaN	1	0	NaN		NaN	1	0	NaN		20.0098	21.9386	20.5191	21.4141	21.3998	21.3406	21.6099	20.2802	22.0208	19.9809	20.9234	19.8017	2	2	2	18.4	18.4	18.4	21.356	0	50.753
Complement C3;Complement C3 beta chain;C3-beta-c;Complement C3 alpha chain;C3a anaphylatoxin;Acylation stimulating protein;Complement C3b alpha chain;Complement C3c alpha chain fragment 1;Complement C3dg fragment;Complement C3g fragment;Complement C3d fragment;Complement C3f fragment;Complement C3c alpha chain fragment 2	C3	P01024	187.15	NaN	1	0	NaN		NaN	1	0	NaN		NaN	1	0	NaN		NaN	1	0	NaN		NaN	1	0	NaN		22.594	21.8848	20.9899	21.298	21.3348	20.8159	22.2413	20.9574	22.4341	19.6823	19.5514	19.483	2	1	1	2	1.4	1.4	187.15	0	64.136
Uncharacterized protein C3orf17	C3orf17	Q6NW34;E9PFF8	64.551	0.186255	0.745581	-0.506288	-0.487762		0.0112904	0.98153	-0.0380605	-0.0342245		0.259633	0.598698	-0.468227	-0.651938		NaN	1	0	NaN		1.18707	0.0298082	2.16582	2.52511	+	24.0068	21.3764	20.9878	20.777	22.109	21.9661	21.1605	21.9392	23.1572	19.6774	21.1135	18.9686	5	5	5	13.8	13.8	13.8	64.551	0	195.72
UPF0609 protein C4orf27	C4orf27	Q9NWY4	39.436	NaN	1	0	NaN		NaN	1	0	NaN		NaN	1	0	NaN		NaN	1	0	NaN		NaN	1	0	NaN		20.3599	21.8544	21.4062	21.3575	20.8734	21.3419	21.1324	22.2212	21.6261	20.6979	20.255	20.6427	1	1	1	4	4	4	39.436	0	36.169
UPF0461 protein C5orf24	C5orf24	Q7Z6I8	20.132	NaN	1	0	NaN		NaN	1	0	NaN		NaN	1	0	NaN		0.0201102	0.978515	0.0830383	0.0603787		0.0830803	0.885241	0.313206	0.234812		21.5013	21.6112	21.1745	21.6429	21.4534	20.3339	21.6794	21.5265	20.9148	19.6548	19.8416	23.6846	5	5	5	47.3	47.3	47.3	20.132	0	84.641
UPF0600 protein C5orf51	C5orf51	A0A0C4DGW6;A6NDU8	16.961	NaN	1	0	NaN		NaN	1	0	NaN		NaN	1	0	NaN		NaN	1	0	NaN		NaN	1	0	NaN		20.8179	21.8793	21.9342	20.5113	21.6234	20.0452	21.8605	20.4149	20.4175	18.1674	20.2367	21.3823	2	2	2	15.1	15.1	15.1	16.961	0	162.88
Uncharacterized protein C7orf50	C7orf50	C9JQV0;Q9BRJ6	21.883	NaN	1	0	NaN		NaN	1	0	NaN		NaN	1	0	NaN		4.08421	0.00649057	-2.81337	-16.3266	+	2.36919	0.00277323	-2.16663	-5.84454	+	20.9713	21.8574	21.6367	20.926	20.6073	20.5499	22.0321	21.0741	20.9172	23.6289	23.2548	23.6396	3	3	3	29.7	29.7	29.7	21.883	0	323.31
UPF0488 protein C8orf33	C8orf33	Q9H7E9;A0A3B3IRR6;A0A3B3IT54;A0A3B3ITA3	24.992	0.464548	0.371021	-0.461657	-1.07443		0.745354	0.347712	-0.664503	-1.6238		0.545855	0.228445	0.202847	1.23462		3.81501	0.00594737	4.92882	13.951	+	3.86953	0	4.72597	14.4034	+	26.0584	26.1695	24.9083	25.3668	25.4289	24.9554	25.1857	24.9575	24.9994	20.6634	19.681	20.6203	4	4	4	38.4	38.4	38.4	24.992	0	40.581
Putative methyltransferase C9orf114	C9orf114	Q5T280	42.008	1.33669	0.0544072	1.46267	2.85723		0.279249	0.623949	-0.531384	-0.694289		1.06978	0.0508927	1.99406	2.27605		2.15385	0.017186	4.03144	5.09294	+	0.979498	0.0564514	2.03739	2.08997		24.2886	24.2986	24.8946	25.8123	25.2225	26.8351	23.6655	22.8578	25.3644	21.8549	20.8602	23.0605	12	12	12	44.1	44.1	44.1	42.008	0	144.89
Protein PAXX	C9orf142	Q9BUH6	21.639	NaN	1	0	NaN		NaN	1	0	NaN		NaN	1	0	NaN		NaN	1	0	NaN		NaN	1	0	NaN		21.6849	21.4148	21.2929	21.2675	20.3749	21.4409	20.5815	22.0038	22.3642	20.9736	19.6033	21.3019	1	1	1	5.9	5.9	5.9	21.639	0.0015744	31.766
Uncharacterized protein C9orf78	C9orf78	Q9NZ63	33.688	2.70151	0.0128615	-4.39581	-7.18437	+	0.523333	0.465579	-0.445315	-1.19046		2.69631	0.00407407	-3.9505	-7.16151	+	NaN	1	0	NaN		3.52752	0	4.23533	11.7836	+	25.2967	24.7076	25.8296	21.8512	20.7198	20.0754	24.9718	25.0635	24.4626	21.188	20.4472	20.1567	6	6	6	28.7	28.7	28.7	33.688	0	18.093
Caspase activity and apoptosis inhibitor 1	CAAP1	Q9H8G2;A0A3B3ISJ3	38.367	2.89889	0.00958801	2.7715	8.10104	+	0.0967777	0.845179	0.110899	0.270382		2.87796	0.00305691	2.6606	7.99911	+	1.86466	0.0243853	-1.43553	-4.20357	+	3.25013	0.000646617	-4.09613	-9.99924	+	22.8404	22.4355	21.8238	25.0268	25.4763	24.911	22.3893	22.0348	23.0083	26.8451	26.8911	25.9846	13	13	13	53.7	53.7	53.7	38.367	0	9.1545
Calcineurin-binding protein cabin-1	CABIN1	Q9Y6J0;A0A087WWW8	246.35	6.08464	0	3.55751	51.9314	+	1.2514	0.182132	0.418145	2.66576		4.58304	0	3.13936	21.8164	+	1.09316	0.103386	1.14678	2.32498		1.75002	0.00826771	-1.99258	-3.88393	+	21.5107	21.7188	21.6933	25.166	25.1947	25.2347	21.851	22.3318	21.9945	23.2894	24.974	23.8916	40	40	40	28.8	28.8	28.8	246.35	0	112.22
CDK5 and ABL1 enzyme substrate 1	CABLES1	Q8TDN4	67.598	0.675196	0.22284	-1.62968	-1.48687		0.328822	0.583841	0.901802	0.799076		1.52823	0.0174822	-2.53148	-3.31079	+	NaN	1	0	NaN		2.21887	0.0029798	3.32214	5.3112	+	20.4031	22.2776	23.7634	20.7281	21.2711	19.5559	23.8694	23.3342	21.946	20.2236	19.5423	19.4173	4	4	4	8.8	8.8	8.8	67.598	0	50.166
Voltage-dependent calcium channel subunit alpha-2/delta-1;Voltage-dependent calcium channel subunit alpha-2-1;Voltage-dependent calcium channel subunit delta-1	CACNA2D1	P54289	124.57	NaN	1	0	NaN		NaN	1	0	NaN		NaN	1	0	NaN		2.9824	0.00638961	-3.8091	-8.51963	+	2.41926	0.0026487	-2.56884	-6.03162	+	21.3218	22.1895	22.5516	19.7734	21.0543	20.747	22.3904	21.1388	21.7664	24.7118	24.3585	23.9318	25	25	25	33.4	33.4	33.4	124.57	0	20.933
Cactin	CACTIN	Q8WUQ7	88.701	0.259434	0.632718	0.408364	0.651505		0.184052	0.722062	-0.0573432	-0.482668		0.307078	0.521856	0.465707	0.753478		0.37993	0.503562	0.563601	0.904383		0.426847	0.319366	0.0978934	0.999206		23.6347	23.926	23.5595	25.0795	22.9669	24.2989	23.5702	23.6755	23.7024	23.4452	23.4804	23.7289	10	10	10	19.5	19.5	19.5	88.701	0	49.895
CDK2-associated and cullin domain-containing protein 1	CACUL1	Q86Y37	41.063	NaN	1	0	NaN		NaN	1	0	NaN		NaN	1	0	NaN		NaN	1	0	NaN		NaN	1	0	NaN		20.6262	21.6328	21.9837	21.5357	22.2945	21.1176	21.7778	21.6619	21.7252	19.8713	21.423	21.1504	2	2	2	7	7	7	41.063	0.00023736	17.176
Calcyclin-binding protein	CACYBP	Q9HB71	26.21	2.46621	0.0120734	-4.03819	-6.21159	+	0.455979	0.506734	-0.612593	-1.05739		3.24856	0.00169381	-3.4256	-9.98992	+	1.09252	0.103518	-1.74828	-2.32364		1.13963	0.0338731	1.67731	2.42329	+	28.9607	29.0797	27.3253	23.9311	24.2998	25.0203	27.6162	27.8696	28.0421	25.7399	25.2575	27.4986	14	14	14	66.2	66.2	66.2	26.21	0	16.342
CAD protein;Glutamine-dependent carbamoyl-phosphate synthase;Aspartate carbamoyltransferase;Dihydroorotase	CAD	F8VPD4;P27708	236.02	0.157015	0.787508	-0.299188	-0.419202		0.544675	0.454656	0.877361	1.23231		2.48307	0.00505089	-1.17655	-6.27733	+	1.48675	0.0458933	-1.11705	-3.20956	+	0.0598539	0.916741	0.059494	0.172723		23.0587	23.7313	25.4138	23.8008	23.5168	23.9886	24.87	24.7715	25.1944	24.4677	24.6754	25.5142	58	56	56	45.9	45.2	45.2	236.02	0	35.715
Calcium-binding and coiled-coil domain-containing protein 1	CALCOCO1	Q9P1Z2	77.335	NaN	1	0	NaN		NaN	1	0	NaN		NaN	1	0	NaN		NaN	1	0	NaN		NaN	1	0	NaN		21.5986	22.6577	21.2248	21.2504	20.5263	21.2964	21.1024	21.422	21.8046	20.8252	19.4309	21.1344	3	3	3	7.1	7.1	7.1	77.335	0.0011366	323.31
Calcium-binding and coiled-coil domain-containing protein 2	CALCOCO2	Q13137;D6REB0	52.253	NaN	1	0	NaN		NaN	1	0	NaN		NaN	1	0	NaN		0.865345	0.169681	-1.76683	-1.86032		0.69973	0.132667	-1.48467	-1.53469		21.71	21.2177	21.8999	21.518	21.3117	20.6825	21.5458	20.873	21.9399	21.7429	24.7375	22.3324	9	9	9	31.6	31.6	31.6	52.253	0	21.363
	CALD1	E7EX44;E9PGZ1;C9J813	64.168	2.95399	0.0093494	-4.75862	-8.37506	+	2.44621	0.0941053	-1.20603	-6.1344		2.53869	0.00459824	-3.5526	-6.49834	+	1.24612	0.0728364	3.59636	2.65409		2.34026	0.00271767	7.14896	5.73865	+	30.6434	30.3606	30.031	25.3692	24.7789	26.611	29.0213	29.3057	29.0899	21.6925	20.0016	24.2759	30	30	1	46.9	46.9	2.2	64.168	0	44.221
Caldesmon	CALD1	Q05682	93.23	NaN	1	0	NaN		NaN	1	0	NaN		NaN	1	0	NaN		NaN	1	0	NaN		NaN	1	0	NaN		21.6447	22.2854	22.2872	21.9652	20.4985	22.2003	21.1748	21.6475	22.1624	20.7617	19.9649	20.6408	30	1	1	33	1.6	1.6	93.23	0.0067745	207.87
	CALM2;CALM1	P0DP25;P0DP24;P0DP23;E7EMB3;Q96HY3;G3V361;A0A590UJI2	16.837	0.699784	0.210003	1.55722	1.53479		0.882794	0.291154	1.24766	1.89508		0.125676	0.825391	0.309567	0.343198		2.8929	0.00704314	8.24114	8.07174	+	3.54007	0	7.93157	11.871	+	27.1731	26.7874	28.6566	30.5911	27.6867	29.0111	29.2532	28.9574	28.1495	21.2089	19.7196	21.6369	9	9	9	80.5	80.5	80.5	16.837	0	323.31
Calmodulin-like protein 3	CALML3	P27482	16.891	NaN	1	0	NaN		NaN	1	0	NaN		NaN	1	0	NaN		NaN	1	0	NaN		NaN	1	0	NaN		22.2614	21.7768	21.1153	21.1068	20.4281	21.2801	20.9578	22.3068	21.7114	21.5519	22.3725	20.0653	1	1	1	8.1	8.1	8.1	16.891	0.00069541	48.548
Calmodulin-like protein 5	CALML5	Q9NZT1	15.892	0.591848	0.272679	2.65524	1.32449		2.50387	0.0910286	-0.589308	-6.35922		0.743209	0.128456	3.24455	1.61961		0.720286	0.236727	3.35992	1.5748		0.0540239	0.923963	0.115367	0.156756		22.2631	22.025	21.9955	20.7457	26.649	26.8547	21.5803	21.4647	21.4707	22.8427	20.4694	20.8575	12	12	12	93.8	93.8	93.8	15.892	0	93.063
Calreticulin	CALR	K7EL50;P27797;A0A7P0T861;K7EJB9	43.357	1.22059	0.0674319	-2.13221	-2.598		1.60726	0.156849	-2.03702	-3.50862		0.0418408	0.942374	-0.0951932	-0.122847		1.87909	0.0244224	-5.73501	-4.24505	+	2.00598	0.00403849	-5.63981	-4.62239	+	21.4114	22.5593	21.0593	20.6319	19.7209	18.2807	20.0491	19.9548	18.9151	23.0068	25.9728	26.8589	17	17	17	70.6	70.6	70.6	43.357	0	134.97
Calumenin	CALU	O43852	37.106	NaN	1	0	NaN		NaN	1	0	NaN		NaN	1	0	NaN		0.9465	0.139887	-2.31708	-2.02301		0.834918	0.0873586	-2.1507	-1.79996		21.5724	22.7823	20.8201	21.5172	20.7393	20.7422	21.8956	20.4149	21.1873	21.0917	24.5772	24.281	9	9	9	40	40	40	37.106	0	148.4
Calcium/calmodulin-dependent protein kinase type II subunit delta	CAMK2D	D6R938;E9PBG7;E9PF82;Q13557	56.298	0.478108	0.359306	-1.10917	-1.10131		0.0790049	0.870796	0.176235	0.224085		0.926623	0.0759752	-1.28541	-1.98291		0.645394	0.275034	-1.05155	-1.42882		0.241552	0.628095	0.233856	0.612381		21.4687	22.0177	24.0303	22.3787	20.1979	21.6125	22.4924	22.6778	22.8751	22.6966	21.7282	22.919	5	5	2	15.7	15.7	7.6	56.298	0	146.77
Calcium/calmodulin-dependent protein kinase type II subunit gamma;Calcium/calmodulin-dependent protein kinase type II subunit alpha;Calcium/calmodulin-dependent protein kinase type II subunit beta	CAMK2G;CAMK2A;CAMK2B	Q13555;H0Y6G2;A0A2Q3DQE3;Q5SWX3;A0A5F9ZHY2;A0A5F9ZH50;A0A5K1VW76;Q8WU40;A0A5F9ZHM9;A0A5F9ZHR5;A0A5F9ZH21;D6RFJ0;Q9UQM7;A0A804HIC9;H7BXS4;Q13554	62.606	NaN	1	0	NaN		NaN	1	0	NaN		NaN	1	0	NaN		NaN	1	0	NaN		NaN	1	0	NaN		21.9092	22.0721	21.4171	21.825	20.5566	21.0202	21.4338	21.1891	21.3009	19.541	19.8552	20.2997	4	1	1	9.5	2.3	2.3	62.606	0	92.987
Calmodulin-regulated spectrin-associated protein 1	CAMSAP1	Q5T5Y3	177.97	0.338912	0.522522	-0.201882	-0.820063		0.197723	0.7054	0.150439	0.514109		0.516011	0.251938	-0.352321	-1.17607		3.27412	0.00566038	4.60426	10.1428	+	3.30178	0.000190099	4.95658	10.3109	+	24.6855	24.8649	24.2956	24.2608	24.2076	24.7719	24.8217	25.1499	24.3257	20.5817	19.1518	19.6941	20	20	20	22.4	22.4	22.4	177.97	0	68.772
Calmodulin-regulated spectrin-associated protein 2	CAMSAP2	Q08AD1	168.09	4.13806	0.0070303	-2.47616	-16.8469	+	0.739412	0.349492	0.874027	1.61218		2.45934	0.00511502	-3.35018	-6.185	+	1.43693	0.0498673	1.74132	3.09025	+	2.57094	0.00182942	5.0915	6.62952	+	24.7677	24.9478	24.5835	22.1428	22.4878	22.2401	25.8853	26.4144	24.6215	20.814	19.4846	21.3481	26	26	26	28.6	28.6	28.6	168.09	0	11.819
Cullin-associated NEDD8-dissociated protein 1	CAND1	Q86VP6;A0A0C4DGH5	136.37	0.482796	0.356464	1.35853	1.11059		0.087838	0.857909	0.177645	0.24725		0.391566	0.390857	1.18088	0.928047		0.440781	0.436029	1.97253	1.02709		0.183355	0.738852	0.791643	0.481052		21.2987	21.7597	22.7986	24.4973	24.4038	21.0315	22.5602	22.8201	21.0095	19.4733	20.1361	24.4056	17	17	17	22.8	22.8	22.8	136.37	0	138.31
Calnexin	CANX	A0A7P0Z4D6;A0A7P0T840;A0A7P0TB65;A0A7P0T9L0;A0A7P0T8G1;A0A7P0T937;P27824;A0A7P0TAE9;A0A7P0TAR9;A0A7P0Z484;D6RGY2;A0A7P0Z4H2	53.631	0.733993	0.191793	-1.10492	-1.60158		0.0100694	0.982716	0.0101242	0.0305645		0.724558	0.135633	-1.11505	-1.58315		2.06332	0.0197295	-5.13761	-4.80078	+	1.98472	0.00430769	-4.02256	-4.55755	+	21.4435	21.5984	22.1416	21.6478	19.3994	20.8216	21.6434	21.3516	22.2189	24.0873	26.3909	26.8034	20	20	20	46.5	46.5	46.5	53.631	0	41.995
Adenylyl cyclase-associated protein	CAP1	Q5T0R9	28.634	1.5674	0.0363308	-1.15886	-3.40802	+	0.290032	0.614773	-0.362566	-0.717341		NaN	1	0	NaN		NaN	1	0	NaN		NaN	1	0	NaN		21.4648	22.0861	22.4565	20.8848	20.5156	21.1304	22.0433	20.8111	22.0653	21.0885	20.3117	19.5923	11	1	1	46.6	8.4	8.4	28.634	0	62.367
Adenylyl cyclase-associated protein 1	CAP1	Q01518	51.901	0.23681	0.66754	-1.47844	-0.601917		0.00311184	0.994056	-0.0219046	-0.00951974		0.615024	0.188702	-1.45653	-1.36966		0.454745	0.423226	-2.04315	-1.05494		0.123568	0.833829	-0.586617	-0.337982		18.9173	21.8537	26.6638	20.1222	22.9308	19.9465	23.0632	21.5941	22.7118	22.0947	20.7288	26.3054	28	28	17	57.1	57.1	36	51.901	0	11.991
Adenylyl cyclase-associated protein;Adenylyl cyclase-associated protein 2	CAP2	B7Z385;A0A087X0J3;A0A087WZ15;E9PDI2;P40123	39.911	NaN	1	0	NaN		NaN	1	0	NaN		NaN	1	0	NaN		NaN	1	0	NaN		NaN	1	0	NaN		20.6119	21.1123	20.6357	20.5005	20.0972	21.2785	20.8965	21.3462	21.3921	21.1	22.0734	19.3363	2	1	1	8.8	6.6	6.6	39.911	0	126.1
Macrophage-capping protein	CAPG	P40121;E7ENU9;B8ZZL6	38.498	1.56535	0.0362918	-2.85845	-3.40289	+	0.594538	0.429044	1.07165	1.32973		3.04944	0.00247959	-3.9301	-8.8698	+	0.858239	0.171857	-2.29303	-1.8462		0.601193	0.179068	1.63707	1.34271		22.1448	22.1205	24.4161	19.3248	20.3876	20.3937	24.1414	24.31	23.4449	22.9668	20.0233	23.995	9	9	9	50.6	50.6	50.6	38.498	0	5.7015
Calpain-1 catalytic subunit	CAPN1	P07384	81.889	NaN	1	0	NaN		NaN	1	0	NaN		NaN	1	0	NaN		0.124186	0.856655	0.422579	0.339514		0.129311	0.826323	0.412571	0.352164		22.5681	21.2206	21.4793	21.5312	20.416	21.8383	21.0746	21.4213	21.2595	19.2231	20.1884	23.1062	12	12	12	28.9	28.9	28.9	81.889	0	145.3
Calpain-2 catalytic subunit	CAPN2	P17655	79.994	0.468697	0.366194	-0.330098	-1.08266		0.490967	0.486367	-0.702733	-1.12673		0.244353	0.626695	0.372635	0.618543		0.520662	0.36384	-1.71132	-1.18521		0.605234	0.177417	-2.08396	-1.35058		21.8731	21.6543	21.0568	20.8343	21.4138	21.3459	20.7477	19.8722	21.8561	22.8103	20.4795	25.4381	27	27	27	54.4	54.4	54.4	79.994	0	323.31
Calpain small subunit 1	CAPNS1	A0A0C4DGQ5;P04632;K7ELJ7;A0A075B7C0;U3KQE2;K7EM73;K7EIV0	33.786	2.34567	0.0149522	-0.655933	-5.75833	+	0.308354	0.598391	0.24568	0.756168		1.32258	0.0275891	-0.901613	-2.82514	+	0.329264	0.570148	-1.09839	-0.799997		0.047942	0.933279	-0.196772	-0.139922		21.4103	21.2842	21.0959	20.5567	20.7423	20.5236	20.8871	21.7821	21.8583	20.8736	19.8589	24.3852	9	9	3	46.6	46.6	19.3	33.786	0	123.2
Caprin-1	CAPRIN1	Q14444;G3V153;E9PLA9	78.365	2.74791	0.0117814	-5.92978	-7.39109	+	0.428706	0.519171	-0.490181	-1.00293		2.50874	0.00457143	-5.4396	-6.37851	+	0.0221271	0.977591	0.0835158	0.0662918		2.14973	0.00343685	5.52311	5.07936	+	28.5278	27.9995	28.9633	21.2448	22.6063	23.8501	27.4507	27.7828	28.7866	22.0499	20.991	24.4099	19	19	19	25.7	25.7	25.7	78.365	0	58.326
F-actin-capping protein subunit alpha-1	CAPZA1	P52907	32.922	1.7229	0.0297421	0.644827	3.81077	+	0.868905	0.292317	0.389491	1.8674		0.517132	0.251658	0.255336	1.17828		1.02322	0.12076	-0.884811	-2.17953		1.26224	0.0238884	-1.14015	-2.68977	+	28.5124	28.2951	28.6828	29.2686	28.8883	29.268	29.1251	28.9905	28.5433	30.2133	30.5812	29.2849	29	29	24	88.5	88.5	79.7	32.922	0	73.684
F-actin-capping protein subunit alpha-2	CAPZA2	P47755;F8W9N7;A0A0D9SET8	32.949	1.57313	0.0363944	0.667866	3.42237	+	0.888008	0.28858	0.367441	1.90549		1.43763	0.02019	0.300425	3.09191	+	0.667662	0.261149	-0.495942	-1.47219		1.11613	0.0354991	-0.796368	-2.3734	+	26.2778	26.436	26.8837	27.3257	27.1988	27.0766	27.0151	26.896	26.7888	27.6792	28.2748	27.1351	24	19	19	83.6	74.8	74.8	32.949	0	118.69
	CAPZB	B1AK88	33.781	1.09783	0.0873713	0.416164	2.3348		1.16816	0.19773	0.353956	2.48432		0.163963	0.763104	0.0622082	0.435684		1.79334	0.0273074	-1.12109	-4.0027	+	1.98959	0.00422924	-1.1833	-4.57233	+	28.5359	28.1345	28.4825	28.5509	28.9579	28.8927	28.8615	28.6322	28.7211	30.0084	30.3047	29.4517	30	30	5	78.4	78.4	5.3	33.781	0	98.012
F-actin-capping protein subunit beta	CAPZB	B1AK87;P47756;B1AK85	27.44	0.743477	0.188456	2.6356	1.62013		0.804293	0.322848	2.58003	1.7395		0.0257801	0.962665	0.0555751	0.0769391		0.117268	0.86428	0.265222	0.322304		0.16433	0.768793	0.209647	0.43655		24.0228	21.8193	26.8984	27.616	25.4916	27.5398	27.1102	26.9147	26.4558	26.8941	27.201	25.7566	27	2	2	95.5	5.7	5.7	27.44	0	323.31
Calcium-regulated heat stable protein 1	CARHSP1	H3BSW7;H3BUY4;H3BPY5;H3BNU9;Q9Y2V2	12.119	NaN	1	0	NaN		NaN	1	0	NaN		NaN	1	0	NaN		0.095264	0.895614	-0.320308	-0.266487		0.0473852	0.934179	-0.163064	-0.138372		22.6908	21.4232	21.466	20.8368	19.9296	22.4043	21.6707	22.1009	19.871	20.7806	20.0945	23.2567	3	3	3	55.4	55.4	55.4	12.119	0	9.3661
Histone-arginine methyltransferase CARM1	CARM1	Q86X55;K7EQA8	65.853	0.529562	0.316987	-0.896238	-1.20269		0.197056	0.705632	0.387448	0.512585		0.917239	0.0783588	-1.28369	-1.96404		0.308691	0.600758	-1.02809	-0.756878		0.065249	0.909409	0.255596	0.187357		20.8005	21.8039	22.849	20.9693	20.1134	21.6819	22.9373	21.3265	22.3519	20.1182	21.3153	24.4154	7	7	7	22.9	22.9	22.9	65.853	0	12.986
Cysteine--tRNA ligase, cytoplasmic	CARS	B4DKY1;P49589	84.277	1.83893	0.0248457	-3.00552	-4.13033	+	0.431297	0.518585	0.716125	1.00812		4.44483	0	-3.72164	-20.1357	+	1.06502	0.110819	-1.28724	-2.26612		1.95274	0.00455868	2.4344	4.46124	+	23.77	22.0051	24.3585	20.713	20.2414	20.1626	24.0279	24.2301	24.024	20.6603	21.798	22.5205	12	12	12	21.7	21.7	21.7	84.277	0	39.817
Protein CASC3	CASC3	J3KSY7;O15234	25.651	NaN	1	0	NaN		0.133561	0.790986	-0.129353	-0.362592		0.286267	0.556054	-0.218739	-0.70931		NaN	1	0	NaN		1.3596	0.0180703	1.19573	2.90969	+	21.9379	22.2973	21.1555	22.0173	21.209	21.1201	21.6105	21.4998	21.8923	20.6879	21.0201	19.7076	2	2	2	11.2	11.2	11.2	25.651	0.008243	314.42
Protein CASC5	CASC5	Q8NG31;H0YCZ2;E9PPJ1	265.39	NaN	1	0	NaN		NaN	1	0	NaN		NaN	1	0	NaN		NaN	1	0	NaN		NaN	1	0	NaN		22.2164	21.9029	21.9364	19.8074	20.6726	20.4443	21.6215	20.5893	20.4889	19.8471	21.2664	21.3989	2	2	2	1.3	1.3	1.3	265.39	0.0067774	94.915
Peripheral plasma membrane protein CASK	CASK	Q5JS72;A0A2R8Y6F8;A0A2U3TZN6;A0A2U3TZM4;A0A7I2RJN6;A0A2R8YFN5;A0A2U3TZM1;A0A2R8YE77;Q5JS79;A0A2R8YEK3;O14936;A0A2R8Y3B3	53.356	NaN	1	0	NaN		NaN	1	0	NaN		NaN	1	0	NaN		NaN	1	0	NaN		NaN	1	0	NaN		21.6008	21.0358	20.7626	19.9123	22.3583	21.1417	21.358	21.1336	21.3741	21.4707	20.1429	20.2403	4	4	4	10.5	10.5	10.5	53.356	0.0002381	74.548
Caskin-2	CASKIN2	Q8WXE0	126.78	NaN	1	0	NaN		NaN	1	0	NaN		NaN	1	0	NaN		NaN	1	0	NaN		NaN	1	0	NaN		20.9316	21.373	21.3487	22.1946	20.416	20.3911	21.51	21.0446	20.7911	20.4743	20.5243	20.8245	5	5	5	7.7	7.7	7.7	126.78	0	14.155
Caspase-14;Caspase-14 subunit p17, mature form;Caspase-14 subunit p10, mature form;Caspase-14 subunit p20, intermediate form;Caspase-14 subunit p8, intermediate form	CASP14	P31944	27.679	1.16414	0.076513	2.10596	2.4757		0.271139	0.634612	0.325445	0.676846		1.08503	0.0488062	1.78051	2.30794	+	0.459625	0.419121	1.04949	1.06464		0.455227	0.290707	-0.731025	-1.0559		21.4365	20.4817	21.9258	22.3438	24.8117	23.0065	21.6723	21.9625	21.1856	23.5185	21.2592	22.2358	7	7	7	32.2	32.2	32.2	27.679	0	28.983
Caspase-8;Caspase-8 subunit p18;Caspase-8 subunit p10	CASP8	Q14790;E7EQ01;E7EVN1;E7ETB7;E7EQ06;A0A0A0MS31	55.391	NaN	1	0	NaN		NaN	1	0	NaN		NaN	1	0	NaN		NaN	1	0	NaN		NaN	1	0	NaN		22.804	21.3912	21.632	20.3524	20.5099	20.4975	21.6465	21.1808	21.3102	21.682	20.5373	19.5994	3	3	3	10.4	10.4	10.4	55.391	0	119.05
Calpastatin	CAST	A0A6Q8PH20;P20810;A0A0C4DGB5;A0A6Q8PGN6;B7Z574;E7EVY3;A0A6Q8PGG5;A0A6Q8PFE5;E9PCH5;A0A6Q8PG72;E7ES10;E9PDE4;A0A6Q8PFF6;H0Y9H6;H0Y7F0;E7EQ12;E7EQA0;H0YD33	80.998	2.16161	0.0173843	-3.79193	-5.11861	+	0.0868064	0.859843	0.133154	0.244561		2.44745	0.00507383	-3.92508	-6.13916	+	1.05232	0.114571	1.48303	2.23972		3.63283	0	5.40811	12.5371	+	25.7944	24.9438	26.5613	21.6747	21.1632	23.0859	26.0249	26.3091	25.365	21.1243	20.0223	20.3281	22	22	22	42.2	42.2	42.2	80.998	0	154.51
Catalase	CAT	P04040	59.755	1.29199	0.0588229	1.43631	2.75613		0.298627	0.606093	0.538729	0.735608		0.53386	0.238071	0.897582	1.21112		0.178075	0.789205	0.258283	0.468789		0.352431	0.41736	-0.639299	-0.848021		22.0219	21.0174	22.1578	22.9475	23.9038	22.6547	23.3122	22.3895	21.1117	23.7039	22.4054	22.6219	12	12	12	28.1	28.1	28.1	59.755	0	323.31
Caveolin-1	CAV1	Q03135	20.471	0.980246	0.11482	2.49365	2.0915		0.755681	0.345581	1.94595	1.64402		1.12506	0.0435116	0.547702	2.39231	+	0.764572	0.213465	2.35054	1.66144		0.569511	0.200469	1.80284	1.28089		21.3028	22.4714	25.2696	25.82	25.5434	25.1613	24.9331	24.7568	25.1918	24.8331	24.2669	20.3732	4	4	3	21.9	21.9	16.3	20.471	0	149.68
Caveolin	CAV1	C9JKI3	15.928	NaN	1	0	NaN		NaN	1	0	NaN		NaN	1	0	NaN		NaN	1	0	NaN		NaN	1	0	NaN		20.5757	22.395	21.5608	20.4068	20.3002	21.2661	21.7485	21.1737	21.5928	20.9297	21.2952	19.8542	2	1	1	18.1	10.9	10.9	15.928	0	5.0456
Core-binding factor subunit beta	CBFB	A0A494C0A9;Q13951	26.451	NaN	1	0	NaN		NaN	1	0	NaN		NaN	1	0	NaN		NaN	1	0	NaN		NaN	1	0	NaN		21.5251	21.4182	21.2142	22.5257	20.5948	21.5319	21.3385	21.2991	22.5705	21.9707	21.1265	21.0204	1	1	1	11.7	11.7	11.7	26.451	0	323.31
E3 ubiquitin-protein ligase CBL	CBL	P22681;A0A0U1RR39;A0A1B0GW38;A0A0U1RQX8	99.632	NaN	1	0	NaN		1.18523	0.195868	1.46137	2.52112		1.44081	0.0201796	-1.5556	-3.09945	+	NaN	1	0	NaN		1.71219	0.00889199	2.1101	3.78212	+	20.6904	21.579	21.7132	21.059	21.5047	21.1362	23.3782	23.1565	21.8321	20.5671	21.2095	20.2598	4	4	4	5.8	5.8	5.8	99.632	0	53.886
E3 ubiquitin-protein ligase CBL-B	CBLB	Q13191;A0A2R8Y8D8;A0A2R8Y5E1;A0A2R8YFD4	109.45	NaN	1	0	NaN		0.626992	0.410144	0.83985	1.39298		1.46329	0.0191852	-1.96574	-3.15309	+	NaN	1	0	NaN		1.29554	0.0219403	1.82229	2.7641	+	21.4877	21.7239	21.5534	20.5747	20.1219	20.6907	23.0062	23.0475	21.2308	21.075	20.1199	20.6227	3	3	3	4.6	4.6	4.6	109.45	0	49.031
E3 ubiquitin-protein ligase Hakai	CBLL1	C9J2P9;Q75N03	36.301	NaN	1	0	NaN		NaN	1	0	NaN		NaN	1	0	NaN		NaN	1	0	NaN		NaN	1	0	NaN		22.596	21.5826	21.0948	21.3922	21.057	20.3863	21.4726	21.3936	20.8058	21.0904	19.4331	20.6882	2	2	2	10.6	10.6	10.6	36.301	0.0011429	134.93
Carbonyl reductase [NADPH] 1	CBR1	P16152;E9PQ63;A8MTM1	30.375	1.72762	0.0292876	-1.68016	-3.82343	+	2.25244	0.0960777	-1.77305	-5.42675		0.102808	0.857254	0.0928911	0.285817		0.866606	0.169676	-1.99611	-1.86283		0.948594	0.0616706	-2.089	-2.02724		22.7232	23.3999	22.3331	21.594	20.547	21.2748	20.9833	20.9157	21.2381	21.5716	22.7655	25.067	12	12	10	59.6	59.6	49.1	30.375	0	34.614
Cystathionine beta-synthase	CBS	P35520	60.586	NaN	1	0	NaN		NaN	1	0	NaN		NaN	1	0	NaN		2.62689	0.00884706	-1.95485	-6.86252	+	0.987635	0.0552029	-1.55681	-2.10657		21.6768	22.4575	21.2044	20.6153	21.2868	20.6465	20.4802	22.6787	20.5839	22.5399	22.719	23.1542	9	9	9	32.5	32.5	32.5	60.586	0	182.91
COBW domain-containing protein 1;COBW domain-containing protein 2;COBW domain-containing protein 5;COBW domain-containing protein 3;COBW domain-containing protein 6	CBWD7;CBWD5;CBWD1;CBWD2;CBWD3;CBWD6	A0A0B4J2F1;A0A0A6YYH9;Q9BRT8;Q8IUF1;Q5RIA9;Q5JTY5;Q4V339;Q5RIB3;H0Y857	40.314	NaN	1	0	NaN		NaN	1	0	NaN		NaN	1	0	NaN		NaN	1	0	NaN		NaN	1	0	NaN		21.5434	21.7443	20.022	21.4241	21.0738	21.5523	21.5029	22.1553	21.5012	20.2821	20.2788	20.5156	2	2	2	6.7	6.7	6.7	40.314	0	323.31
Chromobox protein homolog 1	CBX1	J3KS05;P83916;B5MD17;K7ELA4	20.03	0.0583284	0.91704	0.189753	0.16856		1.11146	0.21071	1.92621	2.36354		0.999851	0.0610252	-1.73646	-2.13154		0.171978	0.797496	-0.554322	-0.454546		0.557404	0.207707	1.18214	1.25722		21.0797	21.4534	23.633	21.8074	21.1387	23.7893	23.9423	23.7017	24.3007	20.9846	23.4047	24.009	9	8	8	66.5	66.5	66.5	20.03	0	129.77
Chromobox protein homolog 3	CBX3	Q13185;S4R2Y4	20.811	0.698329	0.210645	-0.947534	-1.53196		0.180932	0.725108	-0.0739975	-0.475433		0.6432	0.172791	-0.873536	-1.42455		0.231706	0.712385	0.383366	0.590612		2.12787	0.00353555	1.2569	5.00775	+	26.7484	26.5236	26.953	26.0057	24.655	26.7218	26.5627	26.5851	26.8553	24.9474	25.6801	25.6048	12	11	10	66.7	66.7	66.7	20.811	0	30.004
E3 SUMO-protein ligase CBX4	CBX4	O00257	61.367	0.0670682	0.903983	-0.215319	-0.192262		0.0834223	0.864337	0.210431	0.235709		0.207146	0.690581	-0.425749	-0.535549		0.611104	0.295254	1.25397	1.36202		1.26158	0.0239249	1.67972	2.68829	+	23.122	20.651	23.2308	22.9393	20.6465	22.772	22.2	22.3018	23.1333	21.0696	21.7001	19.8263	5	5	5	13	13	13	61.367	0	50.224
Chromobox protein homolog 5	CBX5	P45973;F8VNY3	22.225	0.0783558	0.88886	0.181952	0.22237		0.339919	0.576628	0.3925	0.822152		0.111756	0.845309	-0.210548	-0.30848		1.284	0.0682006	-2.1797	-2.73824		1.96347	0.00460509	-1.96915	-4.49339	+	24.0276	24.1221	25.466	25.1746	23.3951	25.5919	24.8254	24.8166	25.1512	26.3597	26.6043	27.7367	14	14	13	67	67	67	22.225	0	195.25
Chromobox protein homolog 8	CBX8	Q9HC52	43.395	0.377018	0.468184	-0.565685	-0.898445		1.35245	0.171474	-1.16206	-2.89326		0.533919	0.238086	0.59638	1.21123		2.47292	0.0113814	3.95606	6.23769	+	2.92266	0.00133894	3.35968	8.21825	+	25.4918	24.9144	24.1219	25.0207	23.3561	24.4543	23.6049	23.6368	23.8003	21.1209	19.8187	20.0233	9	9	9	40.6	40.6	40.6	43.395	0	18.881
Coiled-coil and C2 domain-containing protein 1A	CC2D1A	Q6P1N0;A0A7P0Z4M5	104.06	2.87961	0.00927536	-2.80032	-8.0071	+	1.48797	0.164564	0.81106	3.21252		3.5818	0.00149772	-3.61138	-12.1663	+	1.46886	0.0481189	1.07497	3.16644	+	4.40575	0	4.68635	19.6841	+	24.4231	24.7039	25.1812	21.9519	21.5089	22.4465	25.5532	25.8033	25.385	20.8387	20.5705	21.2732	20	20	20	31.1	31.1	31.1	104.06	0	120.2
	CC2D1B	H7C1U3;H0Y517	74.494	NaN	1	0	NaN		0.0824276	0.865911	-0.180727	-0.233098		0.573325	0.210657	-1.07138	-1.28834		NaN	1	0	NaN		1.07877	0.0394097	1.83488	2.29483	+	22.2083	21.7458	22.0965	20.1289	20.9208	21.2447	20.3886	22.1434	22.9765	19.5378	20.341	20.1251	6	6	1	15.3	15.3	4	74.494	0	157.11
Cell division cycle and apoptosis regulator protein 1	CCAR1	Q8IX12;A0A0C4DGG8;F5H2E6;F5H1H2	132.82	1.41978	0.0475659	-3.50564	-3.04973	+	0.374537	0.549548	0.955068	0.893381		2.97701	0.00249091	-4.46071	-8.49201	+	0.0325313	0.965773	-0.0743033	-0.096412		2.61324	0.00167514	4.38641	6.80501	+	24.1298	23.3551	26.808	20.8822	22.2054	20.6884	25.3737	25.6544	26.1301	20.9885	20.4996	22.5108	25	25	25	34.6	34.6	34.6	132.82	0	56.714
Cell cycle and apoptosis regulator protein 2	CCAR2	Q8N163;H0YB24;G3V119	102.9	0.313174	0.556009	-0.783521	-0.766315		0.954711	0.260843	2.22306	2.03962		2.53791	0.00459151	-3.00658	-6.49521	+	0.976022	0.132119	1.24583	2.08289		2.41406	0.00264361	4.25241	6.01199	+	23.0226	23.4392	26.2235	23.2376	23.2741	23.8231	26.4771	25.7075	27.17	21.1081	22.4746	23.0147	27	27	27	42.1	42.1	42.1	102.9	0	73.516
SAGA-associated factor 29 homolog	CCDC101	Q96ES7	33.238	0.541097	0.308509	-0.215677	-1.2253		0.564151	0.444829	-0.195624	-1.27041		0.0324991	0.953634	-0.0200526	-0.0963199		2.04796	0.0200634	2.48784	4.7525	+	2.08064	0.00397227	2.50789	4.85566	+	23.3419	23.4758	23.6029	23.0005	23.2246	23.5485	23.3156	23.0287	23.4893	19.901	20.7804	21.6286	7	7	7	33.8	33.8	33.8	33.238	0	87.869
Coiled-coil domain-containing protein 102A	CCDC102A	Q96A19	62.595	0.855839	0.148092	0.547676	1.84143		0.0530754	0.910846	-0.110777	-0.154142		0.356935	0.440153	0.658453	0.857298		1.5897	0.0399002	2.11978	3.4641	+	0.749177	0.113794	1.46133	1.63129		22.022	21.7634	22.0248	22.6256	21.9365	22.8912	23.219	20.862	21.3969	21.422	19.6309	20.041	3	3	3	6.4	6.4	6.4	62.595	0	323.31
Coiled-coil domain-containing protein 106	CCDC106	K7EMI9;Q9BWC9	27.877	NaN	1	0	NaN		NaN	1	0	NaN		NaN	1	0	NaN		NaN	1	0	NaN		NaN	1	0	NaN		21.0562	22.5335	21.5815	21.9798	21.3628	20.9499	21.9987	21.207	21.8036	20.1204	19.1704	19.3229	2	2	2	11	11	11	27.877	0.0011397	62.14
Coiled-coil domain-containing protein 12	CCDC12	J3KR35;Q8WUD4	20.501	NaN	1	0	NaN		NaN	1	0	NaN		NaN	1	0	NaN		0.202847	0.752711	-0.945824	-0.525791		0.0482144	0.933197	-0.252041	-0.14068		21.3772	22.1323	19.7982	20.063	20.9572	20.4169	21.5667	20.8855	21.0663	18.7267	20.7628	24.7851	2	2	2	24.6	24.6	24.6	20.501	0	307.68
Coiled-coil domain-containing protein 124	CCDC124	Q96CT7;M0R2F5	25.835	1.2777	0.0598045	-3.0614	-2.72416		0.584865	0.432805	-0.55603	-1.31086		1.13043	0.0429362	-2.50537	-2.40372	+	0.98412	0.129271	2.27088	2.09939		4.06975	0	4.77625	16.1896	+	25.6246	24.9772	26.4366	23.2269	20.5885	24.0388	25.0502	25.128	25.1921	20.8331	20.3853	19.8232	8	8	8	31.4	31.4	31.4	25.835	0	39.853
Coiled-coil domain-containing protein 137	CCDC137	I3L0U5;Q6PK04	33.524	0.156544	0.787961	-0.531469	-0.418079		0.297874	0.606611	0.48846	0.73401		0.38621	0.398	-1.01993	-0.917166		0.0849662	0.906611	0.35421	0.239753		0.613976	0.173027	1.37414	1.36762		24.179	22.0632	23.7061	24.4373	20.7068	23.2098	24.1173	23.7962	23.5002	20.4545	23.3453	23.4914	6	6	6	24.7	24.7	24.7	33.524	0	209.56
Coiled-coil domain-containing protein 146	CCDC146	Q8IYE0	112.81	NaN	1	0	NaN		NaN	1	0	NaN		NaN	1	0	NaN		NaN	1	0	NaN		NaN	1	0	NaN		21.6889	21.2372	21.4965	21.2318	21.34	19.89	20.8446	21.1292	21.5663	20.0583	19.8024	20.07	1	1	1	1	1	1	112.81	0.0065602	71.362
Coiled-coil domain-containing protein 174	CCDC174	Q6PII3;A0A087WYA9;A0A0B4J1R8	53.957	NaN	1	0	NaN		NaN	1	0	NaN		NaN	1	0	NaN		NaN	1	0	NaN		NaN	1	0	NaN		21.0573	21.0765	21.6693	21.3968	20.7713	20.645	21.9996	21.0973	20.4493	19.4729	20.5131	20.7789	2	2	2	5.6	5.6	5.6	53.957	0.0046388	21.618
Coiled-coil domain-containing protein 18	CCDC18	E9PFB9;J3KP97;Q5T9S5;Q5T9S2	151.32	NaN	1	0	NaN		NaN	1	0	NaN		NaN	1	0	NaN		NaN	1	0	NaN		NaN	1	0	NaN		20.7039	21.7835	21.0127	22.1617	20.9748	21.652	21.5454	20.9987	21.3242	21.2762	20.1632	19.9719	4	4	4	3.3	3.3	3.3	151.32	0.00024155	43.172
Coiled-coil domain-containing protein 36	CCDC36	Q8IYA8	66.342	NaN	1	0	NaN		NaN	1	0	NaN		NaN	1	0	NaN		NaN	1	0	NaN		NaN	1	0	NaN		21.0439	21.0973	21.7611	20.8865	20.2549	20.4353	21.2997	20.8953	21.1745	20.0471	19.4591	20.7824	1	1	1	1.5	1.5	1.5	66.342	0.006143	200.03
Coiled-coil domain-containing protein 43	CCDC43	Q96MW1;Q86WV7	25.248	3.00757	0.0100345	-3.99792	-8.64958	+	0.880741	0.289945	-0.649448	-1.89098		2.89087	0.00310103	-3.34847	-8.06186	+	NaN	1	0	NaN		3.32105	0.000197531	3.87666	10.4294	+	25.4142	25.195	24.4801	20.3002	21.3683	21.4269	24.3188	24.7463	24.0758	19.9917	21.0801	20.4392	5	5	5	32.6	32.6	32.6	25.248	0	185.67
Coiled-coil domain-containing protein 47	CCDC47	Q96A33	55.873	1.44868	0.046002	-1.86628	-3.11819	+	0.953086	0.26142	-0.752415	-2.03633		0.926411	0.0760414	-1.11387	-1.98248		1.23814	0.0737649	2.79241	2.63652		1.83437	0.00658712	3.90628	4.11744	+	24.6456	24.4897	25.4551	23.9917	22.7533	22.2465	24.1923	23.7016	24.4392	19.3536	19.2105	22.0501	9	9	9	24.6	24.6	24.6	55.873	0	279.59
Coiled-coil domain-containing protein 50	CCDC50	Q8IVM0	35.822	2.88541	0.00941176	-3.64876	-8.03525	+	1.36241	0.172834	-1.21396	-2.91615		3.24786	0.00167742	-2.4348	-9.98572	+	NaN	1	0	NaN		3.04134	0.000848297	3.31139	8.82682	+	25.5424	24.7771	24.1592	20.9243	21.0032	21.6048	23.8154	23.6049	23.4165	19.7754	20.1449	20.9823	6	6	6	32	32	32	35.822	0	4.9061
Thyroid transcription factor 1-associated protein 26	CCDC59	Q9P031;F8VNY5	28.669	1.60838	0.0352251	2.28312	3.51149	+	0.90607	0.281124	-1.4024	-1.94163		2.72148	0.00360137	3.68552	7.27269	+	3.12693	0.00681481	5.11393	9.29106	+	1.05879	0.0422949	1.42841	2.25316	+	22.0971	24.1279	23.08	24.8968	25.87	25.3876	21.3425	22.5396	21.2157	19.3357	20.6114	20.8655	9	9	9	33.6	33.6	33.6	28.669	0	20.509
Coiled-coil domain-containing protein 6	CCDC6	Q16204	53.29	1.3747	0.051783	-2.35358	-2.94452		1.10746	0.212514	1.13787	2.3551		2.19498	0.00660373	-3.49145	-5.23019	+	0.583893	0.314355	1.21664	1.30897		2.64828	0.00159276	4.70809	6.95345	+	24.1639	24.4083	25.6556	22.3752	21.2661	23.5258	26.0696	25.9687	25.6031	20.873	20.205	22.4392	12	12	12	23.8	23.8	23.8	53.29	0	39.123
Coiled-coil domain-containing protein 71	CCDC71	Q8IV32	49.648	NaN	1	0	NaN		NaN	1	0	NaN		NaN	1	0	NaN		3.73983	0.00602151	-6.48628	-13.3499	+	3.70109	0	-5.26065	-13.0499	+	21.7331	21.2656	21.8472	20.7837	19.858	20.8106	21.9982	21.4601	21.6709	27.5388	27.1006	26.2718	13	13	13	39	39	39	49.648	0	27.082
Coiled-coil domain-containing protein 77	CCDC77	Q9BR77;F5H0W5	57.485	1.07217	0.0922555	2.5458	2.28103		0.750582	0.346773	1.77433	1.63404		1.21117	0.0356294	0.771473	2.57743	+	1.17371	0.0847553	3.12	2.49627		0.895454	0.072721	2.34852	1.92037		21.7526	20.9033	24.4851	25.4082	24.4404	24.9298	23.9898	24.118	24.3562	20.7865	20.3996	24.2324	7	7	7	17.8	17.8	17.8	57.485	0	83.221
Coiled-coil domain-containing protein 80	CCDC80	Q76M96;H7C5K4	108.17	NaN	1	0	NaN		NaN	1	0	NaN		NaN	1	0	NaN		0.333928	0.563068	-0.719194	-0.809709		0.119095	0.838494	-0.295661	-0.326864		22.1189	21.8601	21.5525	21.7025	21.2273	20.5752	21.814	20.8716	22.09	22.9519	20.2614	22.4494	4	4	4	6.8	6.8	6.8	108.17	0	126.37
Coiled-coil domain-containing protein 85C	CCDC85C	A6NKD9	45.209	NaN	1	0	NaN		1.65007	0.15375	0.943771	3.61868		2.87502	0.00304453	-2.24828	-7.98488	+	NaN	1	0	NaN		2.34722	0.00272761	2.29126	5.76396	+	21.9166	21.6987	22.3943	20.6669	20.3151	21.1141	22.9106	23.2417	22.6886	19.9559	21.1767	20.8345	6	6	6	21.7	21.7	21.7	45.209	0	4.0716
Coiled-coil domain-containing protein 86	CCDC86	Q9H6F5	40.235	0.587818	0.275658	-1.09128	-1.31663		0.04846	0.920735	0.0545317	0.141363		0.593192	0.199656	-1.14581	-1.32711		0.511641	0.371747	-1.1825	-1.16748		0.0174478	0.976968	-0.0366891	-0.0525352		25.7249	25.8573	25.1638	25.8732	23.0981	24.5009	26.1171	25.7674	25.0252	24.5842	25.7051	26.7304	13	13	12	43.9	43.9	41.9	40.235	0	323.31
Girdin	CCDC88A	Q3V6T2;A0A2U3TZV9;A0A2R8YG73;A0A2R8Y4W8;A0A2R8Y4X4;A0A2R8Y7B1;A0A2R8Y820;A0A2R8YGU1;A0A2R8Y885;A0A2R8YCU9;H7C2C6	216.04	0.873165	0.143172	1.04901	1.87588		1.4492	0.167824	1.41096	3.1194		0.445113	0.320049	-0.361954	-1.03574		2.32578	0.0149002	2.27925	5.68625	+	3.48945	0	2.6412	11.522	+	21.2857	21.5258	22.723	22.5883	22.5219	23.5714	23.1732	23.1711	23.4232	20.4143	20.3884	21.0412	14	14	14	9.7	9.7	9.7	216.04	0	323.31
Coiled-coil domain-containing protein 9	CCDC9	Q9Y3X0;A0A2R8Y4Z8	59.702	0.639847	0.242976	-1.11384	-1.41802		0.181252	0.725188	0.405352	0.476175		0.680935	0.15366	-1.5192	-1.49805		NaN	1	0	NaN		1.19586	0.0288673	2.06622	2.54414	+	21.6986	21.9989	23.0072	21.8987	21.6954	19.7691	23.1892	23.5816	21.15	20.0178	20.6458	21.0586	5	5	5	12.4	12.4	12.4	59.702	0	14.319
Coiled-coil domain-containing protein 93	CCDC93	F8W9X7;Q567U6	73.041	NaN	1	0	NaN		NaN	1	0	NaN		NaN	1	0	NaN		NaN	1	0	NaN		NaN	1	0	NaN		21.6506	21.321	20.6903	22.5937	21.1604	21.5152	21.8759	22.1216	22.1125	19.3891	20.5465	20.6423	2	2	2	4.3	4.3	4.3	73.041	0.0035571	297.38
Coiled-coil domain-containing protein 94	CCDC94	Q9BW85	37.085	NaN	1	0	NaN		NaN	1	0	NaN		NaN	1	0	NaN		NaN	1	0	NaN		NaN	1	0	NaN		20.6874	22.1072	20.6251	21.3393	21.2575	19.2683	21.9545	21.1039	22.3256	20.431	21.0083	21.012	3	3	3	9.9	9.9	9.9	37.085	0	4.1686
Coiled-coil domain-containing protein 97	CCDC97	Q96F63	38.946	2.03306	0.020613	-1.2456	-4.70602	+	0.0290406	0.950454	-0.0132535	-0.0863765		2.03698	0.00792982	-1.23235	-4.71821	+	NaN	1	0	NaN		3.19647	0.000609929	1.85994	9.6848	+	22.3214	22.4989	22.7112	20.856	21.2533	21.6854	22.5138	22.6688	22.3091	20.7828	20.3151	20.8139	5	5	5	30.3	30.3	30.3	38.946	0	110.57
G2/mitotic-specific cyclin-B1	CCNB1	P14635;E9PC90	48.337	0.523757	0.320229	-1.50909	-1.19129		0.95362	0.260987	-2.20593	-2.03741		0.385692	0.398863	0.696835	0.916114		0.851879	0.173954	1.52461	1.83357		NaN	1	0	NaN		24.5253	21.7371	25.1467	21.3863	21.7997	23.6957	21.7091	21.9991	21.0831	20.1191	21.5849	20.6039	4	4	3	15.7	15.7	12.7	48.337	0	214.31
Cyclin-H	CCNH	D6RHI7;D6RG18;A0A2R8YEM2;P51946	28.869	NaN	1	0	NaN		NaN	1	0	NaN		NaN	1	0	NaN		NaN	1	0	NaN		NaN	1	0	NaN		21.7632	21.7541	21.8734	20.9034	20.3279	21.8128	20.5224	20.9338	21.4736	19.8631	18.9642	20.391	1	1	1	10.4	10.4	10.4	28.869	0.0094889	11.962
Cyclin-K	CCNK	G3V5E1;O75909;G3V2Q3	43.404	NaN	1	0	NaN		0.418793	0.526782	0.339902	0.983033		1.7929	0.0110644	-1.33442	-4.00149	+	NaN	1	0	NaN		1.94048	0.00458488	1.72925	4.42473	+	21.4329	21.8183	21.5128	20.6744	20.4461	20.6599	21.3685	21.9201	22.495	20.5548	20.2346	19.8066	3	3	3	11.4	11.4	11.4	43.404	0	58.223
Cyclin-L1	CCNL1	Q9UK58	59.633	NaN	1	0	NaN		NaN	1	0	NaN		NaN	1	0	NaN		NaN	1	0	NaN		NaN	1	0	NaN		22.1401	21.7788	20.8737	19.8065	21.3069	22.2093	21.2048	21.5623	20.7037	20.0775	21.4703	20.4344	3	3	3	11.4	11.4	11.4	59.633	0	154.11
Cyclin-L2	CCNL2	Q96S94;C9J148	58.147	0.738135	0.191	-0.984888	-1.60968		0.442353	0.512517	-0.559786	-1.03023		0.264067	0.591688	-0.425102	-0.66156		0.198436	0.759663	0.476714	0.515738		0.439341	0.306685	0.901815	1.02422		23.1292	22.2104	23.3923	22.9158	21.3767	21.4848	21.7843	22.1243	23.144	20.0665	21.5145	22.7661	3	3	3	15.4	15.4	15.4	58.147	0	26.517
Cyclin-T1	CCNT1	O60563	80.684	3.10958	0.00917874	-4.69361	-9.1952	+	0.993442	0.245618	-0.955143	-2.11843		3.60163	0.0016	-3.73846	-12.3092	+	NaN	1	0	NaN		3.31297	0.000193548	4.44263	10.3796	+	26.3116	25.8416	24.8492	21.338	21.145	20.4385	24.4715	24.7379	24.9275	20.9767	19.5666	20.2658	8	8	8	17.8	17.8	17.8	80.684	0	6.4559
Cell cycle progression protein 1	CCPG1	Q9ULG6	87.339	1.27368	0.0602594	-1.32479	-2.71521		0.103937	0.833745	-0.142682	-0.288691		1.55423	0.016612	-1.18211	-3.37514	+	1.52644	0.0429821	-4.42416	-3.30639	+	1.1375	0.0339741	-3.24205	-2.41875	+	22.3258	21.8438	20.883	20.0068	20.8211	20.2504	21.2987	21.2767	22.0491	22.2133	26.5606	25.5768	17	17	17	26.9	26.9	26.9	87.339	0	98.883
T-complex protein 1 subunit beta	CCT2	P78371;F5GWF6;F8VQ14	57.488	0.0336531	0.949838	-0.082756	-0.0996228		1.16444	0.197709	1.99321	2.47634		3.1509	0.0021913	-2.07597	-9.42509	+	0.675518	0.255768	-0.923136	-1.48749		0.91948	0.0675407	1.15283	1.96854		23.5711	23.1115	25.717	24.4759	23.8209	23.8545	26.1473	26.2118	26.0202	24.5823	24.2182	26.1203	29	29	29	69.5	69.5	69.5	57.488	0	67.231
T-complex protein 1 subunit gamma	CCT3	B4DUR8;P49368	55.674	0.695791	0.211952	1.89229	1.52701		1.14924	0.196938	2.9149	2.44377		1.25534	0.0323131	-1.02261	-2.67448	+	0.179098	0.787968	-0.308264	-0.471171		0.565233	0.203025	0.714345	1.27253		22.5617	21.0645	25.1257	25.1334	25.2045	24.0909	26.0427	25.856	25.5978	24.649	24.4975	26.207	29	29	29	67.2	67.2	67.2	55.674	0	38.274
T-complex protein 1 subunit delta	CCT4	P50991	57.924	0.780959	0.175456	0.723033	1.6936		1.09371	0.217278	0.842886	2.32614		0.199337	0.704015	-0.119853	-0.517796		0.442607	0.434393	-0.665203	-1.03074		0.378766	0.378947	-0.54535	-0.902011		22.9483	23.1027	24.0988	23.8519	24.5626	23.9045	24.2557	24.1542	24.2686	24.4279	23.9413	25.9454	21	21	21	50.3	50.3	50.3	57.924	0	141.87
T-complex protein 1 subunit epsilon	CCT5	P48643;E7ENZ3;B7ZAR1;E9PCA1	59.67	0.791748	0.170248	-1.03978	-1.7148		0.702388	0.367712	0.881667	1.53987		3.06449	0.00253125	-1.92144	-8.95022	+	0.864158	0.170167	-1.19841	-1.85796		0.517413	0.237176	0.723036	1.17883		24.8776	24.9657	26.6294	24.797	24.476	24.0803	26.4258	26.431	26.2608	24.9964	25.082	26.8701	31	31	31	73.4	73.4	73.4	59.67	0	169.48
T-complex protein 1 subunit zeta	CCT6A	P40227	58.024	0.280227	0.604182	0.425949	0.696387		1.20471	0.188074	1.54664	2.56338		2.26323	0.00617503	-1.1207	-5.4643	+	0.149672	0.826066	0.13795	0.401643		1.73075	0.00845839	1.25865	3.83185	+	24.7101	24.4341	26.3258	25.8634	25.5802	25.3041	26.7914	26.8646	26.4539	25.3989	24.944	25.9911	31	31	25	72.7	72.7	60.6	58.024	0	79.581
T-complex protein 1 subunit zeta-2	CCT6B	Q92526	57.821	NaN	1	0	NaN		NaN	1	0	NaN		NaN	1	0	NaN		NaN	1	0	NaN		NaN	1	0	NaN		21.1137	22.155	22.5829	21.4912	19.9775	22.0079	21.2923	22.0754	21.3331	20.121	20.4626	22.0421	7	1	1	14.3	2.3	2.3	57.821	0	323.31
T-complex protein 1 subunit eta	CCT7	Q99832	59.366	0.308353	0.563492	-0.530183	-0.756165		0.730868	0.353327	1.05892	1.59548		1.78639	0.0111563	-1.58911	-3.98349	+	0.983894	0.12933	-2.20476	-2.09893		0.236017	0.638408	-0.615651	-0.600165		22.3003	22.1575	24.0898	22.9144	21.7988	22.2439	24.3073	23.5023	23.9148	23.2922	23.7768	26.5023	26	26	26	69.4	69.4	69.4	59.366	0	204.74
T-complex protein 1 subunit theta	CCT8	P50990	59.62	0.837414	0.15391	-1.15461	-1.8049		1.61245	0.157412	2.193	3.52186		4.32767	0	-3.34761	-18.8114	+	1.17245	0.085237	2.12267	2.49356		2.54493	0.00222875	5.47028	6.52354	+	27.6178	27.8345	29.5724	26.904	27.4688	27.188	30.4194	30.5192	30.6651	24.51	23.9762	26.7066	47	47	47	79	79	79	59.62	0	95.257
CD109 antigen	CD109	Q6YHK3	161.69	NaN	1	0	NaN		NaN	1	0	NaN		NaN	1	0	NaN		0.644355	0.275363	-1.26171	-1.42679		0.153524	0.78682	-0.398325	-0.410871		20.0698	21.4697	21.2972	20.091	21.4684	20.5063	22.6538	20.7515	21.2504	22.9809	20.4102	22.4596	4	4	4	4	4	4	161.69	0	28.03
CD2-associated protein	CD2AP	Q9Y5K6	71.45	0.103307	0.856239	0.124486	0.287087		1.90163	0.128568	1.58845	4.3104		2.08301	0.00766869	-1.46397	-4.86319	+	4.01085	0.00593103	4.5487	15.6428	+	5.3213	0	6.01266	33.4362	+	24.8615	24.9268	25.917	25.0651	25.1207	25.8931	26.7914	27.0781	26.6013	20.7962	20.6202	21.0164	29	29	29	56.2	56.2	56.2	71.45	0	302.05
CD2 antigen cytoplasmic tail-binding protein 2	CD2BP2	O95400	37.646	1.22559	0.06667	-2.8701	-2.60896		1.28546	0.175223	1.31485	2.74151		1.72521	0.0117917	-4.18495	-3.81695	+	0.0507953	0.946418	-0.156448	-0.147842		3.37703	0.000210526	4.0285	10.7813	+	23.9165	23.6805	24.8132	23.3554	20.257	20.1875	25.9882	25.5252	24.8413	21.096	21.5111	21.6621	9	9	9	41.1	41.1	41.1	37.646	0	47.653
DNA-directed RNA polymerase I subunit RPA34	CD3EAP	O15446	54.985	0.92693	0.127463	1.00453	1.98353		0.124127	0.802276	0.137991	0.339367		1.30163	0.0289148	0.86654	2.77781	+	1.8388	0.0254775	-1.29916	-4.12995	+	4.78367	0	-2.1657	-24.505	+	26.6381	26.7439	25.4861	26.8873	27.8956	27.0989	26.3435	26.4063	26.5324	28.5519	28.7273	28.5	32	32	32	73.3	73.3	73.3	54.985	0	213.09
CD44 antigen	CD44	H0YD13;P16070;H0Y2P0;H0YE40	22.683	0.46591	0.369343	-1.19301	-1.07713		0.181609	0.724701	0.34045	0.477004		0.680054	0.153927	-1.53346	-1.49633		2.46554	0.0112366	-5.84631	-6.20901	+	3.32982	0.000198758	-4.31285	-10.4838	+	21.951	23.0167	23.9788	21.7337	23.4444	20.1892	23.5211	22.5379	23.9088	27.6865	27.6899	27.5299	8	8	8	39.3	39.3	39.3	22.683	0	24.12
CD59 glycoprotein	CD59	E9PNW4;A0A2U3TZL5;P13987;H0YET2	11.985	NaN	1	0	NaN		NaN	1	0	NaN		NaN	1	0	NaN		2.48073	0.0114701	-2.72108	-6.26816	+	1.30472	0.021612	-2.15661	-2.78476	+	21.9166	22.4496	21.0854	20.8061	20.4858	20.8106	21.9648	21.8651	19.966	22.8448	24.2405	23.1805	4	4	4	25.9	25.9	25.9	11.985	0	323.31
CD97 antigen;CD97 antigen subunit alpha;CD97 antigen subunit beta	CD97	P48960	91.868	NaN	1	0	NaN		NaN	1	0	NaN		NaN	1	0	NaN		NaN	1	0	NaN		NaN	1	0	NaN		21.973	22.4352	21.0715	21.7738	20.7836	20.8125	21.3569	20.6801	21.3017	21.0848	20.6223	20.4217	4	4	4	7.7	7.7	7.7	91.868	0.00069881	276.38
CD99 antigen	CD99	A8MQT7;A0A096LP69;P14209	17.694	NaN	1	0	NaN		NaN	1	0	NaN		NaN	1	0	NaN		NaN	1	0	NaN		NaN	1	0	NaN		21.3423	20.6018	20.8352	20.9429	20.8351	21.4933	21.8558	21.0102	21.6643	20.9004	20.0476	19.8073	1	1	1	19.2	19.2	19.2	17.694	0.0088496	46.012
Cytidine deaminase	CDA	P32320	16.185	NaN	1	0	NaN		NaN	1	0	NaN		NaN	1	0	NaN		NaN	1	0	NaN		NaN	1	0	NaN		22.0568	21.3051	21.8092	20.9561	21.4659	21.7856	19.6572	21.022	21.7414	19.7163	19.966	20.9693	2	2	2	18.5	18.5	18.5	16.185	0.0011542	34.107
Cell division cycle protein 123 homolog	CDC123	O75794;X6RA30	39.134	1.03873	0.101002	-1.40672	-2.21155		0.149812	0.769229	0.284862	0.40198		2.24639	0.00618599	-1.69158	-5.40578	+	0.0271727	0.971913	0.0566012	0.0809776		1.0733	0.040171	1.74818	2.2834	+	20.9838	21.6553	23.1366	20.5261	20.4934	20.5361	22.1543	21.6986	22.7774	20.4209	19.2725	21.6924	5	5	5	24.4	24.4	24.4	39.134	0	31.372
Cell division cycle protein 16 homolog	CDC16	Q13042;Q5T8C6;A0A3B3ISD2	71.655	1.78398	0.0264173	-1.58893	-3.97685	+	0.0297627	0.949377	-0.0553659	-0.0884582		1.15242	0.039947	-1.53357	-2.45057	+	NaN	1	0	NaN		1.29246	0.0221273	1.95912	2.75719	+	22.2045	22.2241	23.062	21.1867	20.3431	21.194	22.7655	21.3539	23.2052	20.1888	21.3464	19.912	4	4	4	9.5	9.5	9.5	71.655	0	190.52
Cell division cycle protein 20 homolog	CDC20	Q12834	54.722	0.8222	0.158928	1.45872	1.77482		NaN	1	0	NaN		0.83381	0.099695	1.56884	1.79777		0.65667	0.267633	1.85028	1.45078		0.0964958	0.869581	0.281441	0.269657		21.6509	21.343	21.0921	23.6652	23.5873	21.2096	21.2126	21.8505	20.6925	19.6216	22.8967	20.3931	4	4	4	17.4	17.4	17.4	54.722	0	262.5
Cell division cycle protein 23 homolog	CDC23	Q9UJX2	68.833	0.171875	0.765003	-0.399127	-0.454305		0.846103	0.303097	1.42986	1.82211		1.90418	0.00954652	-1.82898	-4.31784	+	1.81838	0.0258706	1.797	4.07245	+	4.29345	0	3.62599	18.441	+	20.9931	21.2757	23.4532	22.3253	21.0493	21.1501	23.3764	23.1335	23.5018	19.9383	19.8032	19.3921	4	4	4	9.7	9.7	9.7	68.833	0	56.097
Anaphase-promoting complex subunit CDC26	CDC26	Q8NHZ8	9.7769	1.75778	0.0274128	-2.2807	-3.90503	+	0.480778	0.493363	-0.85869	-1.10659		0.870974	0.0894274	-1.42201	-1.87152		NaN	1	0	NaN		0.977431	0.0566157	1.39375	2.08576		23.5382	22.2751	23.5775	20.4743	20.4299	21.6445	21.3838	21.8991	23.5318	20.9396	21.1284	20.5656	3	3	3	47.1	47.1	47.1	9.7769	0	323.31
Cell division cycle protein 27 homolog	CDC27	G5EA36;P30260	91.737	2.47397	0.0122419	-3.44005	-6.24179	+	0.765101	0.341125	-0.703278	-1.66248		1.96492	0.00874296	-2.73678	-4.49775	+	NaN	1	0	NaN		2.34381	0.00272511	3.47722	5.75157	+	24.759	25.1404	24.3197	20.3106	21.8882	21.7002	24.1336	23.3869	24.5888	19.7727	21.4666	20.4383	13	13	13	30.7	30.7	30.7	91.737	0	3.6306
Hsp90 co-chaperone Cdc37;Hsp90 co-chaperone Cdc37, N-terminally processed	CDC37	Q16543;K7EQA9;K7EKQ2	44.468	2.49424	0.0123341	-3.75346	-6.32118	+	1.4596	0.168471	1.65375	3.14425		4.15199	0.00131707	-5.40721	-16.9841	+	0.162949	0.807331	0.44674	0.433287		2.38203	0.00268545	5.85395	5.89205	+	25.0848	25.2156	26.6873	22.3703	22.0048	21.3522	27.2905	27.5231	27.1353	19.7387	21.4906	23.1578	15	15	15	42.9	42.9	42.9	44.468	0	22.329
Hsp90 co-chaperone Cdc37-like 1	CDC37L1	B1AL69;Q7L3B6	35.58	0.787589	0.173024	-0.91935	-1.70663		0.376773	0.548749	0.489641	0.897944		3.30302	0.00175084	-1.40899	-10.3184	+	NaN	1	0	NaN		3.21964	0.000627737	2.47234	9.81943	+	21.431	23.2778	22.3986	21.3847	21.3637	21.6009	22.9844	22.6321	22.9599	20.7668	19.9889	20.4036	4	4	4	18.5	18.5	18.5	35.58	0	142.59
Pre-mRNA-processing factor 17	CDC40	O60508;Q5SRN1	65.521	0.805678	0.165333	-0.990576	-1.74222		0.738839	0.349702	-0.792413	-1.61106		NaN	1	0	NaN		1.97887	0.0210582	-2.83433	-4.53983	+	2.04611	0.00388546	-2.63617	-4.74669	+	21.3319	21.82	22.8749	20.3498	21.2406	21.4646	20.8456	21.4251	21.3789	22.8196	24.5145	24.224	14	14	14	32.8	32.8	32.8	65.521	0	133.96
Cell division control protein 42 homolog	CDC42	P60953;Q5JYX0;A0A590UJK8;A0A494C1M1;A0A494BZX6	21.258	NaN	1	0	NaN		NaN	1	0	NaN		NaN	1	0	NaN		0.41255	0.466799	-0.974251	-0.970468		0.61611	0.171515	-1.37817	-1.37178		21.2078	21.8182	21.7436	21.7063	21.576	21.8417	21.1553	21.4535	21.3034	21.8266	21.5427	24.6775	6	6	6	41.4	41.4	41.4	21.258	0	323.31
Non-specific serine/threonine protein kinase;Serine/threonine-protein kinase MRCK alpha	CDC42BPA	A0A0A0MRJ0;A0A0A0MRJ1;Q5VT25	193.63	0.327298	0.537295	0.435172	0.795898		0.455215	0.507107	0.403834	1.05587		0.0244329	0.964107	0.0313384	0.0730217		0.0440412	0.954765	0.0691961	0.129027		0.0348577	0.952354	0.0378577	0.103062		25.1141	24.1966	25.3925	26.1303	24.7591	25.1194	25.342	25.0714	25.5014	25.4097	25.7808	24.6107	46	46	21	32.6	32.6	14.9	193.63	0	78.744
	CDC42BPA	H0Y7V8	109.87	NaN	1	0	NaN		NaN	1	0	NaN		NaN	1	0	NaN		NaN	1	0	NaN		NaN	1	0	NaN		21.8047	21.8295	21.9366	20.7204	20.6583	20.8639	21.7129	21.3136	21.3165	19.8801	18.7255	19.9622	21	1	1	30.6	4.2	4.2	109.87	0	323.31
Serine/threonine-protein kinase MRCK beta	CDC42BPB	Q9Y5S2	194.31	0.74257	0.188423	-1.69048	-1.61836		0.0165533	0.974164	0.0293617	0.0498901		0.922476	0.0769267	-1.71984	-1.97456		1.68928	0.0324966	3.25562	3.7213	+	5.38265	0	4.97546	34.6416	+	24.3721	23.2859	25.302	23.698	20.9126	23.2781	24.4375	24.4278	24.1828	19.1549	19.4121	19.5547	30	22	21	24	20.1	19.4	194.31	0	42.836
Cdc42 effector protein 1	CDC42EP1	Q00587	40.294	1.92286	0.0228514	-1.28508	-4.37261	+	1.41422	0.169103	0.914885	3.03665		3.66786	0.00124731	-2.19996	-12.7978	+	NaN	1	0	NaN		3.47264	0	2.02386	11.4082	+	21.968	21.3478	22.2708	20.5614	20.3912	20.7788	22.9257	22.5174	22.8882	20.5133	20.8553	20.8911	5	5	5	18.7	18.7	18.7	40.294	0	12.613
Cdc42 effector protein 2	CDC42EP2	O14613	22.483	2.96857	0.00954098	-4.25981	-8.44898	+	0.429632	0.519157	-0.959046	-1.00479		1.48626	0.0185887	-3.30076	-3.20838	+	NaN	1	0	NaN		1.80224	0.00712267	3.91361	4.0274	+	24.8948	25.4559	24.6809	19.8833	21.3795	20.9894	24.9011	25.052	22.2014	19.5797	20.5793	20.2547	3	3	3	27.6	27.6	27.6	22.483	0	18.2
Cdc42 effector protein 3	CDC42EP3	C9JEZ4;Q9UKI2	23.507	2.23524	0.0164776	-2.53345	-5.36731	+	1.33826	0.172714	-1.29202	-2.8608		2.39333	0.00542564	-1.24143	-5.93415	+	NaN	1	0	NaN		2.45684	0.00242053	1.91695	6.17534	+	24.4728	24.1175	23.0189	21.5842	21.4309	20.9937	22.7737	22.5724	22.387	21.1685	20.6483	20.1654	3	3	3	27	27	27	23.507	0	87.377
Cdc42 effector protein 4	CDC42EP4	Q9H3Q1	37.979	2.04709	0.0205248	-3.09079	-4.74978	+	0.888139	0.28884	-0.392625	-1.90575		1.87632	0.0101588	-2.69816	-4.23707	+	NaN	1	0	NaN		3.04759	0.000853583	2.64686	8.85998	+	24.3042	24.1181	23.7154	19.8044	21.9626	21.0983	23.4585	23.8419	23.6594	20.5794	20.913	21.5269	7	7	7	31.5	31.5	31.5	37.979	0	26.986
Cdc42 effector protein 5	CDC42EP5	Q6NZY7	15.207	NaN	1	0	NaN		NaN	1	0	NaN		NaN	1	0	NaN		NaN	1	0	NaN		NaN	1	0	NaN		21.3884	22.0675	21.4852	21.1445	20.7536	21.7681	21.409	22.2809	22.0618	21.1112	19.9887	20.4428	1	1	1	13.5	13.5	13.5	15.207	0.0082555	40.423
Cell division control protein 45 homolog	CDC45	A0A5F9ZI22;A0A5K1VW85;O75419	36.884	NaN	1	0	NaN		NaN	1	0	NaN		NaN	1	0	NaN		NaN	1	0	NaN		NaN	1	0	NaN		21.0396	22.2938	21.152	20.9979	20.7327	21.4867	21.7343	20.1784	20.9352	21.7777	18.8871	21.2359	2	2	2	3.7	3.7	3.7	36.884	0.00024131	17.478
Cell division cycle 5-like protein	CDC5L	Q99459	92.25	0.864771	0.145144	-1.42872	-1.85918		0.692952	0.370714	-0.301591	-1.52147		0.662175	0.162077	-1.12713	-1.4615		0.193666	0.766676	-0.406485	-0.504821		1.08724	0.0386348	0.720643	2.31256	+	27.0161	26.902	27.3438	27.1371	24.6375	25.201	27.0162	26.8299	26.5109	25.552	26.1523	26.4908	45	45	45	62.8	62.8	62.8	92.25	0	21.864
Parafibromin	CDC73	A0A3B3IRP5;Q6P1J9;A0A1B0GUB2;A0A2R8YHB3;A0A2R8Y640	54.155	2.80135	0.00984932	-3.87739	-7.63576	+	0.416863	0.527806	0.826922	0.97915		2.63007	0.0040768	-4.70431	-6.87596	+	0.776219	0.207666	0.56314	1.68429		2.65781	0.00160547	5.26745	6.99432	+	24.3462	24.2836	25.8184	20.883	20.8372	21.0959	24.3679	26.6877	25.8734	20.632	19.7306	20.764	18	18	18	37.3	37.3	37.3	54.155	0	142.16
Cell division cycle-associated protein 2	CDCA2	Q69YH5;E9PEI0	112.68	1.69548	0.0313604	2.72317	3.73769	+	1.29273	0.175067	1.5495	2.75779		1.07201	0.0504978	1.17366	2.2807		2.43424	0.0120985	5.1109	6.08856	+	2.30939	0.00276813	3.93724	5.62741	+	23.5163	21.744	23.1419	26.477	24.8508	25.244	24.5104	24.035	24.5053	21.3695	20.776	19.0934	30	30	30	48.2	48.2	48.2	112.68	0	10.163
Cell division cycle-associated protein 7	CDCA7	Q9BWT1	42.573	NaN	1	0	NaN		NaN	1	0	NaN		NaN	1	0	NaN		NaN	1	0	NaN		NaN	1	0	NaN		20.4992	21.865	21.5368	21.4743	20.7006	20.692	20.1343	20.7535	22.7253	20.8479	20.7625	19.5731	1	1	1	3.5	3.5	3.5	42.573	0.0082537	17.015
Cell division cycle-associated 7-like protein	CDCA7L	Q96GN5	52.206	NaN	1	0	NaN		NaN	1	0	NaN		NaN	1	0	NaN		NaN	1	0	NaN		NaN	1	0	NaN		21.0116	20.3725	21.311	21.7729	21.4306	21.0902	21.6295	21.7838	21.2646	19.8355	20.4285	21.4766	2	2	2	7.5	7.5	7.5	52.206	0	60.3
Borealin	CDCA8	Q53HL2	31.323	NaN	1	0	NaN		NaN	1	0	NaN		NaN	1	0	NaN		NaN	1	0	NaN		NaN	1	0	NaN		20.6991	21.7401	21.095	21.0189	20.4424	21.0808	21.4644	21.4641	21.4098	19.8018	20.0187	20.0395	5	5	5	23.9	23.9	23.9	31.323	0.00023787	2.854
Cadherin-2	CDH2	C9J126;P19022;C9JMH2;A0A6Q8PF58;A0A6Q8PHJ8	90.672	0.891577	0.138809	-1.86286	-1.91262		0.850811	0.301849	1.74867	1.83145		3.68212	0.00128177	-3.61153	-12.9054	+	NaN	1	0	NaN		3.95971	0	3.94667	15.1827	+	22.4622	21.3886	24.6002	20.4834	21.272	21.107	24.775	24.2904	24.6316	20.3608	20.4468	21.0493	6	6	6	14.9	14.9	14.9	90.672	0	13.225
CDP-diacylglycerol--inositol 3-phosphatidyltransferase	CDIPT	H3BUR9;B3KY94;O14735	17.335	NaN	1	0	NaN		NaN	1	0	NaN		NaN	1	0	NaN		NaN	1	0	NaN		NaN	1	0	NaN		21.1215	21.1052	21.2935	20.7265	21.2211	20.256	20.4357	21.6591	20.4328	19.6642	20.1379	20.6586	1	1	1	7	7	7	17.335	0.0011529	111.39
Cyclin-dependent kinase 1	CDK1;CDC2	P06493;A0A024QZP7;A0A087WZZ9;E5RIU6	34.095	0.148331	0.796763	0.167944	0.398421		1.02173	0.235561	-0.834938	-2.17647		2.31551	0.0053765	1.00288	5.64929	+	1.49902	0.0447213	1.34985	3.23932	+	0.386187	0.368803	0.346965	0.917121		26.2484	25.0462	25.1615	25.5195	26.0024	25.4381	24.6094	24.6861	24.6559	23.9952	23.8604	25.0548	14	13	12	63.3	60.6	56.9	34.095	0	323.31
Cyclin-dependent kinase 11B;Cyclin-dependent kinase 11A	CDK11B;CDK11A	A0A0D9SEI3;A0A0D9SER5;A0A0D9SEN2;P21127;Q5QPR3;Q9UQ88;Q5QPR4	89.437	0.0448383	0.932914	-0.0626672	-0.13126		0.0169333	0.973363	0.0170021	0.0510144		0.073076	0.900822	-0.0796693	-0.208355		1.1226	0.0965385	0.887122	2.38709		2.57163	0.00183138	0.966791	6.63237	+	25.4176	24.5559	25.5442	25.4936	24.385	25.4512	25.2086	25.3892	24.9709	24.0714	24.2479	24.3489	24	24	24	32.6	32.6	32.6	89.437	0	37.198
Cyclin-dependent kinase 12	CDK12	Q9NYV4;J3QSD7	164.15	0.391418	0.451274	-0.295108	-0.927745		0.57677	0.435971	-0.148589	-1.29506		0.166806	0.75974	-0.146518	-0.442393		0.515148	0.368682	0.578508	1.17438		0.856971	0.0820501	0.725026	1.84368		25.6254	25.7847	25.661	26.0211	25.0296	25.135	25.6961	25.3436	25.5856	24.2215	24.7073	25.5215	23	23	18	26.8	26.8	22.6	164.15	0	46.702
Cyclin-dependent kinase 13	CDK13	Q14004;A0A2R8YF61;A0A2R8Y7W5;A0A2R8Y4Z0;A0A087X209	164.92	0.445092	0.391928	-1.57663	-1.0357		0.503837	0.478462	1.236	1.15211		1.19658	0.0365101	-2.81263	-2.54571	+	0.755602	0.218112	1.81688	1.64387		4.4086	0	4.62951	19.7167	+	21.7477	24.5821	25.1869	24.4349	21.3775	20.9745	25.0911	25.3517	24.7819	20.4275	20.1649	20.7438	12	7	7	14.6	10.5	10.5	164.92	0	17.044
Cyclin-dependent kinase 17;Cyclin-dependent kinase 16	CDK17;CDK16	F5H6Z0;Q00537;F8VQZ9;F8VZY6;E5RGN0;A0A087WZU2;Q00536	53.533	0.949194	0.122368	-1.33202	-2.02846		0.459558	0.503809	0.694625	1.06451		3.15068	0.00218497	-2.02664	-9.42386	+	NaN	1	0	NaN		1.96339	0.00460174	3.23771	4.49316	+	21.1889	23.0571	23.1382	21.2975	21.2826	20.808	23.357	23.2314	22.8796	19.4873	18.9689	21.2988	4	3	3	8.3	6.6	6.6	53.533	0.0011553	232.01
Cyclin-dependent kinase 2	CDK2	G3V5T9;P24941;E7ESI2	39.178	NaN	1	0	NaN		0.404269	0.53662	0.930549	0.953764		0.566887	0.214092	-1.24871	-1.27576		3.96466	0.00554839	-3.84771	-15.2267	+	1.22856	0.0260489	-2.599	-2.61547	+	21.0821	21.3434	21.4332	21.0488	20.7114	21.1441	23.0973	23.2736	20.2795	25.1614	24.8672	24.4187	10	8	8	32.4	26.9	26.9	39.178	0	38.505
Cyclin-dependent kinase 2-associated protein 1	CDK2AP1	O14519;F5GZF0	12.365	0.165278	0.774075	-0.546317	-0.43879		0.514893	0.47154	1.07549	1.17387		0.879963	0.0868837	-1.62181	-1.88943		1.17347	0.0849524	2.22499	2.49576		3.72962	0	3.84679	13.2702	+	21.7132	21.2563	24.1831	23.5076	21.2863	20.7197	23.4827	23.2516	23.6447	19.4555	19.2506	20.1326	3	3	3	50.4	50.4	50.4	12.365	0	12.69
Cyclin-dependent kinase 4	CDK4	P11802;F8VYH9;F8VTV8;F8VWX7;F8W1L8	33.729	NaN	1	0	NaN		NaN	1	0	NaN		NaN	1	0	NaN		0.0738322	0.919426	-0.237854	-0.21037		0.175079	0.752698	0.514854	0.461802		21.7285	21.7833	22.3429	20.3952	21.2303	21.1006	21.8748	21.3065	21.8028	21.202	19.2133	23.0243	6	5	5	31.7	29	29	33.729	0	303.62
Cyclin-dependent-like kinase 5	CDK5	Q00535	33.304	0.0803538	0.885622	0.191574	0.227643		0.436354	0.516689	0.5378	1.01824		0.154254	0.780986	-0.346226	-0.412616		1.02006	0.121071	1.8066	2.17302		1.86566	0.00564286	2.15283	4.20644	+	21.0301	22.0957	22.2127	21.1046	21.338	23.4706	21.5795	22.6234	22.749	20.6826	19.4904	20.3205	4	3	3	13.4	10.6	10.6	33.304	0.00024432	22.626
CDK5 regulatory subunit-associated protein 2	CDK5RAP2	Q96SN8;A0A0A0MRG9;B1AMJ5	215.04	0.084139	0.881208	0.298608	0.237587		0.46165	0.50261	0.775974	1.06867		0.160614	0.769475	-0.477366	-0.427753		0.73561	0.228522	1.76138	1.60475		2.33943	0.0027152	2.23875	5.73562	+	22.0539	21.6201	23.7697	23.6033	20.654	24.0822	23.4103	22.6592	23.7022	21.3465	20.5598	21.1491	13	13	12	10.1	10.1	9.8	215.04	0	323.31
Cyclin-dependent kinase 6	CDK6	Q00534	36.938	NaN	1	0	NaN		1.368	0.172843	2.25478	2.92904		1.23771	0.0336745	-2.15092	-2.63556	+	0.027243	0.972024	0.119968	0.0811812		0.654752	0.152267	2.27088	1.44704		20.8729	21.7284	20.5712	21.9758	20.4657	21.0426	24.1623	21.9516	23.823	19.6973	19.565	23.8619	5	4	4	21.8	19.3	19.3	36.938	0	5.073
Cyclin-dependent kinase 9	CDK9	P50750	42.777	NaN	1	0	NaN		NaN	1	0	NaN		NaN	1	0	NaN		0.175354	0.793067	0.492005	0.462444		0.544311	0.216879	1.17081	1.2316		20.9184	22.4895	21.508	21.608	19.9382	21.7308	22.3884	21.6426	21.2824	20.3725	19.1799	22.2485	7	6	6	21.8	19.6	19.6	42.777	0	9.1359
Threonylcarbamoyladenosine tRNA methylthiotransferase	CDKAL1	Q5VV42	65.111	1.37471	0.0518315	-0.701785	-2.94455		0.718684	0.357808	0.50974	1.57167		1.69198	0.012852	-1.21152	-3.72843	+	NaN	1	0	NaN		1.44232	0.0149045	2.15084	3.10305	+	21.9057	21.7257	22.2948	21.2327	21.0033	21.5848	22.4892	22.0025	22.9637	19.6855	19.7128	21.6045	6	6	6	15.7	15.7	15.7	65.111	0	12.001
Cyclin-dependent kinase-like 5	CDKL5	A0A669KBC2;O76039;A0A1B0GTX4;A0A096LNR9;A0A1B0GUM4	112.02	NaN	1	0	NaN		NaN	1	0	NaN		NaN	1	0	NaN		NaN	1	0	NaN		NaN	1	0	NaN		21.1054	22.3574	21.3139	19.0413	21.0389	19.9881	21.3814	21.815	22.3628	20.2134	20.7733	20.7434	3	2	2	3.4	2.6	2.6	112.02	0.0011436	182.66
Tumor suppressor ARF	CDKN2A	Q8N726	13.903	NaN	1	0	NaN		NaN	1	0	NaN		NaN	1	0	NaN		0.762858	0.214334	-1.53227	-1.65808		0.431374	0.315095	-0.917098	-1.00828		21.762	21.4216	21.7909	21.3504	20.4149	20.7679	21.3629	21.8768	21.1389	21.8172	21.2059	24.1069	2	2	2	22.7	22.7	22.7	13.903	0	67.509
Cyclin-dependent kinase inhibitor 2A	CDKN2A	J3QRG6;P42771;K7ES20;K7ENC6	14.968	1.50686	0.0403412	-1.71708	-3.25843	+	0.777288	0.336439	0.539495	1.68639		1.92382	0.00938955	-2.25657	-4.37542	+	1.62759	0.0373642	-2.611	-3.56064	+	0.230879	0.649835	-0.354428	-0.588777		22.2815	22.7801	23.1025	21.2537	20.0951	21.664	22.891	23.2631	23.6285	22.8948	23.226	24.7251	5	5	5	54.3	54.3	54.3	14.968	0	232.8
CDKN2A-interacting protein	CDKN2AIP	Q9NXV6	61.124	3.2056	0.00853039	-4.28781	-9.73767	+	0.0925176	0.851112	0.100539	0.259397		3.76368	0.00150649	-4.38835	-13.5379	+	NaN	1	0	NaN		4.43585	0	4.87512	20.0312	+	25.0566	25.5576	24.3651	20.9569	20.9985	20.1604	25.1541	25.3624	24.7645	20.5534	20.0891	20.013	12	12	12	35	35	35	61.124	0	6.6081
Cerebellar degeneration-related protein 2-like	CDR2L	Q86X02	53.01	NaN	1	0	NaN		NaN	1	0	NaN		NaN	1	0	NaN		NaN	1	0	NaN		NaN	1	0	NaN		21.4616	21.2665	21.1902	20.3324	21.295	20.9894	22.2449	21.2645	21.3019	21.3557	21.4708	20.7317	1	1	1	2.2	2.2	2.2	53.01	0.0082501	124.71
Corneodesmosin	CDSN	G8JLG2;Q2L6G8;Q15517	51.607	0.713257	0.202592	1.49511	1.56108		NaN	1	0	NaN		0.318917	0.503113	0.742785	0.778371		0.0567016	0.939845	0.270443	0.16411		0.127621	0.828539	-0.472342	-0.348		21.2888	21.6985	21.1757	23.0668	24.4189	21.1627	21.9329	22.0898	22.3974	24.6929	20.0806	23.0636	7	7	7	28.5	28.5	28.5	51.607	0	143.45
Protein CDV3 homolog	CDV3	Q9UKY7;D6R9V8	27.335	3.92033	0.00914286	-5.42438	-14.8375	+	1.93171	0.127341	-1.40299	-4.39873		3.79933	0.000755245	-4.02139	-13.8235	+	2.42678	0.0120098	2.22015	6.06016	+	4.39089	0	6.24154	19.5151	+	28.5741	27.6484	27.922	22.2462	23.0731	22.552	26.5481	26.962	26.4254	20.3676	20.8979	19.9454	8	8	8	55	55	55	27.335	0	99.939
Chromodomain Y-like protein	CDYL	Q9Y232;C9JQG7	66.481	NaN	1	0	NaN		NaN	1	0	NaN		NaN	1	0	NaN		NaN	1	0	NaN		NaN	1	0	NaN		21.6986	21.5946	22.0276	21.5104	20.8464	20.7441	21.9056	21.4836	20.3523	21.3027	19.4842	20.4911	6	6	6	14.2	14.2	14.2	66.481	0	121.91
CCAAT/enhancer-binding protein beta	CEBPB	P17676	36.105	1.93327	0.0222093	-1.8162	-4.40333	+	0.506609	0.477526	0.348363	1.15757		2.38554	0.00540485	-2.16456	-5.90508	+	NaN	1	0	NaN		3.97147	0	2.93458	15.2874	+	23.2595	23.5298	22.678	20.6888	21.6078	21.7221	23.8036	23.4767	23.2321	20.387	20.6032	20.7185	4	4	4	20.9	20.9	20.9	36.105	0	68.205
CCAAT/enhancer-binding protein zeta	CEBPZ	Q03701	120.97	2.57321	0.0123238	1.62706	6.63882	+	0.396032	0.539886	0.24583	0.937101		2.08926	0.007692	1.38123	4.88314	+	2.85703	0.00749064	1.73397	7.89832	+	0.670717	0.146341	0.352739	1.47814		25.9139	25.5798	26.116	27.8317	27.4807	27.1785	25.9952	25.8264	26.5256	25.7467	25.5775	25.9648	35	35	35	41.7	41.7	41.7	120.97	0	200.84
CUGBP Elav-like family member 1	CELF1	G5EA30;Q92879	55.142	2.01812	0.0202609	-2.71713	-4.65973	+	0.183393	0.72299	0.0937519	0.481141		1.99713	0.00829063	-2.81088	-4.59533	+	0.236948	0.70488	0.652761	0.602223		1.684	0.00946959	3.46364	3.70739	+	24.0546	24.0925	23.9465	21.1256	20.4144	22.4021	23.8275	24.0691	24.4782	19.5798	19.9241	22.48	11	11	8	28.4	28.4	22.4	55.142	0	27.848
CUGBP Elav-like family member 2	CELF2	Q5VZZ6;A0A0J9YX66;A0A1B0GU44;E9PC62;A0A1B0GUN8;A0A0J9YXJ0;O95319;V9GYD9	53.657	NaN	1	0	NaN		NaN	1	0	NaN		NaN	1	0	NaN		NaN	1	0	NaN		NaN	1	0	NaN		21.3897	21.5546	21.1739	20.7856	21.5446	21.1497	21.7132	20.7798	22.0533	19.928	20.0122	20.8337	5	2	2	11	4.8	4.8	53.657	0.001355	304.06
Centromere protein C	CENPC	Q03188;H0Y8J2	106.83	NaN	1	0	NaN		NaN	1	0	NaN		NaN	1	0	NaN		3.35379	0.0062069	-2.95168	-10.6338	+	1.42505	0.0153366	-2.32062	-3.06214	+	20.0917	21.6945	21.265	20.9167	21.2183	20.7713	20.3393	21.6367	22.8235	23.4554	24.0228	24.2831	22	22	22	34	34	34	106.83	0	108.46
Centromere protein F	CENPF	P49454	357.52	0.482274	0.356564	-0.791852	-1.10955		0.218543	0.682204	0.369488	0.561242		1.16614	0.0388016	-1.16134	-2.47999	+	0.316691	0.588817	0.570035	0.773701		1.19109	0.0293046	1.73138	2.53381	+	21.4598	21.2531	23.1518	21.7254	20.4284	21.3354	21.7907	22.6289	22.5536	21.1941	19.3361	21.2489	11	11	11	5	5	5	357.52	0	106.26
Centromere protein H	CENPH	D6RBJ6;B3KVZ3;Q9H3R5	10.93	NaN	1	0	NaN		NaN	1	0	NaN		NaN	1	0	NaN		NaN	1	0	NaN		NaN	1	0	NaN		20.6665	21.6992	21.1969	21.3352	20.261	20.8593	21.2566	21.4273	22.7227	21.5171	20.6763	19.9587	1	1	1	18.4	18.4	18.4	10.93	0	245.33
Centromere protein J	CENPJ	Q9HC77	153	NaN	1	0	NaN		NaN	1	0	NaN		NaN	1	0	NaN		NaN	1	0	NaN		NaN	1	0	NaN		21.6325	21.5854	20.955	20.3936	21.1246	20.8281	21.759	21.6252	22.229	20.876	21.8218	21.5226	3	3	3	3.3	3.3	3.3	153	0	15.289
Centromere protein K	CENPK	D6RJF0;D6RHD3;Q9BS16	24.231	NaN	1	0	NaN		NaN	1	0	NaN		NaN	1	0	NaN		NaN	1	0	NaN		NaN	1	0	NaN		22.3351	22.4902	22.6322	21.6945	21.5119	21.5321	20.7993	21.4079	22.3661	20.5418	19.9317	19.7085	2	2	2	12.6	12.6	12.6	24.231	0.00024254	313.07
Centromere protein V	CENPV	Q7Z7K6	29.946	0.148544	0.796857	0.522141	0.398933		0.676655	0.381727	1.4481	1.48971		0.229796	0.65123	-0.92596	-0.58637		0.0319085	0.966788	-0.157764	-0.0946265		0.209837	0.688807	0.768195	0.541639		21.1006	21.3353	22.0535	24.532	20.3684	21.1555	24.0763	23.6546	21.1029	20.283	22.2528	23.9934	5	5	4	29.1	29.1	24.4	29.946	0	195
Centrosomal protein of 120 kDa	CEP120	A0A6Q8PH95;A0A6Q8PGD1;Q8N960;A0A6Q8PG38;A0A6Q8PHT7;D6REX9;A0A6Q8PF83	107.64	NaN	1	0	NaN		NaN	1	0	NaN		NaN	1	0	NaN		NaN	1	0	NaN		NaN	1	0	NaN		21.0356	22.7048	20.9221	21.2303	20.3641	21.0931	21.9081	21.046	21.5381	19.8942	20.0421	20.5158	2	2	2	3.9	3.9	3.9	107.64	0.0031271	41.778
Centrosomal protein of 131 kDa	CEP131	Q9UPN4;I3L2J8;I3L2X7	122.15	3.49627	0.00703571	-2.95815	-11.5684	+	2.47645	0.0945352	1.17707	6.25147		3.87852	0.000870968	-4.13521	-14.4793	+	NaN	1	0	NaN		3.61244	0	4.4662	12.3876	+	23.9857	23.7989	24.1384	21.4822	20.8493	20.7171	25.1274	25.4409	24.8859	20.0462	21.084	20.9253	22	22	22	25.2	25.2	25.2	122.15	0	299.08
Centrosomal protein of 152 kDa	CEP152	O94986	195.62	2.85432	0.00941844	1.62444	7.88535	+	1.49843	0.16128	0.33058	3.23789		2.47199	0.00500955	1.29386	6.23409	+	4.20857	0.00781818	7.21453	17.5528	+	4.04962	0	5.92067	16.0006	+	26.0737	26.1553	25.9169	27.8556	27.2858	27.8779	26.3439	26.522	26.2718	21.178	20.0217	20.1759	7	7	7	6.8	6.8	6.8	195.62	0	39.487
Centrosomal protein of 164 kDa	CEP164	Q9UPV0	164.31	NaN	1	0	NaN		NaN	1	0	NaN		NaN	1	0	NaN		NaN	1	0	NaN		NaN	1	0	NaN		20.8452	21.5453	21.2006	21.575	20.5643	20.4119	21.7721	21.3931	20.981	20.334	19.4143	19.6925	2	2	2	2.1	2.1	2.1	164.31	0.0011463	210.83
Centrosomal protein of 170 kDa	CEP170	Q5SW79;H0Y2V6	175.29	0.238228	0.665368	-0.135907	-0.605051		2.25421	0.0979802	0.949235	5.4329		1.93802	0.00906296	-1.08514	-4.41742	+	2.81547	0.00836101	4.18848	7.70158	+	3.25715	0.000651515	5.27362	10.0411	+	24.7526	24.6894	25.0208	24.5374	24.4362	25.0814	26.051	25.6681	25.5914	20.5543	19.5933	21.3419	37	37	36	32.8	32.8	32.1	175.29	0	178.64
Centrosomal protein of 170 kDa protein B	CEP170B	J3KQR7;Q9Y4F5	171.76	NaN	1	0	NaN		0.631424	0.408155	0.674267	1.40161		0.766137	0.120633	-1.09535	-1.66451		NaN	1	0	NaN		1.25341	0.02438	1.63498	2.67021	+	21.4162	21.3144	21.7251	20.7227	20.4845	21.9853	22.6554	22.5928	21.2303	21.28	20.3663	19.9273	4	3	3	4.1	3.5	3.5	171.76	0	15.574
Centrosome-associated protein 350	CEP350	Q5VT06	350.93	2.04491	0.020492	3.24637	4.74294	+	0.386586	0.545262	-0.670457	-0.917931		2.87484	0.00303838	3.91683	7.98398	+	2.44734	0.0116382	5.268	6.13876	+	0.686712	0.138709	1.35116	1.50931		21.7021	22.6862	20.5511	25.1991	24.3002	25.1792	21.5491	21.1502	20.2288	18.4608	19.2428	21.171	29	29	29	14.1	14.1	14.1	350.93	0	67.912
Centrosomal protein of 41 kDa	CEP41	A0A7I2PK71;A0A6Q8PGR4;A0A6Q8PG60;F8WAV3;A0A6Q8PH03;A0A7I2SYM4;A0A6Q8PFB5;A0A6Q8PFB1;A0A6Q8PF12;Q9BYV8;A0A6Q8PH12;A0A6Q8PHU1;C9JCX6;C9J6R3;A0A6Q8PEV5	33.773	NaN	1	0	NaN		NaN	1	0	NaN		NaN	1	0	NaN		NaN	1	0	NaN		NaN	1	0	NaN		22.1882	21.8663	21.9434	20.2504	20.9322	21.0322	21.7902	21.6351	21.5491	21.1758	21.2224	21.0464	2	2	2	9.2	9.2	9.2	33.773	0.0002429	224.04
Centrosomal protein of 44 kDa	CEP44	Q9C0F1	44.139	NaN	1	0	NaN		NaN	1	0	NaN		NaN	1	0	NaN		NaN	1	0	NaN		NaN	1	0	NaN		20.8039	21.1774	21.1667	21.1824	20.1247	20.5217	20.9779	21.4983	21.781	21.2385	19.9516	20.1787	3	3	3	17.4	17.4	17.4	44.139	0	212.6
Centrosomal protein of 55 kDa	CEP55	Q53EZ4	54.178	0.297645	0.576438	-0.561838	-0.733525		0.739725	0.350031	0.85902	1.61279		1.19523	0.0366189	-1.42086	-2.54278	+	0.938166	0.142185	1.1327	2.00617		4.45954	0	2.55356	20.3084	+	21.3244	21.3769	22.9348	20.3689	21.2921	22.2897	22.8006	22.8108	22.6017	20.3911	20.043	20.1184	8	8	8	25.2	25.2	25.2	54.178	0	323.31
Centrosomal protein of 72 kDa	CEP72	Q9P209	71.717	NaN	1	0	NaN		4.46569	0.054	2.98478	20.381	+	3.59178	0.0015545	-3.72338	-12.238	+	NaN	1	0	NaN		4.07012	0	3.88605	16.193	+	21.6952	21.3078	21.2814	21.2803	20.4667	20.3216	24.5145	24.4164	24.3079	20.0623	20.7446	20.7737	6	6	6	12.8	12.8	12.8	71.717	0	169.23
Centrosomal protein of 78 kDa	CEP78	A0A2R8Y7U5;A8MST6;A0A2R8Y5W6;Q5JTW2;A0A2R8Y589;A0A2U3TZI9;A0A2R8Y432;A0A2R8YCP0;A0A2R8Y7A4;A0A2R8Y4C1	77.343	1.939	0.0221489	3.4871	4.42033	+	0.0906367	0.853116	-0.155139	-0.254525		2.50351	0.0047191	3.64223	6.35778	+	2.77098	0.00932404	4.87343	7.49586	+	NaN	1	0	NaN		20.9561	21.995	22.9541	25.1716	24.6985	26.4964	21.9906	22.0287	21.4205	20.1564	20.2814	21.3084	8	8	8	16.1	16.1	16.1	77.343	0	5.4567
Centrosomal protein of 85 kDa	CEP85	Q6P2H3;H7BZW2	85.638	0.0144907	0.979487	0.0109946	0.0437715		1.60874	0.157045	1.05745	3.51241		1.59587	0.0153661	-1.04646	-3.47969	+	3.38684	0.00647482	3.94858	10.844	+	3.6254	0	4.99504	12.4824	+	23.2738	23.4593	23.8755	23.3427	23.3985	23.9004	24.6049	25.0086	24.1674	19.2418	19.321	20.233	14	14	14	35.4	35.4	35.4	85.638	0	55.096
Centrosomal protein of 97 kDa	CEP97	Q8IW35;E9PG22	96.98	0.685633	0.217273	1.67228	1.5072		0.386857	0.545369	0.657982	0.918483		0.314701	0.509661	1.0143	0.769523		1.14473	0.0921224	3.02552	2.43415		1.03871	0.0450311	2.01122	2.21151	+	21.5379	21.6273	21.7407	24.7027	21.119	24.101	23.6348	21.1988	22.0463	21.1407	19.2211	20.4845	3	3	3	5	5	5	96.98	0	15.628
Choline/ethanolaminephosphotransferase 1	CEPT1	A0A0C4DGS9;Q9Y6K0	31.293	NaN	1	0	NaN		NaN	1	0	NaN		NaN	1	0	NaN		NaN	1	0	NaN		NaN	1	0	NaN		20.6588	21.6056	21.0867	21.9413	20.7071	21.2071	21.0461	21.0556	21.325	21.0916	19.9369	19.7975	1	1	1	3.9	3.9	3.9	31.293	0.00092614	143.04
Centrin-2	CETN2	P41208	19.738	0.555188	0.296303	1.44234	1.25289		1.06274	0.225861	2.24939	2.26137		0.53331	0.238534	-0.807042	-1.21004		0.278107	0.644859	-0.469549	-0.691838		0.405123	0.344746	0.337494	0.955489		22.6303	21.1193	24.4636	25.4102	23.3748	23.7553	25.2911	25.142	24.5283	24.127	24.9882	24.8337	9	9	9	70.9	70.9	70.9	19.738	0	272.23
Centrin-3	CETN3	E5RFM2;E5RK82;E5RJF8;O15182	18.047	NaN	1	0	NaN		NaN	1	0	NaN		NaN	1	0	NaN		NaN	1	0	NaN		NaN	1	0	NaN		21.2075	21.1492	21.1597	21.3867	19.6339	19.9512	20.0099	21.8709	21.0841	21.1729	20.5092	20.8183	1	1	1	16.3	16.3	16.3	18.047	0.0011492	130.69
Cilia- and flagella-associated protein 20	CFAP20	Q9Y6A4;H3BPA3	22.774	NaN	1	0	NaN		1.19657	0.192507	0.758663	2.54569		1.96542	0.0087594	-0.94985	-4.49925	+	NaN	1	0	NaN		0.882737	0.0763362	1.40982	1.89497		20.8521	21.7783	21.4462	20.8364	21.2617	21.405	22.3382	22.1058	21.9086	19.6077	20.417	22.0984	2	2	2	21.8	21.8	21.8	22.774	0	70.162
Cilia- and flagella-associated protein 36	CFAP36	B5MC35;B5MD16;B5MCA1;Q96G28	24.971	NaN	1	0	NaN		NaN	1	0	NaN		NaN	1	0	NaN		NaN	1	0	NaN		NaN	1	0	NaN		21.4596	21.5109	20.3345	21.4061	19.5784	20.1568	21.2979	21.0597	21.2196	20.114	19.7858	19.6251	2	2	2	12.4	12.4	12.4	24.971	0.00023397	93.476
Craniofacial development protein 1	CFDP1	Q9UEE9	33.592	2.46878	0.012157	-3.45228	-6.22158	+	0.213133	0.688689	-0.481965	-0.549077		1.36304	0.0246527	-2.97031	-2.9176	+	NaN	1	0	NaN		1.32486	0.0202157	2.68881	2.83031	+	24.241	24.3202	23.8517	21.5996	20.7119	19.7446	24.2883	24.7352	21.9435	20.1849	21.3369	21.3787	3	3	3	10.7	10.7	10.7	33.592	0.00024137	323.31
Cofilin-1	CFL1	P23528;E9PP50;G3V1A4;E9PK25;E9PQB7;E9PS23	18.502	0.821786	0.158951	1.01883	1.774		1.12458	0.205319	1.24024	2.3913		0.363527	0.430467	-0.221407	-0.870842		0.309423	0.599825	-0.345694	-0.758422		0.11805	0.83926	-0.124287	-0.324257		25.4184	25.2194	26.8597	26.5317	26.6771	27.3452	27.0412	27.1588	27.0181	26.6705	26.9837	27.9369	14	14	10	74.7	74.7	54.8	18.502	0	61.122
Cofilin-2	CFL2	Q9Y281	18.736	NaN	1	0	NaN		NaN	1	0	NaN		NaN	1	0	NaN		0.146914	0.8296	0.428427	0.39501		0.00725841	0.991142	-0.0255483	-0.0221012		21.9769	22.2668	22.1831	21.8263	21.2022	21.1013	20.393	20.5365	21.8382	19.1676	20.84	22.8369	7	3	3	45.2	25.3	25.3	18.736	0	50.54
Cingulin	CGN	Q9P2M7	137.06	NaN	1	0	NaN		NaN	1	0	NaN		NaN	1	0	NaN		NaN	1	0	NaN		NaN	1	0	NaN		21.6149	21.6653	21.193	22.044	20.9023	21.3333	21.5291	22.0901	21.031	19.3875	20.0716	20.3105	4	4	4	3.1	3.1	3.1	137.06	0.0011358	23.706
Chromatin assembly factor 1 subunit A	CHAF1A	Q13111	106.91	0.335425	0.527948	0.438993	0.812822		0.403785	0.536601	-0.181491	-0.952786		0.472535	0.29197	0.620483	1.09027		0.753868	0.21941	-0.914651	-1.64047		2.54373	0.00222642	-1.53513	-6.5187	+	24.9236	25.0128	25.0797	26.3123	24.4591	25.5616	25.0707	24.4616	24.9393	26.0683	26.5216	26.487	33	33	33	44.8	44.8	44.8	106.91	0	108.33
Chromatin assembly factor 1 subunit B	CHAF1B	Q13112	61.492	0.00268155	0.99527	0.00556946	0.0082074		0.415535	0.528313	-0.721069	-0.976478		0.372044	0.417322	0.726638	0.888286		0.555638	0.336141	-1.69302	-1.25377		0.810439	0.0943385	-2.41966	-1.75161		23.8559	22.4993	23.5443	24.3106	22.4583	23.1471	22.6448	21.4838	23.6076	22.5727	26.6364	25.786	15	15	15	38.5	38.5	38.5	61.492	0	112.36
Chromosome alignment-maintaining phosphoprotein 1	CHAMP1	Q96JM3	89.098	1.06209	0.0950358	-2.0658	-2.26002		2.02014	0.130865	0.950944	4.66599		1.55076	0.0166835	-3.01674	-3.3665	+	0.464078	0.417718	1.01289	1.07349		3.69257	0	4.02963	12.9848	+	24.1268	24.5866	24.7745	23.3217	20.643	23.3258	25.5111	25.3125	25.5171	22.0166	21.1951	21.0401	21	21	21	35.6	35.6	35.6	89.098	0	46.226
MICOS complex subunit MIC19	CHCHD3	C9JRZ6;Q9NX63;F8WAR4	26.753	0.285586	0.594302	-0.771536	-0.707855		0.717792	0.357689	1.44414	1.56993		1.3672	0.0244843	-2.21568	-2.9272	+	0.54411	0.344513	1.03138	1.23121		2.24835	0.00284391	3.24706	5.41258	+	22.0651	21.0454	23.9627	22.9291	20.7743	21.0552	24.4718	23.3669	23.5669	19.7376	21.4452	20.4816	5	5	5	25.9	25.9	25.9	26.753	0	79.401
Chromodomain-helicase-DNA-binding protein 1	CHD1	O14646	196.69	0.695249	0.212033	-1.86527	-1.52595		1.45627	0.167891	-0.549131	-3.13629		0.471052	0.293107	-1.31613	-1.08733		0.387427	0.495729	1.62763	0.91964		1.07107	0.0406951	2.94376	2.27873	+	25.4669	24.8694	25.1389	25.6728	21.7213	22.4853	24.6201	24.5555	24.6522	20.1685	20.591	24.237	29	22	22	24.2	19.1	19.1	196.69	0	104.12
Chromodomain-helicase-DNA-binding protein 1-like	CHD1L	Q86WJ1;A0A494C1P7;A0A494C1H0;A0A494C1F7;A0A0A0MRH8;A0A494C179;A0A087WTM4;A0A494C0J6;A0A494C111;A0A494C0M4;A0A494C1I3;A0A494C0B8;A0A494C0Q0;A0A494C1S1;A0A087WWW4	101	0.243452	0.657051	0.762273	0.616563		0.144853	0.775053	0.381966	0.390041		0.115579	0.838761	0.380307	0.318079		0.822126	0.18743	1.82744	1.77467		0.967464	0.0581752	1.44713	2.06549		20.8339	21.6509	23.3065	23.781	20.6959	23.6013	21.0109	23.1033	22.823	21.0006	21.2085	20.3868	5	5	4	6.6	6.6	5.5	101	0	26.205
Chromodomain-helicase-DNA-binding protein 2	CHD2	O14647;A0A1B0GTU9	211.34	2.18796	0.0168171	2.77308	5.20654	+	1.71279	0.15062	2.05165	3.78372		1.09906	0.0467098	0.72143	2.33739	+	2.10855	0.0178963	1.30905	4.94508	+	0.970783	0.0575174	0.587622	2.07224		22.9745	22.2769	23.9696	26.0299	25.4354	26.0749	25.4518	25.2422	24.682	24.2482	24.8238	24.541	37	37	30	29.5	29.5	24.8	211.34	0	96.357
Chromodomain-helicase-DNA-binding protein 3	CHD3	Q12873;A0A5F9ZHX5	226.59	0.0183348	0.973483	-0.040156	-0.0551532		0.101774	0.836171	-0.117013	-0.283179		0.0413939	0.942362	0.0768566	0.121588		1.73882	0.0293129	-2.66045	-3.85361	+	2.87682	0.00129539	-2.73731	-7.99357	+	25.0037	23.7192	24.7055	25.6419	23.6145	24.0516	24.6384	24.262	24.177	26.5425	27.6211	27.1257	90	74	45	56.4	50.1	30.2	226.59	0	29.306
	CHD3	H7C0J3;I3L229;H7C3H7	41.828	NaN	1	0	NaN		NaN	1	0	NaN		NaN	1	0	NaN		1.62013	0.0378154	-2.00475	-3.54148	+	2.14812	0.00342857	-1.95518	-5.07407	+	21.2166	22.2267	20.6754	22.1596	20.9037	20.7165	21.5308	20.9474	21.4502	22.7055	23.8774	23.2112	15	3	3	52.2	17.5	17.5	41.828	0	160.73
	CHD3	H7C2H0	58.756	NaN	1	0	NaN		NaN	1	0	NaN		NaN	1	0	NaN		NaN	1	0	NaN		NaN	1	0	NaN		21.1789	21.585	21.8875	20.5001	21.5326	20.8998	20.9782	21.4902	21.233	21.9496	19.6427	20.877	14	1	1	48.4	6.5	6.5	58.756	0	323.31
Chromodomain-helicase-DNA-binding protein 4	CHD4	F5GWX5;A0A2R8Y425;Q14839;A0A0C4DGG9;A0A2R8Y212;A0A2R8YFD8;A0A2R8YD40;A0A2R8Y4X2;A0A2R8YDW2;A0A2R8YER1;A0A2R8Y8C1;A0A2R8Y445;A0A2R8Y685	217.1	0.174995	0.76091	-0.212523	-0.461605		0.8816	0.290357	-0.341501	-1.8927		0.0994885	0.862373	0.128977	0.277337		0.744413	0.224322	-0.809558	-1.62196		1.62528	0.0104034	-0.938536	-3.55471	+	27.2566	27.0907	26.8473	27.7418	26.4207	26.3946	26.6523	26.532	26.9859	27.4508	28.1145	27.4205	104	104	2	61.5	61.5	2	217.1	0	85.986
Chromodomain-helicase-DNA-binding protein 6	CHD6	Q8TD26	305.41	4.66011	0	4.12015	22.8129	+	2.21504	0.0959266	0.774957	5.29815		3.95262	0.000972973	3.34519	15.12	+	0.350018	0.541353	-0.341046	-0.843043		3.15384	0.000591065	-3.68624	-9.44166	+	21.2285	21.161	21.334	25.4296	25.6217	25.0326	22.2062	21.7494	22.0927	26.141	25.9894	24.9767	82	82	74	41.5	41.5	37.8	305.41	0	37.468
Chromodomain-helicase-DNA-binding protein 7	CHD7	Q9P2D1	335.92	1.40828	0.0483381	1.95645	3.0227	+	0.922397	0.273006	0.82855	1.97441		0.835801	0.0990287	1.1279	1.80171		1.44447	0.0495446	-2.09981	-3.10815	+	2.65547	0.00160364	-3.22771	-6.98426	+	21.6865	21.5811	22.5855	25.0254	23.2269	23.4702	23.3233	22.4645	22.551	26.2791	26.4729	25.27	74	68	61	34.9	32.1	30.6	335.92	0	33.076
Chromodomain-helicase-DNA-binding protein 8	CHD8	Q9HCK8;A0A2R8Y840;H0YJG4	290.52	0.987336	0.114018	-1.71726	-2.10596		0.664859	0.388061	-0.317664	-1.46673		0.816254	0.105192	-1.3996	-1.76308		0.700087	0.243997	1.6123	1.53538		1.90707	0.00493986	3.0119	4.32628	+	24.1342	24.258	23.5995	23.296	22.8198	20.7241	23.6901	23.809	23.5395	20.6856	21.8568	19.4606	20	10	10	11	6.4	6.4	290.52	0	283.98
Chromodomain-helicase-DNA-binding protein 9	CHD9	Q3L8U1;H3BTW3	326.02	NaN	1	0	NaN		NaN	1	0	NaN		NaN	1	0	NaN		NaN	1	0	NaN		NaN	1	0	NaN		20.8886	21.1252	21.178	20.9518	20.6798	20.9351	21.44	21.373	21.5355	18.9821	20.7223	20.2183	16	4	4	7.2	2.3	2.3	326.02	0.00024492	52.944
Serine/threonine-protein kinase Chk1	CHEK1	O14757;E9PQW7;E9PJI4;E9PPA5;E9PKQ3;E7EPP6	54.433	1.35723	0.0532265	-0.980931	-2.90424		0.5012	0.481203	-0.55141	-1.14692		0.478219	0.286279	-0.429521	-1.10153		NaN	1	0	NaN		1.83574	0.00651832	1.80243	4.12131	+	21.574	21.8304	22.6077	20.8907	21.2876	20.891	21.5381	20.7788	22.0409	19.8126	19.9567	19.1812	2	2	2	8.2	8.2	8.2	54.433	0	39.32
Calcium homeostasis endoplasmic reticulum protein	CHERP	Q8IWX8;J3QK89	103.7	1.00783	0.108306	-0.96835	-2.1479		0.822581	0.314202	0.278399	1.77557		1.25305	0.0324737	-1.24675	-2.66941	+	0.237859	0.704606	-0.37673	-0.604236		0.884387	0.075691	0.870019	1.89826		28.2442	28.0766	28.3106	27.9767	26.4383	27.3114	28.7356	28.4819	28.2491	26.7482	28.1032	28.0052	31	31	31	44.2	44.2	44.2	103.7	0	21.897
Rab proteins geranylgeranyltransferase component A 2	CHML	A0A1B0GUK6;P26374	11.259	NaN	1	0	NaN		NaN	1	0	NaN		NaN	1	0	NaN		NaN	1	0	NaN		NaN	1	0	NaN		21.5948	22.019	21.4137	19.9259	20.0136	21.2481	21.6938	21.4471	21.4251	19.814	20.6654	20.7517	1	1	1	28	28	28	11.259	0	26.718
Charged multivesicular body protein 1a	CHMP1A	A0A6Q8PHU0;A0A6Q8PF35;F8VUA2;F8VVT7;F5H875;Q9HD42;A0A6Q8PGI9;A0A6Q8PF26;A0A6Q8PGM8;A0A6Q8PFX8;A0A6Q8PG85;A0A6Q8PFF8;A0A6Q8PFF9	16.301	NaN	1	0	NaN		NaN	1	0	NaN		NaN	1	0	NaN		NaN	1	0	NaN		NaN	1	0	NaN		21.1684	22.2462	22.1426	20.9418	19.8007	19.8809	22.2802	20.7529	21.6857	18.9657	21.4076	19.5494	2	2	2	12.2	12.2	12.2	16.301	0.0011371	56.384
Charged multivesicular body protein 2a	CHMP2A	M0R1T5;O43633	24.781	NaN	1	0	NaN		NaN	1	0	NaN		NaN	1	0	NaN		NaN	1	0	NaN		NaN	1	0	NaN		21.7512	22.3376	22.0197	20.3527	21.6675	20.8255	22.2223	21.7143	21.3841	20.8156	20.6115	19.4072	2	2	2	8.4	8.4	8.4	24.781	0	323.31
Charged multivesicular body protein 2b	CHMP2B	C9J0A7;A0A087WW88;Q9UQN3	20.772	NaN	1	0	NaN		NaN	1	0	NaN		NaN	1	0	NaN		NaN	1	0	NaN		NaN	1	0	NaN		21.1191	21.4108	21.5865	21.1608	21.1893	21.2484	21.6787	22.8867	21.536	21.6591	21.4185	21.0207	4	4	3	15.3	15.3	15.3	20.772	0	70.002
Charged multivesicular body protein 3	CHMP3	Q9Y3E7	25.073	NaN	1	0	NaN		NaN	1	0	NaN		NaN	1	0	NaN		NaN	1	0	NaN		NaN	1	0	NaN		20.6943	21.9386	21.4191	21.682	20.771	21.7106	21.0383	22.0466	21.387	20.6751	19.7029	20.5991	1	1	1	5.4	5.4	5.4	25.073	0.000698	40.904
Charged multivesicular body protein 4b	CHMP4B	Q9H444	24.95	1.42176	0.047612	-3.20645	-3.05439	+	0.606038	0.423109	-0.601834	-1.35215		1.20533	0.0359166	-2.60461	-2.56471	+	1.00686	0.12421	2.23112	2.1459		3.48503	0	4.83573	11.4919	+	26.4916	26.5916	25.4452	24.0971	23.8023	21.0097	25.0735	25.7695	25.8799	20.0653	21.0849	21.0655	3	3	3	17.9	17.9	17.9	24.95	0	79.463
Charged multivesicular body protein 4c	CHMP4C	Q96CF2	26.41	NaN	1	0	NaN		NaN	1	0	NaN		NaN	1	0	NaN		NaN	1	0	NaN		NaN	1	0	NaN		21.3078	21.3408	21.5536	21.0014	20.4468	21.3426	22.1117	20.7382	21.7714	21.0932	20.1123	20.4749	1	1	1	11.6	11.6	11.6	26.41	0	164.75
Charged multivesicular body protein 5	CHMP5	Q9NZZ3	24.57	3.3517	0.00617931	-5.36962	-10.6207	+	2.01647	0.129706	-0.658666	-4.65467		3.17522	0.00192285	-4.71095	-9.5629	+	NaN	1	0	NaN		2.94877	0.00136571	4.87405	8.34872	+	26.1229	25.9886	25.6887	20.2409	19.9257	21.5247	25.1657	25.2876	25.3708	19.6652	19.9898	21.547	6	6	6	43.4	43.4	43.4	24.57	0	116.59
Charged multivesicular body protein 7	CHMP7	Q8WUX9	50.91	0.750557	0.186381	-3.0397	-1.63399		1.00456	0.241732	4.00152	2.1412		2.80614	0.00323985	-7.04122	-7.65802	+	NaN	1	0	NaN		2.83509	0.00124479	6.52113	7.79388	+	21.0699	22.7413	26.9445	21.6697	19.4613	20.5056	28.3694	28.1208	26.27	20.4585	22.0819	20.6565	5	5	5	16.6	16.6	16.6	50.91	0	197.83
Cysteine and histidine-rich domain-containing protein 1	CHORDC1	Q9UHD1	37.489	3.35831	0.00626573	-4.2387	-10.6624	+	0.105347	0.832009	-0.109748	-0.292275		4.37624	0	-4.12896	-19.3497	+	0.777946	0.207306	-1.67501	-1.68768		1.17274	0.0308905	2.45395	2.49418	+	26.5025	25.5817	26.7526	22.1473	21.6947	22.2788	25.9305	26.2891	26.2881	24.0051	21.8976	25.2431	15	15	14	55.4	55.4	53.3	37.489	0	181.59
Chromatin accessibility complex protein 1	CHRAC1	E5RGS9;Q9NRG0	6.2643	0.766572	0.180737	-1.41239	-1.66536		0.194744	0.706963	0.573847	0.507292		1.19872	0.0362638	-1.98624	-2.55035	+	NaN	1	0	NaN		1.25212	0.0244725	2.42245	2.66734	+	21.3482	21.6682	23.9959	20.9154	21.193	20.6668	21.3967	23.841	23.4963	20.0898	19.9108	21.466	2	2	2	46.4	46.4	46.4	6.2643	0	122.72
Anamorsin	CIAPIN1	Q6FI81;H3BV90;H3BT65;H3BUG4;H3BPG7	33.582	2.78927	0.0104108	-4.30187	-7.57982	+	1.65355	0.153622	-1.01559	-3.62771		2.34735	0.00538272	-3.28627	-5.76446	+	0.641389	0.276827	1.96531	1.42102		1.8157	0.00694836	5.25158	4.06497	+	27.5694	27.717	27.0746	22.0919	23.7845	23.579	26.5356	26.7281	26.0505	19.5376	20.3239	23.698	16	16	16	81.7	81.7	81.7	33.582	0	97.757
Protein capicua homolog	CIC	I3L2J0;A0A7P0T9K5;A0A0A0MQR4;Q96RK0	257.75	3.8294	0.00734426	-2.40469	-14.0691	+	0.0348468	0.942566	0.0205129	0.103031		3.2485	0.00168285	-2.42521	-9.98956	+	NaN	1	0	NaN		2.82669	0.00123196	2.1207	7.75424	+	22.7587	22.6357	22.8795	20.0469	20.4577	20.5552	23.1479	22.635	22.5525	20.5239	20.3978	21.0517	4	4	4	2.7	2.7	2.7	257.75	0	148.47
Corepressor interacting with RBPJ 1	CIR1	Q86X95	52.313	0.102054	0.858073	-0.410058	-0.283893		NaN	1	0	NaN		0.00494381	0.993166	0.0209122	0.0150927		1.3571	0.0583802	-4.00841	-2.90395		3.74697	0	-4.02932	-13.4059	+	22.1984	22.6897	21.1064	19.6949	20.8275	24.2418	21.7072	21.1196	21.8748	25.5747	25.9441	25.2707	13	13	13	33.8	33.8	33.8	52.313	0	323.31
Cirhin	CIRH1A	Q969X6;H3BSH7;A0A0J9YWM9	76.889	1.08065	0.0905632	-1.48349	-2.29876		0.26861	0.636527	-0.678718	-0.671388		0.317298	0.505421	-0.804771	-0.774976		2.23167	0.0165621	-5.34759	-5.35502	+	1.63836	0.0100365	-4.54281	-3.58837	+	20.447	20.7393	21.8406	18.6044	19.7155	20.2564	20.5174	18.6556	21.8176	23.4386	24.7305	26.45	23	23	23	53.6	53.6	53.6	76.889	0	323.31
Citron Rho-interacting kinase	CIT	O14578;H7BYJ3;A0A7I2V4A6;A0A7I2V4I0;A0A7I2V692;A0A7I2V4H7;A0A7I2V365	231.43	0.269449	0.62031	-0.468317	-0.673199		0.505027	0.47783	0.595356	1.15446		1.06031	0.0518927	-1.06367	-2.25633		0.0571608	0.939632	-0.167252	-0.165367		0.426821	0.319353	0.896421	0.999153		22.4507	22.0567	23.7563	23.033	21.4208	22.405	23.2616	23.4166	23.3716	22.815	20.7527	23.7927	27	27	27	22.4	22.4	22.4	231.43	0	72.511
Cytoskeleton-associated protein 2-like	CKAP2L	Q8IYA6;F8WBE0	83.586	1.0991	0.0869663	-1.25771	-2.33747		0.0850468	0.862547	-0.121471	-0.239964		2.19846	0.00661099	-1.13624	-5.24191	+	NaN	1	0	NaN		1.88064	0.0053877	1.37662	4.24952	+	21.9686	20.9112	22.6256	20.9455	20.2563	20.5304	21.7671	21.8227	21.5511	20.5512	19.7202	20.7397	2	2	2	3.8	3.8	3.8	83.586	0	62.276
Cytoskeleton-associated protein 4	CKAP4	Q07065	66.022	0.0481471	0.928444	0.144772	0.140493		0.292678	0.613008	-0.374634	-0.722974		0.215563	0.676317	0.519405	0.554549		0.678396	0.25386	-1.45666	-1.4931		2.11446	0.00359248	-1.97606	-4.96418	+	26.9004	26.6277	28.1723	28.211	25.5527	28.371	26.8978	26.4861	27.1925	28.6793	29.4882	28.3371	48	48	48	71.1	71.1	71.1	66.022	0	147.57
Cytoskeleton-associated protein 5	CKAP5	Q14008	225.49	0.5705	0.287384	-1.61525	-1.28282		0.29205	0.613158	0.864009	0.721638		2.00319	0.00809195	-2.47926	-4.61385	+	0.190138	0.771126	0.708574	0.496716		1.09227	0.0380985	3.18784	2.32311	+	21.2728	22.3481	25.1896	20.7622	22.2542	20.9483	23.7088	23.4009	24.2928	20.6238	18.2744	22.9408	31	31	31	20.3	20.3	20.3	225.49	0	121.38
Creatine kinase B-type	CKB	P12277	42.644	NaN	1	0	NaN		0.330422	0.582256	0.430895	0.802411		0.727514	0.134291	-0.97284	-1.58892		2.88761	0.00736187	-3.52436	-8.04593	+	1.85645	0.00600957	-2.55152	-4.18011	+	21.395	21.7407	21.6426	21.2547	20.4389	21.4588	21.0428	22.1798	22.8484	23.9718	24.9835	24.7702	13	13	13	56.7	56.7	56.7	42.644	0	16.631
CLIP-associating protein 1	CLASP1	H0Y5T1;F8WA11;Q7Z460	139.93	NaN	1	0	NaN		NaN	1	0	NaN		NaN	1	0	NaN		0.205959	0.749394	0.418574	0.532859		1.13776	0.0339385	1.87894	2.4193	+	21.0817	21.2532	21.825	21.0704	20.3851	20.9676	22.3379	21.9309	22.5353	19.951	19.3549	21.8614	5	2	2	5.9	3	3	139.93	0	18.571
CLIP-associating protein 2	CLASP2	A0A804HJG7;E3W994;J3KR49;E7ERI8;E7EW49;O75122;A0A0U1RQI6	164.88	0.324246	0.54091	-0.741579	-0.789524		0.746698	0.347694	1.53845	1.62643		3.5833	0.00151152	-2.28003	-12.1771	+	1.00796	0.123925	1.03418	2.14817		2.58943	0.00164069	3.31421	6.70574	+	22.443	22.063	25.0333	22.3157	22.3491	22.6497	24.5599	24.5681	25.0266	21.9468	20.4689	21.7963	19	19	16	17.1	17.1	14.6	164.88	0	26.68
CLK4-associating serine/arginine rich protein	CLASRP	F5H0Q6;A0A0A0MQS2;Q8N2M8	74.824	0.878148	0.142121	-1.64778	-1.88581		0.0433246	0.928959	0.126909	0.127017		1.42479	0.0207103	-1.77469	-3.06153	+	NaN	1	0	NaN		1.19002	0.0293712	2.28846	2.53149	+	23.8613	21.5087	21.18	20.1	20.8509	20.6557	21.3298	23.1683	22.4325	19.7886	18.8915	21.3852	5	5	5	16.9	16.9	16.9	74.824	0	323.31
Protein CLEC16A	CLEC16A	Q2KHT3	117.71	NaN	1	0	NaN		0.0208364	0.966724	-0.0268593	-0.0625107		0.769421	0.119085	-1.01617	-1.67095		NaN	1	0	NaN		1.8234	0.00683749	1.64976	4.08656	+	22.5096	21.5268	22.3751	22.0441	20.2157	21.0226	22.1055	21.5932	22.6323	20.6219	19.9333	20.8265	3	3	3	6.3	6.3	6.3	117.71	0	10.914
Chloride intracellular channel protein 1	CLIC1	O00299	26.922	2.59392	0.0128261	-3.5343	-6.72439	+	1.92183	0.126333	-1.30177	-4.36958		1.93748	0.00904621	-2.23252	-4.41582	+	1.91004	0.0226117	-2.88562	-4.33497	+	0.575088	0.196193	-0.653095	-1.29178		25.4748	25.3063	24.7042	22.3276	20.7324	21.8225	24.0105	23.4929	24.0766	24.3126	23.8168	25.4099	13	13	13	74.7	74.7	74.7	26.922	0	217.95
Chloride intracellular channel protein 4	CLIC4	Q9Y696	28.772	NaN	1	0	NaN		NaN	1	0	NaN		NaN	1	0	NaN		0.210556	0.743128	-0.656176	-0.543264		0.311626	0.486624	-0.888971	-0.763059		21.5356	22.6951	21.7102	20.605	21.7757	21.0442	21.0452	21.0165	20.6649	20.7066	20.5732	24.1137	10	10	10	58.1	58.1	58.1	28.772	0	66.33
Clathrin interactor 1	CLINT1	Q14677	68.259	1.54361	0.0376931	1.71761	3.34877	+	1.04143	0.230083	0.864506	2.21713		1.12075	0.0440588	0.853107	2.38317	+	2.44436	0.0115511	6.31959	6.12729	+	2.30185	0.00275089	5.46648	5.60049	+	26.3906	25.3179	26.5088	27.1235	28.2831	27.9636	26.7867	27.1055	26.9187	19.5272	22.4615	22.4226	23	23	23	33.1	33.1	33.1	68.259	0	323.31
CAP-Gly domain-containing linker protein 1	CLIP1	P30622;J3KP58;A0A3B3ITA2;F5H0N7;F5H6A0	162.24	0.748197	0.186729	-1.81232	-1.62937		0.786533	0.329278	1.41448	1.70455		1.86908	0.0103458	-3.2268	-4.21625	+	0.173618	0.794929	0.388703	0.458386		3.02789	0.00114985	3.6155	8.75582	+	21.8747	21.4713	24.1037	19.2505	21.815	20.9472	24.0918	23.9663	23.6349	19.6318	20.9796	20.2351	23	23	22	18.8	18.8	17.8	162.24	0	7.216
Dual specificity protein kinase CLK1	CLK1	P49759;F8WBF5;A0A087WVK0;B8ZZR0	57.29	NaN	1	0	NaN		NaN	1	0	NaN		NaN	1	0	NaN		NaN	1	0	NaN		NaN	1	0	NaN		21.8252	21.9044	21.4208	21.1095	20.4124	20.8932	20.6305	21.9893	22.8484	19.7936	20.8558	20.3875	4	2	2	13.8	6.6	6.6	57.29	0.0046553	102.21
Dual specificity protein kinase CLK2	CLK2	B1AVT0;P49760	59.874	NaN	1	0	NaN		NaN	1	0	NaN		NaN	1	0	NaN		0.656783	0.267731	-0.983702	-1.451		0.473133	0.274526	-0.47484	-1.09146		20.4848	21.7471	20.2345	21.1318	20.2477	22.0591	21.5716	21.632	21.7616	21.2825	22.6943	22.413	3	3	3	7.2	7.2	7.2	59.874	0	323.31
Dual specificity protein kinase CLK3	CLK3	P49761;H3BUL5;H3BVF8;H3BQG1	73.514	0.120841	0.833257	0.503743	0.33121		0.00439281	0.992598	0.0169131	0.0134189		0.106879	0.852336	0.48683	0.296161		1.20003	0.079633	3.37191	2.5532		1.33673	0.0195373	2.88508	2.85731	+	21.9873	22.3511	24.4712	24.8571	20.8254	24.6383	21.0056	23.5801	24.2746	20.4186	19.9127	19.8738	2	2	2	5.3	5.3	5.3	73.514	0	60.462
Dual specificity protein kinase CLK4	CLK4	Q9HAZ1;B7ZL31;A0A087WX74	57.491	3.43541	0.00625397	3.24516	11.16	+	NaN	1	0	NaN		3.19473	0.00195181	3.24498	9.67479	+	1.22612	0.0752818	-0.55857	-2.61012		3.64445	0	-3.80355	-12.6229	+	21.2012	21.0089	21.7604	24.7862	24.2034	24.7163	21.7616	20.8007	21.4087	25.008	25.0272	25.3464	6	6	4	20.4	20.4	13.1	57.491	0	28.661
Ceroid-lipofuscinosis neuronal protein 6	CLN6	A0A1B0GW73;H3BRN7;H3BNF1;A0A1B0GTV3;H3BTY4;A0A0S2Z5D0;H3BUV4;A0A1B0GUD2;H3BUT1;A0A1B0GTU6;Q9NWW5	8.6227	NaN	1	0	NaN		NaN	1	0	NaN		NaN	1	0	NaN		NaN	1	0	NaN		NaN	1	0	NaN		22.0339	21.2421	22.4058	20.0558	20.6456	20.9498	20.7923	22.0998	21.1409	21.4572	20.8624	20.1858	1	1	1	27.3	27.3	27.3	8.6227	0.0011346	20.712
Methylosome subunit pICln	CLNS1A	E9PMI6;J3KN38;P54105;E9PJF4	18.259	NaN	1	0	NaN		NaN	1	0	NaN		NaN	1	0	NaN		NaN	1	0	NaN		NaN	1	0	NaN		20.473	21.4514	21.4037	21.2213	20.1245	21.0506	21.0747	20.3087	21.3334	20.4281	21.828	21.1038	3	3	3	36.5	36.5	36.5	18.259	0	53.085
Polyribonucleotide 5-hydroxyl-kinase Clp1	CLP1	Q92989;E9PL17	47.645	0.45932	0.377505	-0.993359	-1.06404		0.74043	0.350175	1.19917	1.61417		1.73036	0.0118773	-2.19253	-3.83079	+	NaN	1	0	NaN		2.72939	0.0011381	3.11132	7.30797	+	21.5103	21.465	23.708	20.6383	20.6932	22.3717	23.3991	23.5471	23.3346	20.1056	19.7144	21.1269	3	3	3	5.9	5.9	5.9	47.645	0.00024474	323.31
Caseinolytic peptidase B protein homolog	CLPB	A0A2R8YDH5;F5H7A5;A0A2R8Y602;F5H392;A0A2R8Y6R5;A0A2U3TZY2;H0YGM0;Q9H078	16.068	NaN	1	0	NaN		NaN	1	0	NaN		NaN	1	0	NaN		NaN	1	0	NaN		NaN	1	0	NaN		21.1597	21.3256	21.59	21.4816	22.3903	20.6123	20.6158	21.6127	21.9284	19.8007	20.7602	19.6974	2	2	2	19.9	19.9	19.9	16.068	0.00023714	323.31
Cleft lip and palate transmembrane protein 1-like protein	CLPTM1L	G5E9Z2;Q96KA5	43.28	NaN	1	0	NaN		NaN	1	0	NaN		NaN	1	0	NaN		0.134837	0.841836	0.373077	0.365712		0.000953339	0.998309	0.00268682	0.00292365		21.5875	21.1453	20.9534	21.5667	20.3579	21.8042	20.7626	20.992	20.863	19.469	20.5462	22.5943	2	2	2	10.6	10.6	10.6	43.28	0	57.222
ATP-dependent Clp protease ATP-binding subunit clpX-like, mitochondrial	CLPX	O76031	69.223	NaN	1	0	NaN		NaN	1	0	NaN		NaN	1	0	NaN		NaN	1	0	NaN		NaN	1	0	NaN		21.5441	22.263	21.9228	22.1794	21.3684	21.4637	21.4706	21.0011	20.7502	19.9295	21.8112	19.7355	1	1	1	2.1	2.1	2.1	69.223	0.0071942	34.526
Clathrin light chain A	CLTA	C9J8P9;P09496;F8WF69	21.102	0.123062	0.831311	0.298064	0.336726		0.128602	0.79911	-0.441146	-0.350418		0.307825	0.521021	0.73921	0.755054		3.11677	0.00667358	2.93218	9.23483	+	1.08547	0.0388654	2.19297	2.30887	+	22.3983	22.3996	24.9178	23.7214	22.9859	23.9027	23.8178	20.9239	23.6506	20.8193	20.3179	20.6762	3	3	3	9.2	9.2	9.2	21.102	0.00024444	323.31
Clathrin light chain B	CLTB	D6RJD1;P09497	13.078	NaN	1	0	NaN		NaN	1	0	NaN		NaN	1	0	NaN		NaN	1	0	NaN		NaN	1	0	NaN		21.5769	21.7412	21.499	20.801	20.3997	21.1655	21.6156	21.5575	21.8719	20.2234	19.4307	20.2046	1	1	1	8	8	8	13.078	0.0011405	323.31
Clathrin heavy chain;Clathrin heavy chain 1	CLTC	A0A087WVQ6;Q00610	192.06	0.619246	0.255467	1.64042	1.37789		0.299143	0.605652	0.863839	0.736701		0.684821	0.152246	0.77658	1.50562		0.122843	0.857878	-0.240407	-0.336185		0.674284	0.144616	-1.01699	-1.48509		22.2681	22.3604	25.685	24.6297	25.8609	24.7442	24.5553	23.639	24.7108	24.9348	24.5303	26.4909	93	93	78	63	63	54.8	192.06	0	139.59
Clusterin;Clusterin beta chain;Clusterin alpha chain;Clusterin	CLU	P10909;H0YC35;H0YAS8;E7ERK6;H0YLK8	52.494	1.59055	0.0361951	1.52127	3.46625	+	0.160552	0.753708	-0.350552	-0.427608		1.26605	0.0309644	1.87182	2.69823	+	0.0403456	0.959795	-0.0202217	-0.118633		1.24575	0.0248804	-1.89204	-2.65328	+	22.2122	21.7341	23.2197	23.9585	23.9161	23.8552	21.1061	21.6155	23.3927	24.1893	23.6159	23.9852	6	6	6	18	18	18	52.494	0	187.24
Clustered mitochondria protein homolog	CLUH	A0A494C0R8;I3L2B0;O75153;K7EIG1	150.46	1.87011	0.0240109	-2.41375	-4.21921	+	0.499849	0.481522	0.551853	1.14426		2.92088	0.00273191	-2.9656	-8.2094	+	0.190173	0.77137	0.45719	0.496796		1.77294	0.00784242	3.42279	3.94646	+	22.9575	23.5424	24.5444	20.895	21.9373	20.9707	24.0498	24.1562	24.4937	20.1179	19.7991	22.5144	17	17	16	18.2	18.2	17.7	150.46	0	32.421
N-acylneuraminate cytidylyltransferase	CMAS	Q8NFW8	48.379	3.33763	0.00601342	-3.38152	-10.5325	+	2.46954	0.0949589	-1.21422	-6.22455		2.35398	0.0054432	-2.1673	-5.78868	+	0.0496308	0.947563	-0.125656	-0.144615		1.15585	0.0319227	2.04165	2.45792	+	24.2014	24.2766	24.2453	20.298	20.8733	21.4074	22.943	22.741	23.3966	20.01	20.3575	22.5881	7	7	7	30.9	30.9	30.9	48.379	0	65.317
Carboxymethylenebutenolidase homolog	CMBL	Q96DG6	28.048	NaN	1	0	NaN		NaN	1	0	NaN		NaN	1	0	NaN		NaN	1	0	NaN		NaN	1	0	NaN		22.1755	21.666	21.6533	21.5393	20.2794	21.1363	21.3953	22.0124	20.7891	20.245	19.9462	20.1733	1	1	1	6.9	6.9	6.9	28.048	0.0022462	323.31
UMP-CMP kinase	CMPK1	P30085;Q5T0D2;A0A494BXC7	22.222	0.0336636	0.950138	0.0545654	0.0996526		1.04112	0.229819	1.20769	2.2165		3.74597	0.00144099	-1.15312	-13.398	+	0.943497	0.140784	-0.91626	-2.01694		0.202567	0.703283	0.23686	0.525154		21.5523	21.9824	23.3526	22.3021	22.4918	22.257	23.5242	23.5729	23.4133	22.9119	22.7303	24.1575	7	7	7	45.4	45.4	45.4	22.222	0	68.363
Cap-specific mRNA (nucleoside-2-O-)-methyltransferase 1	CMTR1	Q8N1G2	95.32	0.750961	0.186407	-1.46398	-1.63478		1.15183	0.198443	2.21511	2.44932		4.2159	0.00145946	-3.67909	-17.6278	+	NaN	1	0	NaN		3.35789	0.000204255	3.73333	10.6597	+	22.8158	21.2054	24.2796	21.0957	21.5026	21.3105	24.6904	24.9682	25.2874	21.5509	20.6391	21.5561	16	16	16	28.3	28.3	28.3	95.32	0	27.48
Cellular nucleic acid-binding protein	CNBP	P62633	19.463	0.292527	0.583775	0.71268	0.722654		0.0808042	0.8695	-0.159841	-0.228829		0.374807	0.414004	0.87252	0.893931		0.788402	0.202196	1.47714	1.70823		0.517393	0.237087	0.604617	1.17879		21.3512	21.5213	22.9408	20.9724	23.6998	23.2791	21.4872	21.1241	22.7224	21.1271	21.489	20.9038	4	4	4	25.4	25.4	25.4	19.463	0	53.338
Cytosolic non-specific dipeptidase	CNDP2	Q96KP4;J3QKT2;J3KSV5;A0A087WYZ1;J3QR27;J3QLU1;A0A087WVS2;J3QKQ0;J3QRD0	52.878	0.0611614	0.91286	-0.137965	-0.176282		1.7473	0.145053	2.16829	3.87655		1.83737	0.0103896	-2.30626	-4.12592	+	0.0692909	0.922497	0.160587	0.198234		1.83921	0.00645757	2.46684	4.13113	+	21.115	21.1907	22.8123	20.4672	22.215	22.0219	23.7737	23.8169	24.0322	20.91	20.7262	22.5862	9	9	9	26.7	26.7	26.7	52.878	0	199.69
Calponin;Calponin-2	CNN2	B4DUT8;Q99439;H3BVI6;B4DDF4;A0A087X271;K7ES69	35.943	2.1466	0.0174508	-4.47735	-5.06906	+	0.247211	0.655541	-0.150593	-0.624818		2.12669	0.00764278	-4.32676	-5.00389	+	0.0126347	0.988333	0.0576789	0.0382428		1.61119	0.0103159	4.38444	3.51864	+	26.937	27.1289	27.6494	21.0484	23.686	23.5487	26.882	27.2721	27.1093	23.2012	20.3488	24.5601	14	14	13	59.1	59.1	59.1	35.943	0	162.83
Calponin-3	CNN3	Q15417	36.413	4.00983	0.0085	-5.64748	-15.6335	+	0.414375	0.528388	-0.453407	-0.974144		3.24193	0.00165605	-5.19408	-9.95057	+	0.166589	0.803104	-0.662719	-0.441881		NaN	1	0	NaN		27.0721	26.5505	26.4482	21.6346	20.6172	20.8766	26.0022	27.0589	25.6495	20.3179	20.1578	24.6408	12	11	3	48.9	48.9	13.4	36.413	0	41.022
Calponin	CNN3	E9PDU6	20.208	NaN	1	0	NaN		NaN	1	0	NaN		NaN	1	0	NaN		NaN	1	0	NaN		1.38359	0.0168397	4.53136	2.96513	+	20.9751	22.0402	21.3647	21.7976	20.2728	20.4909	22.0299	20.9561	21.8677	21.0025	20.8574	19.9061	9	1	1	69.2	11.9	11.9	20.208	0.0046399	323.31
CCR4-NOT transcription complex subunit 1	CNOT1	A5YKK6	266.94	0.121682	0.832482	0.240506	0.3333		0.514809	0.471325	0.715857	1.17371		0.384832	0.399553	-0.47535	-0.914365		1.76636	0.0284823	3.79616	3.92844	+	2.06967	0.00393588	4.27151	4.82084	+	24.4235	23.4416	25.374	24.0581	25.5534	24.3492	25.2064	24.6685	25.5119	19.5542	20.5608	22.4573	37	37	37	19.8	19.8	19.8	266.94	0	323.31
CCR4-NOT transcription complex subunit 10	CNOT10	H7C1X9;Q9H9A5	23.718	NaN	1	0	NaN		NaN	1	0	NaN		NaN	1	0	NaN		NaN	1	0	NaN		NaN	1	0	NaN		21.0769	21.9737	21.1335	19.4542	20.3388	20.2662	20.7371	20.8854	21.7353	21.043	21.5345	20.8421	1	1	1	5.7	5.7	5.7	23.718	0.0098903	67.086
CCR4-NOT transcription complex subunit 11	CNOT11	Q9UKZ1;H7C0C7	55.215	NaN	1	0	NaN		NaN	1	0	NaN		NaN	1	0	NaN		NaN	1	0	NaN		NaN	1	0	NaN		21.1623	22.2979	21.9606	21.5793	20.367	20.2794	21.4663	21.9871	22.036	21.2898	20.6228	20.2334	2	2	2	8.2	8.2	8.2	55.215	0.0048565	82.599
CCR4-NOT transcription complex subunit 2	CNOT2	F8VUB4;F8VV52;Q9NZN8;F8VRS8	57.419	0.0817425	0.884195	0.284728	0.231298		0.19334	0.708536	0.514839	0.504073		0.0646318	0.913396	-0.230111	-0.18569		1.08193	0.106129	2.55792	2.30144		1.47929	0.0132146	2.78803	3.19155	+	22.1039	22.2825	24.3331	24.0701	21.1922	24.3115	24.1544	21.9629	24.1466	19.71	21.3289	20.861	8	8	8	26.7	26.7	26.7	57.419	0	72.578
CCR4-NOT transcription complex subunit 3	CNOT3	H7C3F5;A0A2H2FJL5;B7Z6J7;O75175;H0Y5X7;A0A2R8Y4W0	58.866	0.737654	0.191139	1.86669	1.60874		1.00552	0.241858	2.48766	2.14316		2.22217	0.00628635	-0.620967	-5.32247	+	3.54124	0.005	3.63019	11.8792	+	3.80163	0	4.25116	13.8422	+	21.2322	21.0582	24.6148	24.3249	24.0647	24.1156	24.9596	24.7135	24.695	21.1259	20.1985	20.2902	8	8	8	19.1	19.1	19.1	58.866	0	185.85
CCR4-NOT transcription complex subunit 4	CNOT4	O95628	63.509	0.681759	0.218928	-1.05509	-1.49965		0.455752	0.506578	0.737406	1.05694		3.08818	0.002304	-1.7925	-9.07817	+	NaN	1	0	NaN		1.91452	0.00495719	1.73415	4.3481	+	22.7926	23.2366	20.9911	21.0417	21.244	21.5692	22.8665	23.2959	23.0701	21.5217	20.616	21.8923	5	5	5	11.7	11.7	11.7	63.509	0	96.143
CCR4-NOT transcription complex subunit 7	CNOT7	Q9UIV1	32.745	0.0823872	0.883832	0.226106	0.232992		1.8672	0.130869	1.7721	4.21085		0.772442	0.118329	-1.546	-1.67688		0.829677	0.182891	1.97619	1.78959		2.19287	0.00319668	3.52219	5.22307	+	21.5569	21.7957	20.596	21.161	23.2538	20.2121	22.6942	23.178	23.3927	19.7423	18.3767	20.5793	5	5	5	20.4	20.4	20.4	32.745	0	55.55
2,3-cyclic-nucleotide 3-phosphodiesterase	CNP	P09543	47.578	NaN	1	0	NaN		NaN	1	0	NaN		NaN	1	0	NaN		0.406147	0.471656	-1.01167	-0.957557		0.0111984	0.986621	0.0376809	0.0339491		21.2028	21.3344	21.8093	20.3813	20.4109	20.9683	20.9042	22.2361	21.7682	19.8252	21.5466	23.4237	5	5	5	19.7	19.7	19.7	47.578	0	221.82
Protein canopy homolog 2	CNPY2	F8W031;F8VXJ7;Q9Y2B0;F8W1K5;F8VP03	29.224	NaN	1	0	NaN		NaN	1	0	NaN		NaN	1	0	NaN		0.911552	0.15146	-1.51107	-1.95262		0.80378	0.0961063	-1.34736	-1.73849		21.6827	21.4259	20.7169	21.4516	21.2751	20.92	21.311	21.6875	21.1392	21.2603	23.7926	23.1269	6	6	5	29.3	29.3	25.9	29.224	0	120.82
Consortin	CNST	Q6PJW8	79.596	3.76968	0.00658824	8.16388	13.5855	+	NaN	1	0	NaN		4.64371	0	7.98024	22.5972	+	1.43846	0.0500802	6.66936	3.09389	+	0.241593	0.628187	-1.31087	-0.612471		22.3111	21.0956	20.5703	28.9312	29.5402	29.9973	21.835	21.439	21.2539	20.369	27.0704	21.0212	1	1	1	1.5	1.5	1.5	79.596	0.0024647	37.901
Centlein	CNTLN	Q9NXG0	161.57	2.09329	0.0185855	2.82278	4.89602	+	0.520454	0.46756	0.964914	1.1848		0.927532	0.075739	1.85786	1.98474		0.867497	0.169426	1.03368	1.8646		0.443081	0.302758	-0.824179	-1.03169		20.767	21.5974	21.0397	25.0009	23.3974	23.4741	22.8716	22.8814	20.5459	23.1336	22.5526	23.0852	31	31	31	29.8	29.8	29.8	161.57	0	7.4879
Bifunctional coenzyme A synthase;Phosphopantetheine adenylyltransferase;Dephospho-CoA kinase	COASY	Q13057	62.328	NaN	1	0	NaN		0.313209	0.594574	0.272277	0.766388		1.48231	0.0186731	-1.29305	-3.19883	+	2.51447	0.0100426	-2.11864	-6.40128	+	0.922028	0.0669895	-0.825583	-1.97366		21.8733	21.8358	21.5303	20.4625	21.1655	20.549	22.5661	21.4008	22.0893	22.9594	22.3724	23.2012	11	11	11	36.2	36.2	36.2	62.328	0	51.492
Protein cordon-bleu	COBL	O75128;H7C1N2;J3KR05	135.62	2.78111	0.0106844	-3.14467	-7.54227	+	1.3599	0.172628	0.703931	2.91038		3.20307	0.00199385	-3.8486	-9.723	+	1.43803	0.0500889	1.39578	3.09285	+	4.21768	0	5.24438	17.646	+	24.9385	24.3086	24.8307	22.1443	20.8739	21.6257	25.5163	25.5631	25.1103	20.3122	20.5008	19.6435	28	28	28	35.9	35.9	35.9	135.62	0	104.83
Cordon-bleu protein-like 1	COBLL1	A0A0X1KG75;A0A0D9SG04;Q53SF7;A0A0B4J1Z0	128.61	3.37041	0.00635461	-3.21198	-10.739	+	0.283081	0.620666	-0.192814	-0.7025		3.10143	0.00203774	-3.01917	-9.15044	+	NaN	1	0	NaN		2.38896	0.00261101	3.7377	5.91784	+	24.2812	24.2343	23.7578	20.3862	21.0783	21.1729	23.9864	24.2234	23.4851	20.2287	19.1013	21.1518	10	10	10	15.3	15.3	15.3	128.61	0	295.22
Conserved oligomeric Golgi complex subunit 1	COG1	Q8WTW3;A0A087WVI0;E9PBL8;J3QKY9;J3QLT5	108.98	1.35946	0.0533087	1.3595	2.90938		0.151565	0.766794	0.330053	0.406183		0.642445	0.173211	1.02945	1.42307		2.1829	0.0171542	3.02679	5.18959	+	1.06137	0.0418413	1.99735	2.25852	+	21.534	21.3862	22.7181	23.5657	22.8706	23.2805	22.9517	22.8556	20.8212	19.1194	20.8113	20.7058	4	4	4	6.7	6.7	6.7	108.98	0	12.277
Conserved oligomeric Golgi complex subunit 2	COG2	Q14746;B7Z2Y2	83.207	NaN	1	0	NaN		NaN	1	0	NaN		NaN	1	0	NaN		NaN	1	0	NaN		NaN	1	0	NaN		21.6935	21.9576	21.2685	20.0925	20.9293	19.5938	21.4635	21.1409	21.884	21.2516	19.6413	21.2367	3	3	3	4.9	4.9	4.9	83.207	0	58.17
Conserved oligomeric Golgi complex subunit 3	COG3	Q96JB2	94.095	0.562218	0.291773	-0.803373	-1.26664		0.352982	0.56624	-0.533037	-0.849157		NaN	1	0	NaN		NaN	1	0	NaN		NaN	1	0	NaN		21.2925	22.1966	23.4438	21.7131	21.3137	21.496	21.9069	21.7662	21.6607	20.481	19.8362	21.5616	4	4	4	8	8	8	94.095	0	323.31
Conserved oligomeric Golgi complex subunit 4	COG4	E9PRT5;H3BSD2;H3BMV9;A0A6I8PIQ6;A0A0A0MS45;J3KNI1;Q9H9E3	10.707	NaN	1	0	NaN		NaN	1	0	NaN		NaN	1	0	NaN		NaN	1	0	NaN		NaN	1	0	NaN		21.6171	22.0206	21.9812	20.9951	20.5398	20.4169	21.3998	21.4979	21.3228	19.7651	21.0361	20.5934	1	1	1	15.6	15.6	15.6	10.707	0.0011364	323.31
Conserved oligomeric Golgi complex subunit 7	COG7	P83436	86.343	NaN	1	0	NaN		NaN	1	0	NaN		NaN	1	0	NaN		NaN	1	0	NaN		NaN	1	0	NaN		21.2862	20.7998	21.0612	20.4738	21.5383	20.7754	22.0666	21.5638	21.6191	20.701	20.2909	20.3916	1	1	1	2.2	2.2	2.2	86.343	0.00024213	14.84
Conserved oligomeric Golgi complex subunit 8	COG8	H3BQV3;Q96MW5;H3BUN2;B4DYU2	60.438	NaN	1	0	NaN		NaN	1	0	NaN		NaN	1	0	NaN		NaN	1	0	NaN		NaN	1	0	NaN		21.127	21.4458	21.5578	21.6006	20.838	21.7475	21.1187	21.3973	22.5308	20.3601	21.567	20.6161	2	2	2	9.7	9.7	9.7	60.438	0	323.31
Coilin	COIL	P38432	62.608	1.58274	0.0361794	2.46468	3.44652	+	1.61074	0.156701	2.03677	3.5175		0.397218	0.382704	0.427918	0.939502		2.78367	0.00904225	-3.76251	-7.554	+	4.00835	0	-4.19042	-15.62	+	20.8236	21.1352	22.6538	24.7885	23.2748	23.9434	23.8173	23.5049	23.4007	27.3866	28.2021	27.7056	24	24	24	45	45	45	62.608	0	323.31
Collagen alpha-1(XXV) chain;Collagen-like Alzheimer amyloid plaque component	COL25A1	E9PNV9;A8MWQ5;A0A2R8Y760;Q9BXS0	51.175	NaN	1	0	NaN		NaN	1	0	NaN		NaN	1	0	NaN		NaN	1	0	NaN		NaN	1	0	NaN		22.2778	22.1607	21.2423	21.4565	21.191	21.0437	20.6918	20.736	21.5488	20.5584	20.9643	20.2073	1	1	1	3.2	3.2	3.2	51.175	0.0011558	323.31
Collagen type IV alpha-3-binding protein	COL4A3BP	A0A2R8YFI2;A0A2R8YEA4;A0A2R8YE59;A0A2R8Y5H3;A0A2U3TZL3;A0A2R8Y7Q9;A0A2R8YEK8;A0A2R8YE18;A0A2R8Y5S9;A0A2R8Y7C5;Q9Y5P4;A0A2R8YFA1	35.381	NaN	1	0	NaN		NaN	1	0	NaN		NaN	1	0	NaN		NaN	1	0	NaN		NaN	1	0	NaN		21.7484	21.3558	21.1774	19.8504	21.2562	21.3373	20.4205	20.6744	21.5101	19.3606	19.6746	21.4396	3	3	3	13.8	13.8	13.8	35.381	0	39.809
Collagen alpha-1(V) chain	COL5A1	P20908	183.56	3.12719	0.00846701	-1.58203	-9.29249	+	0.0626817	0.896847	0.04039	0.18041		2.68435	0.00426087	-1.62242	-7.1092	+	2.74999	0.00910204	-3.27445	-7.40051	+	1.62233	0.0103908	-1.65203	-3.54713	+	22.1331	21.8043	22.17	20.2052	20.5698	20.5864	22.2022	22.3262	21.7003	23.5303	23.1121	24.5424	12	12	12	10.9	10.9	10.9	183.56	0	301.54
Collagen alpha-1(VI) chain	COL6A1	A0A804HJ28;A0A087X0S5;P12109	43.319	NaN	1	0	NaN		NaN	1	0	NaN		NaN	1	0	NaN		NaN	1	0	NaN		NaN	1	0	NaN		21.4648	21.6037	20.6394	20.8082	21.3631	21.5321	20.9327	22.044	21.6195	21.3636	20.5308	20.5975	1	1	1	4	4	4	43.319	0.0048533	9.7963
Procollagen galactosyltransferase 1	COLGALT1	Q8NBJ5	71.635	NaN	1	0	NaN		NaN	1	0	NaN		NaN	1	0	NaN		1.29602	0.0670504	-1.39089	-2.76518		0.643929	0.157453	-0.711505	-1.42596		20.4057	21.8469	21.7055	21.3727	21.0061	20.602	22.0987	21.4835	21.4368	21.5088	22.6344	23.0103	10	10	10	20.7	20.7	20.7	71.635	0	323.31
COMM domain-containing protein 1	COMMD1	E9PE85;Q8N668	10.532	NaN	1	0	NaN		NaN	1	0	NaN		NaN	1	0	NaN		NaN	1	0	NaN		NaN	1	0	NaN		20.9659	21.7834	20.51	21.0557	20.8553	20.7634	20.977	21.7475	21.9343	19.3962	19.328	21.6887	1	1	1	35.7	35.7	35.7	10.532	0	277.99
COMM domain-containing protein 2	COMMD2	Q86X83	22.745	NaN	1	0	NaN		NaN	1	0	NaN		NaN	1	0	NaN		NaN	1	0	NaN		NaN	1	0	NaN		22.2624	22.2776	21.291	20.8021	20.1421	19.4599	21.5876	22.9196	21.0858	19.5483	20.6163	20.5772	1	1	1	12.1	12.1	12.1	22.745	0	131.77
Polycomb complex protein BMI-1	COMMD3-BMI1;BMI1	R4GMX3;P35226	53.293	NaN	1	0	NaN		NaN	1	0	NaN		NaN	1	0	NaN		NaN	1	0	NaN		NaN	1	0	NaN		21.2432	22.0597	22.4297	20.8701	21.4113	20.8921	22.7516	21.0615	21.8541	21.0602	19.6149	20.2991	3	3	2	11.7	11.7	7	53.293	0	304.03
COMM domain-containing protein 4	COMMD4	A0A0B4J287;Q9H0A8	19.382	NaN	1	0	NaN		NaN	1	0	NaN		NaN	1	0	NaN		NaN	1	0	NaN		NaN	1	0	NaN		21.7673	22.2186	20.7975	22.4627	20.7262	22.2141	20.5783	21.5998	20.5282	19.7276	20.8044	20.8113	1	1	1	17.5	17.5	17.5	19.382	0	79.018
COMM domain-containing protein 8	COMMD8	Q9NX08	21.09	NaN	1	0	NaN		NaN	1	0	NaN		NaN	1	0	NaN		NaN	1	0	NaN		NaN	1	0	NaN		21.5745	22.6702	22.0342	21.2849	20.8151	21.531	21.2594	21.0602	21.1288	20.3674	19.6556	20.1546	2	2	2	24	24	24	21.09	0.00070028	42.127
COMM domain-containing protein 9	COMMD9	Q9P000;E9PJ95	21.819	1.55358	0.0366894	-1.4136	-3.37351	+	0.603979	0.425126	0.559079	1.34814		4.34173	0	-1.97268	-18.9657	+	0.524518	0.36088	-0.655645	-1.19279		1.1336	0.0343743	1.31703	2.41044	+	21.3096	21.2729	22.5218	20.2029	20.203	20.4577	22.2137	22.3797	22.1882	20.3406	20.4625	22.0274	2	2	2	11.6	11.6	11.6	21.819	0	2.8285
Catechol O-methyltransferase	COMT	P21964;A0A7I2V370;E7EMS6	30.037	NaN	1	0	NaN		NaN	1	0	NaN		NaN	1	0	NaN		1.19144	0.0807188	-1.94462	-2.53455		0.564895	0.203109	-1.07495	-1.27187		21.7882	22.1358	20.1506	20.7626	20.0432	20.5564	21.2817	22.061	20.6287	20.9354	22.9791	23.2816	5	5	5	34.7	34.7	34.7	30.037	0	97.359
Coatomer subunit alpha;Xenin;Proxenin	COPA	P53621;A0A3B3IS84;A0A3B3ISC6;A0A3B3IT15;A0A3B3IU89	138.34	1.00833	0.108062	1.03728	2.14892		1.41836	0.169485	1.4921	3.0464		1.7952	0.0108862	-0.454823	-4.00785	+	0.0208768	0.978239	-0.00542641	-0.062629		1.69797	0.00937114	0.449397	3.74431	+	24.1835	24.3964	25.7169	25.758	25.9117	25.7389	26.3878	26.3229	26.0624	25.7941	25.6996	25.9311	50	50	50	53.4	53.4	53.4	138.34	0	209.85
Coatomer subunit beta	COPB1	P53618;E9PP73	107.14	0.404959	0.4355	-0.918673	-0.955157		1.00233	0.242588	-1.12464	-2.13662		0.0766712	0.8957	0.20597	0.217911		1.28049	0.068444	-2.67558	-2.7304		2.17309	0.00332897	-2.88155	-5.15679	+	21.5257	22.3022	22.8819	20.6973	23.0506	20.2058	21.7907	20.9229	20.6222	23.5041	23.6145	24.8619	15	15	15	28.2	28.2	28.2	107.14	0	166.53
Coatomer subunit beta	COPB2	H0Y938;H0YAC7;P35606;A0A7I2V258	101.53	1.01501	0.106706	-1.57524	-2.16263		1.29924	0.176399	1.28389	2.77243		2.10924	0.00764381	-2.85913	-4.94733	+	0.47325	0.405778	-1.19709	-1.09169		0.817432	0.0924175	1.66204	1.7654		22.383	22.2593	23.6769	21.5368	20.0855	21.9712	24.0688	23.8875	24.2145	22.3408	20.8003	24.0437	28	28	28	42.5	42.5	42.5	101.53	0	55.395
Coatomer subunit epsilon	COPE	O14579;M0QXB4	34.482	0.887124	0.139408	1.02848	1.90372		1.25356	0.182058	1.37656	2.67054		0.51433	0.252787	-0.348085	-1.17277		0.920271	0.148697	0.506405	1.97013		1.89029	0.00523823	0.85449	4.27743	+	24.251	23.3445	25.021	25.2433	24.8154	25.6432	25.5347	25.9077	25.3037	24.7955	24.5407	24.8464	21	21	21	78.2	78.2	78.2	34.482	0	74.461
Coatomer subunit gamma-1	COPG1	Q9Y678	97.717	0.865337	0.144941	1.64032	1.8603		0.657051	0.390559	1.27658	1.45152		1.74934	0.0116125	0.363741	3.88208	+	0.985682	0.128647	0.519936	2.10258		0.260291	0.588305	0.156195	0.653367		21.8116	23.3406	24.8535	25.0008	25.0996	24.8262	24.5627	24.7096	24.5631	24.2618	24.1836	24.9214	28	28	26	48.6	48.6	45.3	97.717	0	323.31
Coatomer subunit gamma-2	COPG2	Q9UBF2	97.621	NaN	1	0	NaN		NaN	1	0	NaN		NaN	1	0	NaN		NaN	1	0	NaN		NaN	1	0	NaN		21.3987	22.8548	21.0261	21.1864	21.4997	21.7213	20.7731	22.2374	20.9699	20.3853	20.8337	22.2252	4	2	2	7.6	4.2	4.2	97.621	0.00024231	71.462
Coordinator of PRMT5 and differentiation stimulator	COPRS	J3QRX9;J3QRX4;Q9NQ92	7.2945	NaN	1	0	NaN		NaN	1	0	NaN		NaN	1	0	NaN		NaN	1	0	NaN		NaN	1	0	NaN		22.497	21.8408	21.6038	21.2343	20.1564	20.5435	21.4204	21.7299	20.603	19.9348	19.4148	20.1809	1	1	1	38.2	38.2	38.2	7.2945	0	84.287
COP9 signalosome complex subunit 2	COPS2	B4DIH5;P61201;H0YKU5	44.228	0.325656	0.538964	-0.958619	-0.792468		0.261659	0.642582	0.707656	0.656337		1.07941	0.0493267	-1.66628	-2.29616	+	0.543065	0.345221	-1.27896	-1.22916		0.164954	0.767446	0.387319	0.438025		20.7579	20.9756	23.9345	21.3714	21.757	19.6637	22.8837	22.98	21.9272	20.7566	22.2856	23.5868	8	8	8	36.9	36.9	36.9	44.228	0	323.31
COP9 signalosome complex subunit 3	COPS3	Q9UNS2;H7C3P9	47.873	0.984863	0.114369	-1.5059	-2.10091		0.770991	0.33973	1.18011	1.67403		4.33666	0	-2.68601	-18.9099	+	NaN	1	0	NaN		3.21023	0.000622061	2.28355	9.76456	+	21.7166	21.514	23.7193	20.6615	20.6884	21.0823	23.4887	23.4302	23.5714	20.8901	21.0906	21.6589	5	5	5	23.9	23.9	23.9	47.873	0	82.855
COP9 signalosome complex subunit 4	COPS4	D6RFN0;Q9BT78;D6RD63;D6RAX7	49.684	1.64073	0.0337103	-1.90193	-3.59449	+	0.102159	0.835782	-0.217716	-0.284163		1.13128	0.0427594	-1.68422	-2.40553	+	1.86832	0.0241969	-1.9076	-4.21405	+	0.113237	0.845837	-0.223385	-0.312204		22.753	21.6447	23.0787	20.665	20.0326	21.0729	22.6492	21.0428	23.1313	21.9757	22.3907	23.127	8	8	8	27.9	27.9	27.9	49.684	0	297.3
COP9 signalosome complex subunit 5	COPS5	Q92905;E5RHH5	37.578	NaN	1	0	NaN		NaN	1	0	NaN		NaN	1	0	NaN		NaN	1	0	NaN		NaN	1	0	NaN		20.6905	22.4165	21.1897	20.5973	20.767	19.7627	20.9578	22.2693	21.8768	20.9582	21.1685	20.7725	3	3	3	11.4	11.4	11.4	37.578	0	122.35
COP9 signalosome complex subunit 6	COPS6	Q7L5N1;E7EM64;H7C3T0	36.163	1.05027	0.0984848	-1.55512	-2.23546		1.01471	0.239556	-1.29709	-2.16203		NaN	1	0	NaN		NaN	1	0	NaN		NaN	1	0	NaN		22.2833	21.3101	23.377	21.2917	20.9276	20.0858	21.0505	21.1149	20.9138	21.4083	19.6484	18.6533	3	3	3	15.9	15.9	15.9	36.163	0	33.195
COP9 signalosome complex subunit 7a	COPS7A	Q9UBW8;F5H7C6;F5GYF7;F5H248	30.276	NaN	1	0	NaN		NaN	1	0	NaN		NaN	1	0	NaN		0.288238	0.630409	0.821442	0.713516		0.122674	0.834434	0.360384	0.335765		21.7871	22.8906	20.735	21.3184	20.6767	22.2626	20.5752	21.0709	21.2284	19.7115	19.3824	22.6995	4	4	4	26.5	26.5	26.5	30.276	0	136.89
COP9 signalosome complex subunit 7b	COPS7B	J3KQ34;J3QT95;A0A087X1P5;J3KQ41;Q9H9Q2	26.424	NaN	1	0	NaN		NaN	1	0	NaN		NaN	1	0	NaN		NaN	1	0	NaN		NaN	1	0	NaN		21.5847	21.1892	21.0126	20.3485	22.0971	20.3757	21.9991	21.3559	22.4211	20.8652	19.3931	21.0675	2	2	2	12.2	12.2	12.2	26.424	0.00023901	29.942
COP9 signalosome complex subunit 8	COPS8	Q99627;H7C3S9;E9PGT6	23.225	1.36045	0.0532433	-1.16858	-2.91164		0.00522921	0.990612	-0.0121428	-0.0159589		0.749735	0.126272	-1.15644	-1.63238		NaN	1	0	NaN		0.218497	0.673518	0.486814	0.56114		21.5897	21.3261	22.4676	20.4845	20.3634	21.0298	20.4384	22.6121	22.2967	22.2937	20.4345	21.1584	4	4	4	32.1	32.1	32.1	23.225	0	267.3
Coatomer subunit zeta-1	COPZ1	F8VVA7;P61923;F8W651;F8VYZ4;F8VXB1;F8VUC5;F8W156	22.34	3.81473	0.00711111	-7.0085	-13.9488	+	1.81826	0.137741	-1.85819	-4.07212		3.04576	0.00246076	-5.15031	-8.85024	+	2.37321	0.0129444	-3.89876	-5.85936	+	0.92644	0.0659337	1.25155	1.98254		27.3984	27.7299	26.881	21.1183	20.2582	19.6074	25.1999	26.2367	24.9981	23.7355	23.7153	25.2292	7	7	7	48.5	48.5	48.5	22.34	0	27.503
Coronin-1B	CORO1B	Q9BR76	54.234	0.0557833	0.9192	-0.202388	-0.161591		1.14394	0.198993	2.36904	2.43246		1.46714	0.0189973	-2.57142	-3.1623	+	1.12634	0.0954133	2.17941	2.39503		3.31943	0.000196721	4.75083	10.4194	+	21.3894	22.0745	24.5604	23.0259	20.8948	23.4966	25.3304	24.9003	24.9008	20.2129	19.5865	21.0796	14	14	14	41.9	41.9	41.9	54.234	0	85.874
Coronin-1C	CORO1C	Q9ULV4	53.248	0.476616	0.359947	-0.624108	-1.09836		1.21361	0.187994	1.51637	2.58275		3.12496	0.0021	-2.14048	-9.28012	+	2.73286	0.00877377	-2.39591	-7.32346	+	0.287326	0.534037	-0.255431	-0.711571		25.0573	25.4209	26.8717	25.0144	25.0546	25.4086	27.121	27.0913	27.6867	27.7895	27.9204	26.9554	23	23	3	51.5	51.5	11.2	53.248	0	298.13
Coronin	CORO1C	B4E3S0;H0YHL7	41.603	NaN	1	0	NaN		0.499996	0.481737	0.657169	1.14455		2.05748	0.00784158	-2.21694	-4.78239	+	0.476324	0.402662	-1.2619	-1.09778		0.325002	0.462796	0.955039	0.791103		22.2282	21.3884	22.7351	20.4963	20.2482	20.9278	22.9381	21.981	23.4041	20.6014	24.0816	20.775	22	2	2	58.8	7	7	41.603	0	12.217
Coronin-2A	CORO2A	Q92828	59.763	0.389102	0.454236	-0.796616	-0.923044		0.0869462	0.860111	0.165177	0.244925		NaN	1	0	NaN		NaN	1	0	NaN		NaN	1	0	NaN		21.4213	20.8363	23.0216	21.1893	19.8928	21.8073	21.7857	21.7297	22.2593	21.4785	19.4848	21.0882	4	3	3	7.2	5.9	5.9	59.763	0	95.067
Coronin;Coronin-7	CORO7-PAM16;CORO7	A0A0A6YYL4;P57737	114.16	1.64171	0.0337024	1.22106	3.59703	+	1.94993	0.126108	1.90162	4.45286		0.824932	0.102727	-0.680564	-1.78021		3.87035	0.0063662	3.01822	14.4102	+	3.42648	0	3.69878	11.1013	+	22.7382	21.8668	22.6372	23.2512	23.9163	23.7379	23.9612	24.968	24.0179	20.4857	20.6964	20.6687	14	14	13	26.2	26.2	24.5	114.16	0	168.37
Cytochrome c oxidase subunit 4 isoform 1, mitochondrial	COX4I1	P13073;H3BNI5;Q86WV2;H3BN72;H3BNV9	19.576	NaN	1	0	NaN		NaN	1	0	NaN		NaN	1	0	NaN		NaN	1	0	NaN		NaN	1	0	NaN		20.6445	21.2499	22.1549	20.5474	21.1426	20.0543	20.6099	21.2555	22.1086	21.3222	20.1809	21.0326	2	2	2	13.6	13.6	13.6	19.576	0.0011335	27.992
Carboxypeptidase A4	CPA4	B7Z5J4;Q9UI42	35.634	0.440659	0.39571	1.01181	1.02685		NaN	1	0	NaN		0.225886	0.656735	0.597473	0.577665		0.514843	0.368697	1.36849	1.17378		0.452176	0.293074	0.771018	1.04982		21.6769	21.2055	21.1801	21.219	24.2988	21.5801	22.4608	21.546	21.2987	21.8885	19.747	21.3569	2	2	2	10.7	10.7	10.7	35.634	0	248.39
Carboxypeptidase D	CPD	O75976	152.93	2.77671	0.0106139	2.3809	7.52205	+	1.51951	0.161481	1.1128	3.28936		2.41557	0.00514361	1.2681	6.01768	+	3.41201	0.00616794	2.16809	11.0067	+	1.75851	0.00806009	0.899993	3.907	+	21.1937	21.8029	20.8	23.4875	23.888	23.5638	22.7195	22.2347	22.1809	21.7864	21.3226	21.3261	7	7	7	7	7	7	152.93	0	59.931
Cytoplasmic polyadenylation element-binding protein 2	CPEB2	A0A5K1VW61;A0A5K1VW79;A0A5K1VW93;Q7Z5Q1;A0A5K1VW71;H0Y9D9	105.58	NaN	1	0	NaN		1.972	0.125416	1.4524	4.51908		3.93126	0.0009	-2.6617	-14.9325	+	NaN	1	0	NaN		2.25482	0.0028537	2.14167	5.43501	+	22.3659	21.4939	21.3641	20.3711	20.8631	20.3617	23.0632	23.2757	23.2422	20.8245	20.5224	21.8092	6	3	3	9.4	4.8	4.8	105.58	0	29.313
Cytoplasmic polyadenylation element-binding protein 4	CPEB4	B7ZLQ8;Q17RY0;A0A590UJI5;E5RFP2;E5RJM0	77.296	2.3523	0.0143299	-2.77991	-5.78251	+	0.256792	0.64702	-0.175825	-0.645756		2.51128	0.00459091	-2.60409	-6.38859	+	NaN	1	0	NaN		4.7886	0	3.00327	24.5749	+	24.1215	23.5168	23.2261	20.8805	21.5174	20.1266	23.3167	23.4741	23.546	20.5955	20.2498	20.4817	7	7	4	14.9	14.9	8.4	77.296	0	28.277
Carboxypeptidase M	CPM	P14384	50.513	NaN	1	0	NaN		NaN	1	0	NaN		NaN	1	0	NaN		NaN	1	0	NaN		NaN	1	0	NaN		20.7529	21.79	21.1532	21.9541	20.5637	20.761	21.5384	21.5746	20.8438	19.1751	20.1866	20.915	1	1	1	6.1	6.1	6.1	50.513	0.0031208	252.43
Copine-1	CPNE1	Q99829;B0QZ18;F2Z2V0;A6PVH9;E7ENH5	59.058	0.669062	0.225486	-1.7274	-1.47492		0.739686	0.349865	1.89454	1.61272		4.32092	0	-3.62194	-18.7378	+	0.129668	0.847704	-0.597417	-0.353041		0.827215	0.0892808	3.02452	1.78473		20.3311	22.8309	24.3246	20.6136	20.6853	21.0054	24.5597	24.5221	24.0885	20.6225	18.8852	24.5889	11	11	11	31.5	31.5	31.5	59.058	0	34.253
Copine-3	CPNE3	O75131	60.13	NaN	1	0	NaN		0.0323803	0.946789	-0.0730337	-0.0959794		0.652688	0.166604	-1.05652	-1.44302		0.940173	0.141753	-1.38666	-2.01022		0.119871	0.837716	-0.330142	-0.328797		21.8877	21.3079	21.9865	20.5128	20.6298	20.6508	21.002	20.8475	23.1134	22.5545	20.614	22.7849	5	4	4	11	11	11	60.13	0	100.29
Copine-8	CPNE8	E7ENV7;Q86YQ8	62.233	0.170822	0.766002	-0.440573	-0.451836		0.00198286	0.996288	-0.00570679	-0.00607378		0.286671	0.55576	-0.434867	-0.710173		1.96539	0.0217303	-2.14325	-4.49915	+	1.89285	0.0051595	-1.70838	-4.28486	+	20.5317	21.8765	23.486	22.4367	20.8682	21.2677	21.7649	22.7136	21.3987	23.5261	23.7004	23.7758	12	12	11	29.5	29.5	29.5	62.233	0	94.785
Carbamoyl-phosphate synthase [ammonia], mitochondrial	CPS1	P31327	164.94	1.62774	0.0341955	3.75895	3.56103	+	0.725181	0.355216	1.84108	1.58436		1.6152	0.0148391	1.91787	3.5289	+	1.5323	0.0428585	0.687234	3.32082	+	1.0957	0.0378476	-1.23064	-2.33033	+	20.5896	21.6716	24.1111	26.0627	26.0477	25.5388	24.5706	24.3851	22.9398	25.3384	25.2803	24.9687	64	64	62	58.9	58.9	57.9	164.94	0	47.75
Cleavage and polyadenylation specificity factor subunit 1	CPSF1	Q10570	160.88	0.397508	0.443782	-0.832207	-0.94009		1.05853	0.226762	1.52499	2.25261		1.8252	0.0105909	-2.3572	-4.0916	+	1.51145	0.0436118	2.33916	3.26962	+	3.39168	0.000213333	4.69635	10.8752	+	24.8048	23.9857	26.2906	25.3354	23.5237	23.7254	26.5499	26.4539	26.6523	21.074	22.5488	21.9441	46	46	46	43.7	43.7	43.7	160.88	0	9.4606
Cleavage and polyadenylation specificity factor subunit 2	CPSF2	Q9P2I0	88.486	1.43724	0.0470206	-1.73608	-3.09099	+	0.882354	0.290567	0.426857	1.8942		1.85145	0.0105269	-2.16294	-4.16586	+	0.912631	0.151229	1.26402	1.95479		3.02646	0.00114634	3.42696	8.74833	+	25.0237	24.8265	25.5622	24.435	22.8905	22.8786	25.6349	25.469	25.5891	22.1231	21.4715	22.8174	28	28	28	49.5	49.5	49.5	88.486	0	15.1
Cleavage and polyadenylation specificity factor subunit 3	CPSF3	Q9UKF6;G5E9W3	77.485	2.09282	0.018555	-1.99127	-4.89453	+	0.551158	0.450153	0.440006	1.245		2.98295	0.00253118	-2.43128	-8.52245	+	2.25885	0.0162923	2.05895	5.44904	+	3.82685	0	4.49023	14.0481	+	25.1604	24.3767	25.4614	23.2361	22.5148	23.2738	25.4892	25.1711	25.6582	21.4113	20.4263	21.0102	16	16	16	30.7	30.7	30.7	77.485	0	34.23
Cleavage and polyadenylation specificity factor subunit 4	CPSF4	O95639;B7Z7B0;C9JEV9;C9K0K2;H7C419	30.255	0.156548	0.788266	-0.191936	-0.418089		1.04299	0.230576	0.846174	2.22036		1.07884	0.0496393	-1.03811	-2.29497	+	1.1981	0.08	2.79687	2.54901		1.64066	0.0100733	3.83498	3.59429	+	24.5991	23.6476	24.1701	24.5176	23.2604	24.063	25.4983	24.834	24.623	20.179	20.0547	23.2166	12	12	12	52	52	52	30.255	0	33.397
Cleavage and polyadenylation specificity factor subunit 6	CPSF6	F8WJN3;Q16630	52.269	2.87092	0.00917563	-2.78241	-7.96508	+	0.168751	0.742041	0.11736	0.446969		3.56895	0.00148416	-2.89977	-12.0746	+	2.33564	0.0143677	4.3747	5.72189	+	3.24665	0.000644195	7.27446	9.97853	+	27.6882	27.9483	28.5592	25.551	24.8138	25.4838	28.1382	28.2783	28.1313	20.5928	19.8358	22.2958	10	10	10	22.2	22.2	22.2	52.269	0	68.511
Cleavage and polyadenylation specificity factor subunit 7	CPSF7	F5H669;Q8N684;F5H6M0;F5H047;J3QT54	41.265	2.27831	0.0155312	-4.63879	-5.51715	+	0.522751	0.46603	-0.338137	-1.18932		2.14534	0.00739559	-4.30065	-5.06491	+	0.491626	0.389887	1.39925	1.12803		2.40203	0.00263098	5.6999	5.9667	+	27.9727	28.4261	28.582	24.296	22.0638	24.7047	27.5662	28.2917	28.1085	20.5356	22.6271	23.704	10	10	10	35	35	35	41.265	0	166.03
Carnitine O-palmitoyltransferase 1, liver isoform	CPT1A	P50416	88.367	NaN	1	0	NaN		NaN	1	0	NaN		NaN	1	0	NaN		NaN	1	0	NaN		NaN	1	0	NaN		21.4562	20.7968	21.6793	20.6934	21.5258	21.5358	22.7736	21.2744	20.6044	20.7399	19.4118	20.642	3	3	3	8.8	8.8	8.8	88.367	0	40.692
DNA-directed RNA polymerase III subunit RPC9	CRCP	H7C0S8;O75575	34.546	NaN	1	0	NaN		NaN	1	0	NaN		NaN	1	0	NaN		NaN	1	0	NaN		NaN	1	0	NaN		21.7976	21.3792	21.9533	21.3599	20.1708	21.2672	21.7812	20.4577	21.578	20.0423	20.7853	20.115	1	1	1	7.5	7.5	7.5	34.546	0	37.963
CREB-binding protein	CREBBP	Q92793	265.35	NaN	1	0	NaN		NaN	1	0	NaN		NaN	1	0	NaN		NaN	1	0	NaN		NaN	1	0	NaN		20.9064	23.1879	21.5879	20.4491	20.7052	21.0068	21.0158	21.7402	22.2044	20.9607	20.6531	21.2586	2	2	1	1.4	1.4	1	265.35	0	29.719
Cysteine-rich protein 1	CRIP1	P50238	8.5328	1.40082	0.0491083	-3.70222	-3.00525	+	0.396684	0.539147	-0.881989	-0.938421		1.13035	0.0429118	-2.82023	-2.40354	+	1.51599	0.0432304	3.49474	3.28073	+	3.06011	0.000861635	6.31496	8.92676	+	27.8107	27.2842	25.4496	23.3736	21.3065	24.7578	24.8188	26.1842	26.8955	20.0922	18.9391	19.9224	5	5	5	67.5	67.5	67.5	8.5328	0	146.28
Cysteine-rich protein 2	CRIP2	P52943;H0YFA4;H0YHD8	22.492	2.08384	0.0191191	-3.02638	-4.86584	+	0.994757	0.24646	-1.04171	-2.12112		2.16657	0.00717597	-1.98468	-5.13509	+	1.42389	0.0513282	1.93396	3.05942		2.83134	0.00123834	3.91864	7.7762	+	29.4754	29.1355	27.8676	25.0466	26.0457	26.3071	27.7835	27.7102	27.8597	23.8151	23.0227	24.7597	6	6	6	54.3	54.3	54.3	22.492	0	225.34
Adapter molecule crk	CRK	I3L297;P46108	25.503	NaN	1	0	NaN		NaN	1	0	NaN		NaN	1	0	NaN		NaN	1	0	NaN		NaN	1	0	NaN		21.3491	20.9353	22.1994	20.827	21.0603	20.4261	20.7763	21.6181	20.6342	19.5965	21.2733	21.5201	2	2	2	14.3	14.3	14.3	25.503	0.00024172	214.62
Crk-like protein	CRKL	P46109	33.777	NaN	1	0	NaN		NaN	1	0	NaN		NaN	1	0	NaN		NaN	1	0	NaN		NaN	1	0	NaN		21.4366	21.3501	21.2873	21.8484	21.1162	21.0873	21.5873	21.0547	21.0539	20.1331	20.0662	21.8998	4	4	4	18.2	18.2	18.2	33.777	0.00023975	120.38
Cytokine receptor-like factor 1	CRLF1	M0QZL6;A0A804HI12;O75462	19.009	NaN	1	0	NaN		NaN	1	0	NaN		NaN	1	0	NaN		NaN	1	0	NaN		NaN	1	0	NaN		21.086	21.4697	22.4177	22.1018	21.7427	21.2857	21.8828	21.6022	21.4767	20.4351	20.3165	20.6061	1	1	1	9.8	9.8	9.8	19.009	0.00023364	147.72
Crooked neck-like protein 1	CRNKL1	Q5JY65;Q9BZJ0	99.172	0.139336	0.808219	0.139901	0.376674		0.383248	0.544822	-0.534692	-0.91114		0.625022	0.183925	0.674593	1.38914		0.41019	0.468499	-1.0579	-0.965712		0.661842	0.149626	-1.7325	-1.46085		21.7697	22.4447	21.2311	22.0331	21.7172	22.1148	21.0938	20.5755	22.1721	21.1497	22.9688	24.9204	19	19	19	26.9	26.9	26.9	99.172	0	9.6443
Rootletin	CROCC	B1AKD8;Q5TZA2	149.06	NaN	1	0	NaN		NaN	1	0	NaN		NaN	1	0	NaN		NaN	1	0	NaN		NaN	1	0	NaN		22.2529	22.441	21.0997	20.6536	21.2696	20.398	21.0011	21.2754	21.0955	20.0036	20.4507	21.2613	1	1	1	0.6	0.6	0.6	149.06	0.0076253	323.31
Cartilage-associated protein	CRTAP	C9JP16;O75718	41.432	NaN	1	0	NaN		NaN	1	0	NaN		NaN	1	0	NaN		0.964214	0.13522	-1.38533	-2.05889		0.250799	0.607823	-0.393603	-0.632676		21.3167	21.1819	21.3869	21.2279	20.3077	19.9105	21.5267	20.9398	21.9547	20.7717	22.4502	22.3802	5	5	5	12.6	12.6	12.6	41.432	0.0002343	75.334
CREB-regulated transcription coactivator 1	CRTC1	Q6UUV9	67.299	NaN	1	0	NaN		NaN	1	0	NaN		NaN	1	0	NaN		NaN	1	0	NaN		NaN	1	0	NaN		21.8453	21.1927	21.4381	19.8616	20.0953	21.3021	21.4686	19.3393	21.4345	19.721	21.523	21.016	1	1	1	3	3	3	67.299	0	323.31
CREB-regulated transcription coactivator 3	CRTC3	Q6UUV7	66.958	NaN	1	0	NaN		0.916831	0.273798	1.21574	1.96322		1.48546	0.0185629	-2.10748	-3.20645	+	NaN	1	0	NaN		1.06863	0.0408282	2.44573	2.27365	+	21.9538	21.475	21.705	21.3378	20.5223	20.5986	21.9055	23.995	22.8806	18.8415	20.7	21.9024	4	4	4	11.1	11.1	11.1	66.958	0	73.134
Alpha-crystallin B chain	CRYAB	P02511;E9PJL7;E9PRA8;E9PNH7;A0A024R3B9	20.159	NaN	1	0	NaN		NaN	1	0	NaN		NaN	1	0	NaN		0.118218	0.863655	0.338895	0.324677		0.114625	0.844152	0.32303	0.315687		20.7745	21.7097	21.3684	20.8578	20.9472	21.9777	21.1358	21.8007	20.7986	20.1181	22.872	19.7759	7	7	7	64	64	64	20.159	0	242.87
Very large A-kinase anchor protein	CRYBG3	Q68DQ2	330.63	3.47579	0.0067931	2.92817	11.4294	+	NaN	1	0	NaN		2.48252	0.00503704	2.91399	6.27519	+	4.48001	0.00813793	4.72201	20.5511	+	NaN	1	0	NaN		21.1556	21.894	21.9295	24.6698	24.5154	24.5784	21.1284	21.3003	22.5929	19.9004	19.4594	20.2378	9	9	9	4.7	4.7	4.7	330.63	0	71.738
Citrate synthase;Citrate synthase, mitochondrial	CS	B4DJV2;O75390;A0A0C4DGI3	50.431	NaN	1	0	NaN		NaN	1	0	NaN		NaN	1	0	NaN		0.0482475	0.949294	-0.123744	-0.140772		0.108056	0.853625	0.264781	0.299144		21.2516	21.8611	20.8036	20.8598	21.4538	21.0995	21.1295	21.6658	21.7834	20.174	20.6468	22.9636	6	5	5	27.4	25.4	25.4	50.431	0	4.7667
Cold shock domain-containing protein E1	CSDE1	O75534;E9PLT0	88.884	2.86558	0.00914286	-3.58222	-7.93934	+	1.47858	0.1648	1.06208	3.18983		3.83379	0.00080597	-4.6443	-14.1053	+	0.0574336	0.939922	-0.177902	-0.166114		1.91517	0.00496067	4.4664	4.34999	+	25.6824	25.1122	26.2239	21.9728	21.6098	22.6892	26.5611	26.8514	26.7923	21.4319	21.07	24.3037	35	35	35	46.4	46.4	46.4	88.884	0	124.66
Exportin-2	CSE1L	P55060	110.42	0.161127	0.781516	1.09552	0.428971		0.553979	0.448971	3.647	1.25052		0.742656	0.128573	-2.55149	-1.61853		0.773763	0.209054	-1.70466	-1.67947		0.186281	0.73381	0.846833	0.487823		22.4449	21.7382	29.5792	24.695	26.3208	26.0331	29.3631	25.2728	30.0674	26.9005	26.1615	29.1008	21	21	21	36.1	36.1	36.1	110.42	0	48.303
Tyrosine-protein kinase CSK	CSK	P41240	50.704	NaN	1	0	NaN		NaN	1	0	NaN		NaN	1	0	NaN		NaN	1	0	NaN		NaN	1	0	NaN		21.9538	21.5026	22.0832	21.5333	21.4286	20.7656	20.4185	21.0766	21.6472	21.6605	19.8182	21.0781	3	3	3	7.1	7.1	7.1	50.704	0.0013538	120.22
Casein kinase I isoform alpha	CSNK1A1	D6REM4;E7ETM0;A0A5F9W493;U3KPX3;A0A590UJ43;P48729	27.741	NaN	1	0	NaN		NaN	1	0	NaN		NaN	1	0	NaN		0.265333	0.664709	0.539943	0.664301		0.609054	0.17525	0.949408	1.35803		21.2506	22.3353	22.4751	20.0175	21.4011	20.3565	21.0473	20.9251	21.0311	19.4085	19.3003	21.4465	3	3	3	18.2	18.2	18.2	27.741	0	268.63
Casein kinase I isoform delta	CSNK1D	H7BYT1;P48730	49.064	NaN	1	0	NaN		NaN	1	0	NaN		NaN	1	0	NaN		NaN	1	0	NaN		NaN	1	0	NaN		20.8952	21.7165	21.8811	20.6967	20.0617	19.2161	21.4462	20.2744	22.7475	20.9279	20.4204	20.1349	3	3	2	9.8	9.8	6.6	49.064	0	263.85
Casein kinase I isoform epsilon	CSNK1E	P49674;H0Y5S9;H0Y682	47.315	NaN	1	0	NaN		NaN	1	0	NaN		NaN	1	0	NaN		NaN	1	0	NaN		NaN	1	0	NaN		22.2661	21.0454	21.229	20.9482	21.345	20.4659	21.7926	21.7842	21.5932	20.0937	21.6613	19.8122	3	2	2	10.3	7	7	47.315	0.0026846	81.383
Casein kinase II subunit alpha;Casein kinase II subunit alpha 3	CSNK2A1;CSNK2A3	P68400;Q8NEV1;E7EU96;A0A2R8YD58;A0A2R8YF43;A0A2R8Y4H0;A0A2R8Y5A0;A0A2R8Y4D6;A0A2R8YFU2;A0A2R8YEW1;V9GYA2;A0A2R8YDP2;A0A2R8YDY7	45.143	0.574917	0.283635	-0.971663	-1.29145		1.06771	0.224247	-1.83584	-2.27174		NaN	1	0	NaN		2.42266	0.0122829	-2.18132	-6.04452	+	2.54767	0.00223815	-3.04549	-6.53463	+	23.6139	22.5366	21.1233	21.876	21.3031	21.1797	21.233	20.5627	19.9706	23.3512	23.3369	24.2146	6	6	6	22.8	22.8	22.8	45.143	0	43.785
Casein kinase II subunit alpha	CSNK2A2	P19784;H3BNI9;H3BSA1	41.213	0.010671	0.984809	-0.0264867	-0.0323691		0.38007	0.545718	0.151462	0.904669		0.0766884	0.896011	-0.177949	-0.217957		0.42917	0.448552	-0.907506	-1.00386		0.80479	0.0957774	-0.729558	-1.74048		24.2667	24.0049	24.4328	24.724	25.2781	22.6228	24.306	24.6073	24.2455	24.6397	24.7886	25.9191	14	14	14	52.3	52.3	52.3	41.213	0	323.31
Casein kinase II subunit beta	CSNK2B-LY6G5B-1181;CSNK2B;CSNK2B-LY6G5B--991;CSNK2B-LY6G5B-562	Q5SRQ3;A0A7I2YQ78;Q5SRQ6;N0E472;A0A0G2JM12;P67870;A0A7I2V500;N0E644;A0A0G2JM58;A0A7I2YQQ2	26.673	0.9954	0.11207	-2.02439	-2.12243		0.488753	0.487849	-1.23631	-1.12236		0.360468	0.435201	-0.788073	-0.864562		0.28847	0.630354	-0.882962	-0.714011		0.0234269	0.96822	-0.0948893	-0.0700894		24.5544	21.8587	23.8108	20.8783	22.4104	20.862	21.2399	21.6125	23.6625	22.2867	20.308	24.2049	2	2	2	18	18	18	26.673	0	25.464
Cysteine and glycine-rich protein 1	CSRP1	P21291;E9PS42;E9PND2;E9PP21	20.567	2.89578	0.00951673	-4.27348	-8.08584	+	1.45233	0.167588	-1.21994	-3.12689		2.84564	0.00316117	-3.05354	-7.84397	+	0.0528202	0.944032	-0.0997963	-0.153439		2.25337	0.00285125	2.95375	5.42997	+	30.5625	29.7926	29.2745	24.8567	25.9892	25.9633	28.5416	28.5506	28.8776	25.4227	24.9529	26.733	10	10	10	62.2	62.2	62.2	20.567	0	68.741
Cysteine and glycine-rich protein 2	CSRP2	Q16527;F8VQR7	20.954	0.494387	0.346255	-1.08564	-1.13348		0.445178	0.510843	-0.920135	-1.03587		0.0530912	0.928032	-0.165504	-0.154186		0.0654352	0.927615	0.197844	0.18786		0.13532	0.817119	0.363348	0.366891		23.7259	22.3642	24.0953	22.5348	20.8247	23.5689	21.076	22.9137	23.4352	20.7719	22.5357	23.0273	5	5	1	44	44	10.9	20.954	0	135.94
Cystatin-A;Cystatin-A, N-terminally processed	CSTA	P01040;C9J0E4	11.006	0.0940857	0.86869	0.382989	0.263448		NaN	1	0	NaN		0.188334	0.723228	0.597809	0.492559		0.57417	0.320223	1.65553	1.28999		NaN	1	0	NaN		20.0965	22.7624	22.7395	20.8017	24.5285	21.4172	21.8241	22.2016	20.9283	19.4906	21.3382	20.9521	3	3	3	61.2	61.2	61.2	11.006	0	141.23
Cystatin-B	CSTB	P04080;A0A1W2PQG6	11.139	NaN	1	0	NaN		NaN	1	0	NaN		NaN	1	0	NaN		0.411251	0.467528	-0.71617	-0.967851		0.0853746	0.883498	0.18652	0.240821		21.5248	21.3705	21.4585	21.6107	20.019	21.3246	21.2348	22.9605	21.4672	20.9503	21.3691	22.7834	2	2	2	33.7	33.7	33.7	11.139	0	317.98
Cleavage stimulation factor subunit 1	CSTF1	Q05048;A0A0A0MSZ9	48.357	0.246245	0.652549	-0.501886	-0.622698		0.0650285	0.89263	-0.197437	-0.186762		0.151908	0.784803	-0.304449	-0.407004		NaN	1	0	NaN		0.720311	0.124042	1.2077	1.57485		20.507	22.0802	23.1852	21.844	21.1488	21.2738	23.1414	20.819	21.2196	20.0264	20.9678	20.5628	6	6	6	34.1	34.1	34.1	48.357	0	49.698
Cleavage stimulation factor subunit 2	CSTF2	E7EWR4;P33240;E9PID8	62.942	0.632539	0.247666	-2.14674	-1.40378		0.662713	0.388215	2.2694	1.46255		3.10121	0.00203226	-4.41614	-9.14924	+	1.00767	0.123981	1.0443	2.14757		3.22973	0.000633517	5.46044	9.87859	+	22.5792	21.5308	26.4693	21.9518	21.074	21.1134	26.5012	25.7261	25.1603	19.7298	20.2042	21.0723	11	11	6	30.5	30.5	18.6	62.942	0	102.4
Cleavage stimulation factor subunit 2 tau variant	CSTF2T	Q9H0L4	64.436	0.645004	0.238869	-1.69891	-1.42806		0.74692	0.347708	1.70344	1.62687		2.27256	0.00608	-3.40236	-5.49698	+	NaN	1	0	NaN		1.5004	0.0128064	3.54233	3.24269	+	21.1472	22.046	24.592	22.0463	20.0744	20.5677	24.6323	24.2439	24.0192	21.5912	18.6179	22.0594	11	6	6	26.8	15.3	15.3	64.436	0	16.206
Cleavage stimulation factor subunit 3	CSTF3	Q12996;E9PLP8	82.921	NaN	1	0	NaN		NaN	1	0	NaN		NaN	1	0	NaN		NaN	1	0	NaN		NaN	1	0	NaN		20.9503	22.4636	20.9841	20.9367	21.4908	21.16	21.2391	20.4879	21.2457	20.4154	19.5998	21.1565	4	4	4	9.5	9.5	9.5	82.921	0	190.7
Transcriptional repressor CTCF	CTCF	P49711	82.785	1.18233	0.0736709	3.1164	2.51485		1.00266	0.242732	2.06886	2.13729		0.520111	0.249638	1.04754	1.18413		0.79112	0.200997	1.77936	1.71357		0.455622	0.290226	0.731814	1.05668		21.76	20.8259	23.9293	26.9393	24.6268	24.2982	24.7182	24.3257	23.6779	22.2637	24.1504	24.1121	14	14	1	33.7	33.7	3.6	82.785	0	85.172
CTD small phosphatase-like protein 2	CTDSPL2	Q05D32;H0YMH7	52.998	1.1955	0.0720582	-1.84545	-2.54335		0.312257	0.595221	-0.634079	-0.764387		0.97366	0.0660412	-1.21137	-2.07809		NaN	1	0	NaN		1.1713	0.0309202	2.24789	2.49109	+	21.9113	22.0063	23.9412	20.8721	20.2152	21.2352	21.2154	21.8161	22.925	18.2522	20.2909	20.6697	5	5	5	14.6	14.6	14.6	52.998	0	25.996
Connective tissue growth factor	CTGF	P29279	38.091	NaN	1	0	NaN		NaN	1	0	NaN		NaN	1	0	NaN		0.0914041	0.898352	-0.288553	-0.256514		0.1338	0.818924	0.362991	0.363175		22.0534	21.3417	20.8498	19.832	20.2301	22.036	22.2284	20.8579	20.9666	20.7176	19.5863	22.6599	4	4	4	13.8	13.8	13.8	38.091	0	135.77
CBP80/20-dependent translation initiation factor	CTIF	O43310	67.586	NaN	1	0	NaN		1.3815	0.173118	0.927008	2.96026		1.34635	0.0259008	-1.43694	-2.87929	+	NaN	1	0	NaN		0.889824	0.0742761	1.35699	1.90912		21.202	21.5921	20.6777	19.7085	21.0672	21.1663	22.053	21.8119	22.3878	20.5342	22.0088	19.6389	2	2	2	4.8	4.8	4.8	67.586	0	63.865
Catenin alpha-1	CTNNA1	P35221;G3XAM7	100.07	3.22406	0.00844186	-6.1725	-9.84533	+	0.011235	0.981353	-0.0172036	-0.0340586		3.78683	0.00156757	-6.1553	-13.7227	+	0.431531	0.446284	-1.31476	-1.00859		1.74632	0.0083055	4.84055	3.87388	+	28.094	26.7814	28.2859	21.4768	20.873	22.2941	27.5305	28.0589	27.5203	22.0857	21.2174	25.285	51	51	43	73.5	73.5	65.7	100.07	0	53.319
Catenin alpha-2	CTNNA2	P26232	105.31	0.939794	0.124323	-2.52814	-2.00946		0.69413	0.370092	1.92763	1.52377		3.59615	0.00156938	-4.45577	-12.2695	+	0.0473941	0.950462	-0.170999	-0.138396		1.58339	0.0109287	4.28477	3.44817	+	21.7935	22.0388	25.6155	20.1726	20.7014	20.9893	24.7633	24.846	25.6213	19.8821	19.3011	23.1932	9	1	1	11.6	1.9	1.9	105.31	0	65.313
Catenin beta-1	CTNNB1	A0A2R8Y804;A0A2R8Y543;A0A2R8Y5Z1;B4DGU4;A0A2R8YCH5;A0A2R8Y5A3;P35222;A0A2R8Y7Z0;A0A2R8Y5C3;A0A2R8Y750;A0A2R8Y6G0	77.206	0.126731	0.826898	0.343486	0.345805		1.12696	0.203995	1.94114	2.39635		1.24205	0.0334442	-1.59766	-2.64513	+	0.612389	0.294876	1.46157	1.36453		1.55816	0.0113131	3.05922	3.38492	+	21.1381	21.6766	23.7597	23.0599	21.358	23.187	24.3632	23.9094	24.1253	19.9778	20.3969	22.8454	15	11	11	30.6	24.6	24.6	77.206	0	3.9084
Catenin delta-1	CTNND1	C9JZR2;H0YC95;O60716	104.85	1.48612	0.0427018	-2.53604	-3.20805	+	1.84758	0.133784	2.74395	4.15486		3.56381	0.00146429	-5.27999	-12.0382	+	0.48921	0.391545	-0.756458	-1.12326		3.03464	0.000843077	4.52354	8.79138	+	23.2513	24.8803	25.451	21.1187	22.4483	22.4075	27.198	27.3449	27.2716	22.5269	21.9912	23.7258	35	35	2	53.7	53.7	2.8	104.85	0	323.31
CTP synthase 1;CTP synthase	CTPS1	P17812;A0A3B3IRI2;B4E1E0;A0A3B3IRQ8;A0A3B3ITF6;A0A3B3ITB8	66.69	0.897848	0.136896	-1.17345	-1.92516		0.680474	0.378909	-0.474587	-1.49715		0.586591	0.203069	-0.698865	-1.31423		0.0141134	0.986844	-0.0349331	-0.0426494		0.452256	0.293136	0.663932	1.04998		25.0784	25.1444	26.0325	24.0873	25.225	23.4227	24.7956	24.9848	25.0512	23.5432	23.768	25.5285	22	22	21	54.1	54.1	51.8	66.69	0	81.982
RNA polymerase-associated protein CTR9 homolog	CTR9	Q6PD62	133.5	0.783269	0.174425	-1.96356	-1.69814		0.928247	0.271805	0.687981	1.98618		1.10829	0.0457551	-2.65154	-2.35685	+	0.968245	0.134287	2.48905	2.06708		3.35667	0.000203822	5.14059	10.652	+	24.9054	24.1213	25.1457	24.8223	22.462	20.9975	25.1002	25.5697	25.5664	21.1342	20.1002	19.5802	20	20	20	26.5	26.5	26.5	133.5	0	131.87
Cathepsin B;Cathepsin B light chain;Cathepsin B heavy chain	CTSB	R4GMQ5;A0A7I2V367;A0A7I2V668;E9PSG5;A0A7I2V4Z9;A0A7I2YQK9;A0A7I2V440;E9PHZ5;P07858	8.5524	NaN	1	0	NaN		NaN	1	0	NaN		NaN	1	0	NaN		NaN	1	0	NaN		NaN	1	0	NaN		22.0368	20.8227	21.456	20.5371	20.7695	22.0467	21.3912	21.5421	21.1984	20.0619	21.0615	20.3637	1	1	1	23.7	23.7	23.7	8.5524	0.0031229	39.85
Dipeptidyl peptidase 1;Dipeptidyl peptidase 1 exclusion domain chain;Dipeptidyl peptidase 1 heavy chain;Dipeptidyl peptidase 1 light chain	CTSC	A0A7I2YQT5;A0A7I2V6E3;A0A7I2V466;A0A7I2V2Q8;P53634;A0A7I2V5C5;H0YCY8	38.535	NaN	1	0	NaN		NaN	1	0	NaN		NaN	1	0	NaN		NaN	1	0	NaN		NaN	1	0	NaN		22.646	21.7924	21.7233	19.9804	20.8055	21.2158	21.5915	21.1942	20.8853	19.9822	19.8825	20.8936	3	3	3	12.3	12.3	12.3	38.535	0	323.31
Cathepsin D;Cathepsin D light chain;Cathepsin D heavy chain	CTSD	H7C469;F8W787;A0A1B0GW44;A0A1B0GV23;A0A1B0GVD5;A0A1B0GWE8;C9JH19;A0A1B0GU92;A0A1B0GU03;P07339;A0A1B0GVP3	35.785	NaN	1	0	NaN		0.177846	0.72993	0.307556	0.468257		0.81729	0.104964	-0.649497	-1.76512		0.00492846	0.994388	-0.017196	-0.0150461		0.210811	0.687443	0.632301	0.54384		22.7409	21.9634	20.7351	21.8063	21.5284	21.0789	21.9272	22.7108	21.7241	23.4574	19.5679	21.4399	5	5	5	19.3	19.3	19.3	35.785	0	12.62
Src substrate cortactin	CTTN	Q14247	61.585	1.8293	0.025124	-1.1881	-4.10314	+	0.00900081	0.983385	0.00740178	0.0273534		1.7536	0.0116603	-1.1955	-3.89364	+	1.99806	0.0208919	3.86496	4.59815	+	2.42837	0.00257614	5.06047	6.06621	+	28.6682	28.0797	28.2229	26.953	26.8629	27.5906	28.3477	28.6766	27.9687	23.0202	22.0118	24.7796	35	35	35	44.4	44.4	44.4	61.585	0	323.31
CTTNBP2 N-terminal-like protein	CTTNBP2NL	Q9P2B4;B1AMN7	70.157	0.343422	0.516249	-0.97629	-0.82941		1.44306	0.168097	2.3748	3.10481		1.60778	0.0150666	-3.35109	-3.50997	+	0.443737	0.433556	1.17746	1.033		2.51725	0.00230103	4.52854	6.41237	+	22.1359	21.4304	23.879	20.7611	20.4105	23.3448	24.8912	25.2462	24.4322	20.2534	21.5166	19.2139	10	10	10	22.8	22.8	22.8	70.157	0	87.989
Cytoplasmic tRNA 2-thiolation protein 2	CTU2	Q2VPK5;H3BSW6;H3BPG4	56.107	NaN	1	0	NaN		NaN	1	0	NaN		NaN	1	0	NaN		NaN	1	0	NaN		NaN	1	0	NaN		21.4876	21.5599	21.6632	20.904	21.8355	21.2869	21.0201	21.5436	21.4746	20.385	20.2988	19.9114	3	3	3	7.6	7.6	7.6	56.107	0	10.911
CUE domain-containing protein 1	CUEDC1	J3KT42;J3QLQ8;Q9NWM3	17.579	NaN	1	0	NaN		1.16539	0.197391	1.67995	2.47839		1.72824	0.0118296	-2.2742	-3.8251	+	NaN	1	0	NaN		1.91969	0.00490204	1.90211	4.36329	+	20.1381	21.892	21.4706	21.2832	20.5937	19.8411	23.1541	23.3784	22.0081	20.7451	21.0481	21.0411	2	2	2	17.9	17.9	17.9	17.579	0	116.24
Cullin-1	CUL1	A0A590UK34;A0A590UJ56;A0A590UJC4;A0A590UJ21;A0A0C4DGX4;A0A590UJ50;Q13616	83.181	NaN	1	0	NaN		NaN	1	0	NaN		NaN	1	0	NaN		NaN	1	0	NaN		NaN	1	0	NaN		21.4905	22.8403	21.8907	21.1362	21.2214	20.6271	21.1591	21.8414	20.9626	20.8187	19.6943	20.5573	3	3	3	7.2	7.2	7.2	83.181	0	81.296
Cullin-4A	CUL4A	Q13619;A0A0A0MR50	87.679	2.38218	0.014658	-3.77615	-5.8926	+	1.06439	0.226287	-1.31033	-2.26481		1.35574	0.0249455	-2.46582	-2.90081	+	0.207033	0.748296	-0.584982	-0.535293		0.824091	0.0899975	1.88084	1.77855		25.2265	25.0716	25.44	20.706	22.7237	20.98	23.4535	23.2849	25.0688	21.9597	20.5603	23.6446	20	20	13	37.8	37.8	29.9	87.679	0	272.04
Cullin-4B	CUL4B	Q13620;A0A7P0T954;K4DI93;A0A669KAX4;A0A7P0TAQ3;A0A804CL36;A0A7P0T9L3;A0A7P0T9C8;A0A7P0T8P8;A0A7P0T9D0;A0A669KBG9;A0A7P0T9P5;A0A7P0TAF9	103.98	0.165997	0.772989	-0.343627	-0.440486		0.696362	0.36951	-0.65896	-1.52812		0.140012	0.802253	0.315333	0.378317		2.11787	0.0178577	3.93627	4.97524	+	2.88432	0.00130423	3.62094	8.02993	+	24.8535	24.0889	24.5733	23.4401	23.3885	25.6562	23.5132	23.4428	24.5829	20.6175	19.7352	20.3234	17	10	10	20.7	14.1	14.1	103.98	0	25.726
Cullin-5	CUL5	Q93034	90.954	NaN	1	0	NaN		NaN	1	0	NaN		NaN	1	0	NaN		NaN	1	0	NaN		NaN	1	0	NaN		20.7493	21.1175	21.5232	20.4056	21.0659	21.3255	21.9774	21.3396	21.5468	20.3746	20.9425	19.1818	1	1	1	2.8	2.8	2.8	90.954	0.0011563	17.674
Protein CutA	CUTA	O60888;C9IZG4	19.116	NaN	1	0	NaN		NaN	1	0	NaN		NaN	1	0	NaN		0.23419	0.708353	-0.577022	-0.596121		0.187252	0.732091	0.510988	0.490065		20.6507	20.9076	22.0399	20.5553	20.7094	20.592	22.3171	20.9799	21.8237	20.9039	19.6865	22.9974	3	3	3	33	33	33	19.116	0	138.29
Homeobox protein cut-like 1;Protein CASP	CUX1	P39880;A0A2R8YDI1;A0A2R8Y852;Q13948	164.19	0.570535	0.28748	0.916355	1.28289		0.680835	0.37918	0.970451	1.49785		0.0581285	0.923028	-0.0540962	-0.168014		0.54295	0.344974	1.71381	1.22893		0.578414	0.193792	1.7679	1.29827		21.805	23.7028	23.7624	23.3902	24.3943	24.2348	24.2201	24.0077	23.9538	24.9853	21.2709	20.6217	15	15	15	14.3	14.3	14.3	164.19	0	6.1864
Spliceosome-associated protein CWC15 homolog	CWC15	Q9P013	26.624	0.755092	0.185132	-2.21018	-1.64287		0.682352	0.378163	-1.96873	-1.50081		NaN	1	0	NaN		2.83931	0.00786667	-3.82974	-7.81391	+	3.11611	0.000724876	-3.58829	-9.23119	+	21.2199	21.8098	25.358	21.2306	19.9357	20.5909	20.8274	20.4373	21.2168	23.8011	24.8582	24.587	3	3	3	16.6	16.6	16.6	26.624	0	56.949
Pre-mRNA-splicing factor CWC22 homolog	CWC22	Q9HCG8;B7WP74	105.47	0.306011	0.565341	-0.931089	-0.751225		0.397675	0.538673	-1.12015	-0.940428		NaN	1	0	NaN		0.576197	0.318993	-1.37801	-1.29394		0.7097	0.128509	-1.56707	-1.55414		21.2695	24.7654	21.2297	20.7804	21.514	22.1769	21.4315	20.8858	21.5869	20.8981	23.9077	23.7995	14	14	14	21.6	21.6	21.6	105.47	0	323.31
Pre-mRNA-splicing factor CWC25 homolog	CWC25	Q9NXE8	49.647	0.719369	0.198764	1.30962	1.57301		0.351922	0.566648	-0.390189	-0.846973		0.875288	0.0881273	1.69981	1.88011		1.323	0.0639314	2.66632	2.82608		0.687518	0.138301	0.966507	1.51088		22.7703	22.1575	22.802	24.1502	22.3776	25.1309	21.3674	22.5556	22.6362	20.4682	22.1427	21.0488	3	3	3	6.4	6.4	6.4	49.647	0	323.31
Peptidyl-prolyl cis-trans isomerase CWC27 homolog	CWC27	Q6UX04;D6REK3	53.846	3.69861	0.00906667	-5.42839	-13.0309	+	0.501906	0.480428	-0.522178	-1.14831		4.16804	0.00136709	-4.90621	-17.1436	+	0.21213	0.740916	0.450652	0.546816		2.50065	0.00236826	5.35686	6.34648	+	27.2131	25.9195	26.8627	21.1515	21.5392	21.0194	26.1897	26.5331	25.7059	20.7424	19.4067	22.209	12	12	12	37.3	37.3	37.3	53.846	0	9.9952
CWF19-like protein 1	CWF19L1	Q69YN2	60.618	3.57789	0.0073913	-3.3831	-12.1384	+	1.49658	0.16114	-1.14434	-3.2334		2.31274	0.00547847	-2.23876	-5.63938	+	NaN	1	0	NaN		1.71213	0.00888635	1.6717	3.78196	+	23.5801	23.442	23.9466	20.4832	19.8049	20.5314	23.0116	21.9149	22.6092	21.1895	21.0979	20.2333	3	3	3	7.4	7.4	7.4	60.618	0	323.31
CWF19-like protein 2	CWF19L2	H0YE03;H7C3G7;Q2TBE0	63.569	NaN	1	0	NaN		1.08894	0.217413	0.969345	2.31613		1.89165	0.00961511	-1.89577	-4.28136	+	NaN	1	0	NaN		2.1769	0.00333716	2.44884	5.1695	+	22.0264	21.3976	21.3407	21.0434	20.1574	20.7845	23.1638	21.9303	22.5787	19.9196	19.6879	20.7188	5	5	5	10.7	10.7	10.7	63.569	0	6.9598
Coxsackievirus and adenovirus receptor	CXADR	P78310	40.029	NaN	1	0	NaN		NaN	1	0	NaN		NaN	1	0	NaN		NaN	1	0	NaN		NaN	1	0	NaN		21.7638	22.5282	20.538	20.5633	20.2505	19.263	21.3572	21.2978	21.4446	20.0881	20.1051	20.7331	3	3	3	10.4	10.4	10.4	40.029	0	63.927
UPF0428 protein CXorf56	CXorf56	Q9H5V9	25.624	0.163563	0.77726	-0.4349	-0.434737		0.176349	0.731651	-0.562035	-0.464765		0.0347511	0.949868	0.127134	0.102758		0.9587	0.136578	2.00922	2.04771		0.721398	0.123902	1.88208	1.57697		23.4056	21.5018	23.6693	20.9874	22.9061	23.3785	23.0107	23.5544	20.3255	19.3607	20.27	21.6136	4	4	4	25.2	25.2	25.2	25.624	0	274.4
CXXC-type zinc finger protein 1	CXXC1	A0A669KB29;Q9P0U4	74.622	0.0561306	0.919618	-0.227292	-0.162544		0.163565	0.749884	-0.403667	-0.434743		0.0440455	0.939504	0.176374	0.129039		0.7846	0.20384	2.13826	1.70075		1.31591	0.0207454	1.96189	2.81001	+	23.6051	21.317	23.0487	23.9241	20.019	23.346	21.0084	22.8615	22.89	20.87	20.2229	19.7813	7	7	7	14.8	14.8	14.8	74.622	0	87.279
Cytochrome b5 type B	CYB5B	D6RFH4;H3BUX2;O43169;J3QR91	15.208	NaN	1	0	NaN		NaN	1	0	NaN		NaN	1	0	NaN		NaN	1	0	NaN		NaN	1	0	NaN		21.8805	20.9957	21.5919	20.2752	20.3937	19.8382	22.4684	22.5862	20.8592	19.185	20.2054	21.5431	2	2	2	34.8	34.8	34.8	15.208	0	26.363
NADH-cytochrome b5 reductase 3;NADH-cytochrome b5 reductase 3 membrane-bound form;NADH-cytochrome b5 reductase 3 soluble form	CYB5R3	P00387;B1AHF3	34.234	NaN	1	0	NaN		NaN	1	0	NaN		NaN	1	0	NaN		0.689903	0.248558	-1.45976	-1.51553		0.370535	0.391498	-0.841264	-0.885199		21.1098	21.4279	20.5264	19.7741	21.2529	20.7614	22.0161	20.7052	20.9226	20.9514	21.4675	23.7488	12	12	12	58.1	58.1	58.1	34.234	0	9.0269
Cytochrome c1, heme protein, mitochondrial	CYC1	P08574	35.422	NaN	1	0	NaN		NaN	1	0	NaN		NaN	1	0	NaN		NaN	1	0	NaN		NaN	1	0	NaN		21.2591	21.7934	21.0984	21.5302	21.7686	20.391	22.5061	21.5573	22.2064	20.1443	19.9108	20.4171	4	4	4	26.8	26.8	26.8	35.422	0	29.872
Cytoplasmic FMR1-interacting protein 1;Cytoplasmic FMR1-interacting protein 2	CYFIP1;CYFIP2	Q7L576;E7EVJ5;H7C229;Q96F07;E7EW33	145.18	0.426474	0.409882	-0.667994	-0.998458		0.685868	0.376161	1.01799	1.50766		3.95274	0.000981818	-1.68598	-15.1211	+	1.59629	0.03956	0.831696	3.48076	+	3.22393	0.000630037	2.51768	9.84453	+	23.9293	24.1684	26.0406	23.963	24.0517	24.1197	25.7198	25.5601	25.9124	23.2084	22.8092	23.6218	13	13	13	11.7	11.7	11.7	145.18	0	21.349
Ubiquitin carboxyl-terminal hydrolase CYLD	CYLD	J3KRR7;Q9NQC7;H3BS09	101.9	2.4921	0.0123048	2.84109	6.31277	+	1.23646	0.18635	1.39855	2.63281		1.28932	0.0291933	1.44255	2.75016	+	2.91616	0.00688259	3.4637	8.18601	+	1.78298	0.0074033	2.02116	3.97408	+	21.271	20.9186	22.0168	23.8141	24.8517	24.0638	23.1335	23.3044	21.9641	21.2639	20.7978	20.2768	14	14	14	19.8	19.8	19.8	101.9	0	48.103
Protein CYR61	CYR61	O00622	42.026	0.307217	0.56427	0.528472	0.75377		0.78499	0.330706	1.46656	1.70152		0.447495	0.317631	-0.938084	-1.04049		1.7051	0.0314754	-2.26961	-3.76323	+	0.783099	0.101766	-1.33153	-1.6978		25.1223	23.6599	23.8497	25.5514	24.9224	23.7436	26.4597	26.3522	24.2196	26.6411	26.8083	27.5767	13	13	13	38.1	38.1	38.1	42.026	0	164.38
Cysteine-rich tail protein 1	CYSRT1	A8MQ03;B8A4K4	15.313	NaN	1	0	NaN		NaN	1	0	NaN		NaN	1	0	NaN		2.12425	0.0180265	-2.18702	-4.99597	+	1.5746	0.0111693	-1.42945	-3.42606	+	21.2035	22.2837	21.3768	21.2215	20.6198	20.5839	21.2865	21.5752	21.8363	23.2631	23.4884	22.2348	3	3	3	31.2	31.2	31.2	15.313	0	185.65
Disheveled-associated activator of morphogenesis 1	DAAM1	Q9Y4D1	123.47	NaN	1	0	NaN		NaN	1	0	NaN		NaN	1	0	NaN		NaN	1	0	NaN		NaN	1	0	NaN		21.8634	20.9685	20.7797	20.0007	21.16	22.4013	22.3103	21.5093	21.3934	19.4072	20.0198	21.7615	2	2	2	2.8	2.8	2.8	123.47	0	118.73
Disabled homolog 2	DAB2	P98082	82.447	1.40875	0.0482654	0.721797	3.02381	+	0.986452	0.249518	0.346888	2.10415		0.61301	0.18925	0.37491	1.36574		3.09645	0.00695477	4.51797	9.12322	+	3.05998	0.000860283	4.14306	8.92606	+	26.4179	26.2527	26.4737	26.6958	27.4892	27.1247	26.4412	26.9526	26.7912	22.4189	21.922	23.4149	29	29	29	45.7	45.7	45.7	82.447	0	167.95
Disabled homolog 2-interacting protein	DAB2IP	Q5VWQ8;H0Y3A3;A0A3B3ITG3	131.62	1.52855	0.0384335	-2.56746	-3.31158	+	0.00915113	0.983196	0.0326805	0.0278056		1.24197	0.0334036	-2.60014	-2.64494	+	NaN	1	0	NaN		1.37248	0.0175021	2.99782	2.93938	+	21.8177	24.1176	23.7455	20.0507	20.9294	20.9984	24.2393	24.1483	21.3913	19.5211	20.9304	20.3338	10	8	8	12	10.4	10.4	131.62	0	18.964
Death-associated protein kinase 3	DAPK3	O43293	52.535	1.21643	0.0679279	-1.20777	-2.58892		0.471535	0.499486	0.468154	1.08829		2.51624	0.00462375	-1.67592	-6.40835	+	3.1609	0.00605587	2.91755	9.4815	+	4.2927	0	4.59348	18.4329	+	24.8158	23.6725	24.968	22.9511	23.1736	23.7083	24.7851	25.2179	24.8578	20.5877	20.5524	19.9401	17	17	16	39	39	39	52.535	0	75.323
Aspartate--tRNA ligase, cytoplasmic	DARS	P14868	57.136	0.801797	0.167063	-1.27946	-1.73458		0.232778	0.669187	-0.395852	-0.59299		0.586755	0.203157	-0.883612	-1.31455		0.0533684	0.943938	0.117046	0.15495		0.659509	0.150668	1.00066	1.45631		26.108	26.1431	27.681	26.2068	25.4851	24.4018	26.1819	25.5556	27.0071	24.2204	25.4526	26.0696	37	37	37	75.6	75.6	75.6	57.136	0	4.1342
Death domain-associated protein 6	DAXX	Q9UER7	81.372	2.00284	0.0205185	1.79812	4.61277	+	0.0192807	0.968663	0.0212822	0.0579396		2.41822	0.0051572	1.77684	6.02769	+	2.74271	0.00889037	2.75085	7.36768	+	1.30455	0.0215897	0.974012	2.78437	+	26.7418	26.5635	25.7166	27.6834	28.3476	28.3853	26.5384	26.559	25.9883	25.3338	25.925	24.905	20	20	20	43.1	43.1	43.1	81.372	0	105.52
DAZ-associated protein 1	DAZAP1	K7EQ02;K7EQ55;K7EK33;Q96EP5	35.02	NaN	1	0	NaN		NaN	1	0	NaN		NaN	1	0	NaN		NaN	1	0	NaN		NaN	1	0	NaN		21.7104	22.4154	22.2617	20.9122	20.8225	20.3289	21.4416	21.4306	21.3452	21.1271	19.4792	20.128	3	3	3	17.7	17.7	17.7	35.02	0	81.91
Drebrin	DBN1	Q16643;D6R9W4	71.428	0.780812	0.175546	-1.25393	-1.69331		0.703377	0.367961	0.713055	1.5418		1.20841	0.0358136	-1.96699	-2.57142	+	2.87252	0.00730502	-5.81268	-7.97278	+	3.0102	0.00113083	-3.84569	-8.66326	+	23.2849	23.2887	24.1796	23.431	21.0938	22.4666	25.0021	23.8856	24.0046	28.2434	28.5487	27.6373	37	37	37	60.4	60.4	60.4	71.428	0	48.464
Drebrin-like protein	DBNL	Q9UJU6;B4DDD6;F8WBG8;H0Y5J4	48.207	2.23599	0.0165084	-2.81922	-5.3699	+	0.677647	0.381341	0.883071	1.49164		2.99587	0.00259102	-3.70229	-8.58896	+	1.43463	0.0501407	1.97264	3.0848		2.91069	0.00132594	5.67494	8.15903	+	25.3004	25.2221	26.6672	22.5238	23.3369	22.8714	26.7972	27.1254	25.9163	20.3237	20.3636	22.1269	14	14	14	41.2	41.2	41.2	48.207	0	153.74
Lariat debranching enzyme	DBR1	Q9UK59;F8WAY1	61.554	0.418536	0.419155	-0.876415	-0.982516		0.349388	0.568527	-0.632542	-0.841743		NaN	1	0	NaN		NaN	1	0	NaN		NaN	1	0	NaN		21.1352	21.3881	23.1804	22.2063	20.1226	20.7456	21.6239	20.4942	21.688	20.275	21.7299	20.0538	4	4	4	12.3	12.3	12.3	61.554	0.00023502	14.194
Lipoamide acyltransferase component of branched-chain alpha-keto acid dehydrogenase complex, mitochondrial	DBT	P11182;A0A7P0Z494;A0A7P0T9W1;Q5VVL7	53.486	2.11136	0.0181929	3.71237	4.95416	+	0.217234	0.68285	-0.582594	-0.558305		1.94807	0.00899814	4.29497	4.44731	+	1.29499	0.0670909	-1.89264	-2.76287		2.4627	0.00243496	-6.18761	-6.19801	+	21.0074	22.0221	23.0825	25.8454	24.9266	26.4771	22.5743	19.7769	22.013	27.2199	28.6697	27.0375	23	23	23	52.3	52.3	52.3	53.486	0	85.669
DDB1- and CUL4-associated factor 13	DCAF13	A0A087WT20;Q9NV06;B3KME9	67.55	0.735458	0.191187	-0.668007	-1.60445		0.130065	0.796882	-0.271486	-0.354017		0.218487	0.670268	-0.396521	-0.561118		1.58681	0.0402139	-3.08727	-3.45678	+	1.14921	0.0325805	-2.69074	-2.44372	+	20.8846	21.5815	22.1358	20.4893	20.9112	21.1975	20.096	22.4379	21.2536	22.6438	23.618	25.5979	17	17	17	37.4	37.4	37.4	67.55	0	31.558
DDB1- and CUL4-associated factor 7	DCAF7	P61962	38.926	0.465781	0.369338	-0.662516	-1.07687		1.01349	0.239726	1.21904	2.15951		2.73929	0.00364522	-1.88156	-7.3523	+	NaN	1	0	NaN		3.09925	0.000885299	2.84422	9.13854	+	21.5292	21.573	23.2367	21.894	21.0276	21.4298	23.2284	23.4044	23.3632	21.1001	20.212	20.1513	4	4	4	16.1	16.1	16.1	38.926	0	31.683
DDB1- and CUL4-associated factor 8	DCAF8	Q5TAQ9;V9GY54	66.851	NaN	1	0	NaN		NaN	1	0	NaN		NaN	1	0	NaN		0.300236	0.610806	-1.65653	-0.739017		0.203157	0.702956	-1.17046	-0.526496		21.1324	22.2003	21.322	21.1834	20.5165	21.7504	21.7794	21.2192	21.9099	20.5872	20.6001	27.2326	2	2	2	8	8	8	66.851	0	10.05
Discoidin, CUB and LCCL domain-containing protein 1	DCBLD1	Q8N8Z6	77.92	NaN	1	0	NaN		NaN	1	0	NaN		NaN	1	0	NaN		NaN	1	0	NaN		NaN	1	0	NaN		21.3428	22.2282	21.3893	20.7282	21.1081	20.0434	21.1331	21.1231	20.8449	20.7552	20.8447	18.982	1	1	1	2.9	2.9	2.9	77.92	0.006139	66.609
Dermcidin;Survival-promoting peptide;DCD-1	DCD	P81605	11.284	0.695043	0.21202	2.36916	1.52555		0.219003	0.68182	0.464841	0.562275		0.568865	0.213043	1.90432	1.27962		0.629251	0.284201	3.5005	1.39738		0.304744	0.499643	1.59617	0.74855		25.1021	25.8959	23.6309	25.0341	29.8501	26.8522	24.5168	26.2223	25.2843	26.9736	19.8738	24.3875	9	9	9	43.6	43.6	43.6	11.284	0	159.18
Deoxycytidine kinase	DCK	P27707;D6RFG8;D6RCP9	30.518	NaN	1	0	NaN		NaN	1	0	NaN		NaN	1	0	NaN		NaN	1	0	NaN		NaN	1	0	NaN		20.4286	21.4686	21.6472	20.9488	21.0174	20.5982	20.6493	21.2003	20.2107	20.2997	18.8227	20.3721	2	2	2	15.8	15.8	15.8	30.518	0	101.1
mRNA-decapping enzyme 1A	DCP1A	Q9NPI6	63.278	0.80023	0.167328	2.61386	1.7315		1.1813	0.195733	3.74277	2.51264		1.86769	0.0103274	-1.12891	-4.21225	+	3.35326	0.00616438	4.48718	10.6305	+	4.08556	0	5.6161	16.3394	+	20.6369	19.9111	24.6923	24.1752	24.0385	24.868	25.6357	25.3755	25.4573	20.2616	20.1523	19.2063	6	6	6	16.8	16.8	16.8	63.278	0	25.042
Dynactin subunit 1	DCTN1	E7EX90;A0A804CDA6;A0A7P0Z4C3;Q14203	139.09	0.145525	0.800946	-0.719588	-0.391662		0.410209	0.531316	1.70179	0.965751		1.90694	0.0095638	-2.42138	-4.3259	+	0.907272	0.152691	2.39287	1.94404		1.90328	0.00493296	4.81425	4.31522	+	22.6907	22.3494	27.7799	23.8921	22.4959	24.2732	25.7852	25.8769	26.2632	19.3885	20.9008	23.1932	23	23	23	31.4	31.4	31.4	139.09	0	300.36
Dynactin subunit 2	DCTN2	Q13561;A0A7I2V4Y9;A8K8J9;A0A7I2V4H4;F8W1I6;H0YI98;F8VW18;A0A7I2V390	44.23	0.507127	0.333494	-1.37345	-1.15859		0.608285	0.421433	1.56669	1.35653		2.15218	0.00744245	-2.94015	-5.08744	+	0.481193	0.399338	0.905325	1.10742		2.11852	0.00360661	3.84547	4.97735	+	22.3674	22.176	25.5574	21.722	22.8728	21.3857	24.8147	25.6122	24.3741	21.2721	19.8251	22.1674	15	15	15	50.1	50.1	50.1	44.23	0	45.43
Dynactin subunit 3	DCTN3	O75935;X6RCK5;X6RLR1;X6RA56;A0A0A0MRV8	21.119	0.73871	0.190774	-1.18881	-1.61081		0.602218	0.426104	1.05819	1.3447		2.56347	0.0041994	-2.247	-6.59894	+	NaN	1	0	NaN		2.34841	0.00273511	3.45455	5.76831	+	21.344	22.5669	23.8513	21.1139	21.5764	21.5054	23.9316	23.9763	23.0288	20.9886	19.2327	20.3517	6	6	6	41.4	41.4	41.4	21.119	0	34.279
Dynactin subunit 4	DCTN4	Q9UJW0;E5RI97	52.337	1.87406	0.0241097	-1.42293	-4.23056	+	0.39707	0.539001	-0.459917	-0.939202		0.990592	0.0628974	-0.963015	-2.1126		NaN	1	0	NaN		1.16022	0.0316983	1.358	2.46729	+	21.9753	21.8745	22.7283	20.4875	21.1598	20.6621	21.9929	20.9312	22.2743	19.9348	21.1066	20.083	6	6	6	19.3	19.3	19.3	52.337	0	10.54
Dynactin subunit 5	DCTN5	Q9BTE1;H3BR94	20.126	NaN	1	0	NaN		NaN	1	0	NaN		NaN	1	0	NaN		NaN	1	0	NaN		NaN	1	0	NaN		20.2369	22.9795	21.0403	21.571	20.4146	21.9713	21.2072	21.9291	21.3366	21.942	20.5728	21.306	3	3	3	28	28	28	20.126	0	26.429
dCTP pyrophosphatase 1	DCTPP1	Q9H773	18.681	NaN	1	0	NaN		NaN	1	0	NaN		NaN	1	0	NaN		NaN	1	0	NaN		NaN	1	0	NaN		20.0521	21.2859	21.2637	21.0601	21.2283	21.4944	21.655	22.0966	21.3667	20.6578	20.6326	20.7904	2	2	2	20	20	20	18.681	0	59.198
DCN1-like protein;DCN1-like protein 1	DCUN1D1	C9JRU6;C9J0B2;C9J8R4;C9JVE2;Q96GG9	8.7797	NaN	1	0	NaN		NaN	1	0	NaN		NaN	1	0	NaN		NaN	1	0	NaN		NaN	1	0	NaN		22.2912	22.2058	21.7729	21.2924	20.2401	21.1462	22.1331	21.5555	21.4438	20.7556	19.6842	21.5392	1	1	1	22.7	22.7	22.7	8.7797	0	81.545
DCN1-like protein;DCN1-like protein 5	DCUN1D5	E9PM04;Q9BTE7;H0YCN4	17.855	NaN	1	0	NaN		NaN	1	0	NaN		NaN	1	0	NaN		NaN	1	0	NaN		NaN	1	0	NaN		22.1563	23.0173	21.5383	19.9748	19.9725	22.085	21.2003	21.4133	21.8268	18.5817	20.7831	20.1508	2	2	2	23.7	23.7	23.7	17.855	0	50.441
DNA damage-binding protein 1	DDB1	A0A7P0TAK7;A0A7P0Z4B9;Q16531;A0A7P0TB30;A0A7P0T965;A0A7P0T870;A0A7P0Z3Z5;F5GY55	120.9	1.2425	0.0653613	-2.20304	-2.64611		0.864514	0.294785	-0.622367	-1.85867		0.956099	0.0694215	-1.58068	-2.04243		0.0399169	0.958802	-0.179907	-0.117422		0.454251	0.291293	1.40077	1.05395		23.3325	24.0017	22.8973	20.7798	20.1435	22.6991	22.646	22.7509	22.9675	20.7372	19.4864	23.9385	15	15	15	21.3	21.3	21.3	120.9	0	222.7
DNA damage-binding protein 2	DDB2	A0A087WW71;A0A087X0X5;Q92466;A0A087WTQ7;A0A087WV56	17.802	NaN	1	0	NaN		NaN	1	0	NaN		NaN	1	0	NaN		NaN	1	0	NaN		NaN	1	0	NaN		22.1741	22.2122	20.7109	20.3824	20.3676	21.4499	21.65	22.1009	21.186	20.1828	19.5134	20.7765	2	2	2	19.1	19.1	19.1	17.802	0.0011481	30.333
Protein DDI1 homolog 2	DDI2	Q5TDH0	44.522	NaN	1	0	NaN		NaN	1	0	NaN		NaN	1	0	NaN		NaN	1	0	NaN		NaN	1	0	NaN		21.5532	22.0029	22.4568	21.1693	22.3449	21.1105	21.5309	20.8981	21.9569	18.9957	19.8844	20.3865	3	3	3	9.3	9.3	9.3	44.522	0	37.402
Dolichyl-diphosphooligosaccharide--protein glycosyltransferase 48 kDa subunit	DDOST	P39656;A0A0C4DGS1;U3KQ84	50.8	NaN	1	0	NaN		NaN	1	0	NaN		NaN	1	0	NaN		0.13252	0.8439	-0.331213	-0.360042		0.0389181	0.946913	-0.109437	-0.114598		20.2843	21.8728	22.0364	21.4085	21.6965	21.5599	22.2557	21.3233	21.7513	22.4482	20.0948	23.1155	10	10	10	36.6	36.6	36.6	50.8	0	230.8
DDRGK domain-containing protein 1	DDRGK1	Q96HY6;A0A0A0MRX2	35.61	0.577452	0.282179	-1.14052	-1.29639		0.077643	0.871957	-0.193587	-0.220485		0.623357	0.1848	-0.946934	-1.3859		NaN	1	0	NaN		0.838897	0.0864705	1.21613	1.80784		20.8421	22.0256	23.3834	20.1136	21.7924	20.9235	20.9275	22.399	22.3438	20.0746	20.3471	21.6002	5	5	5	30.9	30.9	30.9	35.61	0	160.01
D-dopachrome decarboxylase;D-dopachrome decarboxylase-like protein	DDT;DDTL	B5MC82;P30046;A6NHG4	17.718	NaN	1	0	NaN		NaN	1	0	NaN		NaN	1	0	NaN		NaN	1	0	NaN		NaN	1	0	NaN		21.7918	23.1412	22.0545	21.6833	19.9148	21.6819	20.5312	21.1446	21.8091	21.3411	18.9683	19.5864	1	1	1	12.7	12.7	12.7	17.718	0	11.432
ATP-dependent RNA helicase DDX1	DDX1	A0A7I2V430;A0A7I2V4F0;Q92499;A0A7I2V2M5;A0A087WZ71;A0A7I2YQ77;A0A087X2G1;A0A7I2V4J3	77.86	0.607518	0.263211	-0.699471	-1.35504		0.271553	0.634061	0.297476	0.677739		1.29374	0.029109	-0.996948	-2.76005	+	0.622692	0.288131	0.691242	1.3846		1.8034	0.00705537	1.68819	4.03064	+	25.1937	25.1613	26.3933	24.4111	24.7463	25.4925	25.7172	25.7067	26.2168	23.9957	23.6481	24.9324	35	35	35	57.1	57.1	57.1	77.86	0	125.98
Probable ATP-dependent RNA helicase DDX10	DDX10	Q13206;E9PIF2;A0A3B3ISR7	100.89	2.21409	0.0171115	2.54008	5.29492	+	1.0128	0.239432	1.02337	2.1581		3.33322	0.00184397	1.51671	10.505	+	2.12499	0.0178788	2.24871	4.99835	+	0.758053	0.110361	0.732002	1.64867		24.384	22.8346	24.0005	26.3993	26.3887	26.0513	24.9143	24.7663	24.6086	24.0684	23.2594	24.7654	32	32	32	46.2	46.2	46.2	100.89	0	33.814
Probable ATP-dependent RNA helicase DDX17	DDX17	A0A1X7SBZ2;A0A5H1ZRQ2;Q92841	80.253	0.0151965	0.978297	0.0193729	0.0458683		1.1285	0.203936	-0.579723	-2.39961		0.546452	0.228454	0.599096	1.23579		1.59905	0.0392231	1.58108	3.48776	+	1.54762	0.0116649	0.981981	3.35871	+	25.9972	25.9852	26.079	25.6943	25.547	26.8782	25.3942	25.0506	25.8774	24.3517	24.2378	24.7868	39	29	29	52.4	42.4	42.4	80.253	0	59.137
ATP-dependent RNA helicase DDX18	DDX18	Q9NVP1	75.406	0.563892	0.291351	0.798927	1.26991		0.637777	0.403758	0.364326	1.41398		0.287591	0.554418	0.434601	0.712137		2.06374	0.0195365	-2.88037	-4.80209	+	4.34684	0	-3.31497	-19.022	+	27.5561	26.8405	27.0577	27.9856	28.9583	26.9071	27.8082	27.3894	27.3496	30.694	31.0111	30.7871	48	48	48	63.9	63.9	63.9	75.406	0	160.83
ATP-dependent RNA helicase DDX19A;ATP-dependent RNA helicase DDX19B	DDX19A;DDX19B	F6QDS0;I3L0H8;Q9NUU7;Q9UMR2;H3BQK0;I3L352	54.017	1.20198	0.0704915	-2.19566	-2.55742		0.806622	0.322495	-0.508108	-1.74409		0.945545	0.0714345	-1.68756	-2.02107		0.0709528	0.920721	-0.324885	-0.202686		0.419363	0.327294	1.36267	0.984177		24.4351	24.8929	24.0281	23.3566	20.6497	22.7627	23.8634	24.2343	23.734	19.8427	23.7079	24.1932	12	12	12	41.1	41.1	41.1	54.017	0	49.784
Probable ATP-dependent RNA helicase DDX20	DDX20	Q9UHI6;A0A7P0T9T8;A0A7P0TB94;A0A7P0T8G7	92.239	0.150977	0.79496	0.399413	0.404773		0.634188	0.40631	1.12912	1.40699		0.514207	0.25283	-0.72971	-1.17252		0.599213	0.304855	-0.918726	-1.33885		0.192875	0.721261	-0.189016	-0.503006		24.5476	24.3136	26.7749	26.7374	25.4017	24.6954	26.2262	26.122	26.6753	25.9789	26.4753	27.1363	36	36	36	61	61	61	92.239	0	84.612
Nucleolar RNA helicase 2	DDX21	Q9NR30	87.343	1.42944	0.0472734	-3.54877	-3.07253	+	0.298153	0.606615	-0.372204	-0.734603		1.37814	0.0236634	-3.17657	-2.95249	+	2.60127	0.00876836	-7.19113	-6.75498	+	4.15012	0	-4.01456	-16.9657	+	24.5808	24.7959	26.0721	23.3707	19.7144	21.7174	24.7345	24.4539	25.1437	28.5581	28.9902	28.8275	63	63	59	73.2	73.2	69.9	87.343	0	272.11
Probable ATP-dependent RNA helicase DDX23	DDX23	Q9BUQ8	95.581	0.794483	0.169092	0.65437	1.72018		0.573911	0.437816	0.404851	1.28948		0.505732	0.260466	0.249519	1.15585		1.01137	0.123259	0.531878	2.15516		1.09233	0.0381164	0.282359	2.32325	+	25.5112	25.55	26.4708	26.9261	26.3275	26.2414	26.2703	26.2569	26.2193	25.7292	26.0477	26.1225	37	37	37	48.2	48.2	48.2	95.581	0	50.654
ATP-dependent RNA helicase DDX24	DDX24	Q9GZR7;G3V529;F5GYL3;A0A1W2PRR2;A0A087WXU8	96.331	1.94905	0.0217075	1.79309	4.45023	+	0.0239502	0.959397	0.020263	0.0716155		1.9561	0.00891418	1.77282	4.47128	+	1.92153	0.0221876	-1.88164	-4.36868	+	3.46763	0	-3.65447	-11.3745	+	25.0834	24.4212	24.9858	27.1312	26.7763	25.9622	25.0038	24.4659	25.0815	28.0509	28.5251	28.9386	59	59	59	74.4	74.4	74.4	96.331	0	86.514
Probable ATP-dependent RNA helicase DDX27	DDX27	B7Z6D5;Q96GQ7	86.604	3.02009	0.0101217	2.93495	8.71491	+	1.70876	0.149721	1.19919	3.77297		1.73542	0.0118764	1.73575	3.84441	+	2.37895	0.0128205	-2.00383	-5.88061	+	3.50262	0	-3.73959	-11.6118	+	23.3574	23.3979	23.5931	26.4341	26.9275	25.7917	25.1379	24.7322	24.0759	28.3941	28.5401	28.2306	50	50	50	63	63	63	86.604	0	24.69
Probable ATP-dependent RNA helicase DDX31	DDX31	F8WAJ0;Q9H8H2	83.515	0.0953918	0.866634	0.23197	0.266816		0.0557307	0.907395	0.0863164	0.161447		0.0655854	0.911749	0.145654	0.188266		0.225165	0.721532	-0.538013	-0.576057		0.466316	0.280325	-0.683667	-1.07794		22.5882	23.1048	24.1859	24.8321	23.4383	22.3045	23.4586	22.906	23.7733	23.6502	23.328	25.2107	16	16	16	30	30	30	83.515	0	323.31
ATP-dependent RNA helicase DDX39A	DDX39A	O00148;K7EQN7	49.129	1.46097	0.0452032	2.03385	3.14753	+	0.918897	0.273729	1.25464	1.96737		2.16889	0.0072069	0.779205	5.14281	+	0.0303922	0.969349	-0.0188173	-0.0902705		1.93864	0.00464672	-0.798022	-4.41926	+	23.5876	23.6562	25.5199	26.3914	26.4437	26.0302	25.6641	25.4451	25.4184	26.1464	26.1421	26.6331	23	23	11	64.4	64.4	40.5	49.129	0	323.31
Spliceosome RNA helicase DDX39B	DDX39B	Q13838;Q5STU3;A0A0G2JJZ9;F6WLT2;F6TRA5;A0A0A0MT12;F6S4E6	48.991	NaN	1	0	NaN		NaN	1	0	NaN		NaN	1	0	NaN		0.562634	0.329576	-1.71235	-1.26745		0.1616	0.773353	-0.551606	-0.430091		21.0874	22.2037	21.4318	20.4731	21.4759	19.8008	21.356	21.7001	22.176	23.2575	19.7969	23.8324	17	5	5	48.4	19.6	19.6	48.991	0	74.385
ATP-dependent RNA helicase DDX3X;ATP-dependent RNA helicase DDX3Y	DDX3X;DDX3Y	O00571;A0A2R8YFS5;A0A2R8YFR4;A0A2R8Y4A4;A0A0D9SG12;A0A0D9SF53;A0A2R8Y645;A0A2R8YCW1;A0A2R8YF78;A0A0D9SFB3;A0A2U3TZJ9;A0A2R8Y5G6;F6S8Q4;A0A2R8YDT5;A0A2R8Y7T2;A0A2R8YDH3;O15523	73.243	2.47392	0.0122135	-1.83221	-6.24157	+	0.872034	0.291053	-0.266309	-1.87363		2.23884	0.0062779	-1.5659	-5.37968	+	0.970344	0.1337	0.707445	2.07134		3.26671	0.000657744	2.27335	10.0983	+	29.0795	28.7217	28.9382	26.603	27.0859	27.5538	28.4825	28.6401	28.8178	26.218	26.126	26.7764	42	41	41	66.3	66.3	66.3	73.243	0	41.578
Probable ATP-dependent RNA helicase DDX41	DDX41	Q9UJV9	69.837	1.96184	0.0213413	3.02393	4.48849	+	0.787696	0.32979	0.683617	1.70684		1.86421	0.010405	2.34031	4.20227	+	0.23762	0.704169	0.45015	0.603709		1.67707	0.00950156	-1.89016	-3.68914	+	23.2893	21.9585	22.825	26.4925	24.6538	25.9983	23.5423	23.228	23.3534	24.4363	26.1767	25.1812	29	29	29	59.2	59.2	59.2	69.837	0	50.886
ATP-dependent RNA helicase DDX42	DDX42	Q86XP3;A0A0A0MSJ0	102.97	2.98484	0.00965975	-5.60742	-8.53215	+	0.816975	0.317703	1.02052	1.7645		4.39067	0	-6.62793	-19.5125	+	0.358734	0.530178	0.618308	0.860997		3.44207	0	7.24624	11.2041	+	26.5633	25.4128	27.3798	20.2995	21.4276	20.8066	27.6618	27.3848	27.3709	20.1082	21.3887	19.1819	36	36	36	53	53	53	102.97	0	44.293
	DDX46	A0A0C4DG89	117.46	0.777419	0.176412	0.688187	1.68665		2.00082	0.128107	0.728039	4.60659		0.0358595	0.948302	-0.0398515	-0.105917		1.0043	0.124618	0.821061	2.14066		3.48519	0	0.860912	11.493	+	26.4461	26.3839	26.8858	27.4586	26.5323	27.7894	27.311	27.2932	27.2956	26.3311	26.4036	26.5825	57	57	1	57.8	57.8	1.9	117.46	0	146.25
Probable ATP-dependent RNA helicase DDX46	DDX46	Q7L014	117.36	NaN	1	0	NaN		NaN	1	0	NaN		NaN	1	0	NaN		NaN	1	0	NaN		NaN	1	0	NaN		21.3501	20.6634	21.6436	21.4984	20.8188	20.6252	21.9549	20.576	20.3852	19.9583	20.9652	20.1248	57	1	1	57.8	1.8	1.8	117.36	0	132.59
Probable ATP-dependent RNA helicase DDX47	DDX47	Q9H0S4	50.646	2.91191	0.00935878	1.41607	8.16505	+	0.0433974	0.929162	-0.0390549	-0.127222		2.21531	0.00625139	1.45513	5.29906	+	2.60289	0.0087932	3.07629	6.76171	+	1.44664	0.0148948	1.62116	3.11333	+	25.4047	25.3579	25.8487	26.8099	27.0632	26.9864	25.3567	25.1279	26.0096	24.6702	23.1168	23.8436	23	23	23	55.8	55.8	55.8	50.646	0	23.541
Probable ATP-dependent RNA helicase DDX49	DDX49	M0QXD4;M0R1S3;M0QZC0;M0R0K1;Q9Y6V7	4.3971	NaN	1	0	NaN		NaN	1	0	NaN		NaN	1	0	NaN		NaN	1	0	NaN		NaN	1	0	NaN		22.7319	21.5381	20.8953	20.831	21.4334	20.8443	21.5718	21.538	22.1937	20.2512	22.2082	20.4655	1	1	1	41.5	41.5	41.5	4.3971	0	56.889
Probable ATP-dependent RNA helicase DDX5	DDX5	J3KTA4;P17844;A0A0G2JLI4;A0A7I2V507;A0A7I2V2S0;A0A7I2V5F5	69.086	2.92197	0.00891954	-1.58819	-8.21483	+	0.592131	0.429619	-0.212416	-1.32504		3.02376	0.00239409	-1.37578	-8.73414	+	2.08943	0.0190932	1.99603	4.88369	+	2.98914	0.00141211	3.3718	8.55424	+	29.6844	29.3118	29.759	27.8008	27.934	28.2558	29.3242	29.263	29.5308	25.8483	25.4222	26.7321	44	44	34	61.9	61.9	53.9	69.086	0	7.0187
ATP-dependent RNA helicase DDX50	DDX50	Q9BQ39	82.564	0.366021	0.48422	1.30572	0.875957		0.793188	0.327287	2.34951	1.71764		0.565581	0.214915	-1.04379	-1.27321		0.742452	0.224158	-1.18346	-1.61813		0.118574	0.838677	-0.139671	-0.325564		19.8389	21.2011	24.262	24.4025	22.8653	21.9513	24.6633	24.3514	23.3358	24.1227	24.085	24.5619	22	18	18	43.8	38.7	38.7	82.564	0	187.75
Probable ATP-dependent RNA helicase DDX52	DDX52	Q9Y2R4	67.465	2.2092	0.0169565	2.10485	5.2783	+	0.805422	0.323213	0.708047	1.74172		2.34053	0.00532357	1.39681	5.73963	+	2.41114	0.0123062	5.49482	6.00096	+	1.95197	0.0045554	4.09801	4.45893	+	24.9927	24.5758	25.8149	27.4855	26.9286	27.2838	25.9213	25.4886	26.0976	22.2199	19.993	23.0006	21	21	21	40.6	40.6	40.6	67.465	0	8.6322
ATP-dependent RNA helicase DDX54	DDX54	Q8TDD1	98.594	0.712687	0.202616	3.88122	1.55997		0.543392	0.455612	2.84953	1.2298		0.491475	0.272779	1.03169	1.12774		0.169947	0.799594	0.417343	0.449782		1.43589	0.0152747	-0.614344	-3.08778	+	21.065	28.0483	27.9734	31.3257	29.1421	28.2626	28.7195	28.4354	28.4805	29.1068	28.8802	29.4913	27	27	27	43.1	43.1	43.1	98.594	0	93.789
ATP-dependent RNA helicase DDX55	DDX55	Q8NHQ9;F5H5U2	68.546	0.154368	0.79136	-0.239938	-0.412888		0.0094597	0.983148	-0.00573985	-0.0287333		0.150786	0.786292	-0.234198	-0.404317		0.564569	0.32759	0.779096	1.27123		1.65542	0.00972626	1.01329	3.63258	+	27.0076	26.6475	26.5241	27.1646	26.9252	25.3695	26.5622	26.9942	26.6055	25.9792	25.92	25.223	13	13	13	33.5	33.5	33.5	68.546	0	323.31
Probable ATP-dependent RNA helicase DDX56	DDX56	Q9NY93;H7C3E9;G3V0G3	61.589	3.51422	0.00743396	1.98669	11.6915	+	2.30887	0.0943158	0.279099	5.62552		3.19642	0.0019577	1.7076	9.68455	+	1.92308	0.0222584	1.61153	4.37324	+	0.104638	0.858378	-0.0960662	-0.290474		25.4021	25.4185	25.4405	27.489	27.6511	27.0811	25.6953	25.7852	25.6179	25.8246	25.2149	26.3471	30	30	30	69.8	69.8	69.8	61.589	0	27.955
Probable ATP-dependent RNA helicase DDX58	DDX58	O95786;B3KWW1;A0A7P0TB70;A2A376	106.6	0.301842	0.570799	-0.836555	-0.742416		0.0161031	0.974693	-0.0626907	-0.0485567		0.323288	0.495502	-0.773864	-0.78752		NaN	1	0	NaN		0.51519	0.238929	1.28657	1.17446		20.74	21.183	23.9148	22.0452	21.0839	20.199	20.6528	21.5451	23.4517	19.5406	20.2765	21.9729	7	7	7	15.5	15.5	15.5	106.6	0	232.35
Probable ATP-dependent RNA helicase DDX6	DDX6	P26196	54.416	2.75851	0.0111586	-4.24937	-7.43904	+	0.722455	0.35695	-0.701323	-1.57904		2.87395	0.00302008	-3.54805	-7.97971	+	0.101783	0.885727	-0.424494	-0.283202		1.00712	0.0515473	3.12355	2.14643		25.3862	25.1621	24.0789	19.8236	20.945	21.1104	23.974	24.0046	24.5446	19.7393	19.4795	23.9337	10	10	10	34.2	34.2	34.2	54.416	0	39.43
Probable ATP-dependent RNA helicase DDX60	DDX60	Q8IY21;A0A7P0T8Y0;A0A7P0TAZ7	197.85	3.22485	0.00849123	-3.39059	-9.84996	+	0.0958258	0.846084	-0.212878	-0.267933		1.70573	0.0121894	-3.17771	-3.76489	+	1.48233	0.0463796	1.24173	3.19888	+	2.25216	0.0028488	4.41944	5.42579	+	25.5045	25.1916	25.6557	21.5026	22.0809	22.5965	24.7212	24.2162	26.7757	20.4112	21.1901	20.8535	58	58	55	41.1	41.1	39.3	197.85	0	17.475
Probable ATP-dependent RNA helicase DDX60-like	DDX60L	Q5H9U9;A0A804HKC9;H0Y8H0	197.67	1.13274	0.0820322	2.54129	2.40862		0.618201	0.414743	1.40178	1.37585		1.46311	0.019172	1.13951	3.15264	+	0.837015	0.180319	3.17341	1.80411		0.513224	0.239645	2.03389	1.17059		23.7877	20.464	23.0245	24.7528	25.5974	24.5497	23.9805	24.0066	23.4944	25.0074	19.0792	21.2933	22	19	19	17.3	15.4	15.4	197.67	0	68.949
2,4-dienoyl-CoA reductase, mitochondrial	DECR1	E5RJD2;E5RJG7;E5RFV2;Q16698	15.898	NaN	1	0	NaN		NaN	1	0	NaN		NaN	1	0	NaN		NaN	1	0	NaN		NaN	1	0	NaN		21.4506	21.9836	21.541	21.5605	19.0131	21.0753	21.1297	21.2477	20.9859	21.1499	21.0259	19.5232	1	1	1	14.6	14.6	14.6	15.898	0	323.31
Protein DEK	DEK	H0Y993;A0A494C028;P35659;A0A494C198;B4DFG0;H0Y8X0	43.247	0.0198703	0.971055	-0.0399634	-0.0596739		0.069194	0.886796	-0.183938	-0.197975		0.0549899	0.925901	0.143975	0.159413		0.164075	0.806656	0.219389	0.435949		0.0310882	0.957711	0.075414	0.0922715		24.0802	23.4501	25.156	25.0513	23.5489	23.9662	23.4462	23.0884	25.5999	24.0859	23.5262	24.296	7	7	7	17.9	17.9	17.9	43.247	0	38.669
DENN domain-containing protein 1A	DENND1A	Q8TEH3	110.58	1.94965	0.0217719	1.49295	4.45201	+	0.0700004	0.885019	0.131384	0.200136		1.06862	0.0510434	1.36157	2.27362		2.71033	0.00898065	3.54516	7.22326	+	1.36389	0.017937	2.18359	2.91956	+	22.5197	22.2833	21.5129	23.5954	23.845	23.3543	22.8332	22.8037	21.0731	19.5612	19.6055	20.9926	8	8	8	11.9	11.9	11.9	110.58	0	80.896
	DENND3	E5RH95;E5RIR7;E5RHH2;E5RI43;E9PF32	7.0423	NaN	1	0	NaN		NaN	1	0	NaN		NaN	1	0	NaN		NaN	1	0	NaN		NaN	1	0	NaN		21.3609	21.0388	20.8839	21.361	20.2161	21.1065	21.7896	21.614	20.2763	19.7314	19.2989	21.2079	1	1	1	37.3	37.3	37.3	7.0423	0	33.267
DENN domain-containing protein 4C	DENND4C	Q5VZ89;X6RAE7	212.71	1.91356	0.0226552	2.57522	4.34528	+	1.46859	0.165944	1.79977	3.16578		1.73411	0.0118379	0.775454	3.84088	+	4.74641	0.00984615	4.61741	23.9821	+	5.64965	0	3.84195	40.4117	+	21.5763	21.6717	23.3106	24.5301	24.626	25.1282	24.0597	24.0717	23.8266	20.1191	20.0696	20.2434	25	25	25	19	19	19	212.71	0	36.489
DENN domain-containing protein 5B	DENND5B	G3V1S3;Q6ZUT9	149.34	NaN	1	0	NaN		NaN	1	0	NaN		NaN	1	0	NaN		NaN	1	0	NaN		NaN	1	0	NaN		21.0218	21.6956	21.6758	20.1134	20.5305	20.8455	21.2764	21.2166	21.3939	22.167	20.6804	20.7242	1	1	1	1.1	1.1	1.1	149.34	0.009493	323.31
Protein DENND6A	DENND6A	Q8IWF6;H7C598	69.574	0.381187	0.462014	0.591983	0.906943		NaN	1	0	NaN		0.599245	0.196072	0.761644	1.33891		1.37326	0.0574366	1.73715	2.94118		NaN	1	0	NaN		21.218	22.2519	22.2919	21.5901	23.4928	22.4549	21.9653	21.474	21.8135	21.1932	20.6568	20.4764	2	2	2	5.1	5.1	5.1	69.574	0	62.498
Density-regulated protein	DENR	F8VVL1;O43583	17.77	NaN	1	0	NaN		NaN	1	0	NaN		NaN	1	0	NaN		NaN	1	0	NaN		NaN	1	0	NaN		21.7453	22.3374	21.7427	21.0444	21.8857	21.0242	21.0524	21.6745	21.4611	20.0886	20.3454	19.2802	1	1	1	10.6	10.6	10.6	17.77	0.0024631	236.53
DEP domain-containing protein 7	DEPDC7	Q96QD5	58.309	1.4695	0.0445622	2.53657	3.16797	+	0.71767	0.357599	1.26099	1.56969		1.50208	0.0177243	1.27558	3.24678	+	4.15789	0.00747826	5.23297	17.0426	+	3.64245	0	3.95739	12.6082	+	21.5847	21.833	23.9557	24.4623	25.3738	25.1471	24.0692	23.9254	23.1618	19.5773	20.0331	19.6739	3	3	3	6.8	6.8	6.8	58.309	0	161.83
Derlin-1	DERL1	Q9BUN8;B4E1G1;E5RGY0	28.8	NaN	1	0	NaN		NaN	1	0	NaN		NaN	1	0	NaN		0.0211749	0.977971	-0.0697702	-0.0635031		0.122767	0.834523	0.37948	0.335995		22.35	22.4734	21.2711	21.3011	21.742	20.9796	21.6072	21.3099	22.4533	19.2585	22.5179	22.4556	4	4	4	16.3	16.3	16.3	28.8	0	102.7
Derlin-2	DERL2	I3L1T3;Q9GZP9	18.038	NaN	1	0	NaN		NaN	1	0	NaN		NaN	1	0	NaN		NaN	1	0	NaN		NaN	1	0	NaN		21.3427	21.3255	20.9167	21.238	21.15	20.9954	21.1429	21.6884	21.4845	20.4783	20.2137	21.388	1	1	1	19	19	19	18.038	0	87.96
Desumoylating isopeptidase 1	DESI1	Q6ICB0	18.262	NaN	1	0	NaN		NaN	1	0	NaN		NaN	1	0	NaN		NaN	1	0	NaN		NaN	1	0	NaN		21.0693	21.7125	21.6468	21.4095	20.1579	21.1025	21.4416	21.2693	21.8536	19.7778	21.3567	20.3786	1	1	1	14.9	14.9	14.9	18.262	0	323.31
DNA fragmentation factor subunit alpha	DFFA	O00273	36.521	1.22655	0.0667249	-1.43988	-2.61106		0.25098	0.650798	0.332911	0.633073		3.006	0.00233654	-1.77279	-8.64142	+	NaN	1	0	NaN		3.27286	0.000422265	2.15657	10.1352	+	21.4659	21.8436	23.1767	20.3858	20.7504	21.0304	22.3926	22.6641	22.4282	20.4643	19.9558	20.5951	5	5	5	19.9	19.9	19.9	36.521	0	38.563
Non-syndromic hearing impairment protein 5	DFNA5	O60443;C9JSR4	54.554	NaN	1	0	NaN		0.490161	0.486735	0.944907	1.12514		1.21952	0.0352269	-1.97504	-2.59567	+	NaN	1	0	NaN		1.11348	0.0357215	1.83092	2.36781	+	21.2665	22.4336	21.4166	20.5064	20.7076	20.8123	21.1394	23.4178	23.3943	20.5	21.0459	20.9127	8	8	8	23	23	23	54.554	0	49.905
Microprocessor complex subunit DGCR8	DGCR8	Q8WYQ5;C9JSD5	86.044	NaN	1	0	NaN		2.68258	0.108653	1.91164	7.10148		2.15331	0.00745032	-1.38412	-5.09117	+	NaN	1	0	NaN		2.75148	0.00116302	1.57298	7.40721	+	21.3392	20.6263	20.6237	21.8011	21.4043	20.9663	22.9021	22.8986	22.5234	21.2627	20.8795	21.463	2	2	2	5.8	5.8	5.8	86.044	0	110.22
Diacylglycerol kinase;Diacylglycerol kinase zeta	DGKZ	E9PNL8;Q13574	78.927	1.60939	0.0352646	-1.45577	-3.51405	+	0.00434474	0.992367	-0.00454267	-0.0132728		1.73197	0.0118092	-1.45122	-3.83511	+	NaN	1	0	NaN		2.25776	0.00285862	1.99693	5.44523	+	21.6482	22.4212	22.4895	20.3047	20.5427	21.3441	22.2879	22.4817	21.7757	19.5873	20.535	20.4321	4	4	3	10.3	10.3	8.2	78.927	0	48.179
Delta(24)-sterol reductase	DHCR24	A0A0A0MTI1;Q15392	61.446	0.0109257	0.984786	0.030899	0.0331322		NaN	1	0	NaN		0.451121	0.313492	0.965492	1.04772		0.459574	0.418949	1.11674	1.06454		0.0896299	0.878352	0.151246	0.251911		21.3106	22.2391	21.9475	20.8271	23.6378	21.125	20.5913	21.3566	20.7456	20.3344	20.0637	21.8416	4	4	4	10.4	10.4	10.4	61.446	0	59.608
7-dehydrocholesterol reductase	DHCR7	A0A804HI25;A0A804HJQ7;Q9UBM7	56.316	NaN	1	0	NaN		NaN	1	0	NaN		NaN	1	0	NaN		NaN	1	0	NaN		NaN	1	0	NaN		21.4708	21.4779	20.8449	20.6405	20.5307	20.9514	20.9973	21.8596	20.7775	20.4358	20.1471	21.0588	1	1	1	1.6	1.6	1.6	56.316	0.0084324	184.98
Dihydrofolate reductase	DHFR	P00374;B4DM58	21.452	NaN	1	0	NaN		NaN	1	0	NaN		NaN	1	0	NaN		NaN	1	0	NaN		NaN	1	0	NaN		21.7816	21.5617	21.6359	22.0958	20.5745	20.1497	20.8338	22.31	21.939	21.146	20.0084	21.2289	5	5	5	36.9	36.9	36.9	21.452	0	240.23
Deoxyhypusine synthase	DHPS	M0R1T4;A0A087WZK0;P49366	12.939	NaN	1	0	NaN		NaN	1	0	NaN		NaN	1	0	NaN		NaN	1	0	NaN		NaN	1	0	NaN		21.6928	21.237	21.5092	21.5349	21.3755	20.7274	21.9822	20.9498	21.5357	20.4316	20.6813	20.0308	1	1	1	17.4	17.4	17.4	12.939	0.00024278	77.333
Dehydrogenase/reductase SDR family member 7B	DHRS7B	J3KRS1;A0A0C4DGQ8;Q6IAN0	13.61	NaN	1	0	NaN		NaN	1	0	NaN		NaN	1	0	NaN		NaN	1	0	NaN		NaN	1	0	NaN		21.7118	21.7789	21.1625	20.323	20.6776	20.6632	21.8032	21.7328	20.9447	20.1657	20.2025	19.6927	2	2	2	27.2	27.2	27.2	13.61	0.0011518	29.031
Pre-mRNA-splicing factor ATP-dependent RNA helicase DHX15	DHX15	O43143	90.932	1.58618	0.0361806	-1.28483	-3.45521	+	1.00664	0.242073	-0.591744	-2.14546		0.811306	0.106371	-0.693081	-1.75332		1.93926	0.0221158	-2.0817	-4.42111	+	1.59479	0.0107214	-1.38862	-3.47696	+	26.8075	26.5093	27.0997	25.6472	24.8956	26.0193	26.0663	25.9342	26.6407	27.0635	27.5259	28.2177	59	59	58	72.8	72.8	71.7	90.932	0	15.598
Putative pre-mRNA-splicing factor ATP-dependent RNA helicase DHX16	DHX16	O60231;A0A140T947	119.26	1.79313	0.0261851	-2.35817	-4.00213	+	1.08899	0.217685	-0.670224	-2.31624		1.46037	0.0195565	-1.68795	-3.14609	+	0.862062	0.170557	2.08977	1.85379		1.70537	0.00899368	3.77772	3.76395	+	25.7137	24.9546	25.7942	24.0281	22.2097	23.1502	24.7001	24.7137	25.038	19.2774	21.1103	22.7309	27	26	26	36.2	35.4	35.4	119.26	0	8.9121
ATP-dependent RNA helicase DHX29	DHX29	Q7Z478;A0A087WYN9	155.23	1.35633	0.0533419	-3.45391	-2.90217		0.950685	0.261403	-0.840717	-2.03147		1.00835	0.0596189	-2.6132	-2.14897		0.836396	0.180446	2.16576	1.80288		3.37069	0.000206897	4.77896	10.7408	+	26.6359	25.8841	26.0026	24.8333	20.8052	22.5223	24.7854	25.2537	25.9613	19.9871	20.8833	20.7931	37	37	36	37.5	37.5	36.7	155.23	0	16.244
Putative ATP-dependent RNA helicase DHX30	DHX30	H7BXY3;Q7L2E3	130.55	1.02806	0.10394	-0.670617	-2.18951		0.803851	0.322607	0.483533	1.73863		2.02817	0.00787609	-1.15415	-4.69084	+	0.797929	0.198605	0.677495	1.72696		2.10719	0.00365991	1.83164	4.94071	+	24.0768	23.6076	24.419	23.5242	22.9735	23.5939	24.7967	24.2901	24.4672	22.7705	22.0605	23.2282	27	27	27	30.8	30.8	30.8	130.55	0	11.976
Putative ATP-dependent RNA helicase DHX33	DHX33	Q9H6R0;I3L1L6	78.873	0.0587616	0.916684	0.142024	0.169744		NaN	1	0	NaN		0.526694	0.24476	0.804883	1.19706		1.60171	0.0390854	-2.48038	-3.49451	+	3.68206	0	-3.28527	-12.9049	+	20.2757	21.9373	21.5754	22.4694	20.1749	21.5701	20.4808	20.5645	20.7544	23.713	24.3619	23.5807	22	22	22	37.9	37.9	37.9	78.873	0	16.918
Probable ATP-dependent RNA helicase DHX35	DHX35	Q5THQ7;Q5THR1;Q9H5Z1	19.281	NaN	1	0	NaN		NaN	1	0	NaN		NaN	1	0	NaN		NaN	1	0	NaN		NaN	1	0	NaN		20.716	22.0159	21.0842	21.0557	20.7092	21.6476	22.1938	22.2588	21.7344	19.7817	20.5033	21.6814	1	1	1	16.2	16.2	16.2	19.281	0	13.765
ATP-dependent RNA helicase DHX36	DHX36	Q9H2U1;E7EWK3	114.76	2.35119	0.0143	-4.32267	-5.77847	+	0.384081	0.545318	-0.448233	-0.912837		2.55783	0.00416168	-3.87444	-6.57594	+	0.138512	0.840201	-0.368271	-0.374673		1.91749	0.0048917	3.50617	4.35682	+	25.9763	24.3617	25.4617	21.0441	19.8983	21.8892	24.7532	24.6514	25.0504	20.307	20.746	22.8835	24	22	22	32.6	31.6	31.6	114.76	0	36.406
Probable ATP-dependent RNA helicase DHX37	DHX37	Q8IY37;F5H3Y4	129.54	2.5238	0.0124236	1.71027	6.43854	+	1.44479	0.168243	0.611054	3.10892		2.18935	0.00695842	1.09921	5.21124	+	2.31136	0.0149784	1.30274	5.63445	+	0.623973	0.166998	0.203533	1.3871		25.5473	24.9905	25.5111	27.0471	27.4047	26.7279	25.9831	26.0854	25.8136	25.5736	25.992	25.7058	44	44	44	52.7	52.7	52.7	129.54	0	52.086
Pre-mRNA-splicing factor ATP-dependent RNA helicase PRP16	DHX38	Q92620	140.5	3.38299	0.00649275	-5.64199	-10.8194	+	0.336059	0.578547	-0.330934	-0.814139		3.76132	0.00149677	-5.31106	-13.5191	+	0.328667	0.571113	0.315266	0.798752		4.84537	0	5.62633	25.3958	+	26.7791	25.5574	26.5598	20.778	19.9792	21.213	25.914	26.2579	25.7315	20.2708	20.6452	20.1084	34	34	34	39.8	39.8	39.8	140.5	0	2.9997
Probable ATP-dependent RNA helicase DHX40	DHX40	Q8IX18;J3KS08;J3KSX9	88.559	NaN	1	0	NaN		NaN	1	0	NaN		NaN	1	0	NaN		NaN	1	0	NaN		NaN	1	0	NaN		22.7171	22.2266	20.8007	20.0558	20.7482	21.1064	21.3102	20.7136	21.8936	18.9377	20.3874	18.9121	3	3	3	5.4	5.4	5.4	88.559	0.0011457	39.411
Putative ATP-dependent RNA helicase DHX57	DHX57	Q6P158	155.6	1.4123	0.0482708	-4.6474	-3.03215	+	0.439101	0.515501	-0.24806	-1.02374		1.34091	0.0261089	-4.39934	-2.86685	+	0.226285	0.720085	0.896358	0.578557		4.04718	0	5.2957	15.9778	+	25.8133	26.3757	26.133	24.4825	19.608	20.2893	26.1849	25.8271	25.5659	20.7431	20.9308	20.0169	27	26	24	24	23.2	22.4	155.6	0	155.47
Probable ATP-dependent RNA helicase DHX58	DHX58	K7EPP0;Q96C10	5.6593	NaN	1	0	NaN		NaN	1	0	NaN		NaN	1	0	NaN		NaN	1	0	NaN		NaN	1	0	NaN		21.4856	21.7738	21.5474	21.4831	20.5595	20.0331	21.5031	20.264	21.8493	20.5837	20.3285	20.333	1	1	1	39.2	39.2	39.2	5.6593	0	118.85
ATP-dependent RNA helicase DHX8	DHX8	Q14562;F5H658	139.31	0.24785	0.651032	-0.451356	-0.626219		0.315204	0.5935	0.481417	0.770581		0.986823	0.0629872	-0.932773	-2.10491		0.876601	0.165278	-1.07978	-1.88273		0.119928	0.837914	-0.147005	-0.328938		23.4311	22.1411	24.1869	23.605	22.3341	22.4659	23.7057	23.4324	24.0653	23.069	24.2299	24.3455	28	27	27	38.2	37.5	37.5	139.31	0	10.748
ATP-dependent RNA helicase A	DHX9	Q08211	140.96	3.34081	0.00609524	-4.34992	-10.5523	+	1.73053	0.150104	-1.04572	-3.83125		2.74949	0.00369014	-3.30419	-7.39821	+	2.29622	0.0155451	-4.57914	-5.58046	+	0.772567	0.105335	-1.27495	-1.67712		26.5191	26.0171	26.3834	22.6427	21.3147	21.9124	24.9923	25.0757	25.7144	25.4075	26.3106	27.8891	62	62	62	58.3	58.3	58.3	140.96	0	184.98
Protein diaphanous homolog 1	DIAPH1	H9KV28;A0A140T8Z0;A0A0G2JH68;O60610;A0A2R8Y5N1	136.85	0.83044	0.156169	-1.97881	-1.7911		0.0508566	0.91626	0.180677	0.148012		1.56055	0.0163404	-2.15948	-3.39089	+	0.580384	0.31691	-0.836567	-1.30212		0.734005	0.118978	1.32292	1.60161		23.4599	23.5843	26.741	22.1741	22.5975	23.0771	24.5517	23.9003	25.8751	22.7955	22.9388	24.6242	39	39	39	41.7	41.7	41.7	136.85	0	7.2138
Protein diaphanous homolog 2	DIAPH2	A6NML8;K4DI95;C9J6U3;O60879	124.85	NaN	1	0	NaN		NaN	1	0	NaN		NaN	1	0	NaN		NaN	1	0	NaN		NaN	1	0	NaN		21.7433	21.7303	21.2076	21.1969	20.1496	20.3077	21.796	20.7414	21.5067	21.5053	21.2844	20.4958	5	5	5	6.8	6.8	6.8	124.85	0	15.982
Protein diaphanous homolog 3	DIAPH3	Q9NSV4	136.92	0.261113	0.631139	0.13326	0.655152		1.45262	0.168	0.903816	3.12756		1.22352	0.034874	-0.770556	-2.60442	+	1.39828	0.0544171	2.22581	2.99931		1.75281	0.00821601	2.99636	3.89151	+	23.6379	23.7492	24.092	23.6584	24.117	24.1035	24.3593	24.6134	25.2179	20.6365	21.4572	23.1077	19	19	19	18.9	18.9	18.9	136.92	0	6.8696
Death-inducer obliterator 1	DIDO1	Q9BTC0	243.87	3.44487	0.0064065	-4.76168	-11.2226	+	0.0588662	0.903303	0.0436014	0.170029		3.84237	0.000830769	-4.80528	-14.1763	+	0.785937	0.203649	1.15498	1.70338		3.27369	0.000423077	5.96026	10.1402	+	26.5364	25.6946	26.3553	21.5315	20.8048	21.9651	26.2716	26.2352	26.2104	21.4217	19.471	19.9437	55	55	55	39.4	39.4	39.4	243.87	0	134.5
Digestive organ expansion factor homolog	DIEXF	H7C2R4;Q68CQ4	28.295	NaN	1	0	NaN		NaN	1	0	NaN		NaN	1	0	NaN		NaN	1	0	NaN		NaN	1	0	NaN		20.2466	21.5992	20.7903	20.5289	20.381	19.8805	19.862	20.7864	21.1645	20.5787	20.4965	22.1575	2	2	2	10.9	10.9	10.9	28.295	0	32.075
Probable dimethyladenosine transferase	DIMT1	Q9UNQ2;A0A7P0T9J1;A0A7P0Z4I0;A0A494C0G7;A0A0C4DGB1;A0A7P0T9Y7;B4DRY2;D6RCL3	35.236	0.744098	0.1886	2.55756	1.62135		0.415658	0.528497	1.55174	0.976727		1.85618	0.0105548	1.00582	4.17933	+	1.96254	0.0218689	4.55261	4.49058	+	1.57983	0.0110439	3.54679	3.4392	+	24.0357	20.2846	25.5867	25.9864	25.9425	25.6508	24.777	24.5238	25.2614	19.582	23.0742	21.2657	9	9	9	34.5	34.5	34.5	35.236	0	26.197
Disco-interacting protein 2 homolog A	DIP2A	A0A494C143;Q14689	171.47	NaN	1	0	NaN		NaN	1	0	NaN		NaN	1	0	NaN		NaN	1	0	NaN		NaN	1	0	NaN		21.3451	21.5238	21.1404	21.0364	21.3295	21.0539	21.0175	20.96	21.4279	19.282	20.8717	20.1338	4	3	3	3.9	3.4	3.4	171.47	0	18.788
Disco-interacting protein 2 homolog B	DIP2B	Q9P265	171.49	1.27109	0.0601767	-2.34978	-2.70942		2.41832	0.09665	-0.583775	-6.02807		0.950532	0.0702827	-1.766	-2.03116		0.35427	0.535973	0.888932	0.851812		1.96953	0.0045347	2.65494	4.51163	+	23.6029	23.651	23.4742	22.9539	20.4591	20.2657	23.1546	22.9079	22.9142	20.4904	19.26	21.2615	10	10	9	9.7	9.7	9.2	171.49	0	5.5606
Exosome complex exonuclease RRP44	DIS3	Q9Y2L1;G3V1J5;F2Z2C0	109	1.32232	0.0558256	-1.78157	-2.82454		0.463726	0.50135	-0.526505	-1.07279		1.16093	0.0389299	-1.25507	-2.46882	+	0.938424	0.142211	-0.922216	-2.00669		0.645692	0.156324	0.332855	1.4294		23.3087	23.1978	24.5578	22.4268	22.2946	20.9982	23.1937	23.5347	22.7564	22.811	22.7363	22.9388	18	18	18	31.1	31.1	31.1	109	0	149.91
H/ACA ribonucleoprotein complex subunit 4	DKC1	O60832;C9IYT0	57.673	0.149956	0.796911	-0.0926418	-0.402325		0.438177	0.515728	-0.245197	-1.02189		0.683088	0.152824	0.152555	1.50224		4.50351	0.00474074	-3.67517	-20.8331	+	4.45599	0	-3.82772	-20.2666	+	25.1581	25.3994	24.6403	24.9819	25.0617	24.8763	24.7887	24.69	24.9835	28.3424	28.9217	28.6813	39	39	39	71.4	71.4	71.4	57.673	0	77.641
Dihydrolipoyl dehydrogenase;Dihydrolipoyl dehydrogenase, mitochondrial	DLD	E9PEX6;P09622	51.815	NaN	1	0	NaN		NaN	1	0	NaN		NaN	1	0	NaN		0.101039	0.887112	-0.189882	-0.281303		0.613609	0.17296	0.618666	1.36691		21.3616	20.9366	21.7117	21.8134	20.3176	20.1695	21.8829	21.3608	21.4824	21.0913	20.1639	21.6149	2	2	2	5.1	5.1	5.1	51.815	0	14.203
Disks large homolog 1	DLG1	Q12959;A0A590UJ18;A0A0C4DFT3;A0A590UKA8;A0A590UJC5;A0A590UJR5;A0A590UJ08;A0A590UJS9;A0A590UJ68;A0A590UJD9;A0A590UK48;A0A590UJ29;A0A590UJX2;A0A590UJR4;A0A590UK81;C9JUA9;A0A590UJ81;E7EQD7;A0A590UJ64;A0A590UK02;A0A590UJL2;A0A590UJ25;A0A590UK70	100.45	0.981367	0.114584	-1.24843	-2.09378		0.749073	0.347444	1.05213	1.63108		3.06413	0.00252468	-2.30056	-8.94831	+	NaN	1	0	NaN		2.78003	0.00119351	2.52793	7.53731	+	21.8024	21.2951	23.2755	20.8865	20.9613	20.78	22.913	22.9369	23.6796	20.2986	21.0594	20.5876	8	8	8	11.1	11.1	11.1	100.45	0	29.866
Disks large homolog 5	DLG5	Q8TDM6;A0A0A0MSL1	213.87	0.368736	0.480014	-0.266047	-0.881518		0.888623	0.2889	0.56748	1.90672		1.38492	0.0233976	-0.833527	-2.96821	+	2.47323	0.0114109	2.86377	6.23892	+	2.89933	0.0013168	3.6973	8.10317	+	24.26	24.316	24.9597	24.2185	23.911	24.6081	25.2798	25.2697	24.6886	20.9234	21.0179	22.2049	26	26	26	19.6	19.6	19.6	213.87	0	39.037
Disks large-associated protein 5	DLGAP5	Q15398	95.114	NaN	1	0	NaN		NaN	1	0	NaN		NaN	1	0	NaN		NaN	1	0	NaN		NaN	1	0	NaN		21.3427	21.6745	21.3868	21.1593	21.0557	21.0035	21.6713	21.0211	20.7584	20.2143	19.896	20.5318	4	4	4	7.1	7.1	7.1	95.114	0	107.13
DNA methyltransferase 1-associated protein 1	DMAP1	Q9NPF5;Q5TG38;Q5TG39;Q5TG40	52.992	2.92214	0.00895385	-3.92728	-8.21568	+	1.00676	0.242097	-0.310527	-2.1457		2.82101	0.00328839	-3.61675	-7.72753	+	NaN	1	0	NaN		2.21394	0.00306297	3.70993	5.29442	+	24.6599	24.5616	24.2508	19.67	20.8074	21.2131	24.0371	24.2951	24.2085	19.1825	20.6539	21.5745	9	9	9	35.3	35.3	35.3	52.992	0	43.375
Deleted in malignant brain tumors 1 protein	DMBT1	A0A590UK99;A0A590UIX5;A0A590UJF8;A0A590UJZ9;A0A590UJ76;Q9UGM3	13.783	NaN	1	0	NaN		NaN	1	0	NaN		NaN	1	0	NaN		NaN	1	0	NaN		NaN	1	0	NaN		20.5514	21.6153	21.4975	22.0235	21.0151	21.4869	21.3965	21.42	20.5301	20.0251	19.7215	20.0019	1	1	1	10.8	10.8	10.8	13.783	0.0098967	15.534
Dystrophin	DMD	P11532;A0A075B6G3;A0A5H1ZRP8;A0A087WV90;A0A5H1ZRP7;A0A5H1ZRQ1;A0A804HKR4;A0A5H1ZRR9;A0A7P0T8I2;A0A804HJY0;A0A7P0TAM6;A0A7P0TAW7;H0Y3E8	426.74	NaN	1	0	NaN		0.50134	0.481342	0.528716	1.14719		0.200882	0.701303	-0.155331	-0.521318		0.580154	0.316979	0.688222	1.30167		0.628924	0.164387	0.843553	1.39674		21.5397	21.4854	20.4511	21.511	21.4717	21.6136	21.853	21.1143	22.095	20.2355	20.4027	21.8935	4	4	1	1.7	1.7	0.4	426.74	0	66.93
DmX-like protein 1	DMXL1	Q9Y485;F5H269;E7EMZ0	337.83	0.561338	0.292322	1.00969	1.26491		NaN	1	0	NaN		0.540919	0.23202	0.939576	1.22495		0.849282	0.175313	1.43913	1.82842		NaN	1	0	NaN		20.6143	21.3301	21.8136	21.4025	23.6887	21.6958	21.8585	21.1029	21.0069	21.2709	21.0003	20.1983	4	4	4	2.2	2.2	2.2	337.83	0	89.029
Protein kintoun	DNAAF2	Q9NVR5	91.113	0.430169	0.405992	-0.561377	-1.00586		0.112322	0.82091	-0.156464	-0.309905		0.410318	0.363681	-0.404913	-0.96597		0.909613	0.151929	1.24282	1.94873		1.30463	0.0216008	1.64773	2.78455	+	22.6732	22.0637	21.1522	20.8104	21.4036	21.991	21.3185	22.0587	22.0424	19.1046	20.4902	20.8816	2	2	2	3.8	3.8	3.8	91.113	0	9.7044
Dynein assembly factor 5, axonemal	DNAAF5	Q86Y56	93.52	NaN	1	0	NaN		NaN	1	0	NaN		NaN	1	0	NaN		NaN	1	0	NaN		NaN	1	0	NaN		22.288	21.8656	21.5256	21.2547	20.4162	20.348	19.9792	21.8692	21.4117	20.1996	20.4824	21.569	2	2	2	4.9	4.9	4.9	93.52	0	39.899
DnaJ homolog subfamily A member 1	DNAJA1	P31689	44.868	1.33645	0.0544554	-0.909182	-2.85668		1.64092	0.153058	1.25682	3.59499		2.00459	0.00809971	-2.166	-4.61815	+	0.637045	0.279455	-1.22761	-1.41256		0.459857	0.285852	0.938388	1.06511		24.9518	24.9514	24.8255	23.4733	24.5643	23.9635	25.8783	25.7635	26.8573	24.5338	24.3079	26.8423	22	22	22	65.2	65.2	65.2	44.868	0	7.1039
DnaJ homolog subfamily A member 2	DNAJA2	O60884	45.745	1.35896	0.0532103	-0.685251	-2.90823		0.786217	0.329374	0.490987	1.70393		1.59742	0.0151482	-1.17624	-3.48363	+	0.0211785	0.978329	0.0253805	0.0635138		1.3014	0.0218028	1.20162	2.77727	+	24.0036	23.8404	23.6212	22.7206	23.3503	23.3385	23.9155	24.2048	24.8178	22.7974	22.7431	23.7928	8	8	8	34.5	34.5	34.5	45.745	0	15.703
DnaJ homolog subfamily A member 3, mitochondrial	DNAJA3	Q96EY1	52.488	NaN	1	0	NaN		NaN	1	0	NaN		NaN	1	0	NaN		0.0950536	0.894527	-0.289574	-0.265945		0.126586	0.829905	0.391687	0.345445		21.5119	21.2392	21.1153	21.2253	20.4294	21.2118	22.2242	20.8441	21.8421	19.1324	22.2605	22.3423	6	6	6	19.2	19.2	19.2	52.488	0	42.682
DnaJ homolog subfamily B member 1	DNAJB1	P25685;A0A7I2V3K7;M0R080;M0QXK0	38.044	3.29748	0.00772152	-3.18748	-10.2846	+	0.419965	0.526807	0.239278	0.985389		3.43591	0.001696	-3.42675	-11.1633	+	1.40075	0.0540707	-1.58682	-3.00508		1.69718	0.00936524	1.83993	3.74221	+	24.4884	24.8132	25.0917	21.6193	21.162	22.0495	25.054	25.321	24.7362	22.6103	22.873	24.108	11	11	10	32.6	32.6	32.6	38.044	0	130.48
DnaJ homolog subfamily B member 11	DNAJB11	Q9UBS4;H7C2Y5	40.513	NaN	1	0	NaN		NaN	1	0	NaN		NaN	1	0	NaN		0.319893	0.584287	-0.994104	-0.780414		0.0134386	0.982518	-0.0528393	-0.0406402		21.1587	21.661	21.4909	20.6271	20.6141	21.1347	22.2857	21.2065	21.7073	19.3455	23.5655	22.4471	5	5	5	25.1	25.1	25.1	40.513	0	3.8282
DnaJ homolog subfamily B member 4	DNAJB4	Q9UDY4	37.806	1.10915	0.0854853	-2.41811	-2.35865		1.74387	0.14677	1.06462	3.86726		1.55307	0.0166537	-3.48273	-3.37224	+	0.0831591	0.908507	0.352237	0.235018		1.56484	0.0112267	3.83497	3.40161	+	23.6162	23.5692	24.1117	20.3423	20.3321	23.3684	24.7056	24.5387	25.2467	19.1926	20.7838	23.0096	11	10	10	42.4	42.4	42.4	37.806	0	15.899
DnaJ homolog subfamily B member 6	DNAJB6	O75190;A0A0J9YX62;E9PH18;C9J2C4	36.087	0.190865	0.738932	-0.464175	-0.498389		0.335923	0.578322	0.474876	0.813857		0.444073	0.321215	-0.939051	-1.03367		1.46123	0.0483269	-2.5959	-3.14815	+	1.876	0.00537655	-1.65685	-4.23613	+	22.1699	21.0097	22.4336	23.0486	20.6703	20.5019	22.2734	21.7162	23.0483	23.9879	23.9043	24.1162	4	4	4	18.7	18.7	18.7	36.087	0	10.797
DnaJ homolog subfamily C member 1	DNAJC1	Q96KC8	63.882	1.05582	0.0967726	-2.55132	-2.24699		0.343542	0.574566	-1.00893	-0.829658		1.2845	0.0298067	-1.54239	-2.73935	+	NaN	1	0	NaN		1.41909	0.0155897	2.43787	3.04811	+	24.6148	24.7807	21.3798	20.8721	21.5367	20.7126	21.8927	23.5626	22.2932	18.9386	21.0081	20.4881	1	1	1	2.3	2.3	2.3	63.882	0.00024102	34.515
DnaJ homolog subfamily C member 10	DNAJC10	A0A7P0TAQ9;A0A7P0Z431;Q8IXB1;A0A7P0TB97	87.996	NaN	1	0	NaN		NaN	1	0	NaN		NaN	1	0	NaN		NaN	1	0	NaN		NaN	1	0	NaN		21.1576	20.8106	21.5961	20.5927	20.4521	19.9548	21.1315	21.5091	22.6631	20.5239	20.7937	20.7087	5	5	5	10.3	10.3	10.3	87.996	0	10.506
DnaJ homolog subfamily C member 11	DNAJC11	Q9NVH1;B1AK20;Q5TH61	63.277	0.149559	0.797308	0.369315	0.401371		0.137187	0.785954	-0.332949	-0.371446		0.262804	0.593927	0.702264	0.658821		0.728386	0.232814	1.44889	1.59063		0.349448	0.422189	0.746625	0.841867		20.8555	22.5678	21.3749	23.4946	21.0547	21.3567	22.7405	20.4301	20.6286	19.5607	21.1731	20.8255	7	7	7	22	22	22	63.277	0	20.648
DnaJ homolog subfamily C member 13	DNAJC13	O75165	254.41	1.04421	0.0995051	1.5605	2.22288		0.0778531	0.871635	-0.132608	-0.22104		1.24853	0.0327824	1.69311	2.65941	+	2.01925	0.0202823	3.16541	4.66323	+	1.20835	0.0277807	1.4723	2.5713	+	21.4203	22.6005	22.9946	23.2282	24.9198	23.5487	22.1445	21.5995	22.8735	19.9502	20.7865	21.4639	23	23	23	14	14	14	254.41	0	68.29
DnaJ homolog subfamily C member 17	DNAJC17	Q9NVM6;H0YLQ7;S4R343;H0YK99	34.687	1.27374	0.0603108	-4.42362	-2.71535		0.00943553	0.982925	0.0457706	0.0286607		3.54515	0.0014386	-4.46939	-11.9066	+	NaN	1	0	NaN		3.03075	0.000840491	4.27536	8.77085	+	26.6206	21.5979	26.0753	20.3064	20.9632	19.7533	24.541	24.9072	24.9829	21.2453	19.6521	20.7076	4	4	4	17.4	17.4	17.4	34.687	0	7.8333
DnaJ homolog subfamily C member 2;DnaJ homolog subfamily C member 2, N-terminally processed	DNAJC2	Q99543;F2Z3N9;F2Z3H0;C9IZ83;H7C3L7	71.996	2.88029	0.00930909	-2.55336	-8.01041	+	1.61458	0.156961	-1.40978	-3.52729		1.67575	0.0135159	-1.14358	-3.68568	+	NaN	1	0	NaN		1.6857	0.0094196	1.03846	3.71185	+	24.0344	24.0037	23.1576	20.903	21.2993	21.3333	21.8349	22.7972	22.3343	21.2546	21.3488	21.2475	6	6	6	14.5	14.5	14.5	71.996	0	36.55
DnaJ homolog subfamily C member 21	DNAJC21	Q5F1R6;A0A2R8Y534;A0A2R8Y4Q0	62.027	0.146331	0.799971	-0.137046	-0.393605		0.104882	0.832548	-0.118561	-0.291096		0.0135516	0.980953	-0.0184854	-0.0409768		3.53081	0.00486957	4.6274	11.8064	+	3.32174	0.000197938	4.64589	10.4337	+	25.2276	24.6358	25.2686	24.9622	24.3936	25.3651	24.5717	24.5747	25.63	19.9256	20.0979	20.8152	10	10	10	22.8	22.8	22.8	62.027	0	52.302
DnaJ homolog subfamily C member 7	DNAJC7	Q99615;A0A6I8PU73;A0A6I8PIK4;A0A6I8PUD4;A0A6I8PS32;A0A6I8PR89;A0A6I8PRZ0;A0A6I8PU89;A0A6I8PLE7;K7ER44;A0A6I8PUC2;K7EK03;K7EIH8;K7EPP7	56.44	2.56097	0.0124755	-2.2826	-6.5887	+	2.77186	0.109171	2.13827	7.49986		4.2063	0.00144	-4.42087	-17.5296	+	0.0127791	0.988443	-0.0441996	-0.0386738		1.75136	0.00821066	4.37667	3.88757	+	23.8479	22.9471	23.503	21.214	21.506	20.7302	25.384	25.7697	25.559	19.8308	20.3363	23.4157	23	23	23	54.3	54.3	54.3	56.44	0	32.444
DnaJ homolog subfamily C member 8	DNAJC8	O75937	29.841	3.05365	0.00929778	-4.24884	-8.89223	+	1.66439	0.1512	-1.32292	-3.65595		3.09139	0.00231016	-2.92592	-9.09562	+	NaN	1	0	NaN		3.61378	0	3.69412	12.3974	+	26.0472	24.8321	25.2307	21.1491	21.6556	20.5589	24.1393	24.0538	23.9482	20.4509	19.804	20.804	8	8	8	39.1	39.1	39.1	29.841	0	11.87
DnaJ homolog subfamily C member 9	DNAJC9	Q8WXX5	29.909	0.781547	0.175321	-2.79381	-1.69475		0.786892	0.329367	-0.566317	-1.70526		0.599928	0.195717	-2.22749	-1.34024		0.610791	0.295488	2.27231	1.36142		3.35613	0.00020339	4.4998	10.6486	+	25.833	25.6091	26.2286	25.1483	19.8577	24.2833	25.352	25.7914	24.8283	20.4855	20.5273	21.4595	11	11	11	51.2	51.2	51.2	29.909	0	43.935
Dynein heavy chain domain-containing protein 1	DNHD1	Q96M86	533.64	NaN	1	0	NaN		NaN	1	0	NaN		NaN	1	0	NaN		NaN	1	0	NaN		NaN	1	0	NaN		21.1959	21.1301	21.7427	21.312	21.4197	20.689	20.9873	20.5259	21.87	19.9373	21.3657	21.2878	2	2	2	0.8	0.8	0.8	533.64	0.0013535	58.787
Dynamin-1-like protein	DNM1L	O00429	81.876	1.22764	0.0667327	-2.28818	-2.61345		1.03211	0.232369	2.04192	2.19787		3.20367	0.002	-4.3301	-9.72649	+	0.0520729	0.944062	0.123315	0.151376		2.15835	0.00345073	4.45341	5.10783	+	22.0523	22.2235	24.6716	21.1233	20.5999	20.3597	24.3981	24.953	25.7221	19.0817	20.8973	21.7339	21	21	21	44.4	44.4	44.4	81.876	0	8.2859
Dynamin-2	DNM2	P50570	98.063	1.34759	0.0537429	-1.06139	-2.88212		0.223333	0.678169	0.195414	0.571968		1.8877	0.00987792	-1.2568	-4.26994	+	0.379316	0.504273	-0.710658	-0.903132		0.284202	0.538966	0.546143	0.704898		21.5964	21.8735	22.5645	21.0533	20.5108	21.2862	22.2492	21.8691	22.5024	20.1991	22.08	22.7031	12	12	10	19.8	19.8	16.1	98.063	0	85.978
Dynamin-binding protein	DNMBP	Q6XZF7	177.35	1.22325	0.0668529	1.71462	2.60384		1.73615	0.149154	2.56703	3.84639		1.322	0.0275716	-0.852413	-2.82382	+	2.7535	0.00916438	3.18186	7.41636	+	3.09509	0.000881029	4.03427	9.11581	+	21.4997	21.9035	23.5518	23.7029	24.0048	24.3911	24.9546	25.239	24.4625	21.0512	20.1161	21.386	27	27	27	25.4	25.4	25.4	177.35	0	16.353
DNA (cytosine-5)-methyltransferase 1	DNMT1	A0A7I2YQA8;A0A7I2V5F1;A0A7I2YQQ0;A0A7I2V5D0;A0A7I2V490;P26358;A0A7I2V5F6	179.16	1.3463	0.0536451	-3.52706	-2.87918		1.68379	0.148088	-1.10919	-3.70682		0.947178	0.0711018	-2.41787	-2.02438		0.211028	0.74287	0.912992	0.54433		1.31721	0.0206545	3.33086	2.81296	+	25.823	25.7015	26.614	22.2021	24.7224	20.6328	24.8613	24.8377	25.1119	20.794	20.0916	23.9327	27	27	10	24.8	24.8	6.9	179.16	0	24.469
Deoxynucleotidyltransferase terminal-interacting protein 1	DNTTIP1	Q9H147;H7C1M5;F2Z2A4;H7C1J2	37.013	1.4891	0.0424122	1.24518	3.21524	+	0.648739	0.396543	0.594818	1.43533		1.12586	0.0434318	0.650365	2.39401	+	0.880701	0.16333	0.85011	1.8909		0.158256	0.779016	0.199745	0.422154		23.7894	23.1121	24.3291	25.3112	24.8341	24.8207	24.3255	23.9663	24.7232	23.547	24.9499	23.9188	13	13	13	46.5	46.5	46.5	37.013	0	31.109
Deoxynucleotidyltransferase terminal-interacting protein 2	DNTTIP2	Q5QJE6;J3KP30	84.468	0.879228	0.142095	0.826651	1.88797		0.571099	0.438614	0.176637	1.28399		0.662202	0.162151	0.650014	1.46155		0.594557	0.306619	0.636131	1.32977		0.0195188	0.973187	-0.0138836	-0.0586401		25.3344	25.1929	25.0568	26.3937	25.1629	26.5074	25.362	25.1825	25.5695	25.3533	25.0408	25.7616	26	26	26	46.3	46.3	46.3	84.468	0	24.279
Dedicator of cytokinesis protein 1	DOCK1	A0A096LNH6;Q14185	217.75	1.68927	0.0315308	-0.857482	-3.72127	+	0.296404	0.607898	-0.286311	-0.730891		0.611525	0.189845	-0.571171	-1.36284		NaN	1	0	NaN		1.48072	0.0132296	1.3674	3.19499	+	21.9223	21.7233	22.1535	20.7569	21.0431	21.4267	21.7587	20.9546	22.2268	19.8618	20.4193	20.5569	5	5	5	4	4	4	217.75	0	59.047
Dedicator of cytokinesis protein 10	DOCK10	Q96BY6;A0A2R8YD85	249.53	0.151506	0.794529	-0.543202	-0.406041		0.537732	0.457471	1.41474	1.21871		1.26224	0.0316199	-1.95795	-2.68976	+	1.23905	0.0735907	2.00479	2.63852		3.37645	0.00020915	3.96273	10.7776	+	23.1239	20.6996	24.6183	23.2775	20.932	22.6026	23.9029	24.1635	24.6196	19.7969	20.1704	20.8305	9	9	9	6.3	6.3	6.3	249.53	0	49.285
Dedicator of cytokinesis protein 11	DOCK11	A0A0J9YW64;A6NIW2;Q5JSL3	218.19	0.533891	0.3141	-1.12895	-1.21118		0.231039	0.670468	0.440382	0.589132		1.25495	0.0323494	-1.56934	-2.67361	+	0.0877404	0.904336	0.211842	0.246996		1.28052	0.0226456	1.78118	2.73046	+	23.2857	21.1849	23.4858	22.5894	21.3497	20.6305	23.0333	22.9006	23.3437	21.1397	20.3004	22.4939	12	12	12	9.8	9.8	9.8	218.19	0	16.421
Dedicator of cytokinesis protein 5	DOCK5	Q9H7D0	215.31	1.15365	0.078039	-1.02274	-2.45321		0.600388	0.425945	0.677858	1.34114		2.34075	0.00533007	-1.7006	-5.74043	+	NaN	1	0	NaN		2.13695	0.00349282	1.9375	5.0374	+	21.1504	21.7429	22.5752	20.9017	20.7869	20.7117	21.9197	22.8217	22.7607	20.0606	20.7998	20.8292	6	6	6	4.3	4.3	4.3	215.31	0	20.513
Dedicator of cytokinesis protein 7	DOCK7	Q96N67;A0A1B0GUE9	242.56	0.463594	0.37224	0.622368	1.07253		1.4298	0.168925	1.83835	3.07337		1.4402	0.0201522	-1.21598	-3.09801	+	1.79426	0.0272533	2.54416	4.00526	+	2.34911	0.00273761	3.76014	5.77085	+	23.3239	22.8421	24.5857	23.691	24.4437	24.4841	25.4996	24.8754	25.8917	20.6194	22.6257	21.7412	34	34	32	24.4	24.4	23.2	242.56	0	22.396
Dedicator of cytokinesis protein 9	DOCK9	Q9BZ29;A0A0A0MT38	236.44	0.179973	0.754339	0.547888	0.473205		NaN	1	0	NaN		0.568297	0.213274	1.47483	1.27851		0.693904	0.247071	1.77248	1.52333		NaN	1	0	NaN		21.8033	21.5499	22.323	24.0488	20.2481	23.023	20.9351	20.6266	21.3338	20.3185	21.1644	20.5196	19	2	2	15.4	1.2	1.2	236.44	0	7.4733
	DOCK9	A0A088AWN3;A0A804HIE8;A0A0A0MSY4;Q6ZSL5	237.91	0.224726	0.683069	0.325226	0.575079		0.693504	0.370233	-0.446538	-1.52255		0.681344	0.153535	0.771765	1.49884		0.821166	0.187397	1.5949	1.77277		0.469861	0.27718	0.823131	1.08497		23.227	22.4342	23.2328	23.6775	23.8935	22.2988	22.5057	22.3079	22.7408	20.4195	21.6549	23.0107	20	20	3	17.6	17.6	3.5	237.91	0	41.828
Deoxyhypusine hydroxylase	DOHH	Q9BU89	32.904	NaN	1	0	NaN		NaN	1	0	NaN		NaN	1	0	NaN		0.17062	0.798841	0.391112	0.45136		0.377673	0.380788	0.772787	0.899781		21.9843	22.1773	22.4516	21.4888	21.0122	21.0046	21.6243	21.6953	21.331	20.1295	19.7372	22.4655	3	3	3	18.2	18.2	18.2	32.904	0	94.59
Docking protein 1	DOK1	Q99704	52.391	NaN	1	0	NaN		NaN	1	0	NaN		NaN	1	0	NaN		NaN	1	0	NaN		NaN	1	0	NaN		21.895	20.9841	21.385	21.2696	21.8573	21.1919	20.6042	22.5052	21.7029	20.6508	21.2122	20.063	2	2	2	10.4	10.4	10.4	52.391	0.00069525	64.034
Histone-lysine N-methyltransferase, H3 lysine-79 specific	DOT1L	Q8TEK3	164.85	2.61933	0.0132958	3.82946	6.83064	+	2.22301	0.0967103	2.1215	5.32536		1.81831	0.0106472	1.70796	4.07226	+	0.698193	0.245028	2.32947	1.53169		0.15867	0.778318	0.621505	0.423138		22.4891	21.5243	21.2074	26.3739	25.057	25.2782	23.9092	23.6684	24.0076	20.6464	25.7186	23.3557	16	16	16	19.1	19.1	19.1	164.85	0	30.49
Zinc finger protein ubi-d4	DPF2	Q92785;J3KMZ8	44.155	0.183636	0.748951	-0.418446	-0.481704		0.487082	0.48943	0.498521	1.11906		0.532683	0.239196	-0.916967	-1.20881		1.39138	0.0550021	2.25001	2.98323		5.02057	0	3.16698	28.1038	+	25.1689	24.8351	26.2731	26.3034	23.6978	25.0205	26.0129	25.7281	26.0316	22.7239	22.8652	22.6826	11	11	11	37.6	37.6	37.6	44.155	0	14.229
	DPH1	I3L1H5;A0A6Q8JGF9	46.93	NaN	1	0	NaN		NaN	1	0	NaN		NaN	1	0	NaN		NaN	1	0	NaN		NaN	1	0	NaN		20.3338	21.3919	22.2104	19.8332	20.6955	21.1568	20.8272	21.6458	21.5146	21.9748	20.3684	20.5528	1	1	1	3.3	3.3	3.3	46.93	0.0002368	8.2148
Diphthamide biosynthesis protein 2	DPH2	Q9BQC3;E9PLL2;E9PMH7	52.082	NaN	1	0	NaN		NaN	1	0	NaN		NaN	1	0	NaN		NaN	1	0	NaN		NaN	1	0	NaN		20.8488	21.8278	21.8822	20.2723	19.7456	20.8246	20.7994	21.6719	21.5067	21.482	21.4063	22.0195	2	2	2	9	9	9	52.082	0.00023929	27.417
Diphthine synthase	DPH5	Q9H2P9	31.651	NaN	1	0	NaN		NaN	1	0	NaN		NaN	1	0	NaN		NaN	1	0	NaN		NaN	1	0	NaN		21.9824	22.1761	20.7087	21.0217	21.7272	20.7864	20.7387	20.7872	21.8871	20.2365	20.3436	19.8166	2	2	2	13.3	13.3	13.3	31.651	0	11.096
Diphthine--ammonia ligase	DPH6	H0YNH5;Q7L8W6	17.865	NaN	1	0	NaN		NaN	1	0	NaN		NaN	1	0	NaN		NaN	1	0	NaN		NaN	1	0	NaN		21.6119	21.29	21.8895	21.2098	21.3011	20.2744	19.8146	21.1507	21.4699	20.0071	19.9188	20.4034	1	1	1	14.8	14.8	14.8	17.865	0	12.461
Dolichol-phosphate mannosyltransferase subunit 1	DPM1	Q5QPK2;H0Y368;O60762;A0A804HJ93;A0A804HIK9	32.426	0.361431	0.490325	0.846057	0.866541		NaN	1	0	NaN		0.366027	0.426736	0.867105	0.875969		0.040299	0.959476	0.167093	0.118501		0.253684	0.602653	-0.700012	-0.638979		21.8314	21.4526	20.9236	22.9765	23.3861	20.3831	21.2142	20.9487	21.9815	23.0313	19.9829	23.2302	5	5	5	26.5	26.5	26.5	32.426	0	19.648
Dipeptidyl peptidase 2	DPP7	R4GN05;R4GNE8;Q9UHL4	16.933	NaN	1	0	NaN		NaN	1	0	NaN		NaN	1	0	NaN		NaN	1	0	NaN		NaN	1	0	NaN		22.3521	21.1247	21.2444	20.6624	21.0552	20.8102	21.1201	21.6426	21.0607	21.8652	20.6793	20.5452	1	1	1	12.9	12.9	12.9	16.933	0.0002416	66.491
Dipeptidyl peptidase 9	DPP9	M0R1L4;Q86TI2	15.713	NaN	1	0	NaN		NaN	1	0	NaN		NaN	1	0	NaN		NaN	1	0	NaN		NaN	1	0	NaN		21.89	21.372	21.4042	20.6986	20.2873	21.753	21.5701	21.6894	20.7005	19.3224	19.8003	20.2576	1	1	1	9.9	9.9	9.9	15.713	0.0057093	115.62
Protein dpy-30 homolog	DPY30	Q9C005	11.25	0.32049	0.545675	-1.82944	-0.781666		0.588817	0.432188	1.86444	1.31857		0.924553	0.0764442	-3.69387	-1.97874		0.169171	0.800007	-0.98615	-0.447959		1.08842	0.0385518	2.70772	2.31504	+	25.0085	21.5601	26.292	26.1834	20.7753	20.4136	26.2382	26.1727	26.043	21.4261	25.4728	23.4319	3	3	3	47.5	47.5	47.5	11.25	0	20.836
Dihydropyrimidinase-related protein 2	DPYSL2	A0A1C7CYX9;Q16555	73.502	1.85374	0.0242372	-1.85116	-4.17237	+	1.63983	0.15327	1.67947	3.59217		4.32922	0	-3.53063	-18.8283	+	0.574451	0.320364	1.41733	1.29054		1.95408	0.00456196	4.94796	4.46524	+	25.5737	25.7466	26.9597	24.157	24.4059	24.1636	27.8163	28.0408	27.4613	22.9635	20.8624	24.6487	30	27	26	62.3	56	54.1	73.502	0	33.531
Dihydropyrimidinase-related protein 3	DPYSL3	Q14195	61.963	1.74735	0.0283672	-2.33636	-3.87667	+	1.383	0.17437	1.79157	2.96376		5.56749	0	-4.12792	-38.541	+	1.58412	0.0404174	2.34814	3.45	+	3.16283	0.000596187	6.47606	9.49246	+	24.9579	24.9791	26.7648	23.1454	23.3655	23.1819	27.2404	27.518	27.3182	20.6409	19.8496	22.1578	31	31	27	72.8	72.8	64	61.963	0	35.879
Protein Dr1	DR1	Q01658	19.443	1.45407	0.0458908	-2.49385	-3.13103	+	0.237979	0.664078	-0.911329	-0.6045		0.499554	0.266163	-1.58253	-1.14367		NaN	1	0	NaN		0.620426	0.168983	2.10518	1.38019		24.9308	22.5236	24.0741	22.026	21.2763	20.7446	25.1173	23.1601	20.5171	20.1167	20.0532	22.3091	4	4	4	42.6	42.6	42.6	19.443	0	35.953
Dr1-associated corepressor	DRAP1	E9PNC7;E9PQX9;C9JCC6;Q14919	16.561	NaN	1	0	NaN		NaN	1	0	NaN		NaN	1	0	NaN		NaN	1	0	NaN		NaN	1	0	NaN		20.9227	21.8428	20.8034	21.4991	20.7328	21.7764	21.0464	21.4643	21.5965	20.4193	19.9493	20.5389	1	1	1	7.1	7.1	7.1	16.561	0.001155	33.888
Developmentally-regulated GTP-binding protein 1	DRG1	Q9Y295	40.542	2.53396	0.0122481	-4.34643	-6.47929	+	1.89711	0.127011	-0.888639	-4.29724		2.20439	0.00665487	-3.45779	-5.26198	+	0.0694119	0.92295	0.226248	0.198559		1.75691	0.00810691	3.68404	3.90265	+	27.0594	26.4813	26.6168	23.6456	21.5279	21.9447	25.7177	25.7216	26.0523	22.1739	20.5093	23.7563	19	19	19	59.1	59.1	59.1	40.542	0	19.71
Developmentally-regulated GTP-binding protein 2	DRG2	A8MZF9;P55039;J3QKW7;J3QR71;J3QRI9	38.129	1.15699	0.0776951	-1.44112	-2.46035		0.0453483	0.925139	0.1022	0.132686		1.3927	0.0225414	-1.54332	-2.9863	+	3.35571	0.00625	-1.57134	-10.6459	+	0.0178523	0.976345	-0.0280202	-0.0537296		22.0387	21.4301	23.3878	21.0088	20.8334	20.691	21.9268	21.833	23.4034	22.2642	22.6425	22.3406	5	5	5	18.4	18.4	18.4	38.129	0	11.431
Ribonuclease 3	DROSHA	Q9NRR4	159.31	NaN	1	0	NaN		NaN	1	0	NaN		NaN	1	0	NaN		NaN	1	0	NaN		NaN	1	0	NaN		21.2513	21.4376	21.5107	21.5665	21.2971	20.6359	20.8163	21.3588	21.2105	20.5729	20.9827	20.984	1	1	1	1.2	1.2	1.2	159.31	0.0011447	42.716
Desmocollin-1	DSC1	Q08554	99.986	1.18472	0.0736346	1.85544	2.52003		0.342962	0.5746	0.400549	0.828456		1.13926	0.0417826	1.4549	2.4225	+	0.10418	0.88355	-0.268288	-0.289309		1.09085	0.0381641	-1.72318	-2.32014	+	23.289	24.2708	22.7097	25.3085	26.2651	24.2622	23.9292	24.0358	23.506	26.8425	24.3358	25.4623	20	20	20	26.4	26.4	26.4	99.986	0	5.2722
Desmocollin-3	DSC3	Q14574	99.968	0.861936	0.146029	1.81579	1.85354		1.10815	0.212525	1.00844	2.35655		0.337947	0.470969	0.807357	0.81806		0.143117	0.833163	0.626849	0.385843		0.0451936	0.937357	-0.180508	-0.132254		21.1699	22.0062	21.1033	21.3848	24.3664	23.9756	22.9506	22.488	21.8661	24.6729	20.1315	23.0418	6	6	6	9.5	9.5	9.5	99.968	0	7.0023
Desmoglein-1	DSG1	Q02413	113.75	1.84462	0.0248407	1.83637	4.14645	+	0.726246	0.355285	0.272519	1.58644		1.55171	0.0167197	1.56385	3.36888	+	0.0740695	0.919181	-0.180396	-0.211001		1.0917	0.0380807	-1.74424	-2.32193	+	23.3712	23.6117	23.54	25.4622	26.035	24.5347	23.87	23.9945	23.4759	26.8815	24.3576	25.3342	24	24	24	39.6	39.6	39.6	113.75	0	9.3755
Desmoglein-2	DSG2	Q14126	122.29	1.02342	0.104729	1.31234	2.17995		0.781955	0.332068	1.00954	1.69555		0.46179	0.301892	0.302798	1.06895		0.47348	0.405572	-0.437021	-1.09214		0.883379	0.0759897	-0.739819	-1.89625		22.8855	23.8352	24.8397	25.251	24.7671	25.4792	25.2119	24.8197	24.5574	26.2657	25.1352	25.4075	39	39	39	58.9	58.9	58.9	122.29	0	17.417
Kinetochore-associated protein DSN1 homolog	DSN1	Q5JW54;Q9H410	32.219	1.39522	0.0490989	-1.1403	-2.99218	+	0.571477	0.43841	0.318605	1.28473		1.77709	0.0114553	-1.45891	-3.95788	+	NaN	1	0	NaN		2.68239	0.00162399	1.76891	7.10063	+	21.6516	22.1754	22.2499	20.7648	21.51	20.3812	22.512	22.4993	22.0214	20.4088	20.3633	20.9538	3	3	3	15.1	15.1	15.1	32.219	0	39.762
Desmoplakin	DSP	P15924	331.77	1.80997	0.026026	3.55311	4.04895	+	1.33322	0.173409	2.39161	2.84931		1.01275	0.0588852	1.1615	2.15799		0.0527103	0.943852	-0.0865014	-0.153135		1.16548	0.0314216	-1.248	-2.47856	+	21.1592	21.3247	23.5466	25.0593	26.4004	25.2302	24.6915	24.7797	23.7342	26.3804	25.1294	25.4396	116	116	116	46.6	46.6	46.6	331.77	0	7.4191
Dystonin	DST	A0A7P0T890;Q03001;F6QMI7;F8W9J4;E9PHM6	888.37	1.26345	0.0614191	-1.85833	-2.69244		0.121557	0.806539	0.107273	0.332992		1.40085	0.0223413	-1.9656	-3.00532	+	1.33083	0.0625949	2.7228	2.84387		2.5031	0.00237309	4.6884	6.35617	+	27.7602	27.0616	27.9763	26.2472	24.4838	26.4921	27.8226	27.9182	27.3791	24.2133	23.1122	21.7291	232	232	229	39.1	39.1	38.6	888.37	0	10.776
Destrin	DSTN	P60981;F6RFD5	18.506	0.91847	0.130055	-0.858363	-1.96651		1.8231	0.13754	1.44936	4.08569		2.76604	0.00352482	-2.30772	-7.4733	+	1.61211	0.0382307	-2.58453	-3.52101	+	0.149824	0.793062	-0.276807	-0.402007		23.1184	22.35	23.4769	22.1295	21.6304	22.6103	24.4685	24.2004	24.6244	23.7547	24.3509	26.0181	8	8	8	58.2	58.2	58.2	18.506	0	17.845
E3 ubiquitin-protein ligase DTX3L	DTX3L	Q8TDB6	83.553	6.6641	0	-3.87332	-72.5147	+	2.52005	0.0937059	0.38246	6.42354		6.55825	0	-4.25578	-68.2254	+	NaN	1	0	NaN		3.89225	0	3.46926	14.596	+	24.2661	24.206	24.3286	20.4649	20.3265	20.3893	24.7416	24.581	24.6255	20.8828	21.0184	21.6391	9	9	9	17.7	17.7	17.7	83.553	0	24.944
Thymidylate kinase	DTYMK	P23919;G5E9E9	23.819	NaN	1	0	NaN		NaN	1	0	NaN		NaN	1	0	NaN		0.0824894	0.908616	-0.209115	-0.233261		0.371712	0.38995	0.662686	0.887608		21.7213	21.9718	21.2507	21.8749	20.3921	20.3612	21.7412	21.8494	21.653	20.1683	20.5278	22.5595	5	5	5	20.8	20.8	20.8	23.819	0	28.727
tRNA-dihydrouridine(16/17) synthase [NAD(P)(+)]-like	DUS1L	J3QKP9;H0YGW8;J3QLE4;Q6P1R4	27.876	NaN	1	0	NaN		NaN	1	0	NaN		NaN	1	0	NaN		NaN	1	0	NaN		NaN	1	0	NaN		21.6721	22.0607	20.6494	21.5555	21.4974	20.181	20.8548	22.5785	21.1291	19.9204	19.6636	19.9348	1	1	1	6.5	6.5	6.5	27.876	0	9.1103
tRNA-dihydrouridine(20) synthase [NAD(P)+]-like	DUS2	Q9NX74;E7EUN9;J3QLD5	55.05	0.586469	0.276423	-0.768164	-1.31399		0.401146	0.536648	-0.548852	-0.947452		NaN	1	0	NaN		NaN	1	0	NaN		NaN	1	0	NaN		21.1073	20.8958	22.6862	20.6098	20.6818	21.0932	21.2561	20.8185	20.9681	20.8795	20.5768	21.1325	2	2	2	5.1	5.1	5.1	55.05	0	4.671
Dual specificity protein phosphatase 12	DUSP12	Q9UNI6	37.687	0.797367	0.168048	-1.12648	-1.72586		0.260627	0.644207	0.357656	0.654097		1.36882	0.0243589	-1.48413	-2.93094	+	0.166739	0.803493	0.342033	0.442235		1.24903	0.0245985	1.82616	2.66051	+	21.4927	21.6624	23.0222	20.1786	20.924	21.6953	21.9082	22.6604	22.6816	20.4182	19.5827	21.7709	3	3	3	18.5	18.5	18.5	37.687	0	14.426
Dual specificity protein phosphatase 3	DUSP3	P51452;K7ELG5	20.478	2.07242	0.0193571	-2.61067	-4.82954	+	0.00555437	0.990621	0.0104853	0.016945		2.35572	0.00545	-2.62116	-5.79504	+	NaN	1	0	NaN		2.16126	0.00345631	3.20219	5.11745	+	23.9018	22.5343	24.0635	20.9093	20.4662	21.2921	23.7488	24.0238	22.7584	19.3642	20.5282	21.032	4	4	4	28.1	28.1	28.1	20.478	0	11.353
Deoxyuridine 5-triphosphate nucleotidohydrolase, mitochondrial	DUT	H0YNW5;P33316;A0A0C4DGL3;H0YKC5;H0YMM5;H0YNJ9;H0YKI0;H0YMP1	17.827	1.90501	0.022905	-2.76764	-4.32027	+	0.259748	0.643934	-0.549967	-0.652186		1.26203	0.0316005	-2.21767	-2.68929	+	0.0312886	0.967659	0.126408	0.0928474		0.731678	0.120081	2.34408	1.59706		24.1628	23.0079	24.5784	20.3593	21.2248	21.8621	24.1843	23.9421	21.9729	18.4721	21.9601	22.6349	8	8	8	64.7	64.7	64.7	17.827	0	20.901
Putative segment polarity protein dishevelled homolog DVL1P1;Segment polarity protein dishevelled homolog DVL-1	DVL1P1;DVL1	P54792;O14640;A0A087WWA7	73.253	0.624966	0.252519	-1.31109	-1.38903		1.0978	0.215391	-0.710672	-2.33474		0.268751	0.584883	-0.600421	-0.671693		0.708261	0.241297	1.40639	1.55133		3.7031	0	2.00681	13.0653	+	23.9053	23.9327	23.008	21.5767	21.2542	24.0819	22.8982	22.9414	22.8744	21.2024	20.7532	20.738	5	4	4	8.1	7	7	73.253	0	13.114
Segment polarity protein dishevelled homolog DVL-2	DVL2	O14641;I3L2W9;I3L2N2;I3L0M7	78.947	0.520879	0.322788	1.19594	1.18564		0.465717	0.501299	1.15068	1.07675		0.0420346	0.942195	0.0452531	0.123392		4.50608	0.00492308	3.94373	20.8642	+	3.20532	0.000614286	3.89847	9.73604	+	24.5717	21.302	23.9829	24.4689	24.3664	24.6091	24.5363	25.0035	23.7688	20.4282	20.3038	20.8812	9	9	8	20.1	20.1	19.2	78.947	0	13.874
Segment polarity protein dishevelled homolog DVL-3	DVL3	Q92997	78.054	0.374258	0.471256	-1.01366	-0.89281		0.494146	0.485164	1.48572	1.13301		1.33645	0.0266044	-2.49938	-2.85669	+	NaN	1	0	NaN		1.19028	0.0294	2.34441	2.53204	+	20.48	21.8179	24.1073	21.2773	20.3475	21.7394	24.3723	24.4157	22.0744	22.1295	20.3681	21.3316	4	3	3	11	11	11	78.054	0	9.8974
Cytoplasmic dynein 1 heavy chain 1	DYNC1H1	Q14204;A0A2R8Y706;A0A7P0T9C4;A0A7P0TA13;A0A2R8Y5T0;A0A7P0T9R4;A0A7P0TAW9;A0A7P0T7V5;A0A7P0T916;A0A7P0T8N2;A0A7P0TBJ7;A0A7P0TAF3;A0A7P0TB75;A0A2R8Y6H2;A0A7P0T9K2;A0A7P0T9F1;A0A7P0T8W5;A0A2R8YFZ7;A0A7P0TAM4;A0A7P0T825;A0A7P0TB64;A0A7P0TAV5;A0A7P0T990;A0A804HHY6;A0A7P0T942;A0A2R8YGC7	532.4	0.12626	0.827438	0.625364	0.34464		0.200784	0.702006	0.942703	0.521095		0.423325	0.346938	-0.317339	-0.992138		0.668836	0.260994	-0.839485	-1.47447		0.40064	0.349951	-0.522146	-0.946428		21.2004	21.7317	26.8393	23.6866	24.3733	23.5876	24.5264	23.8273	24.2458	24.3011	24.1222	25.7427	150	150	150	45.5	45.5	45.5	532.4	0	69.739
Cytoplasmic dynein 1 intermediate chain 2	DYNC1I2	Q13409;E7EQL5	71.456	3.90314	0.008	-3.52217	-14.6891	+	2.74341	0.111442	-1.48772	-7.37083		2.67267	0.00422554	-2.03445	-7.05844	+	NaN	1	0	NaN		2.62772	0.00157143	2.32837	6.86604	+	24.403	24.102	24.2679	21.019	20.8928	20.2946	22.6897	23.1177	22.5024	20.1771	20.1344	21.0132	12	12	12	34	34	34	71.456	0	9.8122
Cytoplasmic dynein 1 light intermediate chain 1	DYNC1LI1	Q9Y6G9;E9PHI6	56.578	0.0491208	0.927432	-0.185406	-0.143199		0.0177196	0.971842	-0.082173	-0.0533379		0.0266388	0.961392	-0.103233	-0.0794307		0.39472	0.485226	1.00438	0.934442		0.335896	0.443868	1.10761	0.813801		21.1237	21.3416	24.4865	22.7557	22.9136	20.7263	23.275	20.0513	23.379	19.9812	20.7045	22.6968	9	9	8	24.9	24.9	22.4	56.578	0	3.2852
Cytoplasmic dynein 1 light intermediate chain 2	DYNC1LI2	O43237;B4E2E0	54.099	NaN	1	0	NaN		2.28868	0.098625	2.67283	5.55373		2.84159	0.00311877	-3.16205	-7.82471	+	NaN	1	0	NaN		2.87971	0.00130068	3.75368	8.00757	+	20.9577	21.6222	21.88	21.1667	20.9085	20.9171	24.6203	24.4851	23.3731	20.6192	19.9033	20.6949	5	4	4	23.6	20.9	20.9	54.099	0	73.528
Dynein light chain 1, cytoplasmic	DYNLL1	P63167;F8VXL2;F8VRV5	10.366	0.800069	0.167228	2.60351	1.73118		0.56362	0.445253	1.86686	1.26937		0.987638	0.0629547	0.736657	2.10657		1.4932	0.0449837	1.97573	3.22519	+	1.10809	0.0364495	1.23907	2.35642	+	26.1186	22.0005	26.6367	26.8628	27.7775	27.9261	27.001	26.6986	26.6569	24.5669	25.7631	26.3093	8	8	5	74.2	74.2	43.8	10.366	0	40.401
Dynein light chain 2, cytoplasmic	DYNLL2	Q96FJ2	10.35	NaN	1	0	NaN		NaN	1	0	NaN		NaN	1	0	NaN		NaN	1	0	NaN		NaN	1	0	NaN		22.0106	22.2051	21.0545	20.8601	22.5499	20.8043	21.6614	20.8605	22.0769	20.7097	18.9925	19.527	4	1	1	43.8	13.5	13.5	10.35	0	20.487
Dynein light chain roadblock-type 1;Dynein light chain roadblock-type 2	DYNLRB1;DYNLRB2	Q9NP97;B1AKR6;Q8TF09	10.921	NaN	1	0	NaN		NaN	1	0	NaN		NaN	1	0	NaN		NaN	1	0	NaN		NaN	1	0	NaN		22.3481	21.1156	21.5584	21.7263	21.6593	22.0535	21.9106	20.772	22.1911	19.9164	20.4856	21.9803	3	3	3	38.5	38.5	38.5	10.921	0	31.875
Dynein light chain Tctex-type 1	DYNLT1	P63172	12.452	2.46747	0.012129	1.41551	6.21651	+	NaN	1	0	NaN		3.45537	0.00172358	1.33357	11.2924	+	2.47208	0.0113522	2.09835	6.23443	+	NaN	1	0	NaN		22.008	21.2436	21.5702	23.0634	23.0874	22.9177	21.4941	21.7172	21.8564	20.261	21.2203	21.2921	2	2	2	30.1	30.1	30.1	12.452	0	17.625
Dynein light chain Tctex-type 3	DYNLT3	A6NGJ0;F2Z328;P51808	16.979	1.18983	0.0731125	-1.40238	-2.53108		0.415034	0.527787	-0.684134	-0.975471		0.416121	0.35634	-0.718249	-0.977659		NaN	1	0	NaN		0.746353	0.114553	1.12328	1.62576		21.8576	22.1079	23.0406	20.5655	20.4602	21.7732	20.5641	22.6427	21.7469	19.8561	20.9459	20.7818	2	2	2	28.9	28.9	28.9	16.979	0.001352	12.865
Transcription factor COE2;Transcription factor COE1;Transcription factor COE3	EBF1;EBF2;EBF3	A0A087WTE5;B7Z934;E5RFQ1;H0Y3W9;Q9HAK2;Q9UH73;Q9H4W6	43.755	0.671878	0.223722	-0.893447	-1.4804		0.816309	0.317291	1.02288	1.76319		2.40999	0.00526536	-1.91632	-5.99662	+	NaN	1	0	NaN		1.95562	0.00457184	3.05788	4.46986	+	21.1151	21.5637	22.9341	21.4033	21.007	20.5223	23.0862	23.0874	22.508	19.0843	19.2797	21.1438	1	1	1	3.2	3.2	3.2	43.755	0.0011513	20.151
Probable rRNA-processing protein EBP2	EBNA1BP2	H7C2Q8;Q99848	40.684	0.158638	0.785489	0.351848	0.423063		0.395675	0.539709	0.299084	0.936377		0.0204352	0.970713	0.0527643	0.0613334		1.76319	0.0285318	-3.31706	-3.91979	+	3.15994	0.000595156	-3.36983	-9.47611	+	24.2936	24.6038	24.8598	26.5584	23.9711	24.2833	25.2537	25.052	24.3488	28.0558	28.0019	28.7063	17	17	17	39.3	39.3	39.3	40.684	0	8.5444
3-beta-hydroxysteroid-Delta(8),Delta(7)-isomerase	EBP	C9J719;C9JJ78;A0A494C0F3;Q15125	16.608	NaN	1	0	NaN		NaN	1	0	NaN		NaN	1	0	NaN		NaN	1	0	NaN		NaN	1	0	NaN		21.4412	21.552	21.7332	19.8811	21.1717	20.8541	20.8267	21.253	21.8841	19.9513	19.4563	21.1734	1	1	1	11	11	11	16.608	0.00069638	15.859
Protein SGT1	ECD	O95905;C9J316;F2Z2R1	72.757	1.02487	0.104559	-1.26999	-2.18292		0.253294	0.650123	0.508357	0.638129		1.44626	0.0199045	-1.77834	-3.11241	+	NaN	1	0	NaN		1.66538	0.00959354	2.40419	3.65853	+	21.7439	20.7316	22.7011	20.2149	20.6208	20.531	22.9225	22.6501	21.1292	20.2478	19.1406	20.1008	9	9	9	21.4	21.4	21.4	72.757	0	7.623
Endothelin-converting enzyme 1	ECE1	P42892;A0A3B3ISF9;B4DKB2	87.163	2.47355	0.0121852	6.33963	6.24014	+	1.58874	0.159062	3.46418	3.46166		3.00743	0.00234217	2.87544	8.64887	+	4.23548	0.00819048	8.58175	17.8298	+	3.65861	0	5.70631	12.7284	+	21.6662	22.2599	24.8595	28.9168	29.7891	29.0986	26.5707	25.9939	26.6136	20.1691	20.4136	21.4765	37	37	37	54.7	54.7	54.7	87.163	0	29.586
Delta(3,5)-Delta(2,4)-dienoyl-CoA isomerase, mitochondrial	ECH1	Q13011;M0R248	35.816	NaN	1	0	NaN		NaN	1	0	NaN		NaN	1	0	NaN		NaN	1	0	NaN		NaN	1	0	NaN		21.2763	21.5231	20.9707	20.9366	22.2937	20.7095	21.1581	21.8744	21.1282	20.7211	19.7515	20.917	3	3	3	16.5	16.5	16.5	35.816	0	11.138
Ethylmalonyl-CoA decarboxylase	ECHDC1	Q9NTX5	33.698	0.674949	0.222933	-1.188	-1.48638		0.421455	0.525721	0.799391	0.988382		2.80386	0.00322794	-1.98739	-7.64743	+	NaN	1	0	NaN		2.50428	0.00228221	2.99112	6.36083	+	21.027	22.01	23.707	20.8528	20.949	21.3783	23.1562	23.3328	22.6533	20.8028	19.3351	20.031	7	7	5	30.3	30.3	16.6	33.698	0	34.29
Enoyl-CoA hydratase, mitochondrial	ECHS1	P30084	31.387	NaN	1	0	NaN		NaN	1	0	NaN		NaN	1	0	NaN		0.525181	0.360659	-0.482831	-1.19409		0.00778827	0.991159	0.0122433	0.0237005		20.6069	21.2777	20.8895	21.3615	20.3347	21.0783	20.582	22.0934	21.5843	21.4388	20.9355	21.8487	2	2	2	12.1	12.1	12.1	31.387	0	15.475
Extracellular matrix protein 1	ECM1	Q16610	60.673	NaN	1	0	NaN		NaN	1	0	NaN		NaN	1	0	NaN		NaN	1	0	NaN		NaN	1	0	NaN		21.5889	20.4904	21.3946	21.4689	21.7761	20.8918	20.8225	21.3439	21.612	20.1291	20.3976	21.2801	5	5	5	16.5	16.5	16.5	60.673	0	9.0114
Protein ECT2	ECT2	Q9H8V3;H7C3G1	103.5	0.969662	0.117091	-1.33328	-2.06996		0.033527	0.944309	-0.0622412	-0.099262		1.12117	0.0440724	-1.27104	-2.38407	+	NaN	1	0	NaN		1.17985	0.0303496	1.7358	2.50951	+	21.5371	22.6119	23.2954	21.1262	21.8364	20.482	22.8178	21.6959	22.744	21.1392	21.3966	19.5144	4	4	4	7.1	7.1	7.1	103.5	0	25.98
Enhancer of mRNA-decapping protein 3	EDC3	Q96F86	56.077	0.839842	0.15312	-0.814754	-1.80971		0.320831	0.589188	0.156418	0.782379		0.985005	0.063553	-0.971172	-2.1012		2.0032	0.0207577	4.19132	4.61388	+	2.49967	0.00236345	5.16249	6.3426	+	26.6818	26.7305	26.3472	25.2253	26.6285	25.4614	26.921	26.8831	26.4246	20.9881	20.5928	23.1603	19	19	19	56.9	56.9	56.9	56.077	0	31.261
Enhancer of mRNA-decapping protein 4	EDC4	Q6P2E9	151.66	0.317147	0.550758	0.935315	0.774659		1.03826	0.230431	2.72066	2.21058		2.71406	0.00393151	-1.78534	-7.23975	+	1.20433	0.0788883	2.42728	2.56255		1.9024	0.00492952	4.21262	4.31264	+	21.2453	21.78	25.1027	23.6571	23.7139	23.563	25.899	25.3034	25.0876	19.9794	20.5969	23.0759	25	25	25	27.6	27.6	27.6	151.66	0	27.937
Endothelial differentiation-related factor 1	EDF1	O60869	16.368	4.01932	0.00871795	-3.88696	-15.7203	+	1.42045	0.170023	-0.974533	-3.0513		3.53023	0.00141991	-2.91242	-11.8024	+	3.04696	0.00696226	3.3119	8.85664	+	3.89767	0	6.22433	14.6423	+	27.4862	26.7917	27.4525	23.1963	23.3327	23.5405	25.9795	26.114	26.7133	20.5827	19.3604	20.1907	3	3	3	25	25	25	16.368	0	8.0173
EGF-like repeat and discoidin I-like domain-containing protein 3	EDIL3	O43854	53.764	NaN	1	0	NaN		0.0253161	0.956607	-0.0661608	-0.0755911		0.290572	0.550277	-0.556782	-0.718491		0.00452451	0.995245	-0.0139001	-0.0138192		0.165953	0.766056	0.542882	0.440382		22.569	22.0324	21.0005	21.0806	21.6709	20.9816	21.9368	20.4492	23.0174	19.915	20.6877	23.1721	5	5	5	19.8	19.8	19.8	53.764	0	5.4459
Early endosome antigen 1	EEA1	Q15075	162.46	1.27296	0.0603819	-2.06664	-2.71359		0.418964	0.526712	0.703716	0.983377		3.07882	0.00227368	-2.77036	-9.0274	+	NaN	1	0	NaN		1.81032	0.00699733	1.89495	4.04991	+	20.9696	22.3716	23.4074	20.6583	19.6738	20.2167	22.8975	23.1737	22.7886	20.9586	20.3272	21.8892	11	11	11	10.6	10.6	10.6	162.46	0	41.571
Polycomb protein EED	EED	A0A5F9ZI63;O75530;E9PJK2	56.294	NaN	1	0	NaN		NaN	1	0	NaN		NaN	1	0	NaN		NaN	1	0	NaN		NaN	1	0	NaN		22.4197	21.5248	21.0139	22.3029	21.3594	20.856	21.7334	21.0544	20.957	20.632	20.8741	20.5459	3	3	3	7.6	7.6	7.6	56.294	0	14.066
Elongation factor 1-alpha 1;Putative elongation factor 1-alpha-like 3;Elongation factor 1-alpha	EEF1A1;EEF1A1P5	P68104;A0A7I2V659;A0A087WVQ9;Q5VTE0;A0A7I2V5N4;A0A7I2V3H3;A0A087WV01	50.14	2.35766	0.0143899	-1.82715	-5.80215	+	1.67396	0.150101	-0.936155	-3.68099		1.84485	0.0104807	-0.890999	-4.14711	+	1.44531	0.0496	-1.30326	-3.11016	+	0.476188	0.271442	-0.412259	-1.09751		32.7013	32.2818	31.861	30.3159	30.8499	30.1968	31.2735	31.2643	31.4979	31.2673	31.5276	32.4775	26	26	14	68.2	68.2	43.3	50.14	0	34.193
Elongation factor 1-alpha 2	EEF1A2	A0A2U3TZH3;Q05639;A0A2R8Y488;A0A2R8Y660	54.34	NaN	1	0	NaN		NaN	1	0	NaN		NaN	1	0	NaN		NaN	1	0	NaN		NaN	1	0	NaN		22.5196	22.7852	21.6638	20.8708	21.9843	20.8709	21.599	21.7303	20.8764	19.5872	20.6387	19.4606	16	4	4	42.7	18.5	18.5	54.34	0	14.581
Elongation factor 1-beta	EEF1B2	P24534	24.763	0.482336	0.356733	-1.49526	-1.10968		0.389065	0.543225	1.25353	0.922968		3.62379	0.00164824	-2.7488	-12.4706	+	0.125954	0.853671	-0.164044	-0.343885		2.15723	0.00344794	2.58475	5.10413	+	23.2708	24.149	27.669	23.3377	23.6092	23.6561	26.5926	26.339	25.9178	23.1311	23.3403	24.6237	10	10	10	79.1	79.1	79.1	24.763	0	51.654
Elongation factor 1-delta	EEF1D	P29692;E9PRY8;E9PK01;A0A087X1X7;E9PQZ1;E9PL12;E9PI39;E9PQ49;E9PPR1;E9PMW7;E9PIZ1;H0YCK7	31.121	0.269364	0.62013	-0.570342	-0.673016		0.354909	0.563928	0.736824	0.853127		2.82962	0.0030775	-1.30717	-7.76805	+	1.42598	0.0512489	1.52932	3.06434		2.24209	0.00283419	2.83649	5.3909	+	26.461	26.5685	29.0549	26.7604	26.7964	26.8167	28.4181	28.0246	27.8522	24.7576	24.7685	26.2594	15	15	15	63.7	63.7	63.7	31.121	0	48.403
Eukaryotic translation elongation factor 1 epsilon-1	EEF1E1;EEF1E1-BLOC1S5	O43324;D6RBD7;C9J1V9;H0YAL7;D6RCQ0	19.81	0.511817	0.32995	-0.752706	-1.16782		0.324472	0.587596	-0.46644	-0.789995		0.206384	0.691245	-0.286266	-0.533821		0.799333	0.198206	0.989852	1.72973		1.1752	0.0306894	1.27612	2.49948	+	26.6063	26.302	27.8945	26.8928	26.216	25.4359	26.2499	26.0332	27.1204	24.7161	24.8992	25.9598	6	6	6	40.8	40.8	40.8	19.81	0	19.758
Elongation factor 1-gamma	EEF1G	P26641	50.118	1.53181	0.0382432	-3.12021	-3.3196	+	1.25219	0.182279	-1.03576	-2.66751		1.04478	0.0541362	-2.08445	-2.22406		1.34392	0.0603398	-3.24135	-2.87373		0.720422	0.124042	-1.1569	-1.57507		25.9293	25.919	26.7615	21.394	24.4539	23.4013	25.1785	24.6947	25.6294	25.8328	25.4663	27.6742	18	18	18	57.2	57.2	57.2	50.118	0	47.538
Elongation factor 2	EEF2	P13639	95.337	2.23726	0.0165393	-1.97993	-5.37426	+	0.120902	0.806641	0.109959	0.331362		3.47079	0.00135537	-2.08989	-11.3958	+	1.13431	0.0938409	-1.04496	-2.41197		1.21942	0.0266038	1.04493	2.59544	+	27.4103	27.4481	28.4058	25.485	26.0805	25.7589	27.7607	27.854	27.9793	26.3105	26.5455	27.6033	48	47	47	69.2	68.1	68.1	95.337	0	17.746
Selenocysteine-specific elongation factor	EEFSEC	P57772;C9J8T0	65.304	2.26692	0.0155907	0.829936	5.47721	+	0.896921	0.286127	-0.661634	-1.92331		1.8243	0.0106655	1.49157	4.08906	+	5.11524	0.0426667	4.72631	29.6844	+	3.13024	0.000573333	3.23473	9.30949	+	24.8125	24.6095	24.6323	25.5868	25.2493	25.708	23.8693	23.5301	24.6701	20.8613	20.8767	20.6272	12	12	12	23.2	23.2	23.2	65.304	0	29.67
EF-hand calcium-binding domain-containing protein 14	EFCAB14	A0A6I8PIP2;A0A804H3B5;O75071;A0A6I8PU78;A0A6I8PIF8	47.821	NaN	1	0	NaN		NaN	1	0	NaN		NaN	1	0	NaN		NaN	1	0	NaN		NaN	1	0	NaN		20.6242	21.1183	20.5126	20.8793	20.8446	21.685	20.9932	20.9761	21.0636	19.6046	21.0515	19.3971	3	3	3	14.2	14.2	14.2	47.821	0	10.806
EF-hand calcium-binding domain-containing protein 7	EFCAB7	A8K855	71.981	NaN	1	0	NaN		NaN	1	0	NaN		NaN	1	0	NaN		NaN	1	0	NaN		NaN	1	0	NaN		21.2286	22.947	21.8486	20.2643	21.4689	21.1536	21.3405	21.1819	21.1739	20.5643	19.9808	19.2521	1	1	1	1.9	1.9	1.9	71.981	0.0011531	27.026
EGF-containing fibulin-like extracellular matrix protein 1	EFEMP1	A0A0U1RQV3;Q12805	31.646	NaN	1	0	NaN		NaN	1	0	NaN		NaN	1	0	NaN		NaN	1	0	NaN		NaN	1	0	NaN		20.7665	21.2665	21.2314	21.1828	19.9621	21.2602	21.387	20.8217	22.3588	20.1697	21.2146	20.4133	1	1	1	8.2	8.2	8.2	31.646	0.00069767	5.1214
EF-hand domain-containing protein D2	EFHD2	Q96C19;H0Y4Y4	26.697	3.69395	0.00894737	-2.21938	-12.9953	+	1.28841	0.17539	-0.46356	-2.74812		2.87034	0.003008	-1.75582	-7.96227	+	2.0838	0.0190814	2.88053	4.86572	+	2.84472	0.00126455	4.63635	7.83958	+	25.8741	25.6425	25.7729	23.4691	23.8454	23.3169	25.1285	25.1617	25.6086	19.5807	20.8908	21.5183	11	11	11	41.7	41.7	41.7	26.697	0	7.6522
Elongation factor Tu GTP-binding domain-containing protein 1	EFTUD1	Q7Z2Z2	125.43	0.472655	0.363168	-1.01089	-1.09051		0.952627	0.261888	1.89355	2.0354		4.0156	0.00103846	-2.90444	-15.6862	+	NaN	1	0	NaN		2.06868	0.00392988	3.55863	4.8177	+	20.5048	21.6015	23.6426	21.1422	20.7745	20.7996	23.8614	24.0263	23.5419	18.9664	20.3122	21.4751	6	6	6	10.4	10.4	10.4	125.43	0	20.662
116 kDa U5 small nuclear ribonucleoprotein component	EFTUD2	Q15029	109.43	0.30081	0.572872	-0.333832	-0.740232		1.61209	0.156899	1.07967	3.52093		1.80215	0.0109327	-1.41351	-4.02715	+	0.579846	0.317053	-0.843791	-1.30107		0.437826	0.308628	0.569715	1.02119		26.0034	26.5518	27.0249	26.8528	25.714	26.0117	27.7541	27.5987	27.4662	25.9592	27.3696	27.7811	80	80	79	82.3	82.3	82.3	109.43	0	7.6677
Epidermal growth factor receptor;Receptor protein-tyrosine kinase	EGFR	P00533;E9PFD7;Q504U8	134.28	0.149343	0.797081	0.525274	0.400852		0.967131	0.256798	1.74946	2.06481		0.471864	0.292808	-1.22419	-1.08894		0.478825	0.400135	1.64012	1.10273		1.22187	0.0264811	2.86431	2.6008	+	21.944	21.1574	23.743	23.3033	24.3501	20.7669	23.6763	23.6583	24.7583	20.4523	19.833	23.2147	11	11	11	14.2	14.2	14.2	134.28	0	10.505
Egl nine homolog 1	EGLN1	Q9GZT9	46.02	NaN	1	0	NaN		NaN	1	0	NaN		NaN	1	0	NaN		NaN	1	0	NaN		NaN	1	0	NaN		22.0152	22.2812	21.8312	20.8559	20.9477	20.6947	21.3769	21.7059	21.2207	20.5074	19.8172	20.9025	3	3	3	10.3	10.3	10.3	46.02	0	13.627
EH domain-binding protein 1	EHBP1	Q8NDI1	140.02	0.169769	0.767372	0.687469	0.449362		0.992057	0.245964	2.53356	2.1156		0.852706	0.0943605	-1.84609	-1.83521		1.02837	0.119461	2.20661	2.19014		3.59915	0	4.0527	12.2912	+	21.6731	20.9312	24.7691	24.0247	21.1899	24.2213	25.0192	25.3745	24.5803	21.4111	20.7252	20.6797	3	3	3	5	5	5	140.02	0	10.265
EH domain-binding protein 1-like protein 1	EHBP1L1	Q8N3D4	161.85	1.23881	0.0657419	-2.43657	-2.63799		0.0709118	0.883647	-0.0699863	-0.202576		1.22209	0.034853	-2.36658	-2.60129	+	0.0251849	0.974614	0.0736872	0.0752097		2.16545	0.00338262	2.44027	5.13136	+	24.4855	23.9172	24.8411	20.4716	21.9311	23.5314	24.1743	24.7749	24.0846	22.1076	21.0909	22.5144	17	17	17	20	20	20	161.85	0	27.571
EH domain-containing protein 1	EHD1	Q9H4M9;A0A024R571;C9JC03;C9J2Z4	60.626	0.308727	0.56325	0.790236	0.756954		1.06308	0.226132	2.36793	2.26209		2.39529	0.00543261	-1.57769	-5.94146	+	0.835277	0.180597	1.05593	1.80067		1.95001	0.00454232	2.63362	4.45308	+	23.2886	22.2378	25.711	24.7715	24.1831	24.6535	26.1696	26.4209	25.7507	22.4967	23.5142	24.4294	26	26	19	66.5	66.5	46.8	60.626	0	6.5141
EH domain-containing protein 2	EHD2	Q9NZN4	61.161	0.181441	0.753542	-0.331438	-0.476616		0.898228	0.285646	1.47434	1.92592		2.02616	0.00786087	-1.80578	-4.68459	+	0.41756	0.462185	-0.488328	-0.980552		1.04543	0.044044	1.31746	2.22541	+	23.2839	23.9377	25.5663	23.6327	24.1291	24.0318	25.3413	25.4258	26.4439	23.6129	24.3905	25.2551	23	22	22	58.6	58.6	58.6	61.161	0	6.8478
EH domain-containing protein 4	EHD4	Q9H223	61.174	0.0933582	0.869343	-0.316607	-0.26157		0.657827	0.389885	0.997124	1.45303		0.584758	0.204147	-1.31373	-1.31065		0.125556	0.854448	0.519044	0.342902		0.737923	0.117711	1.83278	1.60927		21.4122	22.3117	23.7551	23.0965	23.2536	20.179	23.3731	23.4743	23.623	19.6944	21.6461	23.6316	10	10	9	23.3	23.3	21.3	61.174	0	31.001
Histone-lysine N-methyltransferase EHMT1	EHMT1	Q9H9B1;A0A1B0GV09	141.46	0.857102	0.14781	-1.70609	-1.84394		1.08663	0.217555	0.701899	2.31129		1.1873	0.0370324	-2.40799	-2.52561	+	0.683571	0.25127	1.73725	1.50318		2.26822	0.00289102	4.14523	5.48177	+	24.1102	23.9925	23.6435	23.6947	20.5422	22.3911	25.072	24.6404	24.1395	21.1106	21.2446	19.0611	18	18	18	24.6	24.6	24.6	141.46	0	17.981
Histone-lysine N-methyltransferase EHMT2	EHMT2	A0A0G2JIS2;A2ABF8;A0A0G2JIR1;Q96KQ7;A0A0G2JRR0;A2ABF9;A0A0G2JK64;A0A0G2JRN8	129.03	0.731378	0.192535	-2.1169	-1.59647		1.52211	0.16195	1.13009	3.29574		1.19116	0.0366179	-3.24699	-2.53395	+	0.688386	0.249285	1.95122	1.51257		5.34799	0	5.19821	33.9553	+	24.0581	24.2562	25.1685	24.0175	19.8525	23.2621	25.6662	25.5779	25.629	20.2042	20.7143	20.3599	22	22	22	31.9	31.9	31.9	129.03	0	9.7569
Eukaryotic translation initiation factor 1;Eukaryotic translation initiation factor 1b	EIF1;EIF1B	K7EM18;P41567;K7EQP2;O60739	13.607	NaN	1	0	NaN		NaN	1	0	NaN		NaN	1	0	NaN		NaN	1	0	NaN		NaN	1	0	NaN		22.0922	21.6723	21.9314	20.595	20.189	21.381	20.7257	22.0898	21.6107	21.1448	19.9768	20.681	2	2	2	47.1	47.1	47.1	13.607	0	12.729
Probable RNA-binding protein EIF1AD	EIF1AD	E9PQD0;E9PS30;E9PLI6;E9PS76;Q8N9N8	7.3314	NaN	1	0	NaN		NaN	1	0	NaN		NaN	1	0	NaN		NaN	1	0	NaN		NaN	1	0	NaN		20.4393	21.6976	20.5645	21.4503	20.3664	21.7389	20.197	23.1692	20.9992	20.4322	20.6385	19.6494	2	2	2	51.6	51.6	51.6	7.3314	0	16.506
Eukaryotic translation initiation factor 1A, X-chromosomal;Eukaryotic translation initiation factor 1A, Y-chromosomal	EIF1AX;EIF1AY	P47813;O14602;X6RAC9;A6NJH9	16.46	NaN	1	0	NaN		NaN	1	0	NaN		NaN	1	0	NaN		NaN	1	0	NaN		NaN	1	0	NaN		21.2682	21.4767	20.9076	20.5381	20.5749	21.3924	21.295	21.5079	21.1865	20.766	20.4311	20.5348	2	2	2	19.4	19.4	19.4	16.46	0	3.0911
Eukaryotic translation initiation factor 2A;Eukaryotic translation initiation factor 2A, N-terminally processed	EIF2A	Q9BY44;F8WAE5;H7C5R5	64.989	3.71802	0.00805634	-6.56819	-13.1802	+	1.60098	0.157942	-1.96712	-3.49267		3.64627	0.00121466	-4.60107	-12.6365	+	0.389906	0.492203	-1.10171	-0.924677		1.34154	0.0193759	3.49936	2.86829	+	28.6212	28.4678	27.155	21.6263	21.7497	21.1634	25.8287	25.766	26.7479	21.088	21.8244	24.9322	22	22	22	60.5	60.5	60.5	64.989	0	8.1398
Interferon-induced, double-stranded RNA-activated protein kinase	EIF2AK2	A0A7P0TAL9;P19525;A0A7P0TBA9;A0A7P0Z4M0	56.247	1.80996	0.0259922	-2.70032	-4.04891	+	0.0945473	0.84739	-0.125763	-0.264639		2.21803	0.00627933	-2.57456	-5.30834	+	1.87423	0.0242716	-2.13239	-4.23103	+	1.11061	0.0361115	0.442169	2.36174	+	24.0952	23.5823	25.1662	22.4589	20.8208	21.4631	24.0093	24.3202	24.137	23.8144	23.3924	23.9331	17	17	17	40.7	40.7	40.7	56.247	0	6.4919
Translation initiation factor eIF-2B subunit alpha	EIF2B1	Q14232;F5H0D0	33.712	2.93359	0.00920158	-1.13567	-8.27264	+	0.0640476	0.894303	-0.134369	-0.18411		0.616369	0.188565	-1.0013	-1.37228		NaN	1	0	NaN		0.784008	0.10181	1.35025	1.69959		21.9078	21.631	21.6007	20.7509	20.5641	20.4176	20.1641	22.5476	22.0247	20.5029	19.574	20.6088	4	4	4	20	20	20	33.712	0	7.5324
Translation initiation factor eIF-2B subunit beta	EIF2B2	P49770;H0YJJ8;G3V5E5	38.989	0.529452	0.316945	-1.45769	-1.20247		1.1857	0.196294	-1.25909	-2.52214		0.0550237	0.926219	-0.198594	-0.159505		0.907036	0.152578	2.34514	1.94356		2.19804	0.0031174	2.54373	5.24049	+	24.857	24.999	24.0658	24.3543	24.3655	20.829	23.1315	22.8372	24.1758	20.3088	21.0557	21.1488	7	7	7	33.6	33.6	33.6	38.989	0	16.837
Translation initiation factor eIF-2B subunit gamma	EIF2B3	Q9NR50	50.24	0.998727	0.111054	0.797443	2.12924		1.07206	0.222231	-0.886277	-2.28082		2.2379	0.00627076	1.68372	5.37645	+	1.66743	0.0343651	4.25703	3.6639	+	1.03606	0.0453955	2.57331	2.20602	+	24.3441	25.3473	24.5072	25.9431	25.3808	25.2671	23.7579	23.4944	24.2876	20.0649	20.197	23.5579	18	18	18	57.3	57.3	57.3	50.24	0	7.911
Translation initiation factor eIF-2B subunit delta	EIF2B4	Q9UI10;A0A087WTA5;E7ERK9	57.557	1.14735	0.0786522	1.44682	2.43974		0.809786	0.319678	0.61632	1.75032		0.783594	0.114491	0.8305	1.69878		1.00488	0.124633	1.16083	2.14186		0.571787	0.198375	0.33033	1.28533		24.9715	24.5464	25.723	26.9614	27.0574	25.5626	25.8471	25.619	25.6238	25.5779	25.6447	24.8763	25	25	25	60	60	60	57.557	0	19.057
Translation initiation factor eIF-2B subunit epsilon	EIF2B5	Q13144;A0A3B3IUB1;A0A3B3ISX3;A0A3B3ITG6;A0A3B3ISM8;A0A3B3IUF2;A0A3B3ITQ2	80.379	1.51388	0.0394244	1.74311	3.27557	+	0.803426	0.322502	-0.771698	-1.73779		1.95077	0.00900652	2.51481	4.45537	+	2.29597	0.0155118	3.7161	5.57959	+	0.939514	0.0632348	1.20129	2.00889		23.9263	22.9725	23.6634	26.0969	24.5533	25.1414	23.0253	22.0709	23.151	20.5654	22.0461	22.0319	15	15	15	33.7	33.7	33.7	80.379	0	30.355
Eukaryotic translation initiation factor 2 subunit 1	EIF2S1	P05198;G3V4T5;H0YJS4	36.112	0.0269167	0.959922	0.137313	0.080236		0.382271	0.545935	0.942399	0.909151		0.231673	0.648214	-0.805087	-0.590539		0.137166	0.840123	-0.574926	-0.371396		0.113399	0.845842	0.230161	0.31261		21.7008	24.1732	25.1879	25.7205	21.1815	24.5718	24.6735	24.5366	24.679	23.6696	23.6599	25.8691	22	22	22	64.4	64.4	64.4	36.112	0	18.873
Eukaryotic translation initiation factor 2 subunit 2	EIF2S2	P20042	38.388	0.584309	0.277571	0.682019	1.30978		0.231213	0.670467	0.313264	0.589519		0.611415	0.189965	0.368755	1.36263		1.90933	0.0225759	4.82579	4.33289	+	1.78651	0.00728694	4.45704	3.98381	+	26.3474	25.0022	26.5716	26.9385	26.3326	26.696	26.144	26.0247	26.6922	21.3593	20.2045	23.926	17	17	17	39.6	39.6	39.6	38.388	0	7.2168
Eukaryotic translation initiation factor 2 subunit 3;Putative eukaryotic translation initiation factor 2 subunit 3-like protein	EIF2S3;EIF2S3L	P41091;Q2VIR3	51.109	1.27964	0.0596907	-1.35283	-2.7285		0.969786	0.255959	-1.13238	-2.07021		0.250769	0.615029	-0.220455	-0.632611		0.195904	0.76359	-0.112702	-0.50995		0.123191	0.834485	0.107753	0.337047		27.2134	26.7817	25.6685	25.2905	25.4674	24.8471	25.1881	25.0689	26.0094	25.263	25.1341	25.5461	20	20	20	54.4	54.4	54.4	51.109	0	25.207
Eukaryotic translation initiation factor 3 subunit A	EIF3A	Q14152	166.57	0.745898	0.188096	-1.42747	-1.62487		0.689876	0.372912	1.31376	1.51547		1.81134	0.0107112	-2.74124	-4.05276	+	0.385921	0.49664	1.09104	0.91658		1.50043	0.0128137	3.83228	3.24276	+	24.8539	24.4445	26.8103	23.0409	24.7207	24.0646	26.3545	26.0896	27.6058	22.0514	21.5031	24.9986	42	42	42	31.3	31.3	31.3	166.57	0	23.497
Eukaryotic translation initiation factor 3 subunit B	EIF3B	P55884	92.48	1.375	0.0518124	-2.28738	-2.94521		1.51828	0.161851	1.91456	3.28635		2.54129	0.00444248	-4.20195	-6.50882	+	0.448145	0.429255	-1.17374	-1.04179		1.40703	0.0158869	3.02821	3.0198	+	23.7602	23.7563	25.2965	20.8174	22.5409	22.5926	25.8898	25.9287	26.7383	22.0753	22.3168	25.0801	28	28	28	52.2	52.2	52.2	92.48	0	7.055
Eukaryotic translation initiation factor 3 subunit C;Eukaryotic translation initiation factor 3 subunit C-like protein	EIF3C;EIF3CL	Q99613;B5ME19	105.34	1.36089	0.0533915	-1.87759	-2.91267		0.782099	0.332326	1.1526	1.69584		2.92626	0.00256897	-3.03019	-8.23614	+	0.734389	0.229042	1.62856	1.60236		1.9604	0.00458841	4.65875	4.48419	+	25.0124	25.0149	26.8411	23.3236	23.9674	23.9447	26.6687	26.3148	27.3427	21.42	20.8521	24.0779	32	32	32	37.3	37.3	37.3	105.34	0	66.104
[truncated: 3,413 more rows]
[truncated: 1 more columns]
