# Supplementary material for: When less is more – a fast TurboID knock-in approach for high-sensitivity endogenous interactome mapping
Source: J Cell Sci. 2024 Aug 28;137(16):jcs261952. doi: 10.1242/jcs.261952 (PMC11385326; doi:10.1242/jcs.261952)
Supplement: Table S4. [file joces-137-261952-TableS4.xlsx]

## Sheet: Export 4 measurements
Table S4: List of quantified proteins detected by quantitaive mass spectrometry in proximity labeling-based experiments from HeLa cells where the µ-subunit of the AP complexes AP-1 - AP-4 was tagged with TurboID. As control HeLa wildtype cells were used. Each experiment was done in 4 replicates. Normalized log2 LFQ intensities according to the MaxQuant algorithm. Two-sample t-tests (AP-1-AP-4 vs …				AP-1 vs. WT					AP-2 vs. WT					AP-3 vs. WT					AP-4 vs. WT					AP-2 vs. AP-1					AP-3 vs. AP-1					AP-4 vs. AP-1					AP-3 vs. AP-2					AP-4 vs. AP-2					AP-4 vs. AP-3
Protein names	Gene names	Protein IDs	Mol. weight [kDa]	-Log p-value	q-value	Log2 fold change	T-test statistic	T-test Significant	-Log p-value	q-value	Log2 fold change	T-test statistic	T-test Significant	-Log p-value	q-value	Log2 fold change	T-test statistic	T-test Significant	-Log p-value	q-value	Log2 fold change	T-test statistic	T-test Significant	-Log p-value	q-value	Log2 fold change	T-test statistic	T-test Significant	-Log p-value	q-value	Log2 fold change	T-test statistic	T-test Significant	-Log p-value	q-value	Log2 fold change	T-test statistic	T-test Significant	-Log p-value	q-value	Log2 fold change	T-test statistic	T-test Significant	-Log p-value	q-value	Log2 fold change	T-test statistic	T-test Significant	-Log p-value
Transcriptional adapter 2-alpha	TADA2L;TADA2A	A0A024R0Y4;O75478;A0A087WWR4;A0A087WTV5;A0A087WU71;A0A087WZS1;A0A0J9YXZ4	51.495	NaN	1	0	NaN		NaN	1	0	NaN		2.4845	0.0175584	2.53941	4.71432	+	0.594234	0.522192	0.791624	1.25974		NaN	1	0	NaN		2.02687	0.0575826	1.96895	3.75986		0.135658	0.841441	0.221155	0.359246		2.03901	0.052532	2.21591	3.78367		0.292109	0.7193	0.468116	0.699598		1.17414
Vigilin	HDLBP	A0A024R4E5;Q00341;H0Y394;H7C0A4;H7C2D1;H7BZC3;C9JIZ1;C9J5E5;C9JZI8;C9JES8;C9JHZ8;C9JHS7;C9JK79;C9JT62;C9JHN6;C9JEJ8;C9JBS3;C9JQ82;C9J739;C9JMQ6;C9JHS9	141.44	0.760888	0.293184	1.21221	1.54447		0.975491	0.175531	1.38987	1.90248		1.32744	0.110123	1.90813	2.49177		0.48841	0.588375	0.78566	1.07237		0.23515	0.814222	0.177652	0.581773		0.926825	0.230359	0.69592	1.82163		0.66077	0.38565	-0.426555	-1.37459		1.06701	0.227918	0.518268	2.05455		2.65764	0.0212576	-0.604207	-5.11002	+	2.31524
YTH domain-containing family protein 3	YTHDF3	A0A024R7W5;A0A087X0Q1;A0A087WY31;Q7Z739	58.311	0.577007	0.378993	0.768179	1.22968		1.01819	0.165856	1.16216	1.9734		2.72823	0.0134154	5.11467	5.2775	+	NaN	1	0	NaN		0.268767	0.784304	0.39398	0.652003		2.35977	0.039968	4.34649	4.44178	+	0.456993	0.537961	-0.515776	-1.01529		2.21328	0.0392308	3.95251	4.134	+	1.01234	0.273899	-0.909756	-1.96367		2.78393
Proteasome subunit alpha type;Proteasome subunit alpha type-2	PSMA2	A0A024RA52;P25787;A0A7I2YQP7;C9JCK5;A0A7I2V2H3;H3BT36	25.898	1.09966	0.192093	-1.80248	-2.10889		1.55078	0.0795276	-2.54606	-2.87794		0.780864	0.232976	-1.2386	-1.57806		1.14632	0.301223	-2.16091	-2.18672		0.374346	0.71259	-0.743581	-0.86095		0.31268	0.631204	0.563873	0.74083		0.140094	0.836275	-0.358434	-0.369735		0.821004	0.327896	1.30745	1.64532		0.147327	0.851292	0.385147	0.386707		0.456953
Transcription elongation factor B polypeptide 3	TCEB3	A0A024RAC6;Q14241	87.229	0.0185356	0.963978	-0.0677972	-0.0546152		0.0244051	0.933479	0.0336275	0.0714589		0.610503	0.296964	-0.891175	-1.288		0.541578	0.554029	-0.605542	-1.16735		0.0277724	0.973983	0.101425	0.08103		0.248376	0.694139	-0.823378	-0.609655		0.163119	0.81762	-0.537745	-0.423228		0.618607	0.43869	-0.924803	-1.30203		0.547105	0.524809	-0.639169	-1.17712		0.146343
Phospholipid-transporting ATPase;Phospholipid-transporting ATPase IG	ATP11C	A0A067XG54;A0A804HIW2;Q8NB49;H7C0E8	127.68	2.66648	0.0172704	2.2617	5.13078	+	0.109503	0.752689	0.232565	0.296099		NaN	1	0	NaN		NaN	1	0	NaN		1.58844	0.157747	-2.02914	-2.9445		4.35838	0.00976	-2.4381	-10.5004	+	2.80382	0.020704	-2.13114	-5.46106	+	0.240199	0.741368	-0.408967	-0.592457		0.0470235	0.948797	-0.102004	-0.134533		NaN
Nitric oxide synthase-interacting protein	NOSIP	A0A075B6F9;Q9Y314;M0R3B2;A0A075B797;M0R1K2;M0QX85	33.431	1.02344	0.20961	1.54443	1.98211		1.32919	0.112154	1.90661	2.49474		1.20767	0.129992	1.86292	2.28945		0.477465	0.597979	1.06454	1.05257		1.06977	0.337745	0.362177	2.05912		0.4296	0.532945	0.318491	0.964858		0.292405	0.693091	-0.479892	-0.700196		0.05237	0.923064	-0.0436864	-0.149046		0.594348	0.493022	-0.842069	-1.25994		0.504986
Dystrophin	DMD	P11532;A0A075B6G3;A0A5H1ZRP8;A0A087WV90;A0A804HKY9;H0Y304;A0A5H1ZRQ8;A0A5H1ZRP9;A0A5H1ZRQ1;A0A804HKR4;A0A087WTU7;A0A5H1ZRR9;A0A5H1ZRP7;A0A7P0Z4P7;A0A7P0T8I2;A0A7P0TAW7;A0A804HJY0;A0A7P0TAM6;H0Y3E8;A0A0S2Z3B2;A0A7P0Z4M9;A0A7P0TA90;A0A7P0TAD9	426.74	0.358028	0.50606	1.20321	0.829629		0.443006	0.398749	-1.19935	-0.989622		0.0119777	0.972537	0.0530372	0.0355465		0.0686342	0.941242	-0.289554	-0.192342		1.3075	0.235895	-2.40255	-2.45789		0.38372	0.570498	-1.15017	-0.878803		0.519122	0.490787	-1.49276	-1.12746		0.563521	0.472874	1.25238	1.20603		0.374003	0.657697	0.909792	0.860293		0.0910724
SLIT-ROBO Rho GTPase-activating protein 2;SLIT-ROBO Rho GTPase-activating protein 2B	SRGAP2;SRGAP2B	A0A075B7B5;B7ZM87;O75044;A0A286YEY3;P0DMP2;Q5VZB4;P0DJJ0;A0A075B743	90.908	1.88525	0.0570674	0.783882	3.48743		1.84984	0.047588	1.04357	3.42077	+	0.279467	0.541556	0.493801	0.673933		0.0379247	0.968708	-0.0647354	-0.109496		0.431926	0.685936	0.259692	0.969166		0.154758	0.808951	-0.290081	-0.403981		0.723378	0.350681	-0.848618	-1.48116		0.310194	0.680246	-0.549773	-0.735882		0.925878	0.30725	-1.10831	-1.82006		0.252766
Thioredoxin reductase 1, cytoplasmic	TXNRD1	A0A087WSW9;A0A087WSY9;Q16881;F8W809;A0A182DWI3;E2QRB9;E9PIR7;E9PKD3;E9PLT3;E9PKI4;A0A0B4J225;E9PIZ5;E9PRI8;E9PQI3;A0A096LPD9;E7EWK1	60.078	0.152061	0.733039	-0.535085	-0.39773		0.298238	0.520724	-1.18623	-0.711951		0.129482	0.745822	-0.453936	-0.34454		0.415026	0.63618	-1.23117	-0.937749		0.241333	0.8064	-0.651144	-0.59485		0.0731652	0.909862	0.0811496	0.204187		0.92759	0.259669	-0.696082	-1.82291		0.287706	0.700981	0.732293	0.690688		0.0143982	0.982828	-0.0449386	-0.0426161		1.56491
cAMP-specific 3,5-cyclic phosphodiesterase 4D	PDE4D	A0A087WSZ7;A0A1B0GW84;Q08499;D6RHE0;A0A1W2PQN6	77.022	0.0124454	0.978415	0.0355124	0.0369153		0.502898	0.360363	-1.09314	-1.09844		0.0697668	0.852873	-0.211392	-0.195312		0.198266	0.838477	-0.52579	-0.502109		0.570159	0.613075	-1.12866	-1.21768		0.0878981	0.892885	-0.246904	-0.242088		0.230226	0.746648	-0.561303	-0.571304		0.362772	0.631349	0.881752	0.838766		0.224452	0.775805	0.567353	0.558967		0.105274
DDB1- and CUL4-associated factor 13	DCAF13	A0A087WT20;Q9NV06;B3KME9;A0A087X1F8;E5RHM4	67.55	1.09032	0.192841	-2.66942	-2.09332		0.918221	0.187698	-1.74955	-1.80733		0.82108	0.216775	-1.93875	-1.64544		1.16483	0.297929	-2.0017	-2.21766		0.339923	0.734862	0.919866	0.794501		0.218358	0.729092	0.730667	0.545869		0.246153	0.733577	0.667721	0.604992		0.0640182	0.914731	-0.189199	-0.180181		0.130368	0.864345	-0.252145	-0.346658		0.0216494
UBX domain-containing protein 8	UBXN8	A0A087WUA4;A0A087WV67;A0A087WT23;O00124	25.656	0.762789	0.292626	2.68975	1.54767		0.435013	0.403861	1.62764	0.974877		0.582263	0.311003	2.27594	1.23887		0.333387	0.717576	1.34698	0.781717		0.76566	0.488914	-1.06211	-1.5525		0.154239	0.809007	-0.41381	-0.40278		0.833403	0.296477	-1.34278	-1.66604		0.299652	0.68682	0.648303	0.714792		0.168185	0.834629	-0.280663	-0.434795		0.409297
Protein-tyrosine-phosphatase;Receptor-type tyrosine-protein phosphatase eta	PTPRJ	A0A087WVC6;A0A087WTK0;Q12913	146.56	NaN	1	0	NaN		3.92567	0.00583051	4.00097	8.81056	+	NaN	1	0	NaN		NaN	1	0	NaN		2.71361	0.0245538	2.79479	5.2425	+	NaN	1	0	NaN		NaN	1	0	NaN		3.78133	0.00913274	-3.30533	-8.30295	+	4.73758	0.00538182	-2.73497	-12.2177	+	NaN
Sterile alpha motif domain-containing protein 11	SAMD11	H7C3J6;A0A087WXB3;A0A087X223;H7BY14;A0A087X1J5;A0A087WYW1;A0A087WU74;A0A087WX24;Q96NU1;A0A087WYU3	57.13	NaN	1	0	NaN		NaN	1	0	NaN		1.28675	0.117055	0.786884	2.42272		NaN	1	0	NaN		NaN	1	0	NaN		1.97376	0.0609167	1.36985	3.65657		NaN	1	0	NaN		1.0729	0.227569	0.778255	2.06434		NaN	1	0	NaN		2.20725
Heterogeneous nuclear ribonucleoprotein D-like	HNRNPDL	A0A087WUK2;O14979	40.04	1.19629	0.164684	-2.29161	-2.27035		0.902409	0.190569	-2.26732	-1.78104		0.613894	0.295272	-1.39237	-1.29387		0.717145	0.441892	-1.54183	-1.4706		0.00716646	0.994293	0.0242887	0.0213823		0.442333	0.523136	0.89924	0.988382		0.371258	0.615598	0.749779	0.855047		0.308141	0.680031	0.874952	0.731788		0.253163	0.756557	0.725491	0.619665		0.0552618
Retrotransposon-derived protein PEG10	PEG10	A0A087WXK2;A0A087WUL4;A0A087WX23;Q86TG7;A0A087WZG9;A0A087WYS2	80.101	1.23275	0.154562	0.99928	2.3316		1.20946	0.130968	0.747591	2.29245		3.74399	0.00445614	2.64076	8.17585	+	0.318475	0.732343	0.309269	0.752333		0.299864	0.760186	-0.251689	-0.715218		2.47944	0.0305422	1.64148	4.70308	+	0.792675	0.316977	-0.690012	-1.59788		3.97126	0.00852747	1.89317	8.97638	+	0.63294	0.469556	-0.438322	-1.32678		3.41446
Eukaryotic translation initiation factor 5B	EIF5B	A0A087WUT6;O60841	138.68	0.189388	0.680777	0.163198	0.482476		0.122311	0.731559	-0.0947552	-0.327311		0.845477	0.21099	-0.771923	-1.6862		0.716924	0.440963	-0.740125	-1.47022		0.360018	0.721145	-0.257953	-0.833467		1.0262	0.200642	-0.93512	-1.9867		0.885827	0.279731	-0.903322	-1.75345		0.763986	0.357508	-0.677167	-1.54968		0.635902	0.467963	-0.64537	-1.33188		0.0179612
Basigin	BSG	A0A087WUV8;A0A7P0T8A7;A0A7P0TB04;A0A7P0TA85;P35613;R4GN83;R4GMX5;I3L192	20.542	0.260124	0.601202	-0.76396	-0.634145		1.00292	0.169005	2.17547	1.94802		0.25051	0.574223	-0.774223	-0.614123		0.392512	0.657228	-1.02504	-0.895461		2.98196	0.0211009	2.93943	5.91171	+	0.00446642	0.996694	-0.0102625	-0.013367		0.183158	0.794959	-0.261081	-0.468584		2.5015	0.0252427	-2.94969	-4.75225	+	4.19179	0.00786364	-3.20051	-9.81825	+	0.142133
ADP-ribosylation factor-like protein 15	ARL15	Q9NXU5;A0A087WUW9;A0A0B4J222	22.876	3.27568	0.0113469	3.2925	6.71519	+	3.34365	0.00873684	2.97174	6.91277	+	1.59885	0.0693214	2.31774	2.96298		1.70602	0.275284	1.81517	3.15546		0.519556	0.643811	-0.32076	-1.12824		0.656773	0.36179	-0.974757	-1.36774		1.67606	0.0922997	-1.47733	-3.10122		0.433685	0.570753	-0.653996	-0.972421		1.503	0.122074	-1.15657	-2.79415		0.26764
FGFR1 oncogene partner	FGFR1OP	A0A087WV25;O95684	38.099	1.49596	0.10536	2.80985	2.78186		1.35302	0.108846	2.71281	2.53534		1.67407	0.0605048	3.14591	3.09764		1.19146	0.294075	2.44915	2.26226		0.0729346	0.93389	-0.0970345	-0.203586		0.446865	0.51877	0.336061	0.996719		0.299861	0.686701	-0.360691	-0.715211		0.388089	0.607694	0.433095	0.88709		0.165322	0.833743	-0.263657	-0.428265		0.647697
Intersectin-2	ITSN2	A0A087WVF7;Q9NZM3;E7EPJ2;F8W719;H7BZD4;H7C3E2	191.6	2.74704	0.0153303	2.64415	5.32278	+	5.29616	0.00311111	5.90084	15.2309	+	1.11311	0.149021	-1.78587	-2.13131		NaN	1	0	NaN		2.79902	0.0222479	3.25669	5.44926	+	2.45366	0.0321558	-4.43003	-4.646	+	2.2136	0.0455956	-2.56597	-4.13465	+	3.84612	0.00858252	-7.68671	-8.52756	+	4.43791	0.00748571	-5.82266	-10.841	+	1.05422
Clathrin heavy chain;Clathrin heavy chain 1	CLTC	A0A087WVQ6;Q00610;J3KS13;K7EJJ5;J3KSQ2;J3KRF5;J3QL20;A0A087WV74;A0A087WXH4;F5H5N6	192.06	0.180678	0.692921	0.207783	0.463027		0.55005	0.330134	0.535019	1.18232		0.854384	0.20893	-1.05942	-1.70106		0.0645914	0.947039	-0.111587	-0.181696		1.44828	0.194322	0.327236	2.69902		1.53444	0.099596	-1.2672	-2.84922		0.311432	0.677031	-0.31937	-0.738347		1.92064	0.0612374	-1.59444	-3.55461		0.723579	0.412036	-0.646606	-1.4815		0.764588
Ethanolaminephosphotransferase 1	EPT1	C9JAG1;A0A087WW58;Q9C0D9	20.557	1.78707	0.0668486	2.17374	3.30393		NaN	1	0	NaN		NaN	1	0	NaN		NaN	1	0	NaN		2.46209	0.038879	-2.63776	-4.66462	+	1.54328	0.09802	-2.05487	-2.86474		2.02166	0.0627222	-2.31756	-3.74966		NaN	1	0	NaN		NaN	1	0	NaN		NaN
Glioma tumor suppressor candidate region gene 1 protein	GLTSCR1	A0A087WWH3;Q9NZM4	152.82	0.0362532	0.92738	-0.0601587	-0.104849		0.383287	0.445762	-0.481645	-0.87798		0.234108	0.592188	-0.433384	-0.579563		0.295901	0.752153	-0.630716	-0.707247		0.515077	0.646057	-0.421486	-1.12024		0.239167	0.706315	-0.373225	-0.590278		0.299999	0.68663	-0.570558	-0.715488		0.0271188	0.961191	0.0482607	0.0791774		0.068213	0.928159	-0.149072	-0.191237		0.0761989
Putative RNA-binding protein 15	RBM15	A0A087WWP4;Q96T37;A0A499FJY3;A0A494C001;Q8NDT2	102.13	0.531708	0.403867	-0.140928	-1.14986		2.12443	0.0319475	-0.484519	-3.95334	+	1.03075	0.165665	-0.429192	-1.99427		0.843169	0.371733	-0.518069	-1.68235		1.95691	0.0807577	-0.343591	-3.62409		0.696894	0.338083	-0.288264	-1.43623		0.597614	0.430914	-0.377141	-1.26562		0.101243	0.870775	0.0553269	0.275658		0.0390402	0.95949	-0.0335503	-0.112589		0.0935802
Round spermatid basic protein 1	RSBN1	A0A087WWP8;Q5VWQ0;A0A0C4DGT8;A0A0C4DH79	84.975	0.0204236	0.96154	-0.0769525	-0.0600559		0.443794	0.399013	-0.782382	-0.991071		0.706342	0.255966	-1.44283	-1.45228		1.22497	0.292775	-1.60158	-2.3185		0.193982	0.852763	-0.70543	-0.49266		0.383871	0.570618	-1.36588	-0.879089		0.506469	0.498581	-1.52463	-1.10484		0.224508	0.752421	-0.660447	-0.559085		0.379352	0.652914	-0.8192	-0.870496		0.0497765
Transmembrane protein 237	TMEM237	Q96Q45;A0A087WWU1;F2Z329	45.525	0.0214684	0.960286	-0.0773144	-0.0630574		0.843157	0.203545	1.44132	1.68233		1.36146	0.10427	-2.31978	-2.54975		1.03068	0.318173	-1.897	-1.99415		0.855679	0.434526	1.51863	1.70322		1.2607	0.142563	-2.24247	-2.37869		0.944799	0.254944	-1.81969	-1.8515		4.44751	0.00675862	-3.7611	-10.8828	+	3.54579	0.009	-3.33832	-7.52846	+	NaN
	TPM3	A0A087WWU8;D6R904;A0A494C0G0;Q5VU61	26.42	1.08718	0.194164	-2.3083	-2.0881		0.169412	0.660849	-0.413062	-0.437585		0.00941001	0.977358	-0.0226641	-0.0280059		0.169164	0.859033	-0.405606	-0.437021		0.868744	0.42998	1.89524	1.725		1.22559	0.150649	2.28563	2.31956		0.885834	0.280015	1.90269	1.75346		0.191877	0.783379	0.390398	0.487999		0.00270251	0.998182	0.0074563	0.00810423		0.192858
60S ribosomal protein L17	RPL17;RPL17-C18orf32	A0A087WXM6;J3QQT2;J3KRX5;A0A0A6YYL6;P18621;J3QLC8;J3KRB3;A0A087WWH0;J3QS96;A0A0A0MRF8;A0A087WY81;J3KSJ0	19.586	0.180098	0.693647	-0.113407	-0.461725		1.01401	0.16675	-0.489452	-1.96645		2.09865	0.0272608	-0.855212	-3.90173	+	1.11498	0.308589	-0.84702	-2.13442		0.774543	0.485116	-0.376045	-1.56744		1.91855	0.0629889	-0.741805	-3.55064		0.958941	0.251421	-0.733613	-1.87499		0.865148	0.309119	-0.36576	-1.71901		0.399729	0.637452	-0.357568	-0.909073		0.00731834
	SREK1	A0A087WY03;E5RFV3	10.713	0.0109958	0.978067	-0.0186758	-0.0326678		0.745534	0.237025	-0.722411	-1.5186		1.80213	0.0481331	-0.802799	-3.33179	+	1.49931	0.280085	-1.17261	-2.78771		0.434745	0.683602	-0.703735	-0.97438		0.628456	0.378457	-0.784123	-1.31904		0.841255	0.292706	-1.15394	-1.67915		0.0563896	0.922035	-0.0803876	-0.159864		0.311457	0.704649	-0.450202	-0.738398		0.352941
Vacuolar protein sorting-associated protein VTA1 homolog	VTA1	Q9NP79;A0A087WY55;Q5TGM0	33.879	0.987671	0.217271	-1.54647	-1.9227		0.598802	0.306021	-0.887768	-1.26769		0.881521	0.200768	-1.51938	-1.74628		0.564425	0.542782	-1.00201	-1.20762		0.543437	0.633426	0.658701	1.17064		0.011954	0.986529	0.0270929	0.035477		0.321819	0.664976	0.544463	0.75895		0.43071	0.570836	-0.631608	-0.966914		0.0680808	0.927609	-0.114238	-0.190889		0.270014
	NUMA1	A0A087WY61;F5H4J1;F5H6Y5;K4DIE0;F5H763;F5H0Z7;F5H2F3;F5H3L6;F5GZW1;F5H1L0;F8W6T3;F5H068;F5H073;F5GWK2;F5GWA2;F5H4Y4;F5H7R5	236.16	0.0119916	0.978547	-0.0136881	-0.0355869		0.236258	0.580653	-0.229248	-0.584122		0.425397	0.406448	-0.341307	-0.957061		0.446876	0.613897	-0.672167	-0.996739		0.384194	0.707191	-0.215559	-0.879703		0.912761	0.236703	-0.327619	-1.79826		0.501691	0.500955	-0.658479	-1.09627		0.227482	0.750417	-0.11206	-0.56545		0.307876	0.708947	-0.44292	-0.731259		0.228399
ATP-dependent RNA helicase DHX29	DHX29	A0A087WYN9;Q7Z478	155.29	0.541167	0.398329	0.761793	1.16662		0.155373	0.681096	0.345652	0.405402		0.396335	0.430611	0.834527	0.902678		0.231044	0.812357	0.404249	0.573047		0.24475	0.803504	-0.416142	-0.602045		0.0321834	0.962881	0.0727334	0.0934689		0.300895	0.685471	-0.357544	-0.717288		0.203496	0.771401	0.488875	0.513587		0.0270856	0.968758	0.0585976	0.0790832		0.20782
Spectrin beta chain, non-erythrocytic 2	SPTBN2	O15020;A0A087WYQ1;A4QPE4	271.32	0.92845	0.237157	-1.32301	-1.82434		0.115625	0.742074	-0.102499	-0.311089		0.362438	0.455966	0.393794	0.838124		0.322963	0.72825	0.283265	0.76121		0.908738	0.413707	1.22051	1.79157		1.191	0.158144	1.71681	2.26148		1.20521	0.171178	1.60628	2.28532		0.585674	0.465005	0.496293	1.24482		0.671662	0.44864	0.385764	1.39322		0.0927329
UTP--glucose-1-phosphate uridylyltransferase	UGP2	A0A7I2YQ74;A0A087WYS1;E7EUC7;Q16851;C9JWG0;C9JVG3;C9JQU9;A0A7I2V4T0;C9JNZ1;A0A7I2V676;C9JTZ5;C9JUW1;A0A7I2V2Q3;C9J6Q0;F2Z3H1	51.695	0.918361	0.23917	-1.31111	-1.80757		1.11191	0.146067	-1.43533	-2.1293		0.688588	0.2629	-1.29641	-1.42209		0.69767	0.452555	-1.38206	-1.43755		0.163927	0.875268	-0.124219	-0.425076		0.00725056	0.994632	0.0147038	0.0216312		0.0328023	0.96023	-0.0709453	-0.0952053		0.080186	0.895514	0.138923	0.222363		0.0262146	0.969625	0.0532737	0.0766102		0.0317836
Prostaglandin E synthase 3	PTGES3	Q15185;A0A087WYT3;B4DDC6	18.697	0.599664	0.370972	-0.80179	-1.26919		0.472856	0.380804	-0.655265	-1.04421		0.148036	0.712932	-0.236822	-0.388361		0.0825236	0.931568	0.17575	0.228368		0.166575	0.874328	0.146525	0.431126		0.942025	0.226228	0.564968	1.84689		0.880462	0.281273	0.97754	1.74452		0.680547	0.405365	0.418443	1.40839		0.731982	0.40707	0.831015	1.49571		0.327649
Ribonucleoprotein PTB-binding 1	RAVER1	A0A087WZ13;E9PAU2;Q8IY67;K7EKR9;K7EQG2;K7ERR4	77.843	1.5868	0.0904778	-1.55669	-2.94159		0.520942	0.349269	-0.818414	-1.13071		3.77777	0.00434286	3.84392	8.29076	+	0.77075	0.409897	1.05552	1.56106		0.411868	0.690393	0.73828	0.931847		4.12741	0.0113636	5.40061	9.56552	+	1.88537	0.0738091	2.61221	3.48764		3.09657	0.0138739	4.66233	6.21585	+	1.08761	0.244912	1.87393	2.08882		2.12758
Inositol hexakisphosphate and diphosphoinositol-pentakisphosphate kinase 2	PPIP5K2	A0A087WZV0;O43314;H0Y9S9;A0A087WWN8;D6RBU4;F8W9A8;B7WPL9;Q6PFW1;D6RFG4;K7EPT7;H0Y9M0;K7ENU7	144.36	0.461764	0.441322	0.679933	1.02401		0.279506	0.538045	0.420927	0.674012		1.45239	0.0896752	1.76004	2.70614		0.100144	0.912686	0.191281	0.272921		0.334491	0.73888	-0.259006	-0.783881		1.54321	0.0978247	1.0801	2.86463		0.484533	0.515017	-0.488651	-1.06537		2.35519	0.0316485	1.33911	4.43196	+	0.231963	0.770466	-0.229646	-0.575003		1.9316
Hypoxia up-regulated protein 1	HYOU1	A0A087X054;A0A494C039;Q9Y4L1;E9PJ21;A0A087WWI4;K7EQK2;J3KTF1;A0A087WW13;Q9BST8;J3QQH7;J3QLE9;J3QL06;A0A087X214	104.78	1.03914	0.205845	-0.834848	-2.0082		1.01333	0.166719	-1.15874	-1.96531		0.681037	0.266629	-0.675642	-1.40922		0.595262	0.521134	-0.985126	-1.26153		0.292927	0.763638	-0.32389	-0.70125		0.204134	0.743532	0.159206	0.514983		0.0784659	0.902795	-0.150278	-0.217929		0.410389	0.589393	0.483097	0.929082		0.077444	0.917967	0.173613	0.215289		0.163496
Synaptosomal-associated protein 47	SNAP47	A0A087X0B7;Q5SQN1;A0A7P0T9T2;A0A7P0T899;A0A087X2J6;H7C3C7;A0A7P0T8U4;A0A7P0Z4P6;U3KPT7;H0Y627;A0A7P0TBK4	47.298	2.76386	0.0157581	1.84507	5.36347	+	3.57336	0.0079469	2.03398	7.61584	+	1.06816	0.159117	0.508109	2.05645		NaN	1	0	NaN		0.240045	0.808817	0.188911	0.592132		2.34947	0.0399684	-1.33696	-4.41971	+	1.27156	0.155163	-1.79349	-2.39704		3.45084	0.0121806	-1.52587	-7.23388	+	1.48818	0.124679	-1.9824	-2.76831		0.26489
	TJP1	A0A087X0K9;G3V1L9;H0YKB1	197.46	1.35879	0.129268	0.982118	2.5452		1.35806	0.108006	0.985364	2.54394		2.02239	0.0317981	1.32895	3.7511	+	0.0601728	0.949789	0.116338	0.169974		0.00377677	0.998993	0.00324583	0.0113119		0.70051	0.336441	0.346828	1.44237		0.656695	0.386971	-0.86578	-1.3676		0.684462	0.403787	0.343583	1.41506		0.658556	0.45565	-0.869026	-1.37079		1.0185
Sorting nexin-12	SNX12	A0A087X0R6;Q9UMY4	19.825	1.52765	0.0990484	-1.32556	-2.8373		0.578024	0.314188	-0.797797	-1.23146		0.940059	0.183007	-1.42507	-1.84363		1.40462	0.2712	-1.41588	-2.62372		0.349706	0.731005	0.527764	0.813534		0.0448592	0.94482	-0.0995126	-0.128617		0.0590746	0.925965	-0.0903225	-0.167046		0.292944	0.694795	-0.627276	-0.701286		0.384127	0.648228	-0.618086	-0.879576		0.00374404
Heterogeneous nuclear ribonucleoprotein M	HNRNPM	A0A087X0X3;P52272;M0R019;M0R0N3;M0R2T0;M0QYQ7;M0R0Y6;M0R2I7;M0QY96;M0QYL3	77.569	0.588165	0.375196	-0.544253	-1.24917		0.672422	0.266745	-0.730707	-1.39452		2.40967	0.0192693	1.68656	4.54962	+	1.43135	0.2729	1.02635	2.66976		0.143987	0.887552	-0.186454	-0.37889		3.33367	0.0119612	2.23081	6.88348	+	2.44342	0.0349669	1.5706	4.62344	+	2.83942	0.0177549	2.41726	5.54906	+	2.11159	0.0424309	1.75706	3.9276	+	1.40856
Arfaptin-2	ARFIP2	A0A087X1E4;P53365;E9PRV8;E9PPY7	41.595	2.97651	0.0132174	4.1313	5.89753	+	0.287196	0.530925	0.426122	0.689654		0.845897	0.211024	0.98335	1.6869		0.451547	0.609709	0.67879	1.00532		2.78543	0.0218862	-3.70518	-5.41599	+	2.53286	0.0283535	-3.14795	-4.82275	+	2.47309	0.0341644	-3.45251	-4.68898	+	0.442956	0.565148	0.557228	0.989529		0.146123	0.853503	0.252668	0.383892		0.191389
Protein CIP2A	KIAA1524	A0A087X211;Q8TCG1;F8WF26;F8WAX6	102.28	0.83641	0.267179	1.73321	1.67106		0.116604	0.740494	0.345062	0.313473		0.500641	0.352232	1.15665	1.09439		0.051395	0.95788	0.141894	0.14641		0.661057	0.550924	-1.38815	-1.37508		0.24362	0.699985	-0.576563	-0.599669		0.938837	0.256116	-1.59132	-1.8416		0.336672	0.656544	0.811585	0.78815		0.0778196	0.918711	-0.203168	-0.21626		0.527959
WASH complex subunit 7	KIAA1033	Q2M389;A0A087X256;F8W1W1	136.4	1.0454	0.204092	1.09173	2.0186		1.75587	0.0562544	1.55492	3.24647		1.74365	0.0534004	1.31283	3.22407		NaN	1	0	NaN		0.445441	0.683003	0.463192	0.994101		0.226953	0.718289	0.221101	0.564319		0.849756	0.290086	-0.831762	-1.69334		0.345388	0.648947	-0.242091	-0.805148		1.65752	0.09371	-1.29495	-3.06785		1.68114
Serine/arginine-rich splicing factor 3	SRSF3	A0A087X2D0;P84103	10.32	1.62735	0.0855859	-1.67589	-3.01377		1.80206	0.0515789	-1.93125	-3.33167		1.42112	0.0960561	-1.59871	-2.65211		1.9922	0.254385	-1.76461	-3.69228		0.12894	0.893047	-0.255352	-0.343245		0.034974	0.959032	0.0771875	0.101282		0.0464117	0.943384	-0.0887146	-0.132864		0.1646	0.811336	0.33254	0.426616		0.088017	0.907424	0.166638	0.24239		0.0849684
	SPAG9	A0A087X2D8;H0YBE9;H0YBS5;E9PFH7;A0A087WYG2;A0A669KB35;Q9UPT6	145.17	1.93115	0.0523646	2.97415	3.57469		1.94438	0.0416223	2.68425	3.60002	+	2.00152	0.0330986	2.81057	3.71039	+	0.851069	0.369686	1.55686	1.69553		0.310513	0.75406	-0.289897	-0.736518		0.150269	0.815219	-0.163582	-0.393565		1.11328	0.200557	-1.41729	-2.13158		0.273307	0.711608	0.126315	0.661332		1.05746	0.25529	-1.12739	-2.03866		1.1565
26S protease regulatory subunit 10B	PSMC6	A0A087X2I1;P62333;H0YJC0;H0YJS8;H0YJE9;H0YJT1;H0YJX2	45.796	0.157539	0.726826	-0.201016	-0.410404		0.425024	0.412769	-0.560977	-0.956368		0.119825	0.762223	0.146318	0.321296		0.00812956	0.990856	0.0126758	0.0242297		0.375688	0.712539	-0.359961	-0.863512		0.915855	0.23596	0.347335	1.8034		0.274893	0.710009	0.213692	0.664582		0.963111	0.266964	0.707296	1.88192		0.593913	0.492653	0.573653	1.25918		0.198215
	DOCK9	A0A088AWN3;A0A804HIE8;A0A0A0MSY4;Q6ZSL5;A0A0D9SFH5;H0Y3S1;H7BZ79;Q5JUD8;X6RGR3	237.91	0.684971	0.327085	0.864079	1.41593		1.6934	0.0636569	1.43007	3.13257		0.206092	0.625903	0.235276	0.519262		0.127783	0.892858	0.15802	0.340473		0.538987	0.637509	0.565988	1.16276		0.617649	0.385175	-0.628803	-1.30037		0.692972	0.368605	-0.706059	-1.42956		2.39681	0.029354	-1.19479	-4.52168	+	2.38646	0.0277154	-1.27205	-4.49926	+	0.102477
Protein prune homolog 2	PRUNE2	A0A088AWP5;Q8WUY3;E9PDC2;H7BZH9;X6R9J3;Q5JUB9;Q5JUB8	337.6	2.95028	0.0133262	5.29683	5.82965	+	5.17586	0.00428571	7.0479	14.5278	+	4.69092	0.00468571	5.5766	11.9932	+	1.95329	0.248351	3.53068	3.61713		1.11342	0.321685	1.75107	2.13181		0.129898	0.841335	0.279767	0.345536		0.732677	0.344575	-1.76615	-1.49689		2.92142	0.0161639	-1.4713	-5.75561	+	2.11163	0.0425677	-3.51722	-3.92767	+	1.22136
Adenylosuccinate lyase	ADSL	P30566;A0A7P0Z472;A0A7P0T9A7;A0A096LNY6;A0A1B0GTJ7;A0A1B0GWJ0;A0A7P0T8E4;A0A0A6YY92;A0A096LNY5;A0A1B0GTG9;A0A1B0GWF8;A0A096LP92;A0A096LPA2;A0A096LNY4;A0A096LP76;A0A096LNT0;A0A096LP72;A0A1W2PRX2;B4DEP1;V9GY96	54.889	0.422994	0.467611	-0.973667	-0.952594		0.162509	0.670733	-0.480613	-0.421829		0.146878	0.713987	-0.393609	-0.385658		0.0353358	0.97179	-0.108026	-0.102291		0.283382	0.772108	0.493054	0.681908		0.517178	0.458171	0.580059	1.12399		0.725468	0.348978	0.865641	1.48469		0.0419713	0.940693	0.0870042	0.120685		0.189939	0.810206	0.372587	0.4837		0.193705
COP9 signalosome complex subunit 1	GPS1	C9JFE4;A0A096LP07;A0A096LPJ3;A8K070;Q13098;J3QS88;J3KTB0;J3QLT0;J3KSA5;J3KRJ4;J3QS84;J3QLE8;J3QL53;J3KRE8;J3QQX0	53.371	0.794155	0.279606	-1.28789	-1.60036		0.216572	0.601615	-0.502348	-0.542015		0.0441856	0.900172	0.112775	0.126771		0.139691	0.884709	-0.30366	-0.368785		0.571248	0.611853	0.785537	1.21959		1.25962	0.142654	1.40066	2.37687		1.05538	0.217068	0.984225	2.0352		0.354595	0.639879	0.615124	0.823001		0.110181	0.881139	0.198689	0.297766		0.281294
AP2-associated protein kinase 1	AAK1	A0A096LP25;Q2M2I8;E9PG46;Q6ZSR9	125.88	3.56808	0.0101786	5.21451	7.59904	+	6.44517	0	8.39931	23.8276	+	3.66974	0.0046129	4.64676	7.92801	+	3.07828	0.179667	2.46357	6.16655		2.44885	0.0394214	3.1848	4.63539	+	0.283831	0.653527	-0.567742	-0.682822		2.07865	0.057256	-2.75094	-3.86194		3.16078	0.0127847	-3.75255	-6.39142	+	5.22365	0.0102069	-5.93574	-14.8033	+	1.91367
WASH complex subunit FAM21C	FAM21C	A0A0A0MR88;A0A096LPC5;Q9Y4E1;J3KP36;A0A0A0MT65	147.05	1.46419	0.110577	2.49889	2.7266		1.59624	0.0732051	2.23216	2.95835		2.16692	0.0254663	2.50318	4.03918	+	NaN	1	0	NaN		0.0891787	0.921957	-0.266727	-0.24534		0.00143155	0.998861	0.00429201	0.00429914		1.22247	0.166996	-1.99956	-2.3143		0.118492	0.853252	0.271019	0.318064		1.33931	0.161154	-1.73283	-2.51197		2.005
DNA-directed RNA polymerases I, II, and III subunit RPABC1	POLR2E	A0A0A0MQR7;P19388;A0A087WVZ9;A0A087WWX0;A0A087WVN5;K7EQN2;K7EJ87	23.566	0.379585	0.493483	-0.476101	-0.870939		0.351435	0.471846	-0.344804	-0.816884		0.399745	0.427366	-0.669371	-0.909103		0.132293	0.889375	-0.201988	-0.351249		0.122675	0.898143	0.131298	0.328188		0.0977687	0.878659	-0.193269	-0.266985		0.192909	0.786388	0.274113	0.490286		0.202334	0.77316	-0.324567	-0.511044		0.12177	0.871514	0.142816	0.326002		0.256623
Unconventional myosin-X	MYO10	A0A0A0MQX1;Q9HD67;D6RGD1;E9PEW5;E9PCN3	238.51	0.082987	0.845503	0.0962543	0.229555		0.304635	0.515575	0.188155	0.724782		1.50931	0.0817143	0.362522	2.80517		0.0058574	0.993614	-0.0100613	-0.0175023		0.0702977	0.934334	0.0919003	0.196701		0.267998	0.673791	0.266268	0.650419		0.0539243	0.934894	-0.106316	-0.153239		0.300682	0.686417	0.174367	0.716859		0.121184	0.871647	-0.198216	-0.324587		0.270885
Muscleblind-like protein 1	MBNL1	C9JP00;A0A0A0MQX8;Q9NR56;Q86VM6;C9JCX1;H7C4Y1;C9J4T8	37.898	0.519392	0.411567	1.17383	1.12794		0.0582559	0.861823	0.168931	0.16486		2.38549	0.0189939	4.94201	4.49716	+	0.186987	0.847458	0.573311	0.477134		0.808936	0.458317	-1.0049	-1.62512		2.66527	0.0225969	3.76818	5.12794	+	0.283252	0.700224	-0.600518	-0.681644		3.27166	0.0118743	4.77308	6.70364	+	0.183386	0.816813	0.40438	0.469095		2.43416
VWFA and cache domain-containing protein 1	CACHD1	A0A3B3ISH2;A0A0A0MQY7;Q5VU97	127.25	NaN	1	0	NaN		0.521934	0.348508	0.715782	1.13247		NaN	1	0	NaN		NaN	1	0	NaN		1.75844	0.120392	0.987298	3.25117		NaN	1	0	NaN		NaN	1	0	NaN		0.391388	0.606003	-0.31081	-0.893336		3.09628	0.0115767	-1.66389	-6.21507	+	NaN
Rap1 GTPase-activating protein 1	RAP1GAP	F2Z357;A0A0A0MQY8;J3KPC5;X6R8W7;P47736	66.98	1.39623	0.121372	1.23698	2.60931		3.69306	0.00649057	2.72231	8.00514	+	NaN	1	0	NaN		0.861467	0.368236	0.866811	1.71287		1.84819	0.10405	1.48533	3.41767		1.38697	0.120162	-1.19526	-2.59342		0.265388	0.719705	-0.370168	-0.645038		3.79192	0.0092973	-2.68059	-8.33931	+	2.12465	0.042366	-1.85549	-3.95379	+	0.836454
Heterogeneous nuclear ribonucleoprotein U-like protein 1	HNRNPUL1	A0A0A0MRA5;B7Z4B8;Q9BUJ2;M0R3F1;M0QYZ0;M0R0K8;M0QYI8;M0R203;M0QZV6;M0QYM5	85.939	0.485353	0.426932	-1.00358	-1.06685		0.547239	0.331886	-1.12894	-1.17736		0.136133	0.734855	0.229361	0.360372		0.111299	0.908556	0.216572	0.300511		0.0405831	0.95878	-0.125363	-0.116856		0.761427	0.304984	1.23294	1.54538		0.6804	0.374259	1.22015	1.40814		0.828661	0.324932	1.3583	1.65812		0.745349	0.396371	1.34551	1.51828		0.00824406
MAP kinase-activating death domain protein	MADD	A0A0A0MRB5;Q8WXG6;F8W8U2;C9JLZ9;C9K0L0;C9JM97;C9J6B0;A0A0U1RR25	176.55	3.09154	0.0121429	3.33774	6.20226	+	4.31061	0.00367213	3.47503	10.3005	+	4.22372	0.00322388	3.96697	9.94583	+	1.85321	0.261488	1.93493	3.42708		0.102387	0.912635	0.13729	0.278504		0.544171	0.43823	0.62923	1.17194		1.09187	0.207358	-1.4028	-2.09591		0.714876	0.384511	0.49194	1.46676		1.59268	0.105029	-1.54009	-2.95203		1.94779
Exocyst complex component 7	EXOC7	A0A0A0MRE1;B4DJ07;A0A0A0MSB8;Q9UPT5;C9JKC2;C9JME6;K7ERQ5	70.2	1.68803	0.0805847	1.91994	3.12286		0.376441	0.44944	0.70962	0.864948		1.13041	0.145856	1.58811	2.16015		0.346014	0.706789	0.619897	0.806366		1.11002	0.323217	-1.21032	-2.12616		0.321528	0.622694	-0.331834	-0.758374		1.41584	0.128712	-1.30005	-2.64302		0.594043	0.459575	0.878489	1.25941		0.0426061	0.955867	-0.0897231	-0.122432		0.747799
Arf-GAP with SH3 domain, ANK repeat and PH domain-containing protein 1	ASAP1	A0A0A0MRE5;Q9ULH1;H0YBF7;E5RHD7;H0YBM4	124.77	1.07253	0.198801	1.23319	2.06373		1.05005	0.158645	1.75828	2.02634		0.484729	0.364959	1.03716	1.06572		NaN	1	0	NaN		0.236893	0.812382	0.525089	0.585468		0.0700962	0.91197	-0.196034	-0.196174		0.791404	0.315723	-0.898324	-1.59575		0.248864	0.736618	-0.721123	-0.610678		0.84536	0.349316	-1.42341	-1.686		0.310973
Sorting nexin-6;Sorting nexin-6, N-terminally processed	SNX6	A0A0A0MRI2;Q9UNH7;G3V5X9;H0YJF8;G3V4Z5;G3V2U1;G3V5U2;Q86XE0	47.804	0.0190716	0.963677	0.0562916	0.056162		0.305966	0.514971	-0.762624	-0.727443		0.305567	0.51051	-0.801047	-0.726646		0.183671	0.848514	-0.517933	-0.469731		0.489273	0.657487	-0.818915	-1.07393		0.463088	0.50503	-0.857339	-1.02642		0.286	0.699135	-0.574225	-0.687228		0.0145891	0.977581	-0.0384235	-0.0431721		0.100916	0.890059	0.24469	0.274844		0.109861
Non-specific serine/threonine protein kinase;Serine/threonine-protein kinase MRCK alpha	CDC42BPA	A0A0A0MRJ0;Q5VT25;A0A0A0MRJ1;H0Y5V1;H0Y6R0;Q09013	193.63	0.72067	0.312066	0.475882	1.47657		0.154153	0.683168	0.132715	0.402579		0.00639083	0.98602	-0.00651741	-0.0190847		0.584885	0.528326	-0.901851	-1.24344		1.00003	0.362283	-0.343167	-1.94323		1.29615	0.13613	-0.482399	-2.43864		1.06856	0.215994	-1.37773	-2.05712		0.274724	0.710187	-0.139232	-0.664235		0.756168	0.393163	-1.03457	-1.53652		0.627988
Unconventional myosin-VI	MYO6	A0A0A0MRM8;A0A1Y0BRN3;E7EW20;Q9UM54;A0A590UJ40;A0A590UKB0;A0A590UJ75;A0A0D9SGC1;A0A590UK22;A0A590UK86;A0A5F9ZI03;A0A590UJY4;A0A590UK71;A0A590UJW9;Q5JVM0;A0A590UJ48	145.01	0.27822	0.581246	-0.698743	-0.671386		0.995	0.171363	1.72675	1.93488		0.531315	0.335984	0.931988	1.14916		0.532779	0.559797	1.16686	1.15176		1.56819	0.161605	2.42549	2.90866		1.14568	0.172153	1.63073	2.18565		0.997735	0.234591	1.86561	1.93942		0.752078	0.364205	-0.794761	-1.52963		0.292612	0.719563	-0.559885	-0.700615		0.124335
Nucleolar and coiled-body phosphoprotein 1	NOLC1	A0A0A0MRM9;Q14978;S4R349;S4R402	74.543	1.30075	0.138802	-1.56256	-2.44644		0.845081	0.202983	-1.65935	-1.68554		1.17739	0.136841	-1.6798	-2.23868		1.09074	0.303534	-1.35905	-2.09403		0.0361271	0.963837	-0.0967822	-0.104497		0.0618559	0.9217	-0.11724	-0.17445		0.138346	0.837763	0.203511	0.365608		0.00681015	0.98906	-0.0204577	-0.0203273		0.120013	0.871749	0.300293	0.321753		0.183974
Probable global transcription activator SNF2L1	SMARCA1	A0A0A0MRP6;B7ZLQ5;P28370	122.86	0.105835	0.807412	0.162129	0.287053		0.541548	0.336061	-1.01094	-1.1673		1.29412	0.115624	-0.51438	-2.4352		1.37786	0.27273	-1.63739	-2.57781		0.52962	0.636611	-1.17307	-1.14615		0.535529	0.445985	-0.676509	-1.15664		1.12396	0.194373	-1.79952	-2.14939		0.227147	0.750122	0.496562	0.564734		0.238467	0.764477	-0.626453	-0.588799		0.865432
Serine/threonine-protein kinase MARK2	MARK2	A0A7I2YQR3;A0A0A0MRU9;E7ETY4;E9PC69;A0A7I2V3R3;Q7KZI7;F5H6N2;F5H4F6;A0A7I2YQF3	80.575	NaN	1	0	NaN		2.65607	0.0142685	2.52669	5.10633	+	NaN	1	0	NaN		NaN	1	0	NaN		4.13755	0.0129412	2.67642	9.60493	+	NaN	1	0	NaN		NaN	1	0	NaN		3.92061	0.00880851	-2.26252	-8.79229	+	3.68725	0.00727273	-2.46443	-7.98585	+	NaN
Ig gamma-1 chain C region;Ig gamma-3 chain C region	IGHG1;IGHG3	A0A0A0MS08;P01857;A0A4W9A917;A0A286YES1;P01860;A0A0A0MS07	43.911	1.3632	0.128415	1.12446	2.55272		1.73149	0.0585157	1.45373	3.20183		0.647854	0.279738	1.16481	1.35243		0.560415	0.544571	0.634121	1.20058		0.214312	0.835152	0.329273	0.53713		0.0142757	0.984146	0.0403442	0.042259		0.308284	0.680199	-0.49034	-0.732072		0.111357	0.857662	-0.288929	-0.300651		0.564348	0.517429	-0.819613	-1.20749		0.211784
Gelsolin	GSN	A0A0A0MS51;A0A0A0MT01;P06396;Q5T0I0	82.525	1.87591	0.0581497	-2.25994	-3.46979		0.586369	0.310204	-0.771466	-1.24603		0.228524	0.596885	0.349858	0.567675		0.0101159	0.989887	-0.0205526	-0.0300832		1.78008	0.115031	1.48847	3.29101		2.94666	0.0183597	2.6098	5.82033	+	2.23217	0.0451011	2.23938	4.17297	+	1.50738	0.116782	1.12132	2.8018		0.740805	0.400926	0.750913	1.51062		0.317549
Rho GTPase-activating protein 5	ARHGAP5	Q13017;A0A0A0MSK6;G3V444	172.46	NaN	1	0	NaN		3.88898	0.00597826	3.29458	8.67902	+	NaN	1	0	NaN		NaN	1	0	NaN		3.51233	0.0106479	2.6268	7.42354	+	NaN	1	0	NaN		NaN	1	0	NaN		2.32403	0.0332226	-2.34767	-4.36551	+	3.2022	0.0113073	-2.684	-6.50668	+	NaN
Aldo-keto reductase family 1 member C3	AKR1C3	A0A0A0MSS8;P42330;S4R3Z2;A0A3B3IRI8	36.867	1.03238	0.207302	-0.959447	-1.99697		1.00225	0.169045	-1.15242	-1.94692		0.661296	0.274179	-0.638173	-1.37549		0.286927	0.762195	-0.431863	-0.689109		0.169717	0.870788	-0.192975	-0.438279		0.63216	0.376254	0.321274	1.32543		0.495673	0.506996	0.527585	1.08546		0.570274	0.469419	0.514249	1.21788		0.564657	0.517666	0.72056	1.20803		0.170116
WD repeat-containing protein 36	WDR36	A0A0A0MTB8;Q8NI36	99.365	0.491106	0.42605	-0.424779	-1.07723		0.384769	0.445068	-0.357135	-0.880794		0.210091	0.620411	-0.21519	-0.527973		1.04225	0.316385	-0.761641	-2.01337		0.120364	0.901274	0.0676441	0.322601		0.438115	0.526746	0.209589	0.980606		1.17667	0.179184	-0.336862	-2.23747		0.247344	0.737613	0.141944	0.607492		1.1998	0.203094	-0.404506	-2.27624		1.6167
Integrin-linked protein kinase	ILK	A0A0A0MTH3;Q13418;A0A087WWY6;E9PQ52;A0A087WW45	54.611	0.52558	0.408485	-0.440616	-1.13896		0.33824	0.482327	-0.3406	-0.791214		0.0949673	0.803254	-0.105349	-0.259958		0.105247	0.910315	-0.14031	-0.285597		0.160108	0.877791	0.100016	0.416319		0.884771	0.249209	0.335267	1.75169		0.389808	0.596306	0.300306	0.890346		0.381717	0.613206	0.235251	0.874995		0.205584	0.797273	0.20029	0.518152		0.033654
Delta(24)-sterol reductase	DHCR24	A0A0A0MTI1;Q15392;A0A3B3IT58;A0A3B3IRV7;A0A3B3ISR5;A0A3B3ITT9	61.446	0.498176	0.424038	0.641346	1.08996		0.0369793	0.907449	0.0673103	0.106869		0.105252	0.78569	0.187178	0.285611		0.305107	0.744729	-0.67728	-0.725726		0.873608	0.430964	-0.574036	-1.7331		0.56185	0.424794	-0.454169	-1.2031		0.869084	0.2842	-1.31863	-1.72556		0.100124	0.87138	0.119867	0.27287		0.413459	0.626035	-0.744591	-0.934821		0.480627
Tyrosine-protein kinase transmembrane receptor;Tyrosine-protein kinase transmembrane receptor ROR1	ROR1	A0A0A0MTJ5;Q01973	98.363	1.27799	0.143748	1.76575	2.4079		2.54081	0.0177963	2.79363	4.84072	+	NaN	1	0	NaN		NaN	1	0	NaN		1.11608	0.321758	1.02788	2.13626		1.2922	0.136942	-1.41937	-2.43196		1.05168	0.218951	-1.48454	-2.02904		3.24858	0.0116907	-2.44725	-6.63767	+	2.32591	0.0310903	-2.51242	-4.36951	+	NaN
Protein SCAF11	SCAF11	A0A0A0MTP7;F8VXG7;Q99590	106.01	1.17437	0.172189	1.49712	2.23362		0.0385986	0.903135	0.0796766	0.111365		2.08366	0.0276409	2.12731	3.87188	+	0.354948	0.697711	-0.517162	-0.823683		1.24698	0.263068	-1.41744	-2.35555		0.803439	0.286989	0.630195	1.61592		2.18407	0.0465699	-2.01428	-4.07413	+	2.34914	0.0313634	2.04764	4.41902	+	0.491022	0.561081	-0.596838	-1.07708		3.83497
Titin	TTN	A0A0A0MTS7;Q8WZ42;A0A0A0MRA3;H7C195;A0A0U1RRH3	3994.6	0.778519	0.285309	1.59583	1.57412		0.0501301	0.879064	0.212619	0.142984		0.482829	0.366033	-1.50565	-1.06228		0.0979965	0.911996	-0.541201	-0.267555		0.576593	0.606524	-1.38321	-1.22895		1.623	0.0861142	-3.10149	-3.006		0.562719	0.462627	-2.13703	-1.20463		0.529555	0.489191	-1.71827	-1.14603		0.136921	0.860229	-0.75382	-0.362238		0.185883
Stonin-1	STON1-GTF2A1L;ALF;STON1	A0A0A6YYG5;Q53S48;Q9Y6Q2;F8WE56;H7C1E2;C9J2C1;C9JJY0;Q9UNN4	127.32	NaN	1	0	NaN		3.15708	0.0110034	3.03106	6.38119	+	NaN	1	0	NaN		NaN	1	0	NaN		2.32434	0.0480471	2.17998	4.36617	+	NaN	1	0	NaN		NaN	1	0	NaN		2.96077	0.0155667	-2.76596	-5.85671	+	2.82045	0.0167204	-3.48938	-5.50204	+	NaN
Suppressor of SWI4 1 homolog	PPAN-P2RY11;PPAN	A0A0A6YYI3;A0A0B4J1V8;Q9NQ55;A8MV53;C9J3W3;H7C446;C9JHF7	58.199	0.387824	0.490048	-0.782959	-0.88659		0.924019	0.186385	-1.4527	-1.81697		0.977984	0.176024	-1.31865	-1.90662		1.22215	0.291958	-1.78496	-2.31376		0.283483	0.77233	-0.669744	-0.682114		0.242705	0.700951	-0.535694	-0.597742		0.473113	0.52321	-1.002	-1.04467		0.0581933	0.919893	0.134051	0.164692		0.142914	0.854226	-0.332254	-0.37637		0.24044
Uncharacterized protein KIAA0754	MACF1;KIAA0754	A0A0A6YYJ5;O94854	177.28	2.17583	0.0327796	1.70244	4.05733	+	3.23638	0.00967606	2.29028	6.60303	+	0.670708	0.270163	0.766759	1.39159		NaN	1	0	NaN		1.13404	0.315968	0.58784	2.16621		0.941455	0.226354	-0.935678	-1.84595		2.19291	0.0467368	-1.29381	-4.09219	+	1.837	0.0701712	-1.52352	-3.39672		3.96388	0.0068	-1.88165	-8.94935	+	0.317732
Coronin;Coronin-7	CORO7-PAM16;CORO7	A0A0A6YYL4;P57737;I3L167;I3L2Y6;I3L426;I3L351;I3L0X8;I3L1M1;I3L442;I3NI06;I3L1G9;E7EP81	114.16	0.733976	0.306922	1.27977	1.49908		2.92707	0.012161	2.7459	5.77004	+	1.86019	0.0430957	2.61069	3.44019	+	NaN	1	0	NaN		0.970102	0.37843	1.46613	1.89353		0.655907	0.36181	1.33092	1.36625		0.874984	0.282894	-1.31008	-1.73539		0.0724504	0.906309	-0.13521	-0.202324		4.4008	0.00708108	-2.77621	-10.6808	+	2.19176
N-alpha-acetyltransferase 15, NatA auxiliary subunit	NAA15	A0A0B4J1W3;Q9BXJ9;Q6N069	101.2	0.0206708	0.961493	0.078805	0.0607666		0.211145	0.607348	0.656985	0.530262		0.658473	0.275423	1.51434	1.37065		0.214573	0.822236	0.770777	0.537694		0.265315	0.787213	0.57818	0.644887		1.06549	0.189328	1.43554	2.05201		0.244471	0.73479	0.691972	0.601459		0.713617	0.3853	0.857358	1.46462		0.0362688	0.962061	0.113792	0.104892		0.34308
Serine/arginine-rich splicing factor 7	SRSF7	A0A0B4J1Z1;C9JAB2;Q16629;F8WEA1	15.763	0.777589	0.285006	-1.07852	-1.57256		1.65063	0.0684452	-1.8315	-3.05546		1.37615	0.10226	-1.43765	-2.57488		1.30592	0.286857	-1.31031	-2.4552		0.420472	0.688789	-0.752979	-0.947902		0.183863	0.767749	-0.359127	-0.470161		0.115464	0.860646	-0.231781	-0.310695		0.231043	0.74797	0.393852	0.573046		0.332975	0.688	0.521198	0.780909		0.0722818
Translationally-controlled tumor protein	TPT1	Q5W0H4;A0A0B4J2C3;P13693;J3KPG2;E9PJF7;H0YCX0;Q56UQ5	21.525	0.563482	0.386529	-1.28313	-1.20597		0.894435	0.191331	-1.73523	-1.76778		1.31429	0.111933	-1.49869	-2.46941		0.281751	0.769761	-0.653712	-0.678588		0.126217	0.894069	-0.452097	-0.336717		0.0700933	0.911167	-0.215566	-0.196166		0.185342	0.793208	0.629416	0.473465		0.0839607	0.892444	0.236531	0.232048		0.37142	0.658867	1.08151	0.855356		0.365232
Helicase SRCAP	SRCAP	A0A0C4DFX4;Q6ZRS2;A0A0A0MS59;A0A087X0E3	325.77	0.153435	0.731186	0.563516	0.400917		0.095402	0.780804	0.347924	0.261051		0.142935	0.721874	0.534988	0.37642		0.0105361	0.989857	-0.0447321	-0.0313181		0.0797831	0.928996	-0.215592	-0.221325		0.00877137	0.991852	-0.0285277	-0.0261238		0.221371	0.756132	-0.608248	-0.552355		0.0668691	0.911664	0.187064	0.187703		0.148767	0.851948	-0.392656	-0.390067		0.205093
40S ribosomal protein SA	RPSA	C9J9K3;A0A0C4DG17;P08865;F8WD59	29.404	0.418551	0.468635	-0.71652	-0.944324		0.656891	0.274291	-1.16657	-1.36794		0.662223	0.273852	-1.03352	-1.37707		0.0312056	0.974669	-0.0846758	-0.0907209		0.289688	0.766369	-0.450049	-0.694703		0.256629	0.685349	-0.317	-0.626885		0.364264	0.621649	0.631844	0.841636		0.0748202	0.903475	0.133049	0.208491		0.60552	0.48464	1.08189	1.27936		0.604785
ADP-ribosylation factor-like protein 6-interacting protein 4	ARL6IP4	A0A0C4DG62;F8WCT1;A0A8C8KBE9;Q66PJ3;F5GYV5;F8WEP2;A0A0C4DH18	24.591	0.356741	0.506941	-0.225112	-0.827145		0.548252	0.331207	-0.308598	-1.17914		1.01734	0.168229	-0.580507	-1.97199		0.805799	0.389631	-1.80632	-1.61987		0.164575	0.874538	-0.0834861	-0.426559		0.731891	0.319865	-0.355395	-1.49556		0.696483	0.367769	-1.58121	-1.43553		0.563086	0.471741	-0.271909	-1.20527		0.653932	0.458006	-1.49772	-1.36287		0.507755
Kelch-like protein 13	KLHL13	A0A0C4DG80;Q9P2N7;Q9P2J3	68.187	2.93828	0.0136042	2.20374	5.79877	+	1.67337	0.0654257	1.6046	3.09637		1.88448	0.0414681	2.35361	3.48597	+	1.12797	0.304233	1.14636	2.15608		0.441455	0.682671	-0.599144	-0.986765		0.0719393	0.911534	0.149865	0.200991		0.859148	0.28683	-1.05738	-1.709		0.39929	0.597094	0.749009	0.908246		0.264694	0.746015	-0.45824	-0.643603		0.704366
	DDX46	A0A0C4DG89;D6RJA6;H0Y9U3	117.46	0.878132	0.254452	0.371335	1.74064		0.148311	0.694241	-0.050108	-0.389003		1.02833	0.165162	0.222766	1.99023		0.0435491	0.963546	0.0324574	0.125024		0.880092	0.427755	-0.421443	-1.7439		0.261667	0.679233	-0.148569	-0.637343		0.462558	0.532388	-0.338878	-1.02546		0.860634	0.309873	0.272874	1.71148		0.10759	0.882904	0.0825653	0.291388		0.287023
Calpastatin	CAST	A0A6Q8PH20;A0A0C4DGB5;P20810;E7EVY3;A0A6Q8PGG5;A0A6Q8PG72;E9PCH5;B7Z574;A0A6Q8PGN6;E7ES10;A0A6Q8PFE5;A0A6Q8PFF6;E9PDE4;H0Y9H6;H0Y7F0;E7EQ12;E7EQA0;H0YD33;F8W7E0;D6RC54;A0A6Q8PFL0;A0A6Q8PFR3;E9PSG1;H0Y944;A0A0C4DGD1;D6RAA8;H0YA91;E7EQK6;E7EN75;D6RBR1;D6RGF7;A0A6Q8PG40	80.998	1.45389	0.112091	2.3477	2.70874		1.05571	0.157585	1.59469	2.03575		1.72184	0.0557861	2.46212	3.18424		0.073493	0.9381	0.166067	0.20504		0.525667	0.640071	-0.75301	-1.13912		0.0625495	0.921483	0.114415	0.17629		1.70363	0.0885118	-2.18164	-3.15113		0.811062	0.331829	0.867425	1.62868		1.29916	0.171602	-1.42863	-2.44375		2.15813
Numb-like protein	NUMBL	A0A0C4DGH3;Q9Y6R0;M0QYC2;M0QZV7;M0R0Q4	60.812	0.226878	0.63644	-0.696318	-0.564159		3.53499	0.00764255	7.54656	7.49447	+	0.0592232	0.875894	-0.188878	-0.167443		0.439146	0.620307	1.04049	0.982508		4.4123	0.0112381	8.24288	10.7302	+	0.220674	0.727036	0.507441	0.550857		1.08192	0.211596	1.7368	2.07934		4.94862	0.00186667	-7.73544	-13.283	+	5.25661	0.0105714	-6.50608	-14.9962	+	0.937522
Calpain small subunit 1	CAPNS1	A0A0C4DGQ5;P04632;K7ELJ7;A0A075B7C0;U3KQE2;K7EM73;K7EIV0;U3KPR7;K7EMQ1;K7ES78;Q96L46	33.786	0.181947	0.691947	-0.631777	-0.465872		0.410043	0.425534	-1.30092	-0.928434		0.268954	0.553729	-0.983544	-0.652388		0.0823957	0.931345	-0.305281	-0.22804		0.303439	0.758526	-0.669144	-0.722387		0.121583	0.849005	-0.351767	-0.325551		0.150439	0.82712	0.326496	0.393961		0.102681	0.868744	0.317377	0.279236		0.50683	0.548281	0.99564	1.10549		0.263295
Dolichyl-diphosphooligosaccharide--protein glycosyltransferase 48 kDa subunit	DDOST	P39656;A0A0C4DGS1;U3KQ84	50.8	0.91924	0.239221	-1.81874	-1.80903		0.746167	0.236827	-1.48937	-1.51966		0.633123	0.285731	-1.48672	-1.32709		0.683033	0.461933	-1.3875	-1.41263		0.179838	0.863815	0.329375	0.461142		0.140264	0.828053	0.332024	0.370134		0.244388	0.734503	0.431244	0.601285		0.00101499	0.998731	0.00264883	0.00304961		0.0525475	0.943602	0.101869	0.149526		0.0395188
Choline/ethanolaminephosphotransferase 1	CEPT1	A0A0C4DGS9;Q9Y6K0	31.293	0.464474	0.439845	2.42522	1.02895		0.414447	0.421408	2.20783	0.936668		0.422874	0.408267	2.24838	0.952372		0.331328	0.718852	1.85275	0.777679		0.838472	0.446573	-0.217392	-1.67451		0.423407	0.536566	-0.176835	-0.953363		0.762963	0.328949	-0.572472	-1.54796		0.0780196	0.899275	0.0405574	0.216777		0.425924	0.614774	-0.355079	-0.958039		0.451475
Cyclin-dependent kinase 11B;Cyclin-dependent kinase 11A	CDK11B;CDK11A	A0A0D9SEI3;A0A0D9SER5;A0A0D9SEN2;P21127;Q5QPR3;Q9UQ88;Q5QPR4;Q5QPQ9;E9PFJ2;A0A087WYI9;A0A087X1I0;J3KS35;E7ESP2	89.437	0.285352	0.573808	-0.271229	-0.685913		2.00352	0.0387381	-0.726394	-3.71428	+	1.11614	0.148559	-0.396333	-2.13635		1.2233	0.292412	-1.10763	-2.3157		0.533494	0.636299	-0.455165	-1.15303		0.119654	0.851989	-0.125104	-0.320882		0.688044	0.372277	-0.836401	-1.42116		0.909583	0.287225	0.330061	1.79297		0.341699	0.679114	-0.381236	-0.797966		0.735388
Serine/arginine-rich splicing factor 4	SRSF4	Q08170;A0A0D9SEM4;S4R2X6	56.678	1.2495	0.151404	-1.49826	-2.35981		2.26559	0.0256204	-2.09432	-4.24243	+	1.41303	0.0978452	-1.67877	-2.6382		1.20041	0.29197	-1.8886	-2.27727		0.331846	0.740454	-0.59606	-0.778695		0.0749514	0.907646	-0.180509	-0.208831		0.14643	0.829802	-0.390338	-0.384609		0.216583	0.75859	0.415551	0.542039		0.0794551	0.917222	0.205722	0.22048		0.0740802
Transducin-like enhancer protein 3	TLE3	H0YNI7;H0YNT2;A0A0D9SES8;H0YKT5;H0YKN8;H0YL70;Q04726;Q04724;Q04727;K7EJR7;H0YLI3;K7EMK7;Q04725	38.368	0.342944	0.516059	-0.397171	-0.800391		0.685051	0.261524	-0.761745	-1.41607		2.01569	0.0320955	2.00713	3.73799	+	0.860196	0.36661	-0.799944	-1.71075		0.457839	0.678556	-0.364574	-1.01684		3.28202	0.0114074	2.4043	6.73343	+	0.838717	0.294677	-0.402774	-1.67491		3.27145	0.0118125	2.76887	6.70304	+	NaN	1	0	NaN		3.94504
Mitogen-activated protein kinase kinase kinase kinase 4	MAP4K4	E7ENQ1;G3XAA2;G5E948;E7EN19;A0A0D9SEY1;O95819;H7C360;E7EX83;A0A0D9SG62;C9J840;H7C0P6;E7ETN6;I3L1U1	132.16	1.79964	0.065604	2.77754	3.32718		1.46243	0.0916483	2.27358	2.72355		1.67872	0.0603077	2.64379	3.10603		0.330754	0.719273	0.894336	0.776551		2.40414	0.044	-0.503956	-4.5376	+	0.277066	0.661087	-0.133755	-0.669028		1.24407	0.162692	-1.8832	-2.35066		0.945278	0.274129	0.370201	1.8523		0.866731	0.337101	-1.37925	-1.72164		1.11725
ADP-ribosylation factor GTPase-activating protein 2	ARFGAP2	Q8N6H7;G5E9L0;A0A0D9SF70;E9PQP3;E9PIY6;E9PMU9;H0YDN9;E9PN48;E9PK28;E9PJT7;E9PMR9;E9PM63;E9PNY8;H0YDX1;E9PM18;H0YF45;B0QYV9	56.72	1.32638	0.135005	1.67508	2.48995		1.50588	0.0851707	1.6872	2.79919		0.981762	0.176	1.17183	1.91289		0.57716	0.532702	0.752533	1.22994		0.010317	0.990543	0.0121126	0.0306743		0.57616	0.415401	-0.503258	-1.2282		1.18872	0.175777	-0.922551	-2.25766		0.936657	0.277003	-0.51537	-1.83797		1.81352	0.073135	-0.934663	-3.35295		0.675731
Syntaxin-binding protein 1	STXBP1	A0A1B0GW76;A0A1B0GWF2;A0A1B0GVQ5;A0A2R8Y5D4;A0A0D9SG72;A0A1B0GTP9;P61764;A0A0D9SEH5;A0A0D9SFQ7;A0A0D9SFW6;A0A0D9SEP9;A0A1B0GTD8;A0A096LP33;A0A1B0GVV9	41.265	1.57828	0.0917233	-1.19227	-2.92649		0.796485	0.218248	-1.02296	-1.60427		1.29162	0.116088	-0.933737	-2.43096		1.32714	0.28215	-1.3612	-2.49124		0.110003	0.905754	0.169314	0.297328		0.455413	0.511717	0.258537	1.0124		0.137358	0.83891	-0.168922	-0.363273		0.0569395	0.922045	0.0892229	0.161338		0.197501	0.803269	-0.338236	-0.500423		0.427617
Zinc finger MYND domain-containing protein 11	ZMYND11	J3QKD2;A0A0D9SGD6;E7EV75;Q15326;B7Z2J6;E7ENI9;A0A0A0MRY2;B0QZE2;E9PE09	69.016	0.576546	0.379382	-1.10343	-1.22887		1.34147	0.110521	-2.28205	-2.51564		1.05201	0.162146	-1.36272	-2.0296		1.46896	0.273413	-2.2282	-2.73487		0.478166	0.665124	-1.17862	-1.05384		0.101624	0.873957	-0.259293	-0.276606		0.490693	0.50837	-1.12477	-1.07649		0.433216	0.570996	0.919331	0.971553		0.0173378	0.980031	0.0538526	0.0511521		0.453362
Synaptojanin-1	SYNJ1	A0A0D9SGJ6;J3KQV8;O43426;J3KPK1;C9JFZ1;C9JW66;C9J1Z6;H7BZ56;H7BZC2	168.16	0.0513925	0.899943	-0.0904107	-0.146404		4.08111	0.00470886	5.41646	9.38735	+	0.521582	0.340856	-0.746149	-1.13185		0.0818449	0.931861	-0.155681	-0.226627		4.88996	0.0064	5.50687	12.9785	+	0.580328	0.412878	-0.655738	-1.23548		0.0401143	0.952427	-0.0652704	-0.115561		4.84702	0.00847059	-6.16261	-12.7597	+	4.4081	0.00727778	-5.57214	-10.7122	+	0.431188
Protein diaphanous homolog 1	DIAPH1	A0A140T8Z0;A0A0G2JH68;O60610;H9KV28;A0A2R8Y5N1;B4E2I7;A0A2R8YEF8;H7C2W8	140.3	0.0523272	0.898554	0.0418153	0.148931		0.193234	0.628987	-0.160998	-0.491004		0.404235	0.42296	-0.385185	-0.917543		0.098187	0.912214	-0.0893188	-0.268032		0.342041	0.735095	-0.202814	-0.798632		0.543042	0.438225	-0.427	-1.16994		0.198575	0.778315	-0.131134	-0.502788		0.22362	0.75389	-0.224186	-0.557182		0.0833545	0.911315	0.0716796	0.230496		0.305963
Phostensin	PPP1R18	A0A0G2JHC2;Q6NYC8	68.041	1.88226	0.0572366	2.17236	3.48177		0.400807	0.433574	0.710292	0.911102		0.747079	0.243471	1.45134	1.5212		0.264568	0.784337	0.472311	0.643344		1.50229	0.178612	-1.46207	-2.79292		0.421372	0.537181	-0.721013	-0.949577		2.02312	0.0627535	-1.70005	-3.75252		0.358796	0.6356	0.741053	0.83111		0.138338	0.858921	-0.237981	-0.36559		0.531137
Heat shock 70 kDa protein 1B;Heat shock 70 kDa protein 1A	HSPA1B;HSPA1A	A0A0G2JIW1;P0DMV9;P0DMV8;V9GZ37	70.108	1.40324	0.120758	0.342715	2.62135		2.36333	0.0222843	0.508816	4.44943	+	3.27264	0.00872316	0.950666	6.70646	+	0.515387	0.570741	0.209945	1.1208		0.493438	0.653256	0.166101	1.08143		1.87866	0.0656	0.607951	3.47498		0.254159	0.727509	-0.13277	-0.621741		1.45436	0.12757	0.44185	2.70955		0.714185	0.417165	-0.298871	-1.46558		1.81724
	WDR46	A0A0G2JJL1;H0Y6G3;A0A140T9L0	35.787	0.736065	0.306905	-0.683723	-1.50261		0.797037	0.218265	-1.81147	-1.60519		1.06677	0.159775	-1.11365	-2.05414		1.09353	0.304906	-2.78178	-2.09868		0.45404	0.679556	-1.12775	-1.00989		0.358924	0.594118	-0.429924	-0.831356		0.790914	0.315337	-2.09806	-1.59492		0.245776	0.738827	0.697822	0.604201		0.234405	0.768713	-0.970314	-0.580192		0.581434
MARVEL domain-containing protein 2	MARVELD2	A1BQX2;A0A0G2JQ38;D6RA09;A0A0G2JN23;Q8N4S9;D6RAH8;A0A0G2JN00	51.12	2.87037	0.01362	2.42933	5.62637	+	3.26907	0.00961429	3.00411	6.69621	+	NaN	1	0	NaN		NaN	1	0	NaN		0.721341	0.507297	0.574777	1.47771		2.67917	0.0235847	-1.66329	-5.16071	+	2.96297	0.0177358	-2.29706	-5.8624	+	3.19827	0.0121584	-2.23807	-6.49568	+	3.37281	0.00975148	-2.87184	-6.99893	+	NaN
Solute carrier family 12 member 7	SLC12A7	A0A0G2JNW7;Q9Y666;A0A0U1RR18;A0A0G2JQE3;H0YB78	119.13	3.84801	0.00978313	3.47742	8.53419	+	4.25695	0.00341985	3.91624	10.0802	+	NaN	1	0	NaN		NaN	1	0	NaN		0.501784	0.650302	0.438827	1.09644		4.21042	0.00835294	-3.33824	-9.8925	+	3.92053	0.00713043	-3.13502	-8.79201	+	4.69601	0.00841026	-3.77707	-12.0175	+	4.39973	0.00698667	-3.57385	-10.6762	+	NaN
	HLA-A	A0A140T8W8;A0A1W2PR61;A0A1W2PPF8;Q5SPM2;A0A140T8Y4;A0A0G2JPD3;A0A1W2PP29;A0A1W2PQZ3;A0A1W2PQE2;A0A140TA14;A0A140TA11;A0A140T9Y5;A0A140T997	34.426	0.672091	0.332247	1.65875	1.39395		0.870985	0.196868	1.97924	1.72873		1.03823	0.163053	-2.29579	-2.0067		0.500205	0.582084	-1.55562	-1.0936		0.309549	0.753655	0.320491	0.734595		4.00761	0.00961538	-3.95454	-9.11059	+	1.82949	0.0806586	-3.21437	-3.3827		5.22647	0.00233333	-4.27503	-14.8197	+	2.12657	0.0425049	-3.53487	-3.95764	+	0.358065
		A0A0G2JPP5	177.72	2.51583	0.0221167	2.91209	4.78439	+	3.4971	0.00808264	4.08442	7.37616	+	2.48759	0.0176156	2.62913	4.7212	+	0.838222	0.372725	1.54725	1.67409		1.84997	0.103967	1.17234	3.421		0.349777	0.598456	-0.282953	-0.813671		0.837958	0.294983	-1.36484	-1.67365		3.05022	0.0140175	-1.45529	-6.09146	+	1.76993	0.0788128	-2.53718	-3.2723		0.670548
Lysophosphatidylcholine acyltransferase 1	LPCAT1	A0A0G2JRI7;A0A0G2JQ62;Q8NF37	25.74	0.86838	0.256079	-0.661098	-1.72439		0.111537	0.749124	0.11282	0.301095		0.0448213	0.899304	0.0664301	0.128513		1.10149	0.305081	-0.619142	-2.11194		0.931919	0.401162	0.773918	1.8301		0.626688	0.379489	0.727528	1.31599		0.0413486	0.950987	0.0419564	0.118969		0.0291162	0.95873	-0.0463901	-0.0848311		1.11394	0.233463	-0.731962	-2.13269		NaN
Dedicator of cytokinesis protein 11	DOCK11	A0A0J9YW64;A6NIW2;Q5JSL3	218.19	0.723141	0.31084	2.58807	1.48076		0.0735276	0.825667	0.42127	0.20513		0.197789	0.636623	1.0703	0.501059		0.028167	0.976876	0.173918	0.0821472		0.93165	0.400673	-2.1668	-1.82965		0.530697	0.449722	-1.51777	-1.14806		0.955729	0.251668	-2.41415	-1.86966		0.144647	0.828848	0.649031	0.380436		0.0516259	0.944045	-0.247352	-0.147035		0.198689
PHD and RING finger domain-containing protein 1	PHRF1	A0A0J9YX88;E9PJ24;B7ZM65;F8WEF5;A0A0J9YYB5;A0A0J9YWD5;Q9P1Y6	161.91	0.0122927	0.978344	0.0318828	0.0364685		0.756659	0.232312	-1.30656	-1.53735		0.428713	0.403392	-0.720808	-0.963213		0.451774	0.610026	-0.775307	-1.00573		0.791121	0.470451	-1.33844	-1.59527		0.46106	0.50679	-0.75269	-1.02272		0.483584	0.516067	-0.807189	-1.06365		0.357542	0.637384	0.585749	0.828692		0.305781	0.710823	0.53125	0.727073		0.0307375
Absent in melanoma 1 protein	AIM1	Q9Y4K1;A0A0J9YWL0;Q96QW7	188.67	1.73036	0.0751768	2.15822	3.19977		0.274523	0.542504	0.438802	0.663825		1.94137	0.0366273	2.20443	3.59424	+	0.230732	0.812484	0.476753	0.572383		1.98507	0.076287	-1.71942	-3.67844		0.0404012	0.951875	0.046207	0.116354		1.29632	0.15082	-1.68147	-2.43893		2.48867	0.0263077	1.76563	4.72361	+	0.0190566	0.980451	0.0379505	0.0561187		1.47398
Serum paraoxonase/arylesterase 2	PON2	A0A0J9YXF2;Q15165;A0A0J9YXU7;G3XAK4;A0A0J9YYJ1;A0A0J9YYF0;A0A0J9YYF3	41.527	0.931743	0.234836	-1.44308	-1.82981		0.924413	0.186461	-1.76684	-1.81763		0.875958	0.202111	-1.7949	-1.73702		0.607681	0.514286	-1.32301	-1.28311		0.150234	0.884624	-0.323766	-0.393483		0.150189	0.814974	-0.351825	-0.393378		0.0470633	0.944033	0.120072	0.134642		0.00889195	0.986425	-0.0280585	-0.0264794		0.16159	0.838771	0.443839	0.419721		0.163278
WD repeat-containing protein 81	WDR81	Q562E7;A0A0J9YXM6;E9PDG3	211.69	0.606619	0.369468	0.965166	1.28126		0.470151	0.381961	0.787065	1.03929		2.39168	0.0190517	4.04916	4.51056	+	0.586216	0.527102	1.04632	1.24577		0.28288	0.771801	-0.178101	-0.680886		2.86913	0.0182452	3.084	5.62326	+	0.0644476	0.918484	0.0811548	0.181316		2.97319	0.0156255	3.2621	5.88889	+	0.229918	0.771857	0.259256	0.57065		2.40217
Matrin-3	MATR3	P43243;A8MXP9;A0A0R4J2E8;D6REM6;D6R991;B3KM87;H0Y8T4;D6RBK5;D6R8Z5;D6RIA2;D6RE02;D6RBI2;D6REK4;D6RCM3;A0A1B0GX04;D6RBS2;D6RAY2;D6RAM9;D6R9F3;D6RB45	94.622	0.450238	0.447546	-0.723786	-1.00291		0.651889	0.27724	-1.09543	-1.35936		0.459148	0.380938	0.605795	1.01923		0.423496	0.632707	0.633839	0.953529		0.201587	0.847094	-0.371644	-0.509404		1.4696	0.106548	1.32958	2.73599		1.26286	0.15763	1.35763	2.38234		1.51607	0.11509	1.70123	2.817		1.37238	0.150612	1.72927	2.56842		0.0241507
Tropomyosin alpha-1 chain	TPM1	A0A0S2Z4G6;P09493;H0YKP3;A0A494C0V8;A0A087WTJ7;H0YL80;A0A494C0I0;H0YLS7;D6RGJ6	32.726	1.17669	0.171282	-3.38073	-2.2375		0.226117	0.591575	-0.639734	-0.562531		0.12257	0.757333	0.359437	0.327935		0.218636	0.819787	-0.748975	-0.546468		1.0477	0.346638	2.74099	2.02243		1.52432	0.10007	3.74017	2.83146		0.848392	0.289352	2.63175	1.69106		0.531637	0.488144	0.999172	1.14973		0.0314032	0.964406	-0.109241	-0.0912765		0.425569
SH3 domain-containing protein 19	SH3D19	A0A0U1RQE4;A0A494C1M0;Q5HYK7;A0A0U1RQN2	114.8	2.46127	0.0232509	2.58166	4.66279	+	4.65479	0.00321739	4.52003	11.822	+	0.515008	0.343006	0.907712	1.12012		NaN	1	0	NaN		2.28953	0.0492023	1.93837	4.29261	+	1.02244	0.201528	-1.67394	-1.98045		3.26883	0.0187442	-3.02632	-6.69554	+	2.54622	0.0245619	-3.61232	-4.85299	+	6.42998	0	-4.96469	-23.6879	+	0.923567
		A0A0U1RQK7	195.3	3.03663	0.0127684	3.01897	6.05536	+	3.51286	0.00821849	3.29576	7.42518	+	4.36644	0.00315385	5.84991	10.5345	+	3.16	0.243529	2.76535	6.38924		0.289749	0.766825	0.276789	0.694827		2.79838	0.0210602	2.83094	5.4477	+	0.271218	0.714381	-0.253623	-0.657043		2.8051	0.0177077	2.55415	5.4642	+	0.85321	0.346149	-0.530412	-1.6991		3.28786
Histone H2A type 1-J;Histone H2A type 1-H;Histone H2A type 1-D;Histone H2A type 1;Histone H2A.J;Histone H2A	HIST1H2AJ;HIST1H2AH;HIST1H2AD;HIST1H2AG;H2AFJ	A0A0U1RR32;A0A0U1RRH7;Q99878;Q96KK5;P20671;P0C0S8;Q9BTM1;H0YFX9;A0A3B3IS11	18.481	0.369745	0.497792	-0.430647	-0.852149		0.228871	0.588873	-0.485011	-0.568416		0.748305	0.243322	1.49116	1.52327		0.803934	0.391683	2.28313	1.61675		0.0223174	0.978362	-0.0543637	-0.0654916		1.03687	0.197477	1.9218	2.00442		0.998555	0.234609	2.71378	1.94078		0.838768	0.32115	1.97617	1.675		0.8997	0.32115	2.76814	1.77653		0.190868
Pleckstrin homology domain-containing family G member 3	PLEKHG3	A0A0U1RR71;A0A8C8NWT4;A1L390;G3V311;G3V3I3;G3V278	136.5	0.920828	0.238681	1.14543	1.81167		0.648624	0.277879	0.768111	1.35376		4.34808	0.00309434	2.45453	10.457	+	NaN	1	0	NaN		0.184568	0.861338	-0.377322	-0.471737		1.12053	0.177628	1.3091	2.14366		1.18853	0.175763	-1.48072	-2.25734		1.67777	0.0904959	1.68642	3.10431		0.949034	0.297249	-1.10339	-1.85854		4.1192
PHD finger protein 14	PHF14	A0A0U1RRH6;O94880;B4DG57	106.99	0.825888	0.271135	-2.60747	-1.65348		0.820403	0.209033	-3.08745	-1.64431		0.740218	0.244964	-2.29574	-1.50962		0.961567	0.334662	-2.67307	-1.87935		0.100224	0.91555	-0.47998	-0.273121		0.0822352	0.901091	0.311732	0.227628		0.017664	0.977379	-0.0656056	-0.0520961		0.181009	0.79335	0.791712	0.46377		0.0933047	0.901835	0.414374	0.255773		0.118294
Transcriptional repressor p66-beta	GATAD2B	A0A0U1RRM1;Q8WXI9;A0A0U1RR34;A0A0U1RRK3;A0A0U1RR30	63.461	0.569259	0.384285	0.719453	1.21611		0.769852	0.227521	-0.639129	-1.55955		0.181745	0.657654	-0.210303	-0.46542		0.911459	0.354769	-1.41743	-1.79609		1.34272	0.225896	-1.35858	-2.51778		0.808828	0.282308	-0.929756	-1.62494		1.31702	0.148371	-2.13688	-2.47405		0.517647	0.496557	0.428826	1.12483		0.468556	0.581646	-0.778303	-1.03639		0.769018
Polypyrimidine tract-binding protein 1	PTBP1	A0A0U1RRM4;P26599;A0A7I2V621;A6NLN1;A0A7I2V4H6;A0A6Q8PEX4;K7EKJ7;A0A0D9SF20;K7ES59;K7EK45;K7ELW5;A0A087WU68;A0A087WUW5	62.463	0.522132	0.409969	-0.788581	-1.13283		0.808691	0.214307	-1.35288	-1.62471		0.213161	0.617264	-0.342011	-0.534635		0.189444	0.847313	-0.369108	-0.4826		0.332012	0.740673	-0.564295	-0.779021		0.400478	0.555527	0.44657	0.910483		0.267856	0.717317	0.419473	0.650126		0.739252	0.36978	1.01086	1.50799		0.585369	0.49525	0.983768	1.24429		0.0157009
Non-canonical poly(A) RNA polymerase PAPD7	PAPD7	A0A0X1KG68;Q5XG87	84.649	NaN	1	0	NaN		NaN	1	0	NaN		4.056	0.0034359	3.11811	9.29199	+	1.11464	0.308053	1.30466	2.13386		NaN	1	0	NaN		3.38927	0.0115464	2.36395	7.04797	+	0.395189	0.591855	0.550507	0.900517		3.80695	0.00938182	2.59775	8.39116	+	0.624698	0.47298	0.784309	1.31256		1.58476
HLA class I histocompatibility antigen, Cw-7 alpha chain	HLA-C;HLA-Cw	A0A140T930;A0A140T912;O78179;A0A140T937;A0A1W2PRZ0;A0A1W2PR11;A0A140T9B3;A0A140T9J9;A0A140T962;Q5QT33;A2BF26;A2AEA2;A0A0G2JH50;A0A0G2JIF0;Q5RIP0;P10321;A0A140T9M5;A0A140T921;A0A1W2PRX1;A0A140T9U8;A0A140T942;A0A140T9E1;O19617;A0A1W2PP77;A0A140T9H5;A0A140TA05;A0A140TA19;A0A140T9Q4;A0A140T9S7;A0A1W2PS56;A0A140T9L3;A0A140T9Z4;A0A0G2JKJ1;A0A140T9Z7;F8W9Z8;A0A140TA03;A0A140TA12	44.433	0.0110776	0.978317	-0.0144005	-0.0329079		0.0638129	0.847371	0.076642	0.179637		1.13092	0.145897	-1.39083	-2.161		0.86306	0.36829	-1.6063	-1.71552		0.198124	0.850793	0.0910425	0.501795		1.43335	0.11186	-1.37643	-2.67322		0.953672	0.251351	-1.5919	-1.86624		1.5646	0.108038	-1.46747	-2.90231		1.02574	0.267546	-1.68294	-1.98593		0.0796659
	HLA-A	A0A140T955;A0A140T933;A0A1W2PPQ2;A0A1W2PRT9;Q53Z42;A0A140T9I0;A0A140T9X5;A0A140T913;A0A140T975;A0A140T941;A0A1W2PQS8;Q9GJ45;A0A1W2PS39;A0A140T9Z6;Q5RJ27;B0UXQ0	34.288	0.79075	0.280734	1.24784	1.59465		1.15659	0.137039	1.72781	2.20388		0.7508	0.242094	-1.48673	-1.52748		0.416091	0.636305	-1.00917	-0.939737		0.682688	0.534023	0.479971	1.41204		2.18907	0.0475194	-2.73457	-4.08435	+	1.50098	0.11688	-2.25701	-2.79063		2.51786	0.0252328	-3.21454	-4.78896	+	1.82705	0.0718883	-2.73698	-3.37814		0.188352
Alpha-aminoadipic semialdehyde dehydrogenase	ALDH7A1	P49419;A0A1B0GW77;A0A1B0GW82;A0A1B0GTG2;A0A1B0GUA1;A0A1B0GTY9;A0A1B0GV49;A0A1B0GTJ4;A0A0J9YWF7;F8WDY6;A0A1B0GUY0;H0YHM6;F8VVF2;A0A0J9YWM6;F8WD33;A0A1B0GW65;A0A0J9YWK1	58.486	0.0874444	0.837413	0.127994	0.240935		1.25123	0.124476	-1.39207	-2.36273		0.282658	0.538596	-0.490156	-0.680435		0.0839374	0.930818	-0.158722	-0.231989		1.44138	0.196399	-1.52007	-2.68708		0.385121	0.569429	-0.61815	-0.881464		0.166854	0.813311	-0.286716	-0.431761		0.565095	0.471933	0.901919	1.2088		0.874165	0.332892	1.23335	1.73403		0.154167
AT-rich interactive domain-containing protein 1B	ARID1B	A0A1B0GV63;A0A1B0GWJ2;A0A1B0GTJ8;A0A1B0GVK1;H0Y7H8;A0A3F2YNW7;A0A6Q8NVI4;Q8NFD5;H0Y3S9;A0A1B0GTI6;H0Y2R3	148.23	0.901427	0.245152	1.39153	1.77941		NaN	1	0	NaN		0.618693	0.29282	1.45247	1.30218		0.987088	0.326359	1.86555	1.92174		0.5206	0.642663	-0.92568	-1.1301		0.015419	0.982285	0.0609431	0.0455864		0.148279	0.828295	0.474024	0.388929		0.376021	0.616471	0.986623	0.864146		0.67473	0.448498	1.3997	1.39846		0.104535
Rab11 family-interacting protein 5	RAB11FIP5	A0A1B0GTL5;Q9BXF6	138.41	3.32437	0.011461	3.95784	6.85627	+	3.74301	0.00614493	3.45678	8.17251	+	1.8555	0.0436009	2.53117	3.43137	+	0.0794494	0.930802	-0.104244	-0.220465		0.487403	0.659807	-0.501062	-1.07055		0.953791	0.220733	-1.42668	-1.86644		3.66425	0.0127586	-4.06209	-7.90994	+	0.682435	0.403848	-0.925618	-1.41161		4.42059	0.00738028	-3.56103	-10.766	+	2.06017
Paxillin	PXN	A0A1B0GTU4;P49023;F5GZ78;A0A1B0GU60;F5H836	115.9	0.893982	0.249163	1.39275	1.76702		1.21004	0.130931	1.67744	2.29343		0.929156	0.185617	1.45588	1.82551		0.0542628	0.953429	0.153603	0.15415		0.340062	0.73576	0.284684	0.794773		0.0460207	0.944162	0.0631208	0.131795		0.804916	0.309659	-1.23915	-1.61839		0.237015	0.743122	-0.221563	-0.585727		1.12739	0.230545	-1.52384	-2.15511		0.841632
Tight junction protein ZO-2	TJP2	A0A3B3ITE1;A0A1B0GTW1;A0A2R8YDH4;Q9UDY2;A0A3B3ISZ5;A0A3B3IU51;A0A3B3ISF1;A0A3B3IS03;A0A3B3IT83	134.21	3.82585	0.00922727	3.66673	8.45673	+	3.77406	0.00632836	3.37579	8.27807	+	3.6907	0.00480672	3.89118	7.99729	+	1.13747	0.302621	1.94101	2.17194		0.401242	0.697177	-0.29094	-0.911919		0.216031	0.731574	0.224455	0.540847		1.04268	0.221625	-1.72572	-2.01409		0.633874	0.430426	0.515395	1.32839		0.853654	0.346248	-1.43478	-1.69984		1.1567
	EPB41L1	A0A1B0GTW6;A0A0C4DH22;H0Y482;Q4VXN5;Q4VXN6;A0A1B0GTF8;A8K968;A0A0A0MRA8;Q9Y2J2	175.04	2.04425	0.0424779	0.85743	3.79397	+	1.83301	0.0494963	0.79027	3.38926	+	1.77892	0.0507157	1.36606	3.28887		0.227672	0.813617	-0.171923	-0.565857		0.199618	0.849896	-0.0671592	-0.505083		0.663966	0.35897	0.508631	1.38006		2.32356	0.0391807	-1.02935	-4.3645	+	0.76042	0.359828	0.57579	1.54368		2.12978	0.0422178	-0.962193	-3.9641	+	1.97291
KIF1-binding protein	KIAA1279	A0A6Q8PHL8;A0A6Q8PH45;A0A1B0GUA3;Q96EK5;A0A6Q8PGG2;A0A1B0GUH6;A0A1B0GU96;A0A6Q8PHE6;A0A1B0GTE2;A0A1B0GVY9;A0A6Q8PH08;A0A1B0GTE6;A0A1B0GW21;A0A0D9SFK7;A0A1B0GTX3	67.908	0.640906	0.349123	-1.00488	-1.34049		0.61087	0.297749	-1.07384	-1.28863		0.233545	0.592741	0.407297	0.578367		0.0420843	0.964418	-0.122316	-0.120996		0.0266512	0.974827	-0.0689588	-0.0778502		0.940619	0.226059	1.41218	1.84456		0.361794	0.624139	0.882564	0.836885		0.882101	0.300563	1.48114	1.74725		0.370142	0.659763	0.951522	0.85291		0.205427
Ral GTPase-activating protein subunit alpha-1	RALGAPA1	A0A1B0GUI1;A0A7P0TAR5;Q6GYQ0;H0YJB5;H0YJ04	280.41	3.39764	0.0110462	3.53429	7.07303	+	4.96724	0.00476923	5.95058	13.3811	+	0.127799	0.747691	0.262712	0.340511		0.338358	0.71139	0.346223	0.791446		2.63862	0.0273577	2.41629	5.06551	+	2.21531	0.0470725	-3.27158	-4.13817	+	3.29792	0.0180241	-3.18807	-6.77934	+	3.541	0.0114857	-5.68787	-7.51337	+	5.01279	0.0074	-5.60436	-13.6239	+	0.0384428
RNA-binding motif, single-stranded-interacting protein 3	RBMS3	C9JIJ9;A0A1B0GUW5;Q6XE24;C9J9B2	47.711	NaN	1	0	NaN		NaN	1	0	NaN		1.51715	0.0801202	2.54946	2.8189		NaN	1	0	NaN		NaN	1	0	NaN		1.53547	0.0994286	2.52684	2.85101		NaN	1	0	NaN		1.16751	0.198361	2.10057	2.22215		NaN	1	0	NaN		1.35967
Cathepsin D;Cathepsin D light chain;Cathepsin D heavy chain	CTSD	F8W787;A0A1B0GW44;A0A1B0GV23;A0A1B0GVD5;A0A1B0GWE8;C9JH19;P07339;H7C469;A0A1B0GU92;A0A1B0GU03;A0A1B0GVP3;F8WD96;A0A1B0GVF1	40.783	0.498279	0.42429	0.9125	1.09014		0.0752888	0.82313	-0.212802	-0.209707		0.161698	0.689177	-0.464137	-0.41997		0.208555	0.827842	-0.591918	-0.52463		0.933648	0.401197	-1.1253	-1.83297		0.929273	0.229792	-1.37664	-1.8257		0.980266	0.242087	-1.50442	-1.91041		0.0970865	0.873583	-0.251335	-0.265277		0.148363	0.850371	-0.379117	-0.389125		0.041589
Kinesin-like protein KIF21A	KIF21A	A0A1B0GV47;Q7Z4S6;H0YHT2;H0YIM7;H0YIM6;H0YI78;H0YHG9	184.71	0.385144	0.490987	0.67811	0.881506		0.105493	0.75978	0.254128	0.286206		0.0476607	0.895687	0.128805	0.136271		0.108936	0.908004	-0.247951	-0.294703		0.297619	0.762651	-0.423982	-0.710706		0.347424	0.600761	-0.549305	-0.809105		0.892606	0.276928	-0.926061	-1.76473		0.0544112	0.921981	-0.125323	-0.15455		0.307645	0.708976	-0.502079	-0.730796		0.195483
AP-4 complex accessory subunit tepsin	ENTHD2	A0A1B0GV70;Q96N21;I3L4S7	62.041	NaN	1	0	NaN		NaN	1	0	NaN		NaN	1	0	NaN		2.81546	0.183657	3.65482	5.48972		NaN	1	0	NaN		NaN	1	0	NaN		3.24293	0.0185287	3.93292	6.62162	+	NaN	1	0	NaN		3.49063	0.00952258	4.08009	7.35615	+	2.59614
Protein FAM193A	FAM193A	A0A1B0GVL4;P78312;E7EUR8;D6RFZ4	166.37	1.13526	0.181821	1.19812	2.16825		2.72266	0.0131054	2.27773	5.26415	+	3.49363	0.00765714	3.67468	7.36541	+	0.706189	0.44658	0.886365	1.45202		1.12598	0.319485	1.07961	2.15276		2.35207	0.0396508	2.47656	4.42529	+	0.184529	0.793725	-0.311759	-0.471651		1.71011	0.0850274	1.39695	3.16289		1.31126	0.169191	-1.39136	-2.46426		2.3962
Brain-enriched guanylate kinase-associated protein	BEGAIN	G3V3A2;A0A1B0GVM0;Q9BUH8;A0A1B0GTT1;G3V3R5;G3V536;G3V3S3;G3V2K4	66.87	3.80663	0.0091236	4.50175	8.39007	+	4.74498	0.00374684	5.10646	12.2536	+	4.27961	0.00372414	5.01227	10.1727	+	1.46804	0.273028	3.38861	2.73327		0.632574	0.572451	0.604715	1.32615		0.432345	0.530926	0.510523	0.969942		0.388581	0.597752	-1.11314	-0.888024		0.0845051	0.892626	-0.094192	-0.23344		0.689209	0.437587	-1.71786	-1.42315		0.625713
Nuclear factor 1;Nuclear factor 1 B-type	NFIB	A0A1B0GWJ4;Q5VW27;Q5VW30;Q5VW26;O00712;A0A087WXP2;Q5W0Y9;A0A1B0GTC1	50.341	0.887288	0.251719	1.01757	1.75588		2.8476	0.0124881	3.05	5.5694	+	0.848143	0.210655	1.31919	1.69065		NaN	1	0	NaN		1.68241	0.135763	2.03243	3.11269		0.132504	0.83864	0.301624	0.351753		0.439506	0.55252	-0.538774	-0.983171		1.07611	0.227344	-1.73081	-2.06967		2.61076	0.0225485	-2.57121	-5.00078	+	0.509305
ELM2 and SANT domain-containing protein 1	ELMSAN1	A0A1C7CYX1;Q6PJG2;A0A0A0MSU2;H7C1L3;C9JYU7	120.73	0.252493	0.608626	0.406797	0.618267		1.05412	0.158145	-1.63128	-2.0331		0.208822	0.621902	-0.231903	-0.525212		1.14866	0.301727	-1.75677	-2.19063		1.12575	0.318964	-2.03808	-2.15238		0.424001	0.536567	-0.6387	-0.954466		1.20547	0.171265	-2.16357	-2.28575		0.868309	0.307527	1.39938	1.72427		0.0414605	0.957509	-0.125486	-0.119277		0.961862
Dihydropyrimidinase-related protein 2	DPYSL2	Q16555;A0A1C7CYX9;E5RFU4	62.293	0.403336	0.476244	0.785447	0.915856		0.53628	0.339347	0.997672	1.15797		0.690762	0.262948	1.16247	1.42579		0.31297	0.738055	0.609676	0.741408		0.205059	0.845837	0.212224	0.517005		0.588813	0.405675	0.377019	1.2503		0.219933	0.756585	-0.175771	-0.549261		0.209699	0.769069	0.164795	0.52712		0.545353	0.524841	-0.387996	-1.17403		1.67945
Sideroflexin-3	SFXN3	Q9BWM7;A0A1P0AYU5;S4R3N9	35.503	2.42023	0.023707	1.53094	4.57263	+	0.202231	0.617841	0.333388	0.510817		0.222288	0.604317	0.478465	0.554323		0.202564	0.83436	0.309315	0.511547		0.955988	0.387043	-1.19755	-1.87009		0.578651	0.413104	-1.05248	-1.23255		1.07372	0.213204	-1.22163	-2.0657		0.0497874	0.927291	0.145077	0.142054		0.0099349	0.989751	-0.0240726	-0.0295508		0.0604208
	ARPC1A	A0A1W2PNV4;E9PF58;F8WFD3	75.872	0.991109	0.216449	-1.29631	-1.92841		0.268419	0.547662	0.379102	0.651286		0.674154	0.269065	0.624715	1.39747		0.703468	0.449233	0.670743	1.4474		1.17909	0.294149	1.67541	2.24152		1.60016	0.0909474	1.92103	2.9653		1.61055	0.101253	1.96705	2.9838		0.172039	0.802227	0.245614	0.443549		0.203827	0.797996	0.291642	0.514311		0.0372867
Protein unc-45 homolog A	UNC45A	A0A1W2PNX8;Q9H3U1	118.39	0.100186	0.816431	0.179049	0.273025		0.171822	0.659367	0.283911	0.443056		1.06578	0.159735	1.36562	2.05249		0.529533	0.561759	0.786453	1.14599		0.231808	0.81804	0.104862	0.574674		2.45156	0.0322414	1.18657	4.64137	+	1.02521	0.227252	0.607405	1.98506		2.63117	0.0205854	1.08171	5.04814	+	0.94092	0.300017	0.502542	1.84506		0.899867
Probable JmjC domain-containing histone demethylation protein 2C	JMJD1C	Q15652;A0A1W2PNZ9;H7BXU7	284.52	0.361932	0.502496	-0.609534	-0.837151		NaN	1	0	NaN		1.71737	0.0561882	3.38131	3.17609		0.354635	0.697861	0.738186	0.823077		1.24205	0.263365	0.707304	2.34725		2.38995	0.0370732	3.99085	4.50681	+	1.03288	0.225626	1.34772	1.9978		2.11844	0.0456944	3.28354	3.94131	+	0.481562	0.569573	0.640417	1.05999		1.37285
RNA-binding motif protein, X-linked 2	RBMX2	Q9Y388;A0A1W2PP04;Q5JY83	37.335	0.0900349	0.834069	-0.264675	-0.247511		0.717835	0.24635	-1.74907	-1.47177		0.485341	0.36462	-0.947627	-1.06683		1.52854	0.284332	-2.54576	-2.83886		0.413794	0.692549	-1.48439	-0.935447		0.195565	0.755333	-0.682952	-0.496156		0.824161	0.301263	-2.28109	-1.65059		0.217892	0.757672	0.801438	0.544865		0.215525	0.786299	-0.796695	-0.539754		0.606714
Cationic amino acid transporter 2	SLC7A2	A0A1W2PR06;P52569	74.301	NaN	1	0	NaN		2.46738	0.0194156	3.22468	4.67632	+	NaN	1	0	NaN		NaN	1	0	NaN		1.92214	0.0861818	2.63579	3.55747		NaN	1	0	NaN		NaN	1	0	NaN		2.21593	0.0391247	-2.9003	-4.13945	+	2.33567	0.0307971	-3.1483	-4.39026	+	NaN
Adaptin ear-binding coat-associated protein 1	NECAP1	F5GYH1;A0A1W2PRM0;A0A1W2PRL5;A0A1W2PR09;Q8NC96;A0A1W2PNT6;A0A1W2PR27;A0A1W2PPF5;F5H2U7;A0A1W2PRQ7;A0A1W2PRW5	25.948	3.09523	0.0122156	3.55682	6.21224	+	3.82359	0.0062359	4.17104	8.44888	+	0.0970834	0.799867	-0.129717	-0.265269		0.311241	0.740505	-0.360787	-0.737967		0.678032	0.537776	0.614221	1.4041		3.84693	0.00915152	-3.68654	-8.53042	+	3.99605	0.00595556	-3.91761	-9.06771	+	4.97499	0.002	-4.30076	-13.4221	+	5.10903	0.00845714	-4.53183	-14.1507	+	NaN
Survival motor neuron protein	SMN1;SMN2	A0A1W2PRV5;E7EQZ4;Q16637;B4DP61;A0A0G2JRX5;A0A0G2JRY6;A0A0G2JQN8;H0YBZ9	30.415	0.634098	0.352691	0.725621	1.32877		0.775355	0.225767	-0.379627	-1.5688		0.000196539	0.999237	0.000171661	0.000591072		0.62499	0.506198	-1.64543	-1.31306		1.01939	0.356917	-1.10525	-1.97538		0.586498	0.405857	-0.72545	-1.24626		0.88689	0.279573	-2.37105	-1.75522		0.563451	0.472203	0.379799	1.20591		0.45158	0.596261	-1.2658	-1.00538		0.615428
HLA class I histocompatibility antigen, A-3 alpha chain	HLA-A	P04439;A0A1W2PS24;Q5SRN7;Q5SRN5;A0A1W2PQD0;A0A0G2JIF2;A0A0G2JI36;Q5SUL5;A0A0G2JL56;P01893;A0A140T9C2;D0EV57;A0A0G2JPA3;A0A0G2JH66;A0A0G2JPQ3;Q5RJ85;A0A140T9X6;A0A140T9V0;A0A140T9B7;Q8MH48;A0A140T8X0;A0A0G2JNX1;Q31611;A0A140T9D9;A0A140T939;A0A140T9W3;A0A140T9W7;P13747;P17693	40.84	0.634416	0.352844	1.72803	1.32932		0.71324	0.248444	1.94414	1.46398		0.134277	0.737927	-0.346794	-0.35597		0.599674	0.517747	-1.08172	-1.2692		0.0523361	0.948097	0.216106	0.148955		0.929732	0.229749	-2.07483	-1.82647		1.45992	0.12159	-2.80975	-2.71919		1.01101	0.246426	-2.29093	-1.96147		1.52476	0.119158	-3.02586	-2.83222		NaN
Stromal interaction molecule 2	STIM2	A0A1X7SBY3;H0Y860;Q9P246;H7C5C6;H7C5A5;H7C5K2;R4GN82;R4GMP0	83.952	2.41782	0.0237091	2.57506	4.56737	+	2.97263	0.0119873	3.06867	5.88744	+	3.28544	0.00882286	3.06786	6.74327	+	0.656099	0.477647	1.27048	1.36658		0.392652	0.700511	0.49361	0.895725		0.453034	0.512489	0.492796	1.00804		0.662752	0.384652	-1.30458	-1.37798		0.000617057	0.998989	-0.000814438	-0.00185484		1.00427	0.275358	-1.79819	-1.95028		1.0511
Probable ATP-dependent RNA helicase DDX17	DDX17	A0A1X7SBZ2;A0A5H1ZRQ2;Q92841;A0A0U1RQJ0	80.253	1.22025	0.15773	-0.424833	-2.31058		1.75988	0.0561208	-0.835548	-3.25382		1.11045	0.14947	-0.467856	-2.12687		0.219555	0.818627	-0.116494	-0.548448		0.738695	0.498063	-0.410715	-1.50705		0.0641946	0.918849	-0.0430226	-0.180647		0.636976	0.397551	0.30834	1.33373		0.579202	0.468213	0.367692	1.23352		1.30753	0.169689	0.719054	2.45794		0.64476
D-3-phosphoglycerate dehydrogenase	PHGDH	A0A286YF22;O43175;A0A2C9F2M7;A0A286YFA2;A0A286YFL2;A0A286YFM8;A0A286YFC8;A0A286YFB2;A0A286YER3;A0A286YF34;A0A286YF78;A0A286YFF3;A0A286YFK5;A0A286YFE1	55.938	1.03354	0.20722	-0.774458	-1.9989		0.591318	0.308541	-0.579645	-1.25466		1.28295	0.117751	-0.976479	-2.41629		0.156225	0.869728	-0.247563	-0.407371		0.251526	0.800558	0.194813	0.616247		0.397644	0.556904	-0.202021	-0.905145		0.471508	0.524547	0.526895	1.04176		0.548608	0.477819	-0.396834	-1.17977		0.238013	0.764449	0.332082	0.587839		0.678779
Ribonucleoside-diphosphate reductase subunit M2	RRM2	P31350;A0A286YFD6;A0A7P0SBL1	44.877	0.0247945	0.952541	-0.0620542	-0.0725692		0.200311	0.619345	-0.436972	-0.506604		1.01623	0.168237	-1.50555	-1.97013		0.554833	0.542647	-1.04126	-1.19075		0.23395	0.816113	-0.374918	-0.579227		1.52728	0.0999921	-1.4435	-2.83665		0.72081	0.351102	-0.979208	-1.47681		1.0642	0.228914	-1.06858	-2.04987		0.394065	0.641281	-0.60429	-0.898394		0.373105
Protein MON2 homolog	MON2	Q7Z3U7;A0A286YFF8;F8VZV1	190.36	1.39674	0.121468	1.80891	2.61018		0.544791	0.333459	0.825158	1.17303		0.515451	0.343549	0.888321	1.12091		0.182766	0.849657	0.343079	0.467706		1.26116	0.258737	-0.98375	-2.37947		0.83532	0.268774	-0.920587	-1.66924		1.71259	0.0881911	-1.46583	-3.1674		0.038786	0.945214	0.0631633	0.111885		NaN	1	0	NaN		0.398251
Arginine/serine-rich protein PNISR	PNISR	A0A2R8Y2Y1;A0A7P0Z4K1;Q8TF01	86.427	0.870418	0.256574	-1.32051	-1.72779		1.45294	0.0921004	-1.18217	-2.70709		2.80217	0.0131542	-1.51675	-5.45701	+	1.36301	0.273145	-1.42432	-2.55239		0.0575568	0.945959	0.138334	0.16299		0.0917725	0.885964	-0.196242	-0.251907		0.039263	0.953482	-0.103819	-0.113206		0.30432	0.683211	-0.334576	-0.724151		0.136795	0.859617	-0.242153	-0.36194		0.0563962
High affinity cAMP-specific and IBMX-insensitive 3,5-cyclic phosphodiesterase 8B	PDE8B	A0A2R8Y4E6;O95263	86.349	0.11061	0.797933	0.212052	0.29882		0.123711	0.730691	-0.232178	-0.330686		0.96267	0.179572	1.4825	1.88119		0.0421739	0.96462	0.0937734	0.121243		0.397896	0.697288	-0.44423	-0.90562		1.08968	0.183781	1.27045	2.09226		0.071989	0.910043	-0.118279	-0.201121		1.54366	0.111557	1.71468	2.86542		0.226316	0.774181	0.325951	0.562958		1.05838
		A0A2R8Y7S2;A0A2R8Y4P4;A0A2R8Y440;A0A2R8Y4C5;A0A2R8YF58;A0A2R8YF80;A0A2R8YGP5;A0A2R8YFV8;A0A2R8YCY3;A0A2R8YFK5;K7EQF0;K7EP28;A0A2R8Y4R6;A0A2R8Y7R0;A0A2R8Y583;A0A2R8YF38	184.85	0.326167	0.531281	0.385334	0.767529		0.792959	0.218957	-0.646201	-1.59835		0.322546	0.492929	-0.313404	-0.760386		0.315393	0.734564	-0.300822	-0.746221		0.909559	0.413885	-1.03154	-1.79293		0.561719	0.424574	-0.698738	-1.20287		0.556859	0.465276	-0.686157	-1.19432		0.276145	0.708219	0.332797	0.667145		0.293719	0.719302	0.345378	0.702849		0.00848164
Interferon gamma receptor 1	IFNGR1	A0A2R8YFL3;A0A2R8Y7R1;A0A2R8Y4U4;P15260	50.1	1.10544	0.189712	1.76781	2.11852		1.24419	0.125753	1.80655	2.35086		NaN	1	0	NaN		NaN	1	0	NaN		0.0128984	0.988946	0.0387373	0.0382398		1.16246	0.166319	-1.7059	-2.2137		1.02975	0.226328	-1.5061	-1.9926		1.33069	0.152771	-1.74464	-2.49728		1.19261	0.2063	-1.54484	-2.26418		NaN
Catenin beta-1	CTNNB1	A0A2R8Y804;A0A2R8Y543;A0A2R8Y5Z1;B4DGU4;A0A2R8YCH5;A0A2R8Y7Z0;A0A2R8Y5A3;P35222;A0A2R8Y5C3;A0A2R8Y750;A0A2R8Y6G0;A0A2R8YG06;A0A2R8Y815	77.206	0.0522857	0.898255	0.165605	0.148819		0.580646	0.312902	1.09319	1.23604		0.117798	0.765101	-0.342049	-0.316378		0.0135273	0.98695	0.0489178	0.0400766		0.626907	0.575429	0.927584	1.31637		0.215725	0.731472	-0.507654	-0.540184		0.036787	0.956282	-0.116687	-0.106335		1.15198	0.201828	-1.43524	-2.19618		0.564272	0.516994	-1.04427	-1.20735		0.138944
InaD-like protein	INADL	A0A2R8Y549;Q8NI35;A0A0X1KG69;A0A087WUZ6;A0A0U1RR46;A0A0U1RQT2;A0A2R8Y5I3	204.7	1.78157	0.0672889	1.15154	3.29376		2.65109	0.0143542	2.17976	5.09465	+	0.675229	0.268791	0.877187	1.39931		NaN	1	0	NaN		1.1138	0.321972	1.02822	2.13244		0.158436	0.804366	-0.27435	-0.412471		1.62531	0.0988121	-1.30416	-3.01011		0.93558	0.276705	-1.30257	-1.83619		2.46833	0.0250347	-2.33238	-4.67842	+	0.746919
LisH domain and HEAT repeat-containing protein KIAA1468	KIAA1468	A0A2R8Y566;Q9P260	134.59	3.00662	0.0132222	2.62941	5.97619	+	0.700764	0.254671	0.714899	1.4428		0.792343	0.22819	0.85548	1.59732		NaN	1	0	NaN		2.78177	0.021536	-1.91452	-5.40706	+	2.3143	0.0419305	-1.77393	-4.34487	+	2.64613	0.0268397	-1.79142	-5.08304	+	0.111361	0.858068	0.140581	0.300662		0.108371	0.882323	0.123099	0.293312		0.0126417
Ataxin-2	ATXN2	H0YH87;A0A2R8Y7P6;A0A2R8YDM9;A0A5F9ZHH4;V9GY86;A0A5F9ZI57;A0A2R8Y7E6;A0A2R8Y5A6;A0A5F9ZHX3;A0A5F9ZHW5;Q99700;F8VQP2;F8WB06;A0A5F9ZH85;F8W0B5;F8VRK6	90.166	0.20654	0.65987	0.300759	0.520238		0.349747	0.472905	0.422498	0.813614		3.16188	0.0088125	5.02157	6.39444	+	0.348917	0.704389	0.624453	0.812004		0.119584	0.901924	0.121739	0.320712		3.283	0.011514	4.72081	6.73626	+	0.185699	0.792859	0.323693	0.474263		3.38716	0.0124096	4.59907	7.04169	+	0.118801	0.872771	0.201954	0.318812		2.64615
Hamartin	TSC1	A0A2R8YFV7;A0A2R8Y5N2;A0A2R8Y5S3;Q92574;A0A2R8Y6S1;A0A2R8Y5U8;A0A2R8Y5M3;A0A2R8YGX7;A0A2R8YD74;Q86WV8;A0A2R8Y7E9;A0A2R8Y6W1;Q59IT9	129.27	3.31646	0.0113007	2.74667	6.83318	+	0.525151	0.346432	0.741714	1.1382		1.22889	0.126089	1.09868	2.32511		NaN	1	0	NaN		1.4923	0.179919	-2.00496	-2.77548		1.5696	0.0929754	-1.64799	-2.91115		3.33517	0.0182	-2.91116	-6.88787	+	0.182581	0.792928	0.356965	0.467292		0.654307	0.457765	-0.906209	-1.36351		1.37715
Protein Shroom3	SHROOM3	A0A2R8Y5P9;Q8TF72;C9IZC6;F5H3B6;Q13796	208.05	3.53513	0.010931	2.85114	7.49488	+	3.05574	0.0116066	2.18602	6.10619	+	3.02346	0.0117746	3.16557	6.02051	+	2.46802	0.212436	2.34062	4.67774		1.30499	0.237343	-0.665112	-2.45363		0.276405	0.662	0.31443	0.667676		0.534069	0.480584	-0.510514	-1.15405		1.13166	0.207816	0.979543	2.16224		0.1382	0.858543	0.154599	0.365264		0.700083
		A0A2R8Y611;K7ELX8;K7ERW8	106.19	1.32316	0.135407	2.06824	2.48447		1.87678	0.0454269	2.17141	3.47142	+	1.65	0.0626816	3.02269	3.05433		0.511982	0.572915	0.987203	1.11471		0.035305	0.964858	0.103174	0.102206		0.318749	0.625535	0.954449	0.752876		0.400075	0.587392	-1.08103	-0.909724		0.314811	0.676224	0.851275	0.745065		0.517084	0.543318	-1.18421	-1.12383		0.771217
Probable cation-transporting ATPase 13A3	ATP13A3	A0A2R8Y635;Q9H7F0;A0A2R8YDN7;H7C1U7	141.72	1.42102	0.118412	1.96431	2.65195		2.48516	0.0194066	3.52907	4.7158	+	0.176817	0.665511	-0.561969	-0.454346		0.517005	0.569144	-1.09789	-1.12369		2.62797	0.0274245	1.56476	5.04069	+	1.30085	0.13598	-2.52628	-2.4466		2.32629	0.039103	-3.0622	-4.37031	+	2.11829	0.0455722	-4.09104	-3.94102	+	3.20988	0.0113708	-4.62697	-6.52823	+	0.171223
Collagen alpha-1(XXV) chain;Collagen-like Alzheimer amyloid plaque component	COL25A1	A0A2R8Y760;Q9BXS0;E9PNV9;A8MWQ5	68.7	0.867681	0.255691	1.85124	1.72323		0.357938	0.467464	1.02788	0.829456		0.715911	0.253002	1.61526	1.46851		1.07027	0.308787	2.09411	2.05996		0.314654	0.754215	-0.823357	-0.744755		0.0907185	0.887843	-0.235977	-0.249242		0.105505	0.874088	0.242877	0.286238		0.20624	0.768212	0.587379	0.519586		0.457323	0.58947	1.06623	1.01589		0.217345
	BPTF	A0A2R8Y7Q1;E9PE19;E7ETD6;A0A0A0MR81;J3QQK4;J3QQQ8;J3KSK9;J3KSY0;F5H176	330.84	0.277405	0.582237	0.348468	0.669721		0.809323	0.214101	-0.691914	-1.62577		0.572195	0.316407	-0.63556	-1.22125		0.802778	0.391582	-1.53234	-1.61481		1.30105	0.237991	-1.04038	-2.44695		0.96923	0.216507	-0.984028	-1.89208		1.02363	0.227467	-1.8808	-1.98242		0.0462806	0.932219	0.056354	0.132505		0.412758	0.625018	-0.840422	-0.933511		0.419007
Liprin-alpha-1	PPFIA1	Q13136;A0A2R8Y7R9;E9PJZ7;H0YEF9;H0YDW2;G3V200;O75334;H0YD72;A0A1B0GVT3;H0YHK3;B1APN9;O75335;O75145;H0YHJ4;H0YH95;H0YIJ4;E9PPF6;F8VWR9;R4GN36;M0QZB5;R4GNF1	135.78	0.808543	0.276623	1.35351	1.62447		1.44443	0.0934508	2.25841	2.69237		0.949416	0.18212	1.73171	1.85917		0.0795172	0.93103	0.210183	0.22064		1.83207	0.106041	0.904898	3.38752		0.332321	0.612334	0.378197	0.779626		1.14198	0.18942	-1.14333	-2.17948		0.484179	0.525633	-0.5267	-1.06473		2.06733	0.0456025	-2.04823	-3.8395	+	1.19717
Serine/threonine-protein phosphatase 6 regulatory ankyrin repeat subunit B	ANKRD44	A0A2R8Y7Y4;Q8N8A2;H7C209;H7C4A0;F8WBW3;C9JY51	114.3	0.501447	0.422474	0.773872	1.09584		1.8446	0.0488433	2.28459	3.41094	+	0.482037	0.365982	0.824578	1.06085		NaN	1	0	NaN		2.53529	0.0324295	1.51072	4.82825	+	0.0347723	0.959185	0.0507059	0.100719		1.4292	0.125804	-0.914409	-2.66606		1.75107	0.0796052	-1.46002	-3.23765		4.06649	0.0069899	-2.42513	-9.3317	+	1.06027
40S ribosomal protein S14	RPS14	P62263;A0A2R8Y811;E5RH77	16.273	0.969834	0.222002	-0.404043	-1.89308		0.926189	0.185668	-0.584562	-1.82058		1.01463	0.168397	-0.385751	-1.96747		0.352337	0.702468	-0.346518	-0.818632		0.217924	0.831779	-0.180519	-0.544932		0.0295828	0.965368	0.018292	0.0861486		0.0466261	0.944154	0.0575252	0.133449		0.253609	0.73112	0.198811	0.620596		0.189417	0.810035	0.238044	0.48254		0.0319481
40S ribosomal protein S24	RPS24	E7ETK0;A0A2R8Y849;A0A2R8YD14;P62847;A0A2R8Y8A0	15.197	0.926724	0.237354	0.321901	1.82147		0.77532	0.225584	0.299456	1.56874		0.63139	0.286284	0.278934	1.3241		0.618577	0.50955	-0.574668	-1.30198		0.0345894	0.965052	-0.0224457	-0.100208		0.063285	0.920583	-0.0429668	-0.17824		1.01209	0.230087	-0.89657	-1.96326		0.0279572	0.959503	-0.0205212	-0.0815532		0.968372	0.289313	-0.874124	-1.89066		0.921577
Homeobox protein cut-like 1;Protein CASP	CUX1	A0A2R8Y852;P39880;A0A2R8YDI1;Q13948;O14529;A0A2R8Y8D0	159.39	1.32227	0.135276	2.41924	2.48297		0.674938	0.266067	1.52229	1.39881		1.73493	0.0541195	3.24795	3.20812		1.01464	0.322195	3.67229	1.96749		0.449055	0.679113	-0.896947	-1.00074		0.466527	0.501399	0.828712	1.03269		0.29795	0.688024	1.25305	0.711371		0.938253	0.27605	1.72566	1.84063		0.546937	0.524563	2.15	1.17682		0.0862988
ATP-dependent 6-phosphofructokinase, muscle type	PFKM	A0A2R8Y891;P08237;F8VZI0;F8VX13;F8VZQ1;F8VP00;H0YHB8	96.907	0.24374	0.618737	-0.659636	-0.599921		0.13844	0.709469	0.290325	0.365832		0.263921	0.560272	0.493687	0.642005		0.234817	0.807669	0.461503	0.581067		0.541467	0.635962	0.949961	1.16715		0.71092	0.331034	1.15332	1.46005		0.661844	0.384881	1.12114	1.37642		0.427436	0.572171	0.203362	0.960845		0.23887	0.764654	0.171178	0.589649		0.0528662
Growth factor receptor-bound protein 10	GRB10	Q13322;A0A2R8YCL1;H7C3B9	67.231	0.860464	0.257867	-0.784772	-1.7112		4.01084	0.00553293	4.1584	9.12261	+	0.108085	0.781017	-0.126866	-0.292608		0.483222	0.594225	0.578712	1.063		4.60214	0.00355556	4.94317	11.5766	+	NaN	1	0	NaN		NaN	1	0	NaN		4.40843	0.00642623	-4.28526	-10.7136	+	3.34261	0.0100471	-3.57969	-6.9097	+	NaN
Peroxisomal multifunctional enzyme type 2;(3R)-hydroxyacyl-CoA dehydrogenase;Enoyl-CoA hydratase 2	HSD17B4	P51659;E7EPL9;A0A804HK65;A0A2R8YD50;A0A804HKU2;E7ER27;E7ET17;A0A2R8Y7L2;A0A804HIR1;A0A2R8YF45;A0A2R8YDT8;A0A2R8YEG2;A0A804HIG8;A0A2R8Y7W2;A0A804HKT2;A0A804HLJ0;A0A804HK88	79.685	0.198659	0.668242	-0.221387	-0.502974		1.0577	0.157492	-1.07105	-2.03906		0.410231	0.418017	0.479383	0.928784		0.469025	0.601888	-0.65501	-1.03724		0.973102	0.376111	-0.849659	-1.89851		0.796534	0.288999	0.70077	1.60435		0.323756	0.664112	-0.433623	-0.762774		1.60145	0.102417	1.55043	2.96761		0.269478	0.740834	0.416037	0.653467		0.915641
Casein kinase II subunit alpha;Casein kinase II subunit alpha 3	CSNK2A1;CSNK2A3	P68400;E7EU96;A0A2R8YD58;A0A2R8YF43;Q8NEV1;A0A2R8Y5A0;A0A2R8YDP2;A0A2R8YFU2;A0A2R8Y4D6;A0A2R8Y4H0;A0A2R8YEW1;V9GYA2;A0A087WY74;A0A2R8YDY7;A0A2R8Y3W6;A0A2R8Y797;A0A2R8YCK2;A0A2R8YF47;V9GY80;A0A2R8YEL7;A0A2R8Y7T1	45.143	0.728129	0.309483	1.08765	1.4892		0.183031	0.642273	-0.44202	-0.468301		0.232861	0.593161	-0.336152	-0.576914		0.949747	0.33606	-1.04593	-1.85972		0.73751	0.49744	-1.52967	-1.50505		1.06531	0.18916	-1.4238	-2.05171		1.70376	0.0888108	-2.13358	-3.15136		0.0401198	0.943834	0.105868	0.115576		0.276855	0.732698	-0.603912	-0.668598		0.664054
Vacuolar protein sorting-associated protein 33B	VPS33B	A0A2R8YDQ0;Q9H267;F5H008;G3V3F9	68.736	1.80706	0.0648889	1.76639	3.34094		1.2325	0.126738	1.12875	2.33118		1.07036	0.158673	0.966363	2.06011		0.0696417	0.940637	-0.0978808	-0.194984		0.824997	0.454567	-0.637642	-1.65199		1.1428	0.172734	-0.800029	-2.18083		2.41825	0.0362876	-1.86427	-4.56832	+	0.216954	0.759066	-0.162387	-0.542839		1.90236	0.0642667	-1.22663	-3.51983		1.75938
Ribosomal protein L15;60S ribosomal protein L15	RPL15	A0A2R8YEM3;E7EQV9;E7ENU7;P61313;E7EX53;A0A2R8Y738	19.968	0.24106	0.622169	-0.314159	-0.594275		0.221763	0.596453	-0.285413	-0.553197		0.324107	0.491967	-0.39048	-0.763468		0.273911	0.777276	-0.364136	-0.662571		0.0241961	0.975346	0.0287457	0.0708626		0.0680583	0.91458	-0.0763211	-0.19083		0.0386971	0.9544	-0.0499768	-0.111639		0.100712	0.87178	-0.105067	-0.274335		0.0646994	0.929329	-0.0787225	-0.181981		0.0209826
ATP-dependent RNA helicase DDX3X;ATP-dependent RNA helicase DDX3Y	DDX3X;DDX3Y	O00571;A0A2R8YFS5;A0A2R8YFR4;A0A2R8Y645;A0A0D9SG12;A0A2R8YCW1;A0A2R8YF78;A0A0D9SFB3;A0A2U3TZJ9;A0A2R8Y4A4;A0A0D9SF53;A0A2R8Y5G6;A0A2R8YDT5;A0A2R8Y7T2;F6S8Q4;A0A2R8YDH3;O15523;A0A0J9YVQ7;A0A087WVZ1;A0A2R8Y650;A0A2R8YCU0;A0A087WX09;A0A2R8Y4D2;A0A2R8YF89;A0A2R8Y770;D6RCM4;C9J081;C9J8G5;Q9NQI0	73.243	0.648521	0.344281	0.357392	1.35358		1.18875	0.132435	0.530041	2.25772		0.866311	0.205476	0.505121	1.72094		0.999663	0.324927	0.478179	1.94262		0.365376	0.718616	0.172649	0.843771		0.218946	0.728294	0.147729	0.547137		0.222665	0.75579	0.120787	0.555133		0.0356638	0.94947	-0.0249205	-0.103206		0.105654	0.885589	-0.0518622	-0.286605		0.0369118
Rho guanine nucleotide exchange factor 7	ARHGEF7	A0A2R8YG42;B1ALK7;Q14155;E7EUY6;E9PDQ5;E7ENL8;C9JDI6;B1ANY6;E7EU80;Q15052;F6SJA5	97.152	2.81331	0.0150048	2.83673	5.48442	+	3.21847	0.00997909	3.38612	6.55239	+	1.7051	0.057375	2.79856	3.15379		1.88016	0.256032	2.14572	3.47781		1.55395	0.163939	0.549388	2.88352		0.0173405	0.978889	-0.0381703	-0.0511601		0.904665	0.271023	-0.691016	-1.78479		0.336517	0.656509	-0.587558	-0.787846		1.73533	0.0830866	-1.2404	-3.20886		0.341566
Protein FAM208B	FAM208B	Q5VWN6;A0A2R8YH03;J3KPH3	268.84	0.620473	0.362292	1.11783	1.30526		0.0441876	0.890063	-0.312608	-0.126776		1.07772	0.157072	1.39717	2.07236		0.114481	0.907473	-0.594229	-0.308296		0.236647	0.812167	-1.43044	-0.584946		0.183461	0.768156	0.279337	0.469263		0.395166	0.591498	-1.71206	-0.900472		0.300289	0.686721	1.70978	0.716072		0.0323989	0.964688	-0.281621	-0.0940736		0.498363
		A0A2R8YHD2;A0A2R8YH90;A0A2R8YEU4	28.705	0.43807	0.455776	-1.01686	-0.980523		0.0952153	0.780609	0.2498	0.260581		0.115438	0.76889	0.324446	0.310633		0.150713	0.875303	-0.431198	-0.394597		0.975029	0.375398	1.26666	1.90171		0.859476	0.259236	1.34131	1.70955		0.287757	0.696782	0.585663	0.690792		0.0381684	0.946129	0.074646	0.110172		0.399262	0.63623	-0.680997	-0.908193		0.385339
Tubulin-specific chaperone E	TBCE	Q15813;A0A2R8YHI9;A0A2R8Y5Q8;A0A2R8Y7E7;A0A2U3TZJ6;A0A2R8Y6Q1;A0A2R8YFL4;A0A2R8Y784;A0A2R8Y809;A0A2R8Y4V6;A0A2R8YER9;A0A2R8Y6L2;A0A2R8Y897;A0A2R8Y597;A0A2R8YFM3;A0A2R8Y4E7;A0A2R8Y4P2;A0A2R8Y787;A0A2R8Y5H6;A0A2R8YF12;A0A2R8YH53	59.345	0.14237	0.748335	-0.309656	-0.375092		0.167041	0.664362	-0.351179	-0.432187		0.00711968	0.983872	0.0172634	0.0212439		0.0159193	0.985374	-0.0444942	-0.0470397		0.0345288	0.964734	-0.0415225	-0.100038		0.336277	0.607881	0.32692	0.787377		0.159873	0.818621	0.265162	0.415779		0.420406	0.580075	0.368442	0.94778		0.194579	0.806085	0.306684	0.493977		0.0343215
CD59 glycoprotein	CD59	E9PNW4;A0A2U3TZL5;P13987;H0YET2	11.985	2.11008	0.0392198	-2.45171	-3.92458	+	0.384001	0.445313	-0.548362	-0.879337		0.73733	0.245194	-0.613421	-1.50475		0.287457	0.762161	-0.639668	-0.690184		1.39325	0.208646	1.90335	2.60419		1.78159	0.0712274	1.83829	3.29379		0.918735	0.26399	1.81205	1.80819		0.0405733	0.942966	-0.0650597	-0.116829		0.0313666	0.964064	-0.0913057	-0.0911736		0.00999041
Coiled-coil domain-containing protein R3HCC1L	R3HCC1L	A0A384DVK4;Q7Z5L2	86.293	NaN	1	0	NaN		NaN	1	0	NaN		2.58003	0.0158102	3.23808	4.93005	+	NaN	1	0	NaN		NaN	1	0	NaN		2.57707	0.0258744	3.15206	4.92327	+	NaN	1	0	NaN		1.88236	0.0654648	2.27843	3.48196		NaN	1	0	NaN		2.55178
Parafibromin	CDC73	A0A3B3IRP5;Q6P1J9;A0A2R8YHB3;A0A1B0GUB2;A0A2R8Y640;A0A3B3ISN2	54.155	0.17902	0.69517	-0.18921	-0.459305		0.194813	0.628151	0.212584	0.494494		1.39487	0.100702	1.09002	2.60697		0.599181	0.517956	0.695291	1.26835		0.652183	0.55934	0.401794	1.35987		2.43313	0.0338983	1.27923	4.60086	+	1.01203	0.229835	0.884501	1.96317		1.55548	0.109369	0.877439	2.88623		0.467019	0.582105	0.482707	1.03359		0.37661
Fibrosin-1-like protein	FBRSL1	A0A7P0Z485;A0A3B3IRR3;Q9HCM7	105.71	NaN	1	0	NaN		NaN	1	0	NaN		1.14476	0.14378	1.73464	2.18411		NaN	1	0	NaN		NaN	1	0	NaN		0.957601	0.219571	1.55736	1.87277		NaN	1	0	NaN		0.926194	0.280297	1.41693	1.82059		NaN	1	0	NaN		1.14327
Glutamine and serine-rich protein 1	QSER1	A0A3B3IRW6;Q2KHR3;H0YCQ7;A0A3B3ISY4	202.89	NaN	1	0	NaN		NaN	1	0	NaN		2.06481	0.0284619	2.58717	3.83451	+	2.23734	0.230919	1.65228	4.18368		NaN	1	0	NaN		1.32836	0.131893	2.02269	2.49332		0.923352	0.262309	1.0878	1.81586		1.4132	0.135568	1.7776	2.63847		1.12008	0.23286	0.842703	2.14291		0.585176
Actin-binding LIM protein 1	ABLIM1	A0A3B3IS55;O14639;F8W8M4;A0A0A0MRL6;A0A494C1P1;A0A494C1G0	94.097	0.462154	0.441413	0.552773	1.02472		0.836411	0.205377	0.865067	1.67106		1.22765	0.12613	1.15841	2.32302		0.0169771	0.985708	0.0701451	0.0501078		0.399855	0.695671	0.312294	0.909309		0.991119	0.210497	0.605637	1.92843		0.135457	0.841088	-0.482627	-0.35877		0.485271	0.525139	0.293343	1.0667		0.241267	0.763263	-0.794921	-0.594712		0.352327
Histone acetyltransferase KAT6B	KAT6B	A0A3B3ISI1;Q8WYB5;A0A3B3IRI4;A0A3B3IU93;A0A3B3ITI0;A0A3B3ITA4;A0A3B3ISW3;A0A3B3ISD5;A0A3B3ISF5;A0A3B3IT63;A0A3B3IS73;A0A3B3IT19;A0A3B3IUA4;A0A3B3ISZ3;A0A3B3IRV4	157.17	1.62083	0.0864333	2.01704	3.00213		NaN	1	0	NaN		1.35622	0.104805	1.16378	2.5408		NaN	1	0	NaN		1.35219	0.223699	-1.32453	-2.53393		0.810149	0.281528	-0.853255	-1.62715		1.16056	0.184283	-1.50143	-2.21052		1.41992	0.134083	0.471278	2.65006		NaN	1	0	NaN		0.665544
Bloom syndrome protein	BLM	A0A7P0TBM9;A0A3B3IT82;P54132;H0YNU5;H0YLV8	154.6	0.632815	0.352851	1.36587	1.32656		0.518998	0.350665	0.906113	1.12724		0.376541	0.446218	0.692577	0.865139		0.213468	0.822547	-0.582535	-0.535301		0.251076	0.800067	-0.459753	-0.615306		0.397772	0.557006	-0.673289	-0.905386		0.950374	0.252888	-1.9484	-1.86076		0.23088	0.748041	-0.213536	-0.572698		0.915036	0.313081	-1.48865	-1.80204		0.763912
DNA polymerase alpha subunit B	POLA2	A0A3B3ITS5;Q14181;H0YDR7;E9PIQ6	64.516	0.54624	0.394988	-1.17047	-1.17559		0.0756254	0.822716	0.0465941	0.21058		0.580639	0.311085	0.249753	1.23603		0.12997	0.890657	-0.388036	-0.345707		0.578168	0.608871	1.21707	1.23171		0.701074	0.336568	1.42023	1.44333		0.210587	0.766118	0.782439	0.529051		0.595914	0.457626	0.203158	1.26266		0.148539	0.850375	-0.43463	-0.389535		0.231252
60S ribosomal protein L29	RPL29	A0A3B3ITT5;P47914	18.512	0.850583	0.260413	2.38855	1.69472		0.284659	0.532739	-1.17889	-0.684504		0.725495	0.25008	2.07894	1.48474		0.11733	0.906213	-0.816988	-0.31524		1.80351	0.109921	-3.56744	-3.33437		0.358294	0.593955	-0.309608	-0.830142		0.704314	0.362653	-3.20554	-1.44884		1.66426	0.0926599	3.25783	3.07997		0.052468	0.943285	0.361902	0.149311		0.624589
ATP-binding cassette sub-family D member 3	ABCD3	A0A3B3ITW3;P28288	75.421	0.636601	0.351841	0.560133	1.33308		0.256263	0.561424	0.342952	0.626125		0.812099	0.21933	0.519647	1.63042		0.30916	0.740372	0.416781	0.733821		0.152925	0.881797	-0.217182	-0.399734		0.0454212	0.945239	-0.0404863	-0.130156		0.092723	0.891353	-0.143352	-0.254306		0.142979	0.829272	0.176695	0.376524		0.0385202	0.959364	0.0738297	0.111148		0.0749258
ATP synthase subunit g, mitochondrial	ATP5L	E9PN17;A0A3B3ITX4;O75964;A0A3B3IRW3	8.4518	0.0823512	0.846369	0.209456	0.227925		0.994163	0.171746	1.71799	1.93349		0.42398	0.407026	0.736668	0.954428		0.00551749	0.993311	-0.0141292	-0.016493		1.00461	0.361317	1.50853	1.95083		0.35784	0.594352	0.527212	0.829266		0.112561	0.864597	-0.223586	-0.303603		0.830177	0.324169	-0.981319	-1.66065		1.32121	0.166564	-1.73212	-2.48117		0.667244
Inositol 1,4,5-trisphosphate receptor type 1	ITPR1	Q14643;A0A3F2YNW8;A0A3B3IU04;A0A3B3ITU8;A0A8C8KBY2;A0A3B3ITQ1;A0A3B3IU05;A0A3B3IU13;A0A3B3IRP0;A0A3B3ITM6;B7ZMI3;A0A3B3IS59;A0A3B3IRT5;Q14571;A0A3B3ITM1;A0A3B3ITQ4;A0A3B3ISR4;A0A3B3ISE3	313.93	0.282701	0.576082	0.454645	0.680523		0.577692	0.31424	0.740501	1.23088		0.728903	0.248923	0.880949	1.4905		0.399172	0.651514	0.638822	0.908024		0.357578	0.722221	0.285856	0.82876		0.621539	0.383597	0.426304	1.3071		0.138889	0.837169	0.184177	0.366893		0.420318	0.579452	0.140448	0.947616		0.090376	0.904583	-0.101679	-0.248375		0.250939
	GEMIN2	H0YEL0;A0A3B3IU42;G5EA29;H0YDP6;H0YCF4	24.024	0.237817	0.627048	0.722355	0.587422		0.0457353	0.887491	-0.115589	-0.131015		0.413266	0.416359	0.739211	0.934461		0.359625	0.692686	-0.821196	-0.832709		0.302245	0.760241	-0.837945	-0.719995		0.00514135	0.996798	0.0168557	0.0153751		0.583117	0.445712	-1.54355	-1.24036		0.588307	0.463938	0.8548	1.24941		0.333364	0.687956	-0.705606	-0.781673		0.984528
DNA replication licensing factor MCM4	MCM4	A0A3B3IU45;P33991;A0A3B3IT92;E5RG31;A0A3B3ITP6;A0A3B3IS57;A0A3B3IRR8;A0A494C100;Q9UJA3	91.19	0.825703	0.270978	-0.615638	-1.65317		0.426263	0.412342	-0.580151	-0.958668		0.498171	0.353477	-0.416171	-1.08995		0.061298	0.949581	0.0629392	0.172968		0.0212582	0.979752	0.0354872	0.0624539		0.254873	0.687735	0.199468	0.62323		1.19843	0.172407	0.678577	2.27393		0.105192	0.865109	0.16398	0.285463		0.52781	0.537443	0.64309	1.14293		0.761211
Stonin-2	STON2	Q8WXE9;A0A3B3IU55;H0YJ05	101.16	0.0600264	0.885259	-0.151463	-0.169584		4.49361	0.00361905	7.86792	11.0855	+	0.0182541	0.958041	0.0593371	0.0538022		0.527922	0.563776	1.22457	1.14313		4.76881	0.00457143	8.01939	12.3701	+	0.0708143	0.911686	0.2108	0.198053		0.637104	0.39774	1.37603	1.33395		3.84551	0.0085	-7.80859	-8.52542	+	3.55899	0.00912329	-6.64336	-7.57018	+	0.42533
Protein RRP5 homolog	PDCD11	Q14690;A0A3B3IUD7;S4R3Q4	208.7	0.83257	0.26855	-0.926943	-1.66465		1.13429	0.141551	-1.45294	-2.16664		1.2325	0.125573	-1.31559	-2.33118		1.08087	0.306637	-1.0806	-2.0776		0.340835	0.734918	-0.525995	-0.79628		0.294081	0.646915	-0.38865	-0.70358		0.112312	0.864491	-0.153654	-0.302994		0.0738399	0.904251	0.137344	0.205943		0.239553	0.764202	0.372341	0.591094		0.177549
	MPRIP	A0A494BZV2;H0Y2S9;H0Y7E2;H7C3G6;A0A1W2PPU9;J3KSK7;J3QRL2;K7EL39;J3QL44;A8MZF8;K7EJ14;F6WMF4	274.38	0.290493	0.56779	-0.420181	-0.696333		0.264399	0.550589	0.360322	0.642995		0.571127	0.317062	0.639866	1.21938		0.00487312	0.994307	0.0160666	0.0145774		0.845245	0.442314	0.780503	1.68581		1.34932	0.126219	1.06005	2.52903		0.15872	0.818601	0.436248	0.413126		0.336999	0.657007	0.279545	0.788789		0.124915	0.868236	-0.344255	-0.333587		0.251289
Serine/threonine-protein kinase TBK1	TBK1	Q9UHD2;A0A494C045;A0A7I2V646;A0A494C148;A0A7I2V4W4;A0A494C1M6;A0A494C0A8;A0A7I2V463;A0A7I2V643;A0A494C167;A0A494C0X2;A0A494C0R4;A0A7I2V4Z2;A0A494C079;A0A7I2V2F4;A0A7I2YQG1;A0A7I2V3S9;A0A494C1I2;A0A7I2V2N0;A0A7I2V387;A0A7I2V636;F5H1A3;F5H206;A0A7I2V5Y4;A0A7I2V2V9;A0A494BZY3;A0A7I2V573	83.641	0.266449	0.594479	0.571843	0.647225		0.260297	0.555637	0.581961	0.634504		1.58285	0.0706784	1.62545	2.93459		0.503532	0.579835	0.882793	1.09958		0.00320796	0.998639	0.0101185	0.00961442		0.670762	0.353717	1.05361	1.39168		0.121685	0.853222	0.31095	0.325798		0.62365	0.437325	1.04349	1.31075		0.113216	0.879736	0.300832	0.305206		0.51679
NF-kappa-B-activating protein	NKAP	A0A494C050;Q8N5F7;Q5M9Q1	46.877	0.462896	0.44126	0.234116	1.02608		0.600108	0.305099	-0.226471	-1.26996		0.628941	0.287951	-0.447069	-1.31988		0.668191	0.471914	-1.18127	-1.38729		1.01436	0.358366	-0.460588	-1.96703		0.93505	0.227344	-0.681185	-1.8353		0.815703	0.305755	-1.41539	-1.63645		0.264669	0.720097	-0.220598	-0.643553		0.514485	0.543932	-0.954803	-1.11918		0.350672
Protein KRI1 homolog	KRI1	A0A494C108;Q8N9T8;H0YG91;H0YFD2;F8WFC1	83.251	0.217526	0.646556	-1.15725	-0.544073		0.148489	0.69409	-0.813903	-0.389419		0.107326	0.782354	-0.663021	-0.290736		1.4815	0.280933	-3.82155	-2.75667		0.0534433	0.946916	0.343348	0.151943		0.0726356	0.910281	0.49423	0.202807		0.814014	0.306141	-2.6643	-1.63362		0.0213591	0.969263	0.150882	0.0627435		0.974416	0.287009	-3.00765	-1.90069		0.871277
Nuclear pore complex protein Nup214	NUP214	A0A494C1F2;P35658;A0A0A0MSW3;A0A494BZU9;H0Y837;B7ZAV2;H0YF36;A0A494C0J0;A0A494C104;E9PKD2;H0YDS4;A0A494C0Y1	212.48	2.87432	0.0137576	4.95331	5.63631	+	3.25021	0.00974468	5.35438	6.64232	+	2.81646	0.0131935	4.43072	5.49219	+	2.2912	0.231594	3.9278	4.29613		0.48983	0.657951	0.401077	1.07493		0.673011	0.352525	-0.522588	-1.39552		0.912633	0.267812	-1.02551	-1.79804		3.35351	0.0119767	-0.923665	-6.94181	+	1.71297	0.0872718	-1.42659	-3.16808		0.51163
General transcription factor II-I	GTF2I	A0A494C1K3;P78347;A0A494C0Q7;A0A087WW90;A0A0D9SF80;A0A494C0I1;A0A494C1N8;Q86UP8;Q6EKJ0	131.05	0.368302	0.498488	1.02652	0.849385		0.0722141	0.828879	0.280922	0.201708		0.532534	0.335298	1.45594	1.15132		0.845779	0.370764	2.1046	1.6867		0.430148	0.688278	-0.745603	-0.965872		0.368463	0.586224	0.42941	0.849694		1.23482	0.164091	1.07808	2.33507		0.658715	0.414276	1.17501	1.37107		1.14944	0.221118	1.82368	2.19193		0.500299
Lamin-B receptor	LBR	A0A494C1L1;Q14739;C9JXK0;C9JES9	46.925	3.61	0.00980769	1.54954	7.73326	+	2.66779	0.0138843	1.20432	5.13386	+	2.47355	0.0176129	1.26649	4.69	+	2.23347	0.226158	1.01489	4.17567		0.831095	0.449817	-0.345217	-1.66218		0.529401	0.450334	-0.283045	-1.14576		1.30965	0.149102	-0.534651	-2.46153		0.0814686	0.894894	0.0621724	0.22566		0.322569	0.693525	-0.189434	-0.760431		0.389541
Lipopolysaccharide-responsive and beige-like anchor protein	LRBA	A0A494C1L5;P50851;A0A494BZW2;E9PEM5;H0YAC6;A0A494C0R9;A0A3B3IS13;H0YA17;A0A3B3IU76;Q5T321;Q8NFP9;H0Y9N9;A0A3B3ISK3;A0A0D9SF28	317.79	2.4475	0.0229926	4.42093	4.63242	+	0.907077	0.189343	1.18822	1.7888		1.84653	0.0442827	1.47421	3.41456	+	1.14957	0.302794	1.04832	2.19215		1.54977	0.163231	-3.23271	-2.87617		1.5827	0.092499	-2.94672	-2.93432		1.77961	0.0824118	-3.37262	-3.29015		0.148555	0.825079	0.285991	0.389573		0.0652781	0.929749	-0.139903	-0.18351		0.315022
Protein FAM83H	FAM83H	Q6ZRV2;A0A494C1T9;J3KPS2	127.12	0.544813	0.395879	0.911459	1.17307		0.35672	0.467582	0.525198	0.827105		NaN	1	0	NaN		1.95325	0.246191	2.53603	3.61705		0.15825	0.878551	-0.386262	-0.412042		0.287376	0.649835	-0.532381	-0.69002		0.824951	0.300885	1.62457	1.65192		0.0841602	0.892931	-0.146119	-0.232558		1.2119	0.200099	2.01083	2.29654		1.6771
Squamous cell carcinoma antigen recognized by T-cells 3	SART3	A0A499FI31;Q15020;F8W667;F8VZM2;A0A494C0L2;F8VVK9;H0YHU8	111.96	0.472047	0.434531	0.877687	1.04274		0.574956	0.316843	1.00811	1.22609		1.08846	0.154307	1.63519	2.09024		1.21566	0.29107	1.83003	2.30287		0.11477	0.904615	0.130422	0.309004		1.17973	0.161174	0.757506	2.2426		1.39394	0.132911	0.952341	2.60538		1.151	0.201913	0.627084	2.19453		1.38153	0.148657	0.821918	2.58408		0.454804
Pericentriolar material 1 protein	PCM1	A0A4W8VX11;A0A5H1ZRS1;Q15154;H0YBA1;E5RGQ4;E9PGW9;E7EV93	210.13	0.698518	0.320645	1.39821	1.43899		0.410556	0.4256	0.604298	0.929394		0.588718	0.308445	1.26203	1.25013		NaN	1	0	NaN		0.356396	0.722668	-0.793912	-0.826479		0.0382824	0.955981	-0.136179	-0.110489		0.907176	0.269967	-1.71752	-1.78897		0.271915	0.711858	0.657732	0.658475		0.710716	0.420152	-0.923605	-1.4597		0.784369
Casein kinase I isoform alpha	CSNK1A1	U3KPX3;A0A590UJ43;P48729;D6REM4;A0A5F9W493;E7ETM0;U3KQ83;A0A590UK94;Q8N752;A0A590UJQ7;E5RG27;D6RGE5;H0Y9X2;U3KQK7	42.451	0.0176205	0.965158	0.0319314	0.0519705		0.161811	0.67163	0.320015	0.420229		0.306002	0.510635	0.329696	0.727515		0.51264	0.572541	0.53332	1.11589		0.146917	0.887841	0.288084	0.385748		0.29018	0.648104	0.297764	0.695699		0.506029	0.498253	0.501389	1.10405		0.00521325	0.989784	0.00968027	0.0155889		0.124951	0.868438	0.213305	0.333674		0.505214
Serine/arginine-rich splicing factor 6	SRSF6	A0A590UJK4;A0A590UK01;A0A590UJP7;A0A590UK80;Q13247	26.306	1.59439	0.0895011	-1.67526	-2.95506		2.30735	0.0244539	-2.19938	-4.33017	+	1.51841	0.0798729	-1.8766	-2.82111		1.772	0.274225	-1.9172	-3.27611		0.323903	0.74776	-0.524121	-0.763065		0.0904412	0.888038	-0.201346	-0.24854		0.121107	0.853743	-0.241949	-0.324401		0.16136	0.814991	0.322775	0.419193		0.153873	0.84911	0.282172	0.401931		0.0167099
Nipped-B-like protein	NIPBL	A0A590UJS4;Q6KC79	298.88	0.490024	0.425656	0.26132	1.07528		0.639043	0.284278	0.206757	1.33729		1.95246	0.0354966	0.802987	3.61553	+	0.262052	0.78534	0.180823	0.63814		0.0918626	0.920108	-0.054563	-0.252134		1.04332	0.19575	0.541667	2.01514		0.0912365	0.893637	-0.0804968	-0.250552		1.67297	0.0911557	0.59623	3.09566		0.0343026	0.965105	-0.0259337	-0.0994058		1.05518
DNA mismatch repair protein Msh3	MSH3	A0A590UJW0;P20585;A0A590UKC9;A0A590UJN8	122.26	0.14905	0.737417	0.614674	0.390725		0.0497	0.879613	0.185685	0.141817		0.792162	0.228081	1.60942	1.59702		0.428547	0.629397	1.18093	0.962905		0.107038	0.907754	-0.428989	-0.290025		0.350547	0.60039	0.994742	0.815164		0.154187	0.823031	0.566254	0.402658		0.834526	0.322745	1.42373	1.66791		0.396031	0.638197	0.995244	0.902104		0.241462
Zinc finger CCHC domain-containing protein 14	ZCCHC14	A0A5F9XIK1;A0A590UJW6;Q8WYQ9;H3BS18	101.18	NaN	1	0	NaN		NaN	1	0	NaN		3.64996	0.00524031	3.15018	7.86308	+	NaN	1	0	NaN		NaN	1	0	NaN		4.2782	0.0101429	3.10702	10.1669	+	NaN	1	0	NaN		3.35359	0.0120468	2.80848	6.94206	+	NaN	1	0	NaN		3.32702
E3 ubiquitin-protein ligase Itchy homolog	ITCH	A0A590UK44;Q96J02;A0A590UJW8;A0A590UJQ1;A0A590UK95;A0A1W2PR79;A0A590UIY0	88.805	2.02035	0.0453528	1.63404	3.74711	+	0.300412	0.518804	0.50563	0.716319		0.305606	0.510715	0.453883	0.726723		NaN	1	0	NaN		1.03133	0.353986	-1.12841	-1.99522		1.37045	0.122834	-1.18015	-2.56512		4.54997	0.00608	-2.29651	-11.3381	+	0.0245166	0.9641	-0.0517473	-0.071777		1.02033	0.269469	-1.16811	-1.97695		1.19866
Activating signal cointegrator 1 complex subunit 1	ASCC1	A0A5F9ZHP1;A0A5F9ZH79;Q8N9N2;A0A5F9ZI37;A0A5K1VW55;A0A5F9ZI10;H0YCB3;E9PQZ6;E9PM82;E9PR40;H0YE76;E9PKM6;E9PL92;E9PJM2;A0A5F9ZGP6;H0YE79;E9PQ44	43.475	3.36675	0.0116992	3.09258	6.98098	+	4.08317	0.00473885	4.25464	9.39523	+	4.68842	0.00455556	4.41702	11.9813	+	1.47031	0.274231	2.74306	2.73722		1.62017	0.15057	1.16205	3.00094		2.45992	0.0316174	1.32444	4.65982	+	0.135454	0.840686	-0.349521	-0.358762		0.216779	0.758598	0.162384	0.542463		0.760834	0.390736	-1.51158	-1.54438		0.899129
Activated CDC42 kinase 1	TNK2	A0A5F9ZI29;A0A5F9ZHJ2;Q07912;A0A5F9ZGX5;A0A5F9ZHD0;A0A5F9ZGY5;A0A5F9ZH01;A0A5F9ZHK8;A0A5F9ZHC7;A0A5F9ZHX6;A0A5F9ZHL4	114.81	1.05037	0.203464	2.02852	2.02687		4.97675	0.00486275	3.92196	13.4315	+	NaN	1	0	NaN		NaN	1	0	NaN		0.996062	0.363338	1.89344	1.93664		0.700004	0.336151	-1.49195	-1.44151		0.684012	0.374065	-1.44322	-1.41429		3.86769	0.00902041	-3.38539	-8.60351	+	4.09457	0.00706122	-3.33667	-9.43883	+	NaN
L-lactate dehydrogenase B chain;L-lactate dehydrogenase	LDHB	A0A5F9ZHM4;P07195;C9J7H8;A8MW50;A0A3B3IS95;F5H793	37.294	2.04547	0.0424142	-0.990672	-3.79638	+	0.81722	0.209716	-0.765535	-1.63899		1.80717	0.0476493	-0.960655	-3.34116	+	0.733363	0.433504	-0.911311	-1.49804		0.231386	0.817857	0.225137	0.573776		0.0796113	0.902572	0.0300164	0.220883		0.0503187	0.939353	0.0793605	0.143495		0.186161	0.788701	-0.19512	-0.475292		0.0776771	0.918261	-0.145776	-0.215892		0.0299444
Fatty aldehyde dehydrogenase	ALDH3A2	P51648;A0A5F9ZHN9;A0A5F9ZGX4;A0A5K1VW72;A0A5F9ZHI5;J3QRD1;A0A5F9ZI12;A0A5F9ZHP6;A0A5F9ZHZ9;J3QS00;I3L1M4;J3QKK9;I3L2W1;J3KTG1;K7EN73;A0A0D9SGC3;J3KTD9;I3L0X1	54.847	0.568584	0.38434	-0.980668	-1.21492		0.597144	0.306247	-1.13937	-1.2648		0.00356819	0.991375	0.00712681	0.0106897		0.203584	0.833176	0.432961	0.51378		0.0719677	0.93508	-0.1587	-0.201065		1.00552	0.206737	0.987795	1.95234		1.00848	0.231121	1.41363	1.95726		0.900412	0.291509	1.14649	1.77772		0.976719	0.285855	1.57233	1.90452		0.321962
Rho guanine nucleotide exchange factor 2	ARHGEF2	V9GYM8;A0A5F9ZI21;Q92974;Q5VY93;V9GZ14;V9GYF5;V9GYG5;V9GYF0;V9GZ58	116.07	1.18869	0.167481	-0.331289	-2.25761		0.598513	0.305972	-0.196522	-1.26719		0.994055	0.173201	-0.331933	-1.93331		0.556642	0.544371	-0.593258	-1.19394		0.650267	0.558989	0.134768	1.35658		0.00173377	0.998715	-0.00064373	-0.00520496		0.217048	0.75989	-0.261969	-0.543042		0.456594	0.55422	-0.135411	-1.01456		0.352007	0.671414	-0.396737	-0.817992		0.212264
Alpha-synuclein	SNCA	E7EPV7;A0A669KB41;A0A669KBH5;P37840;H6UYS7;D6RA31	11.777	2.95681	0.0133978	4.31249	5.84649	+	3.51201	0.0081841	4.57541	7.42252	+	2.64876	0.0139716	4.25601	5.08919	+	0.879297	0.364219	2.04461	1.74258		0.177251	0.865732	0.262925	0.455324		0.0238565	0.97407	-0.0564728	-0.0698934		1.01396	0.229283	-2.26787	-1.96637		0.177939	0.796458	-0.319397	-0.456872		1.23992	0.193172	-2.5308	-2.34367		0.922483
Signal transducer and activator of transcription;Signal transducer and activator of transcription 1-alpha/beta	STAT1	J3KPM9;A0A669KBI6;A0A669KB68;A0A669KB56;A0A669KBA4;A0A669KB53;P42224;A0A669KB52;A0A669KB75;A0A669KB17;D2KFR9;E7EPD2;E7ENM1;E9PH66;Q67C41;A0A669KBK4	83.359	0.361289	0.503001	-0.242366	-0.835914		0.67105	0.267602	-0.402805	-1.39217		0.287634	0.532846	-0.217665	-0.690543		0.00136469	0.997871	-0.00145006	-0.00409866		0.294341	0.764686	-0.160439	-0.704103		0.0327407	0.962407	0.0247016	0.0950326		0.336808	0.653619	0.240916	0.788416		0.299324	0.687019	0.18514	0.714134		0.626657	0.472814	0.401355	1.31594		0.270666
Ubiquitin carboxyl-terminal hydrolase;Ubiquitin carboxyl-terminal hydrolase 7	USP7	H3BND8;A0A669KBL1;Q93009;F5H2X1	105.55	0.782693	0.283687	1.55484	1.58113		0.894177	0.190978	1.7173	1.76734		1.05311	0.162628	1.98141	2.03142		0.556326	0.543832	1.35172	1.19338		0.440776	0.682054	0.162454	0.985512		1.21436	0.154114	0.426566	2.30067		0.125823	0.849379	-0.203125	-0.335769		1.30955	0.15894	0.264112	2.46136		0.255299	0.755657	-0.36558	-0.624117		0.483721
Leucine--tRNA ligase, cytoplasmic	LARS	A0A6I8PIV1;Q9P2J5;A0A6I8PL42;B4DER1;A0A6I8PIT3;A0A6I8PRS0;A0A6I8PS05;A0A6I8PLB8;A0A6I8PLB3;A0A6I8PIP7;A0A6I8PTV8;A0A6I8PRU9;A0A6I8PRP1	134.34	0.967816	0.221733	0.982088	1.88973		0.0637927	0.847037	-0.0724368	-0.179584		0.327822	0.489011	0.245837	0.770788		0.305977	0.744698	-0.311611	-0.727465		1.08271	0.333316	-1.05452	-2.08066		0.831862	0.270624	-0.736251	-1.66346		1.30589	0.149643	-1.2937	-2.45516		0.486994	0.524189	0.318274	1.06981		0.234137	0.768249	-0.239174	-0.579623		0.845464
Supervillin	SVIL	A0A6I8PIX7;O95425;A0A0J9YWY6;A0A6I8PL75	213.63	2.05963	0.0411257	2.304	3.82427	+	1.80204	0.0514855	2.03934	3.33163		2.16492	0.025262	2.65832	4.03512	+	0.831285	0.375861	1.39677	1.6625		0.425274	0.688111	-0.264663	-0.956832		0.42771	0.534949	0.354317	0.961353		0.687865	0.37209	-0.907233	-1.42086		0.800739	0.338462	0.61898	1.6114		0.444409	0.604102	-0.64257	-0.992203		0.927819
DnaJ homolog subfamily C member 7	DNAJC7	Q99615;A0A6I8PU73;A0A6I8PUD4;A0A6I8PS32;A0A6I8PIK4;A0A6I8PRZ0;A0A6I8PR89;K7ER44;A0A6I8PU89;A0A6I8PLE7;A0A6I8PUC2;K7EPP7;K7EK03;K7EIH8;K7ESP1;K7ELJ8;K7EJE9;K7EJV7;K7EN19;K7EJL5;A0A6I8PR93	56.44	0.0782296	0.853116	-0.265571	-0.217319		0.217689	0.600411	-0.688707	-0.544425		0.889358	0.199174	2.13509	1.75933		0.107463	0.909222	0.350064	0.291074		0.334928	0.738425	-0.423136	-0.784737		2.99329	0.0169851	2.40066	5.94126	+	0.832186	0.296521	0.615634	1.66401		2.79224	0.0179924	2.8238	5.43266	+	1.09665	0.239445	1.03877	2.10387		2.71009
Protocadherin Fat 4	FAT4	Q6V0I7;A0A6Q8JR05;A0A7P0T1I0	542.68	0.678156	0.330306	1.59251	1.40431		1.44283	0.0933138	2.61916	2.6896		0.31834	0.498021	0.913445	0.752066		0.0751076	0.935628	-0.217299	-0.209237		0.859215	0.436199	1.02665	1.70912		0.30261	0.64186	-0.679065	-0.720727		1.38067	0.135828	-1.80981	-2.58263		1.2139	0.185101	-1.70572	-2.2999		3.45367	0.00934177	-2.83646	-7.24252	+	0.658645
Golgin subfamily A member 2	GOLGA2	A0A6Q8KRG2;Q08379;A0A1W2PQY5;A0A087WYC0;B7ZC06;H0Y7B8	111.66	1.64281	0.0851928	2.15326	3.04143		0.267323	0.54823	0.553288	0.649028		1.27219	0.120316	1.59244	2.3981		0.0112247	0.990408	-0.0265346	-0.0333393		1.42223	0.200605	-1.59997	-2.65403		1.04187	0.195482	-0.560825	-2.01273		2.2423	0.0456322	-2.1798	-4.19397	+	0.966383	0.266261	1.03915	1.88735		0.354901	0.66903	-0.579823	-0.823592		1.90987
Alanine--tRNA ligase, cytoplasmic	AARS	P49588;A0A6Q8PFY2;A0A6Q8PF33;A0A6Q8PGE8;A0A6Q8PGN5;A0A6Q8PGR9;H3BPK7;A0A6Q8PGB5;A0A6Q8PFK3;A0A6Q8PHJ2;A0A6Q8PH44;A0A6Q8PHP7;A0A6Q8PHP3;A0A6Q8PF77;A0A6Q8PG28;A0A6Q8PG62;A0A6Q8PGI8;A0A6Q8PHN5	106.81	0.519019	0.411777	-1.21058	-1.12728		0.454832	0.391153	-1.1844	-1.01134		0.362854	0.455777	-0.734586	-0.838924		0.0333372	0.972508	-0.10313	-0.0967045		0.00875665	0.993095	0.0261855	0.0260804		0.317074	0.626161	0.475997	0.749556		0.593761	0.435191	1.10745	1.25892		0.229873	0.748546	0.449812	0.570553		0.495727	0.555908	1.08127	1.08555		0.456635
Histidine--tRNA ligase, cytoplasmic	HARS	P12081;A0A6Q8PF47;E7ETE2;A0A6Q8PHA5;A0A6Q8PHE3;A0A6Q8PFF2;B4DDD8;A0A6Q8PF07;B4E1C5;A0A6Q8PFN6;A0A6Q8PFG9;A0A6Q8PHQ0;A0A2R8Y6I1;A0A2R8Y3N3;P49590;A0A2R8Y5P7;D6RJE6;B4DQ67;D6RB22;D6RF05;A0A2R8Y5E8;A0A2R8Y4X6;A0A2R8YCI2;A0A2R8YFR1	57.41	0.470337	0.435544	-1.38452	-1.03963		0.0852899	0.801865	0.296317	0.235445		0.0573956	0.879175	0.193076	0.162559		0.116747	0.905334	-0.419203	-0.31382		1.01258	0.359064	1.68084	1.96408		1.10019	0.180854	1.5776	2.10977		0.448363	0.544106	0.965322	0.999472		0.0601224	0.918827	-0.103241	-0.16984		0.358211	0.666706	-0.71552	-0.829983		0.348404
Prelamin-A/C;Lamin-A/C	LMNA	A0A6Q8PFJ0;P02545;A0A804HL68;A0A6Q8PHQ9;A0A6Q8PF80;A0A6Q8PGH0;A0A6Q8PFM1;A0A6Q8PF59	80.902	0.539126	0.398952	-0.772552	-1.16301		0.699657	0.254705	-1.07775	-1.44092		0.480009	0.36676	-0.806135	-1.05718		0.17601	0.851857	-0.324331	-0.452526		0.206027	0.845414	-0.305202	-0.51912		0.0188025	0.978013	-0.0335832	-0.0553855		0.352264	0.635764	0.44822	0.818491		0.148601	0.825471	0.271618	0.389678		0.540379	0.527965	0.753422	1.16523		0.305381
E3 ubiquitin-protein ligase LRSAM1	LRSAM1	A0A6Q8PGT8;A0A6Q8PFL5;A0A6Q8PGW1;A0A6Q8PG02;A0A6Q8PGF7;A0A6Q8PGB2;Q6UWE0;A0A6Q8PFT9;A0A6Q8PHH6;A0A6Q8PFI6;A0A6Q8PH70;A0A6Q8PFW1;A0A6Q8PF55;A0A6Q8PFL1	74.117	1.44232	0.114135	1.37773	2.68871		1.1548	0.13737	1.51172	2.2009		NaN	1	0	NaN		NaN	1	0	NaN		0.0920462	0.92016	0.133997	0.252598		2.1418	0.0489834	-0.935279	-3.98832	+	1.32576	0.145744	-0.570133	-2.48891		1.08245	0.226486	-1.06928	-2.08023		0.66185	0.454564	-0.70413	-1.37643		NaN
Tyrosine--tRNA ligase, cytoplasmic;Tyrosine--tRNA ligase, cytoplasmic, N-terminally processed	YARS	A0A6Q8PFX2;P54577;A0A0C4DGZ5;A0A6Q8PFX4;A0A6Q8PF15	53.592	0.365663	0.5001	-0.770879	-0.844323		0.266715	0.548412	-0.706314	-0.647776		0.185134	0.654625	-0.361908	-0.473002		0.713208	0.443014	0.905281	1.46393		0.0187692	0.981489	0.0645657	0.0552897		0.183369	0.767626	0.408971	0.469056		1.18146	0.178111	1.67616	2.24549		0.121804	0.854669	0.344405	0.326085		0.846012	0.349323	1.61159	1.68709		1.20176
Glycine--tRNA ligase	GARS	A0A6Q8PGW4;A0A6Q8PGI6;A0A6Q8PGA8;A0A6Q8PHH9;A0A6Q8PGZ8;P41250;A0A6Q8PFZ6;H7C443;A0A6Q8PHI7;A0A6Q8PH49;A0A6Q8PF45;A0A6Q8PGZ9;F8WCK4;A0A6Q8PGN7;A0A6Q8PFV5	69.931	0.462311	0.441644	-0.626791	-1.02501		0.441185	0.400603	-0.793928	-0.986267		0.775791	0.234483	-1.02551	-1.56953		0.490359	0.586228	-0.729352	-1.07588		0.115096	0.905485	-0.167137	-0.309799		0.738834	0.316245	-0.398718	-1.50729		0.119353	0.85608	-0.102561	-0.320152		0.150809	0.82237	-0.231582	-0.39482		0.0363847	0.962103	0.0645757	0.105215		0.317689
DNA-directed RNA polymerase II subunit RPB1	POLR2A	A0A6Q8PGB0;P24928	217.24	0.319116	0.535923	-0.755142	-0.753602		0.667324	0.268467	-1.41263	-1.3858		0.410326	0.418137	-0.931483	-0.928963		0.461589	0.60309	-0.9675	-1.02369		0.355207	0.723696	-0.657486	-0.824183		0.0820442	0.900292	-0.176341	-0.227138		0.112397	0.864638	-0.212358	-0.303202		0.244966	0.740558	0.481145	0.602498		0.250462	0.757874	0.445128	0.614022		0.0174076
Myotubularin-related protein 2	MTMR2	A0A6Q8PGS5;C9JEX3;Q13614;A0A6Q8PGV9;A0A6Q8PHS7;A0A6Q8PHL9	62.348	0.0783499	0.853161	-0.20999	-0.217629		0.306367	0.514605	0.804354	0.728246		0.525157	0.33908	1.08762	1.13821		0.231755	0.812406	-0.604227	-0.57456		0.817745	0.454409	1.01434	1.63987		2.48474	0.03025	1.29761	4.71487	+	NaN	1	0	NaN		0.183382	0.791852	0.283266	0.469085		0.965863	0.289688	-1.40858	-1.88649		1.82767
Spermatogenesis-associated protein 5	SPATA5	A0A6Q8PGU6;Q8NB90	100.35	0.307458	0.548274	-0.590345	-0.730424		0.149075	0.693266	0.260869	0.390785		1.67949	0.060332	2.0911	3.10743		0.60895	0.515177	0.883053	1.28531		0.744288	0.495578	0.851213	1.51649		2.48856	0.0301345	2.68145	4.72336	+	1.34488	0.142556	1.4734	2.52145		2.78074	0.0179242	1.83023	5.40455	+	0.854095	0.346416	0.622184	1.70058		1.7394
Inverted formin-2	INF2	Q27J81;A0A6Q8PHA2;A0A6Q8PH71;A0A6Q8PHG2;A0A6Q8PGN3;A0A6Q8PF44;A0A6Q8PH25;A0A6Q8PF29;A0A6Q8PFW4;A0A6Q8PGC7;A0A087X118;A0A6Q8PH63;A0A0A0MQU1;A0A6Q8PFN5;A0A6Q8PH59;A0A6Q8PGU8;A0A6Q8PFB9;A0A6Q8PGY8;A0A6Q8PHS8;A0A6Q8PH52;A0A6Q8PFY4;A0A6Q8PG64;A0A6Q8PFJ1;A0A6Q8PEY5;A0A6Q8PGX4;A0A6Q8PF91;A0A6Q8PEY8;A0A6Q8PGK9	135.62	2.5108	0.0218615	1.32415	4.77311	+	1.94797	0.041376	0.771497	3.6069	+	2.13966	0.0264831	0.978212	3.98401	+	1.08943	0.303494	0.67454	2.09185		1.32523	0.232165	-0.552649	-2.48799		0.657358	0.361688	-0.345933	-1.36874		1.02255	0.227498	-0.649605	-1.98063		0.528255	0.489622	0.206716	1.14372		0.132133	0.862922	-0.0969567	-0.350869		0.452595
E3 ubiquitin-protein ligase TRIP12	TRIP12	A0A6Q8PHK0;A0A6Q8PGG9;Q14669;H7C2Y1;G5E9G6;F8W9P3;C9JLJ5;C9JSX9;C9JLD7;H7C1L9	228.48	0.877119	0.254861	1.01119	1.73895		0.0909348	0.7909	-0.0666661	-0.249789		0.438361	0.395565	0.167169	0.98106		0.606582	0.51452	-0.70466	-1.2812		0.90034	0.41949	-1.07786	-1.7776		0.722364	0.325768	-0.844022	-1.47944		1.16451	0.182146	-1.71585	-2.21712		0.430352	0.570597	0.233835	0.966251		0.507787	0.548967	-0.637994	-1.1072		0.805521
Integrin beta;Integrin beta-1	ITGB1	H7C4K3;A0A7I2V2F9;E7EUI6;P05556;A0A7I2V348;C9JPK5;A0A7I2V5Z8;A0A7I2V5T3;E7EQW5;H7C4N8;Q5T3E6;E9PLR6	82.23	1.92379	0.052263	3.82435	3.56062		2.75892	0.0129096	5.71124	5.35151	+	0.148234	0.713021	-0.492714	-0.388823		0.170716	0.858707	-0.563353	-0.440547		3.2727	0.0112444	1.88689	6.70663	+	2.95527	0.0184928	-4.31706	-5.84252	+	2.9326	0.0174054	-4.3877	-5.78422	+	3.84146	0.00841905	-6.20395	-8.51124	+	3.80347	0.00634921	-6.27459	-8.37913	+	0.0237835
Eukaryotic translation initiation factor 3 subunit E	EIF3E	P60228;A0A7I2V3S3;A0A7I2V3I0;A0A7I2V2H9;A0A7I2V2W0;A0A7I2V3I2;A0A7I2V4G3;A0A7I2V4B4;A0A7I2V5Z6;H0YBP5;A0A7I2V3W9;B3KW56;A0A161SXE1;A0A7I2V570;E5RGA2;E5RHS5;A0A7I2V5P9;A0A7I2V429;A0A7I2V2S9;E5RII3;H0YBR5;A0A7I2V2Q9;E5RJ25;H0YAW4;A0A7I2V5K7;E5RIP5	52.22	0.0544895	0.89406	0.16824	0.15476		0.401745	0.432496	0.974703	0.912864		0.111273	0.776187	0.365082	0.300445		0.170028	0.857822	0.479447	0.438986		0.978952	0.37257	0.806464	1.90823		0.100684	0.874571	0.196843	0.274267		0.266331	0.718797	0.311208	0.646983		0.387533	0.607937	-0.609621	-0.886037		0.524592	0.537964	-0.495256	-1.13721		0.0555707
Nascent polypeptide-associated complex subunit alpha;Nascent polypeptide-associated complex subunit alpha, muscle-specific form	NACA	F8VZJ2;A0A7I2V2K5;H0YHX9;A0A7I2V473;Q13765;E9PAV3;F8W0W4;F8VNW4;F8VZ58;Q9BZK3	15.016	0.111221	0.797792	0.438957	0.300319		0.124386	0.730863	-0.522241	-0.332313		0.0566208	0.879254	-0.240605	-0.160484		0.0626673	0.947903	0.266434	0.176603		0.37661	0.712128	-0.961198	-0.86527		0.280237	0.657786	-0.679562	-0.675504		0.0598612	0.92472	-0.172523	-0.169144		0.0881815	0.886504	0.281636	0.242809		0.278962	0.730357	0.788674	0.672901		0.184892
Dipeptidyl peptidase 1;Dipeptidyl peptidase 1 exclusion domain chain;Dipeptidyl peptidase 1 heavy chain;Dipeptidyl peptidase 1 light chain	CTSC	A0A7I2YQT5;A0A7I2V6E3;A0A7I2V466;A0A7I2V2Q8;P53634;A0A7I2V5C5;H0YCY8	38.535	2.90568	0.013732	2.37675	5.71555	+	0.464865	0.386274	0.576461	1.02967		NaN	1	0	NaN		NaN	1	0	NaN		1.46001	0.192261	-1.80029	-2.71935		1.84715	0.0669195	-1.72459	-3.41572		2.29981	0.040355	-2.2631	-4.31426	+	0.0418631	0.940558	0.0757036	0.120387		0.301165	0.714632	-0.462807	-0.717828		NaN
Heterogeneous nuclear ribonucleoprotein A3	HNRNPA3	A0A7I2V2R3;A0A7I2V5D8;P51991;A0A7I2V4J6;A0A7I2V4G0;A0A7I2V402;H7C1J8	35.411	1.20275	0.162542	-1.94479	-2.28118		0.982304	0.174356	-2.0485	-1.91379		0.655284	0.276228	-1.11649	-1.36518		1.09711	0.304464	-1.63747	-2.10464		0.0377822	0.961455	-0.103709	-0.1091		0.598971	0.398956	0.828301	1.26798		0.20182	0.774486	0.307312	0.509915		0.45602	0.553992	0.93201	1.01351		0.181449	0.818823	0.411022	0.464757		0.417832
Exportin-1	XPO1	A0A7I2V3P3;A0A7I2V2S3;A0A7I2YQV4;A0A7I2V461;O14980;A0A7I2V3N0;A0A7I2V2H0;A0A7I2V2Y6;A0A7I2V4A3;A0A7I2YQX3;A0A7I2V3W6;A0A7I2V6B9;C9JKM9;A0A7I2V488;C9J673	108.44	0.105113	0.808673	-0.197053	-0.285266		0.666223	0.268889	-1.29072	-1.38392		0.219799	0.607312	-0.394728	-0.548972		0.129163	0.891783	0.31513	0.343777		0.772257	0.486054	-1.09367	-1.5636		0.21344	0.734125	-0.197674	-0.53524		0.320044	0.666701	0.512184	0.75544		0.578228	0.468216	0.895995	1.23181		0.877377	0.331691	1.60585	1.73938		0.451035
Inosine-5-monophosphate dehydrogenase 2	IMPDH2	A0A7I2V2T3;P12268;H0Y4R1;E7ETK5;A0A7I2YQK5;A0A7I2V5N6	56.842	0.982216	0.218262	-0.648389	-1.91365		0.396616	0.43597	-0.371218	-0.903207		0.651208	0.277782	-0.442983	-1.35819		0.115258	0.90737	0.161801	0.310195		0.437404	0.683093	0.277171	0.979293		0.764112	0.304649	0.205406	1.5499		0.969515	0.246798	0.81019	1.89255		0.0981913	0.873117	-0.0717649	-0.268043		0.500425	0.554027	0.533019	1.094		0.702862
Importin subunit alpha-1	KPNA2	A0A7I2V351;A0A7I2V487;A0A7I2YQE1;P52292;A0A7I2V3Z3;J3QLL0;J3KS65	55.086	1.03953	0.205863	-0.726391	-2.00885		0.940263	0.183536	-0.789675	-1.84397		0.887796	0.199633	-0.685164	-1.75673		0.0108312	0.989541	-0.017724	-0.0321848		0.0800884	0.929669	-0.0632844	-0.222111		0.0656735	0.917396	0.0412269	0.184553		0.782308	0.318646	0.708667	1.58048		0.121918	0.854816	0.104511	0.326362		0.753848	0.393541	0.771951	1.53261		0.684561
Kinesin-like protein KIF11	KIF11	A0A7I2V3A9;P52732;A0A7I2V3V3;A0A7I2YQY4	111.51	1.31465	0.136825	0.915215	2.47002		0.0490325	0.880763	-0.0467811	-0.140004		0.868103	0.204776	0.504503	1.72393		0.814096	0.384554	-0.626347	-1.63376		1.31843	0.233739	-0.961996	-2.47644		0.538653	0.442901	-0.410712	-1.16217		1.92987	0.0697217	-1.54156	-3.57223		0.883688	0.299894	0.551284	1.74989		0.702803	0.425705	-0.579566	-1.44627		1.66573
Signal transducer and activator of transcription 3;Signal transducer and activator of transcription	STAT3	A0A7I2V4R2;A0A7I2YQR5;A0A7I2V444;A0A7I2V5N9;A0A7I2V3V0;P40763;A0A7I2V395;A0A7I2YQD2;A0A7I2V4R3;A0A7I2V4C8;A0A7I2YQI1;A0A7I2V2G1;A0A7I2V552;A0A7I2V2T1;G8JLH9;A0A7I2V4F6	83.734	0.417809	0.468656	0.476532	0.942942		0.503854	0.35998	0.535675	1.10015		0.528902	0.336656	0.613046	1.14487		0.168421	0.859945	-0.271986	-0.435332		0.0743854	0.933769	0.0591426	0.207361		0.143257	0.825207	0.136513	0.377176		0.761407	0.329221	-0.748518	-1.54534		0.0833519	0.892304	0.0773706	0.23049		0.875716	0.332509	-0.807661	-1.73661		0.86345
Cytospin-B	SPECC1	Q5M775;A0A7I2V486;A0A7I2V416;A0A7P0TBP2;A0A7I2YQJ3;A0A7I2V451;A0A7P0Z4I1;A0A7P0TB87;A0A7I2V562;A0A7P0TAS3;J3QS22;A0A7P0T9K0;J3KRB9;J3KSG2;J3QQM0;A0A7I2V5G2;J3KRN9;A0A7P0TBD3	118.58	1.36306	0.128189	1.27737	2.55248		3.17114	0.0110405	2.60037	6.42008	+	0.445343	0.39083	0.396904	0.993922		0.147215	0.875013	-0.260764	-0.386444		2.02418	0.0709908	1.323	3.75459		1.35938	0.124818	-0.880462	-2.54619		1.26526	0.157659	-1.53813	-2.3864		4.71222	0.00886486	-2.20346	-12.0952	+	2.60514	0.0227782	-2.86113	-4.9878	+	0.534375
Nucleolin	NCL	A0A7I2V428;C9JLB1;H7BY16;P19338;A0A7I2V3F3;A0A7I2V5M5;A0A7I2V2U7;A0A7I2V349;A0A7I2V506;A0A7I2V699;A0A7I2V2S8	74.739	0.865512	0.256095	-1.28006	-1.71961		0.675683	0.265778	-1.26464	-1.40009		0.557465	0.324404	-0.929415	-1.19538		0.532733	0.55932	-0.929496	-1.15168		0.00767528	0.993704	0.0154142	0.0228874		0.298495	0.644634	0.35064	0.712468		0.268769	0.716328	0.350559	0.652006		0.184778	0.790934	0.335226	0.472207		0.175583	0.826714	0.335145	0.451561		4.65256e-05
ATP-dependent RNA helicase DDX1	DDX1	A0A7I2V430;A0A7I2V4F0;Q92499;A0A7I2V2M5;A0A7I2YQ77;A0A087WZ71;A0A087X2G1;A0A7I2V4J3;A0A7I2V421;A0A7I2V5X8;A0A7I2YQD0;A0A7I2V4Q0	77.86	0.488584	0.425548	-0.384234	-1.07268		0.626285	0.290594	-0.490729	-1.3153		0.249993	0.574182	0.238275	0.613042		0.430481	0.62746	-0.60009	-0.966489		0.213911	0.835384	-0.106494	-0.53626		1.47666	0.106368	0.622509	2.74825		0.154681	0.82276	-0.215855	-0.403803		1.57634	0.106572	0.729004	2.92306		0.0718627	0.924334	-0.109361	-0.200791		0.740069
Dynactin subunit 2	DCTN2	A0A7I2V4H4;Q13561;A0A7I2V4Y9;A8K8J9;H0YI98;F8W1I6;F8VW18;A0A7I2V390;H0YHL1;F8VRV7;F8W0U6;A0A7I2V5R4;A0A7I2V2Z2	41.731	0.435403	0.458687	0.604216	0.975597		0.794405	0.218602	0.973961	1.60078		1.00853	0.169115	1.23202	1.95734		0.255683	0.789684	-0.487988	-0.624917		1.03998	0.351284	0.369745	2.0096		1.37101	0.122819	0.627805	2.56608		1.08752	0.209187	-1.0922	-2.08866		0.558415	0.474369	0.25806	1.19706		1.54443	0.115512	-1.46195	-2.86677		1.73916
Histone-lysine N-methyltransferase ASH1L	ASH1L	A0A7I2V4K0;A0A7I2V4H9;A0A7I2YQU9;Q9NR48;A0A7I2V3D6;A0A7I2V316;A0A7I2V542;A0A7I2YQL4;F8VWK7;H0YI82	332.08	0.432486	0.461441	0.276445	0.970202		0.0956944	0.780854	0.0690832	0.261785		0.0718105	0.848759	-0.0507588	-0.200655		0.443265	0.617011	-0.542471	-0.990098		0.407338	0.694266	-0.207362	-0.923366		0.761892	0.304873	-0.327204	-1.54616		0.761141	0.329195	-0.818916	-1.5449		0.271374	0.711932	-0.119842	-0.657364		0.5477	0.52471	-0.611554	-1.17817		0.425569
Zinc finger CCCH domain-containing protein 13	ZC3H13	Q5T200;A0A7I2V4I5;A0A087WX14	196.63	0.0944605	0.826381	-0.283749	-0.258684		0.727157	0.242283	-1.19141	-1.48755		0.437917	0.395736	-0.802039	-0.980239		0.888004	0.361084	-1.29606	-1.75707		0.370583	0.716321	-0.907657	-0.853755		0.188986	0.76233	-0.51829	-0.481583		0.446512	0.545808	-1.01232	-0.996071		0.199183	0.776679	0.389367	0.504127		0.0536389	0.943853	-0.104658	-0.15247		0.291932
Carboxypeptidase;Lysosomal protective protein;Lysosomal protective protein 32 kDa chain;Lysosomal protective protein 20 kDa chain	CTSA	A0A7I2V4K5;X6R5C5;X6R8A1;P10619;A0A7I2V4D1;A0A7I2YQT8;A0A7I2V3B2	50.925	1.51435	0.100493	1.85746	2.81399		2.99778	0.0118846	1.93	5.953	+	NaN	1	0	NaN		NaN	1	0	NaN		0.0379461	0.961971	0.0725422	0.109555		1.79741	0.0697286	-2.4407	-3.32306		1.80807	0.0822946	-2.10939	-3.34282		2.81937	0.0174109	-2.51324	-5.49936	+	3.80738	0.00645161	-2.18193	-8.39265	+	NaN
Synaptobrevin homolog YKT6	YKT6	A0A7I2V4L6;O15498;A0A7I2V3A1;A0A7I2V3V7;A0A7I2V530;A0A7I2V3S2	21.713	1.55593	0.0943655	2.35775	2.88702		2.64921	0.0143152	4.14773	5.09026	+	0.63134	0.286109	-1.08892	-1.32402		0.341009	0.708776	-0.673385	-0.79662		2.17028	0.0578653	1.78998	4.04602		3.554	0.0106824	-3.44667	-7.55437	+	3.05629	0.0179798	-3.03114	-6.10765	+	4.59879	0.00911628	-5.23665	-11.5612	+	4.18064	0.00768889	-4.82112	-9.77406	+	0.353915
Non-POU domain-containing octamer-binding protein	NONO	A0A7I2V5Y7;A0A7I2V535;Q15233;A0A7I2V4J2;A0A7P0MRW0;A0A7I2V4N2;A0A7I2V464;A0A7I2V4K9;C9JYS8;C9IZL7;H7C367;C9J4X2;A0A7I2YQK8;A0A7I2V447;C9JJ13	54.826	0.67983	0.329181	0.381187	1.40716		0.586783	0.310219	0.347493	1.24676		3.19049	0.00867725	1.74747	6.47393	+	1.02262	0.321737	0.818319	1.98075		0.0493754	0.951181	-0.0336947	-0.140935		3.00517	0.0168485	1.36628	5.97238	+	0.519468	0.490862	0.437131	1.12808		2.97079	0.0155593	1.39998	5.88266	+	0.558947	0.518561	0.470826	1.19799		1.27449
Interferon-inducible double-stranded RNA-dependent protein kinase activator A	PRKRA	A0A7I2YQ87;A0A7I2V5H3;O75569;A0A7I2V315;A0A7I2V2P4;F8WEG8;G5E9Q4;A0A7I2V5C2;A0A7I2V3L6;C9JMM3;B4DJC7;A0A7I2V2I8;A0A7I2V3J2	19.52	0.362071	0.502516	-0.730999	-0.837419		0.122468	0.731586	-0.296118	-0.32769		0.658642	0.275471	0.989597	1.37094		0.199492	0.837707	0.389244	0.504806		0.23889	0.810138	0.434881	0.589692		1.8669	0.0655895	1.7206	3.4528		1.01897	0.228452	1.12024	1.97468		1.23538	0.179683	1.28572	2.33602		0.513292	0.544779	0.685362	1.11705		1.1008
Sec1 family domain-containing protein 1	SCFD1	A0A7I2V5I2;Q8WVM8;A0A7I2V3B4;A0A7I2V4B8;A0A7I2V590;A0A7I2V448;A0A7I2V5Z4;A0A7I2V3G4;A0A7I2V4U2;A0A7I2V320;A0A7I2V362;H0YIZ7;A0A7I2V4R0;A0A7I2V2U5;B7Z5N7;A0A7I2V3C9;A0A7I2V5H5;G3V5E2;A0A7I2YQR2;A0A7I2V534;G3V2M8;A0A7I2V321;A0A7I2YQQ1;H0YJY1;A0A7I2V5R9;J3KNG4;A0A7I2V3Y3;A0A7I2V4B9;A0A7I2V414;G3V4I1;G3V5F3;A0A7I2V5L2;G3V3K9	68.959	1.89634	0.0555989	2.05578	3.50842		0.362952	0.46177	0.583899	0.839113		0.948008	0.182462	1.14126	1.85683		0.0407913	0.963609	0.096621	0.117431		1.86031	0.102895	-1.47188	-3.44041		1.78736	0.071437	-0.91451	-3.30446		1.72823	0.0871142	-1.95915	-3.19588		0.557381	0.474302	0.557366	1.19524		0.281417	0.727211	-0.487278	-0.677909		0.812451
Peptidyl-prolyl cis-trans isomerase G;Peptidyl-prolyl cis-trans isomerase	PPIG	A0A7I2V629;A0A7I2V5Q5;Q13427;C9JN15;C9JM79;A0A7I2V4F2;E9PG73;A0A7I2V4W3;C9J679	85.957	0.795984	0.279331	-0.8351	-1.60343		1.53869	0.081252	-1.58271	-2.85668		1.43834	0.0929464	-1.42756	-2.68184		2.07912	0.235621	-1.4733	-3.86287		0.461923	0.677705	-0.747612	-1.0243		0.358394	0.594561	-0.592462	-0.830336		0.474643	0.522622	-0.638196	-1.04745		0.075478	0.903333	0.15515	0.210198		0.0607548	0.933323	0.109416	0.171523		0.0252505
Serine/threonine-protein kinase Nek9	NEK9	A0A7I2V5R1;Q8TD19;A0A7I2V454;G3V5V0;G3V459;A0A7I2V4E9;G3V2Z5;REV__Q5SQT3;REV__A0A7I2YQD6;REV__A0A7I2V423;REV__Q9P0M6	108.46	2.95004	0.0132553	3.49142	5.82902	+	3.83719	0.00630052	3.2152	8.4963	+	3.66213	0.004576	3.19433	7.90296	+	1.30347	0.287855	2.00546	2.45105		0.227899	0.823	-0.276217	-0.56634		0.236601	0.708159	-0.297091	-0.584848		0.853694	0.289593	-1.48596	-1.69991		0.0349711	0.950557	-0.0208731	-0.101274		0.813854	0.363135	-1.20974	-1.63336		0.779911
Guanine nucleotide-binding protein G(s) subunit alpha isoforms short;Guanine nucleotide-binding protein G(s) subunit alpha isoforms XLas	GNAS	Q5JWE9;A0A7I2V5R6;P63092;Q5JWF2;A0A804HIH4;A0A590UJF0;A0A590UK28;B0AZR9;A0A590UJQ9;A0A0A0MR13;A0A590UJS2;A0A590UJY2;A0A590UJC9	109.54	0.794325	0.280038	1.42646	1.60064		0.430232	0.408118	0.848741	0.966028		1.39302	0.100602	1.87945	2.6038		0.368229	0.68141	0.888197	0.849246		0.334952	0.738895	-0.57772	-0.784783		0.363264	0.589679	0.452988	0.839713		0.233906	0.742307	-0.538263	-0.579133		1.02715	0.240425	1.03071	1.98828		0.0145337	0.983	0.0394564	0.0430106		0.611536
	TJP1	A0A7I2V5U5;G5E9E7	188.96	1.86148	0.059685	3.63607	3.44262		0.212138	0.607018	0.800926	0.532417		1.96654	0.0349862	3.64141	3.64263	+	0.0998668	0.912746	0.327001	0.272229		1.15655	0.305685	-2.83514	-2.20382		0.00284805	0.998103	0.00534201	0.00853926		1.95557	0.0685156	-3.30907	-3.62151		1.2079	0.186935	2.84049	2.28983		0.126171	0.869222	-0.473925	-0.336606		2.10261
Kinesin-like protein KIF23;Kinesin-like protein	KIF23	A0A7I2V5Y5;Q02241;H7BYN4;A0A2U3TZL8;H0YME6;A0A2R8Y531;H0YMJ4	111.7	0.193696	0.676221	-0.727218	-0.492026		0.316038	0.503757	-1.51263	-0.747502		0.10059	0.793811	-0.400698	-0.274031		0.242574	0.800667	-0.96106	-0.597466		0.20703	0.84418	-0.785415	-0.521308		0.235959	0.708923	0.32652	0.583489		0.098093	0.88439	-0.233842	-0.267797		0.315124	0.676972	1.11194	0.745688		0.126491	0.87014	0.551573	0.337376		0.273723
Importin subunit alpha-3	KPNA4	A0A7I2YQ95;H7C4F6;O00629;A0A7I2V340;A0A7I2V333	53.034	0.118807	0.783577	-0.264107	-0.318828		0.0794525	0.815902	-0.188396	-0.220474		0.0122487	0.97242	-0.0306973	-0.0363397		0.116325	0.905765	-0.344802	-0.312793		0.116718	0.903477	0.0757117	0.313752		0.528421	0.450933	0.23341	1.14402		0.0379219	0.954464	-0.0806947	-0.109488		0.215167	0.760231	0.157698	0.538979		0.0731371	0.922727	-0.156406	-0.204114		0.159898
Nucleophosmin	NPM1	A0A7I2YQC0;P06748;A0A7I2V5S2;A0A7I2V433;A0A7I2V2X9;A0A7I2V3U2;A0A7I2V4G8;A0A7I2V3G5;A0A7I2V579	35.713	0.485252	0.426716	-0.974851	-1.06667		0.0747673	0.824009	0.194211	0.208353		0.261252	0.563585	-0.582999	-0.636483		0.137613	0.886801	-0.32817	-0.363876		1.01861	0.357047	1.16906	1.97408		0.288245	0.648958	0.391851	0.69178		0.554507	0.465671	0.64668	1.19018		0.620585	0.437796	-0.77721	-1.30545		0.400738	0.63668	-0.522381	-0.910971		0.182026
Eukaryotic translation initiation factor 3 subunit I	EIF3I	Q13347;A0A7I2YQF8;A0A7P0MRT9;A0A7I2V685;A0A7I2YQI2;A0A7I2V613;A0A7I2V607;A0A7I2V3N2;A0A7I2V2M3;A0A7I2V3U3;A0A7I2YQU2;A0A7I2V640;A0A7I2V5V8;A0A7I2YQC8;A0A7I2YQI6;A0A7I2YQT9;Q5TFK1;A0A7I2V4S8;A0A7I2V3K6;A0A7I2V4C2;A0A7I2YQP9;A0A7I2V391;A0A7I2YQN1;A0A7I2V3T4;A0A7I2V5E4;A0A7I2YQX4	36.501	0.235478	0.629497	-0.256874	-0.582469		0.0310423	0.919815	0.0417309	0.0902616		0.282924	0.538837	0.301743	0.680976		0.054278	0.953811	-0.0667591	-0.154191		0.387395	0.705544	0.298605	0.885776		0.914259	0.236347	0.558617	1.80075		0.264527	0.719364	0.190115	0.643259		0.324929	0.667581	0.260012	0.765088		0.124367	0.868636	-0.10849	-0.332267		0.579382
Ribosomal protein L19;60S ribosomal protein L19	RPL19	J3QR09;J3KTE4;A0A7I2YQG2;P84098;A0A7I2V4U6;A0A7I2V2L0;A0A7I2V512;A0A7I2V638	23.134	0.144903	0.743639	-0.155905	-0.381036		1.1933	0.131501	-0.938896	-2.26534		1.28217	0.11776	-0.943153	-2.41498		0.799084	0.393333	-0.581408	-1.60862		1.27516	0.251191	-0.782991	-2.40312		1.43177	0.112007	-0.787248	-2.67048		0.835041	0.297083	-0.425503	-1.66878		0.0047093	0.989977	-0.00425673	-0.01409		0.65063	0.461893	0.357488	1.3572		0.803344
Ras GTPase-activating protein-binding protein 1	G3BP1	Q13283;A0A7I2YQN9;A0A7I2V5M7;A0A7P0P2U7;A0A7I2YQU8;A0A7I2V651;E5RJU8;E5RH42;A0A7I2YQH0;E5RIF8;A0A7I2V2S5;A0A7I2V2V1;A0A7I2V494;A0A7I2V5H1;A0A7I2V548;E5RH00;A0A7I2V4Y8;A0A7I2YQM1;A0A7I2V4D8;A0A7I2V565;A0A7I2V3C4;A0A7I2YQB1;A0A7I2YQF2;D6R9A4;E5RI46;A0A7I2V2X7;A0A7I2V326	52.164	0.471776	0.434403	0.67421	1.04224		0.731905	0.24116	0.938576	1.49558		1.41894	0.0961739	1.82065	2.64836		0.472165	0.60066	0.700068	1.04295		0.595507	0.595865	0.264366	1.26196		1.77058	0.0721159	1.14644	3.27351		0.0279467	0.964254	0.0258579	0.0815234		1.51618	0.115199	0.882075	2.81719		0.37659	0.655953	-0.238508	-0.865231		1.53406
28S ribosomal protein S22, mitochondrial	MRPS22	G5E9W7;A0A7P0MKV3;P82650;H7C5L9;H7C5F2;H7C5H3;C9J5D8	36.805	0.160793	0.722014	0.564057	0.417892		0.30414	0.515655	0.520714	0.723791		0.193497	0.642453	0.358456	0.491586		0.165728	0.861623	0.264493	0.429194		0.0113369	0.989115	-0.0433431	-0.0336686		0.0560798	0.928059	-0.205601	-0.159033		0.0882654	0.894896	-0.299563	-0.243022		0.0980971	0.872915	-0.162258	-0.267807		0.221385	0.779185	-0.25622	-0.552385		0.0701175
1-phosphatidylinositol 4,5-bisphosphate phosphodiesterase beta-4	PLCB4	A0A7P0MRI8;Q15147	137.49	0.498087	0.423885	0.69741	1.0898		0.381896	0.446878	-0.786118	-0.875335		0.42471	0.406672	-1.0603	-0.955785		0.416254	0.636524	-0.769469	-0.94004		1.00576	0.361417	-1.48353	-1.95274		0.88771	0.249081	-1.75771	-1.75658		1.16011	0.184241	-1.46688	-2.20977		0.08389	0.892254	-0.274182	-0.231867		0.00608935	0.995449	0.0166488	0.0181906		0.0945505
Brefeldin A-inhibited guanine nucleotide-exchange protein 2	ARFGEF2	A0A7P0T9L9;A0A7P0TA34;A0A7P0T7Z2;Q9Y6D5;A0A7P0T9L6;A0A7P0Z446	175.51	4.18879	0.0077193	2.56993	9.80634	+	NaN	1	0	NaN		NaN	1	0	NaN		NaN	1	0	NaN		3.90728	0.0105532	-2.47867	-8.74442	+	1.76336	0.0718571	-1.90489	-3.26021		3.588	0.0138065	-1.91272	-7.66258	+	NaN	1	0	NaN		NaN	1	0	NaN		NaN
Calnexin	CANX	A0A7P0Z4D6;A0A7P0T840;A0A7P0TB65;A0A7P0T8G1;A0A7P0T9L0;A0A7P0T937;P27824;A0A7P0TAE9;A0A7P0TAR9;A0A7P0Z484;D6RGY2;A0A7P0Z4H2;A0A7P0TAN9;D6RFL1;A0A7P0T8N1;D6RAU8;D6RAQ8;D6RD16;O14967	53.631	1.0716	0.198898	-0.901496	-2.06217		0.783453	0.223007	-0.878553	-1.5824		1.01918	0.167724	-0.903335	-1.97503		0.105543	0.910616	-0.209489	-0.28633		0.0191213	0.981243	0.022943	0.0563053		0.00236821	0.998429	-0.00183868	-0.00710445		0.505862	0.498126	0.692008	1.10376		0.0196237	0.971045	-0.0247817	-0.0577535		0.414453	0.625839	0.669065	0.936679		0.493794
Nicotinamide phosphoribosyltransferase	NAMPT	P43490;A0A7P0T862;A0A7P0T9I9;A0A7P0T931;A0A7P0T895;A0A7P0T973;A0A7P0T8L3;A0A7P0TAS5;A0A7P0Z437;A0A0C4DFS8;A0A7P0T8D2;A0A7P0TA73;A0A7P0TAI8;A0A7P0Z466;B7Z8W6;A0A7P0Z4N0;A0A7P0T9F0;A0A7P0TB17;A0A7P0T8Z3;A0A7P0T8R4;A0A7P0T941	55.52	0.00157174	0.998064	0.00506783	0.00471941		0.232336	0.583846	-0.551926	-0.575797		0.749834	0.24248	1.09888	1.52585		0.217519	0.820236	-0.549325	-0.544058		0.203452	0.847182	-0.556993	-0.513491		0.583665	0.409084	1.09381	1.24131		0.193025	0.786612	-0.554393	-0.490543		1.17935	0.196747	1.65081	2.24197		0.000847389	0.998537	0.00260067	0.00254654		1.06773
Dystonin	DST	A0A7P0T890;F6QMI7;Q03001;E9PHM6;F8W9J4;A0A0U1RQJ2;A0A494C1D7;E7ETB9;Q6P0N6;A0A494C073;Q5T0V7;A0A494C1U5;H0YC82;H0YC65;H0Y4F5;H0YAT7;E7ERX3;H0Y6T5;H0Y7I1;H0YBX0	888.37	1.21436	0.16033	1.40746	2.30068		1.56725	0.0775032	1.56703	2.907		1.83585	0.0453362	1.7855	3.39457	+	0.902531	0.358035	1.25697	1.78124		0.127809	0.893187	0.159563	0.340536		0.360117	0.593491	0.37804	0.833655		0.0832854	0.899031	-0.150493	-0.23032		0.256007	0.728895	0.218477	0.625592		0.210657	0.790349	-0.310056	-0.529202		0.406053
A-kinase anchor protein 8	AKAP8	A0A7P0T893;O43823;M0QX51;A0A7P0TBC8	74.846	0.507977	0.419499	0.628456	1.10754		1.06034	0.157115	1.20562	2.04345		3.58734	0.00585075	5.17924	7.66047	+	0.986361	0.326376	2.74289	1.92053		0.702409	0.521506	0.577162	1.4456		3.9182	0.00951724	4.55078	8.78365	+	0.766623	0.327496	2.11444	1.55412		3.47951	0.0125867	3.97362	7.32179	+	0.516071	0.544055	1.53727	1.12202		0.870988
Transcription elongation regulator 1	TCERG1	O14776;A0A7P0T8N8;G3V220	123.9	0.34054	0.519154	0.733243	0.795705		0.500082	0.36201	0.95664	1.09338		1.1405	0.145048	1.99199	2.17699		0.739208	0.42902	1.38071	1.50792		0.258854	0.796448	0.223397	0.631509		1.52737	0.100189	1.25875	2.8368		0.707932	0.359225	0.647472	1.45498		1.6625	0.0926829	1.03535	3.07679		0.590901	0.492728	0.424075	1.25394		0.685533
Sorting nexin-9	SNX9	A0A7P0T8S8;Q9Y5X1;A0A7P0T8Z7;A0A7P0Z4A2;A0A7P0Z4A5;A0A7P0T8D4;A0A7P0T8Z2;A0A7P0T8C7;A0A7P0TBI9;A0A7P0T8M2;A0A7P0T8L2	69.647	3.42697	0.0113071	4.55429	7.16132	+	4.48554	0.00358491	7.5146	11.0498	+	2.16066	0.0256976	3.7653	4.02649	+	0.882332	0.363074	1.17503	1.74763		3.74703	0.00974545	2.96031	8.18614	+	0.487618	0.483711	-0.788982	-1.07094		4.17227	0.00705263	-3.37925	-9.74099	+	2.53919	0.0248267	-3.74929	-4.83707	+	5.25886	0.010963	-6.33957	-15.0095	+	1.8233
Protein disulfide-isomerase	P4HB	P07237;A0A7P0TA71;A0A7P0TA35;I3L4M2;A0A7P0T8X1;A0A7P0TA97;A0A7P0TB26;A0A7P0T9U6;A0A7P0T9K9;A0A7P0T8C0;I3L3P5;H7BZ94;A0A7P0T9D6;A0A7P0T8J3;I3L0S0;I3L514;H0Y3Z3;A0A7P0Z4S2;A0A7P0Z4J0;A0A7P0TAX9;B3KTQ9;A0A7P0T9S9;I3L3U6;A0A7P0Z476;A0A7P0TBP8;I3NI03;I3L1Y5;A0A7P0T9E3;A0A7P0T940;A0A7P0Z4B2;A0A7P0TBA3;A0A7P0Z4F8	57.116	1.49344	0.105456	-1.14634	-2.77747		1.27775	0.119799	-1.80693	-2.4075		1.13186	0.145906	-0.92308	-2.16258		0.568668	0.537026	-1.00829	-1.21507		0.444383	0.682548	-0.660595	-0.992156		0.392397	0.562106	0.223257	0.895243		0.0651133	0.91891	0.138048	0.183075		0.62326	0.437496	0.883852	1.31007		0.350176	0.672237	0.798643	0.814446		0.0387701
Anoctamin-6	ANO6	A0A7P0TAW4;A0A7P0T8Y2;A0A7P0TAF4;A0A7P0TBC5;Q4KMQ2;A0A7P0TBD5;A0A7P0TBI1	81.101	NaN	1	0	NaN		4.62477	0.00408602	3.45534	11.6815	+	NaN	1	0	NaN		NaN	1	0	NaN		3.9011	0.0103333	3.5434	8.72229	+	NaN	1	0	NaN		NaN	1	0	NaN		2.57797	0.0227534	-2.69753	-4.92534	+	3.5003	0.00971053	-2.82197	-7.38609	+	NaN
Tubulin gamma-1 chain;Tubulin gamma-2 chain;Tubulin gamma chain	TUBG1;TUBG2	A0A7P0T9G6;P23258;Q9NRH3;K7EIS0;K7EKE5	55.835	1.05232	0.204244	-0.429106	-2.03011		0.515955	0.352255	-0.331418	-1.12181		0.634012	0.285615	-0.251541	-1.32862		0.117706	0.905984	-0.0716944	-0.316153		0.135485	0.890809	0.0976882	0.358837		0.548255	0.435537	0.177565	1.17915		0.930229	0.259323	0.357412	1.82729		0.116259	0.853833	0.0798769	0.312634		0.402012	0.637733	0.259724	0.913367		0.475199
Protein capicua homolog	CIC	I3L2J0;A0A7P0T9K5;A0A0A0MQR4;Q96RK0;I3L135;I3L1Q4	257.75	NaN	1	0	NaN		NaN	1	0	NaN		4.77325	0.004	3.60704	12.392	+	NaN	1	0	NaN		NaN	1	0	NaN		3.36566	0.0112	3.03166	6.97773	+	NaN	1	0	NaN		4.71025	0.00863158	2.80377	12.0857	+	NaN	1	0	NaN		3.76202
Long-chain-fatty-acid--CoA ligase 3	ACSL3	A0A7P0TBB1;A0A7P0TA76;O95573;A0A7P0T8L6;A0A7P0TB52;A0A7P0T905;H7BYZ7;A0A7P0TBL9;F5GWH2	77.514	1.07857	0.197115	-0.661357	-2.07377		1.16121	0.136941	-0.931763	-2.21161		0.743283	0.243753	-0.47831	-1.5148		0.080166	0.93066	-0.126877	-0.222311		0.331538	0.740566	-0.270406	-0.77809		0.3859	0.569381	0.183047	0.882942		0.465335	0.530291	0.53448	1.03052		0.626556	0.43761	0.453453	1.31576		0.65853	0.455171	0.804886	1.37075		0.282508
Endoplasmin	HSP90B1	A0A7P0TAE1;H0YIV0;A0A7P0TAT8;P14625;A0A7P0T823;A0A087WT78;A0A7P0T917;A0A7P0TAY2;A0A7P0TBC2;A0A7P0T8R3;A0A7P0T885;A0A7P0Z405;F8W026;Q58FF3	90.75	1.63437	0.0853747	-1.14056	-3.02632		0.806626	0.215103	-1.27242	-1.62126		0.957389	0.180744	-0.694643	-1.87241		0.21155	0.82523	-0.340517	-0.531143		0.0652598	0.940192	-0.131854	-0.183461		1.20293	0.155046	0.44592	2.2815		0.695161	0.368193	0.800046	1.43328		0.346528	0.648136	0.577774	0.807364		0.476856	0.573989	0.931901	1.05147		0.262444
A-kinase anchor protein 8-like	AKAP8L	A0A7P0TAE3;Q9ULX6;A0A7P0TAJ5;A0A7P0T847;V9GZ50;A0A7P0T9N5;A0A7P0TAD3;M0R1Y5;M0QYT7;M0R010	68.193	3.89787	0.00897436	-0.745765	-8.71073	+	0.982896	0.174181	-1.11037	-1.91478		1.17609	0.13717	-0.509127	-2.2365		0.476093	0.599059	-0.887219	-1.05008		0.258053	0.797056	-0.364602	-0.629846		0.476911	0.49251	0.236639	1.05157		0.0592667	0.925933	-0.141454	-0.167559		0.435551	0.570049	0.601241	0.97587		0.0787429	0.917809	0.223148	0.218644		0.16806
DNA damage-binding protein 1	DDB1	A0A7P0TAK7;A0A7P0Z4B9;Q16531;A0A7P0TB30;A0A7P0T965;A0A7P0T870;A0A7P0Z3Z5;F5GY55;F5GWI0;F5GZY8;F5H2L3;A0A7P0Z4L2	120.9	0.563253	0.386401	-1.51012	-1.20556		0.339337	0.481162	-0.914164	-0.793357		0.355132	0.462937	-1.14148	-0.824037		0.670503	0.47102	-1.47369	-1.39124		0.271827	0.782846	0.595961	0.658294		0.115331	0.857251	0.368641	0.310372		0.0157342	0.98024	0.0364351	0.0465022		0.0754837	0.903715	-0.227319	-0.210213		0.403786	0.635229	-0.559525	-0.916701		0.126921
Interferon-induced, double-stranded RNA-activated protein kinase	EIF2AK2	A0A7P0TAL9;A0A7P0TBA9;P19525;A0A7P0Z4M0	56.247	1.37224	0.127002	-0.645029	-2.56818		0.964243	0.179327	-1.37868	-1.8838		1.90525	0.0394821	-0.495091	-3.52532	+	1.74874	0.272027	-0.665409	-3.23339		0.43231	0.686478	-0.733655	-0.969876		0.259041	0.681974	0.149938	0.631897		0.0247852	0.968176	-0.0203805	-0.0725425		0.568647	0.46969	0.883593	1.21503		0.427246	0.613629	0.713274	0.960493		0.396531
Rho GTPase-activating protein 21	ARHGAP21	A0A805TBS0;A0A7P0TAS2;Q5T5U3;A0A087WW76;A0A452Q6Z5;E7ESW5;A0A1B0GV73;H0Y5T2;A0A1B0GTZ9;Q5JSD8;H0Y468	216.34	4.56611	0.00882759	3.45709	11.4114	+	5.16538	0.00409091	3.74147	14.468	+	5.04774	0.00571429	3.34573	13.813	+	2.42002	0.226877	2.83949	4.57217		0.41986	0.689198	0.284379	0.946762		0.148247	0.817956	-0.111361	-0.388854		0.430042	0.560148	-0.617605	-0.965676		0.827368	0.32518	-0.39574	-1.65595		0.708137	0.421541	-0.901984	-1.45532		0.355981
Abnormal spindle-like microcephaly-associated protein	ASPM	A0A7P0Z4R7;A0A7P0Z491;Q8IZT6;A0A7P0T8U9	408.94	0.957081	0.225304	1.2023	1.8719		0.209015	0.609356	0.377174	0.525632		0.333386	0.483565	0.52237	0.781715		0.0565803	0.952026	-0.123269	-0.160375		0.874098	0.43127	-0.825122	-1.73392		0.859763	0.25946	-0.679927	-1.71003		1.27966	0.153213	-1.32557	-2.41073		0.104803	0.865643	0.145195	0.284499		0.335905	0.685648	-0.500443	-0.786649		0.511162
Peptidyl-prolyl cis-trans isomerase B	PPIB	A0A7P0Z497;P23284;A0A7P0TB45;A0A7P0T7U3	20.21	1.01304	0.213231	-1.43902	-1.96484		0.889612	0.192194	-1.6665	-1.75975		1.22519	0.126127	-0.847745	-2.31889		0.497733	0.583356	-1.20176	-1.08916		0.075366	0.932432	-0.227489	-0.209907		0.406551	0.551085	0.591271	0.921891		0.0692799	0.914639	0.237259	0.194036		0.411935	0.589065	0.81876	0.931973		0.128075	0.866882	0.464748	0.341174		0.127046
Dynactin subunit 1	DCTN1	E7EX90;A0A7P0Z4C3;A0A804CDA6;Q14203;Q6AWB1;E7EWF7;C9JJD0;C9JKG6;E9PCY0	139.09	0.124861	0.776562	0.463572	0.333456		0.0420655	0.894923	-0.160614	-0.120945		0.419544	0.410929	1.20899	0.946174		0.080027	0.930086	0.295115	0.221953		0.368187	0.716991	-0.624186	-0.849165		0.540227	0.441591	0.745421	1.16496		0.0824826	0.899208	-0.168457	-0.228262		1.50274	0.117215	1.36961	2.79369		0.3141	0.700642	0.455729	0.743655		0.942417
Retinitis pigmentosa 9 protein	RP9	A0A804HI79;C9J6V2;Q8TA86	18.487	0.249501	0.611589	-0.335358	-0.612012		0.455537	0.391879	-0.59358	-1.01263		0.226278	0.59911	-0.155407	-0.562877		0.806067	0.389801	-0.994218	-1.62032		0.128658	0.893138	-0.258222	-0.342568		0.122638	0.847585	0.179951	0.3281		0.368529	0.617968	-0.65886	-0.84982		0.315739	0.676611	0.438173	0.746909		0.196888	0.803323	-0.400638	-0.499075		0.655787
R3H domain-containing protein 1	R3HDM1	A0A804HIA8;Q15032;H7C207;H7C2F9;H7BZ47	124.52	NaN	1	0	NaN		NaN	1	0	NaN		2.30886	0.0216422	2.50729	4.33337	+	NaN	1	0	NaN		NaN	1	0	NaN		2.28341	0.0428165	2.12846	4.27975	+	NaN	1	0	NaN		2.12947	0.0446344	2.46025	3.96347	+	NaN	1	0	NaN		2.27519
Transcription initiation factor TFIID subunit 1	TAF1	A0A804HK58;A0A804HIC2;P21675;A0A804HIY8;A0A804HHS0;Q8IZX4;H7C2K9;H7BY98;A0A804HLH3;A0A804HJE0;A0A804HJ34;A0A804HJT5;H0Y9L7	212.93	0.597019	0.372194	1.11802	1.26459		0.028415	0.926308	-0.0824585	-0.0828489		0.00391378	0.990967	0.0153642	0.0117204		0.170242	0.858285	-0.479029	-0.439471		0.895011	0.420184	-1.20048	-1.76873		0.454891	0.511706	-1.10266	-1.01144		1.01526	0.229086	-1.59705	-1.96852		0.0283801	0.959356	0.0978227	0.0827502		0.164271	0.83545	-0.396571	-0.425864		0.149367
Chitobiosyldiphosphodolichol beta-mannosyltransferase	ALG1	A0A804HIG6;A0A804HJQ1;A0A804HKX7;A0A804HJL6;Q9BT22;A0A804HKJ4;K7EID2;A0A804HKU4;A0A804HKK4;A0A804HLB7;A0A804HJE3	32.858	0.0164014	0.968615	-0.0425858	-0.0484389		1.10859	0.146009	-1.76752	-2.12377		0.212752	0.617624	-0.421882	-0.53375		0.903224	0.358171	-1.57079	-1.7824		1.68183	0.135764	-1.72494	-3.11164		0.330065	0.614333	-0.379296	-0.775198		1.29871	0.150667	-1.52821	-2.44299		NaN	1	0	NaN		NaN	1	0	NaN		NaN
Alpha-actinin-1	ACTN1	P12814;A0A804HII9;A0A804HK61;A0A804HKE2;A0A7I2V4Y4;A0A804HIN7;A0A804HJU8;A0A804HLF4;A0A804HJQ9;G3V2N5;H7C5W8;A0A804HI95;A0A494C1A0;P35609;H0YJW3;H0YJ11;A0A804HIY0;A0A494C166;A0A494C033;A0A804HKG0;G3V5M4;A0A494C0Q3;G3V380	103.06	1.02246	0.209618	-1.45292	-1.98048		1.02563	0.163436	-1.03825	-1.98576		0.242438	0.582444	-0.350959	-0.59718		0.0144943	0.985567	0.0204015	0.0428958		0.266923	0.786132	0.414678	0.648204		0.787049	0.294162	1.10196	1.58844		1.30193	0.149992	1.47332	2.44844		0.721096	0.380641	0.687286	1.47729		1.83585	0.0713034	1.05865	3.39457		0.396297
E3 ubiquitin-protein ligase MYCBP2	MYCBP2	A0A804HIR9;A0A804HKQ1;O75592;A0A499FJI4;A0A804HL12;A0A804HJ25;H7C3U4	516.11	1.802	0.0657028	0.966762	3.33156		0.530337	0.342403	0.415592	1.14742		1.25648	0.122976	0.712481	2.37158		0.52337	0.563609	0.473908	1.13503		1.24939	0.263009	-0.55117	-2.35962		1.14112	0.17301	-0.254282	-2.17803		0.780078	0.319861	-0.492854	-1.57674		0.563461	0.472618	0.296889	1.20593		0.0539517	0.943575	0.0583162	0.153313		0.312594
Methylcrotonoyl-CoA carboxylase beta chain, mitochondrial	MCCC2	Q9HCC0;A0A804HJ24;A0A804HLJ9;A0A804HJ84;A0A804HJ31;A0A804HKE8;A0A804HK37;A0A804HL02;A0A804HJL2;A0A0S2Z5R4;A0A804HHS4;A0A804HIH3;D6RDF7;A0A804HJW5;A0A804HJC1;D6R9R1;A0A0D9SFE9;A0A804HJW2;A0A804HKH3;A0A0G2JM88;D6RD67	61.332	0.730917	0.30877	-1.51914	-1.49391		0.205414	0.61366	-0.615128	-0.517781		0.244616	0.579733	-0.913333	-0.601764		0.252387	0.790824	0.712242	0.618046		0.449499	0.679096	0.904017	1.00156		0.180974	0.771541	0.605812	0.463691		1.39614	0.132851	2.23139	2.60915		0.0740766	0.90469	-0.298205	-0.206558		0.594745	0.494326	1.32737	1.26063		0.531333
Alstrom syndrome protein 1	ALMS1	A0A804HJA5;A0A804HJW3;A0A804HL70;A0A087WTU9;Q8TCU4;A0A804HKC0;A0A087WV20;A0A804HIB7;A0A804HKP4;A0A804HJ69;H7C1D9;A0A494C0F1;A0A804HI60;A0A494C003	449.2	2.36112	0.0246316	1.67056	4.44468	+	1.65863	0.0672387	1.72301	3.06983		2.87824	0.0131308	2.69508	5.64615	+	1.74285	0.274013	2.61842	3.2226		0.0318052	0.967098	0.0524497	0.0924067		1.10242	0.180673	1.02452	2.11349		0.537607	0.478179	0.947866	1.16032		0.746636	0.366102	0.972071	1.52045		0.43581	0.608634	0.895417	0.976349		0.0303396
Serine/Arginine-related protein 53	RSRC1	A0A804HJC0;C9JVB3;Q96IZ7;H7C5Q0;A0A804HJI2;A0A804HLK3;C9J713;C9J367	33.611	0.727462	0.309116	-1.78918	-1.48807		1.30048	0.116984	-2.42134	-2.44598		1.00127	0.171051	-1.66799	-1.94528		1.04277	0.316843	-1.73966	-2.01424		0.156839	0.879728	-0.632165	-0.408789		0.0283656	0.966566	0.121183	0.0827092		0.0113512	0.985159	0.0495148	0.0337104		0.234804	0.744213	0.753349	0.58104		0.20831	0.793411	0.68168	0.524097		0.0202577
Zinc finger protein 384	ZNF384	A0A804HJE2;Q8TF68;F5H8L7;E9PHB3;F5H105;R4GMR4;F5H0D6;F5H3Z9;F5GYZ1;F5H6N8;Q5T0B9	66.183	0.907693	0.24223	-1.99207	-1.78983		0.62795	0.290152	-1.52194	-1.31817		0.494208	0.357332	-1.22501	-1.08282		0.391787	0.657958	-1.0144	-0.894089		0.203123	0.847266	0.47013	0.512771		0.376169	0.578136	0.76706	0.864429		0.501904	0.501096	0.977669	1.09666		0.117733	0.853665	0.29693	0.31622		0.214839	0.786656	0.507539	0.538268		0.0833001
	CLASP2	A0A804HJG7;E7ERI8;E7EW49;E3W994;A0A0U1RQI6;B3KR06;E7ENG2;C9J668;D6RBU8;H7C5M8	164.88	0.997393	0.215966	1.34068	1.93885		0.593305	0.307028	0.906563	1.25812		0.558402	0.324473	1.09024	1.19703		0.00601898	0.993658	0.0164747	0.0179818		0.40933	0.690271	-0.434122	-0.927098		0.129317	0.839507	-0.250443	-0.344146		0.915581	0.266214	-1.32421	-1.80295		0.0883166	0.887463	0.18368	0.243152		0.542073	0.526772	-0.890088	-1.16822		0.524848
Leucine-rich PPR motif-containing protein, mitochondrial	LRPPRC	P42704;A0A804HKI2;A0A804HLG8;A0A804HK30;A0A804HKR3;A0A804HJZ1;A0A804HIN4;A0A804HL40;A0A804HKJ0;A0A804HIG4;A0A804HI14;A0A804HHY9;A0A804HI40;A0A804HIQ7;A0A804HJH8;B8ZZ38;C9JCA9;A0A804HK02;A0A804HIV5;A0A804HJI0;A0A0C4DG06;A0A804HKX0;A0A804HKR5;A0A804HJA1;A0A804HKK7;H7C3W8;A0A804HJG8;A0A804HKX6;A0A804HI44	157.9	0.138948	0.754278	-0.302364	-0.36703		0.176474	0.65275	0.406075	0.453572		0.0383183	0.91092	-0.114214	-0.110588		0.00756802	0.990786	0.0218964	0.0225703		0.838898	0.446704	0.70844	1.67522		0.103948	0.870862	0.18815	0.28238		0.231765	0.745221	0.324261	0.574583		0.287894	0.701031	-0.52029	-0.69107		0.233508	0.769147	-0.384179	-0.578288		0.0571635
Probable ATP-dependent RNA helicase DDX60-like	DDX60L	A0A804HKC9;Q5H9U9;H0Y8H0;H0Y939	197.61	0.416981	0.469357	-1.61438	-0.941397		0.24494	0.574048	-1.16235	-0.602445		0.197992	0.636427	0.579641	0.501506		0.785342	0.40157	-2.88163	-1.58557		0.0803835	0.93029	0.452033	0.222871		0.835483	0.269053	2.19402	1.66951		0.272333	0.71244	-1.26724	-0.659334		0.503659	0.507812	1.74199	1.0998		0.349255	0.672756	-1.71928	-0.812659		1.27016
AH receptor-interacting protein	AIP	A0A804HKL7;A0A804HKH9;O00170;E9PMH2;A0A804HKK3;A0A804HJ46;A0A804HIX8;A0A804HJ38;V9GYQ3;A0A804HKP8	30.998	0.475785	0.432259	-0.608871	-1.04952		0.616181	0.295704	-0.846057	-1.29783		1.80418	0.0479917	2.01979	3.3356	+	0.118697	0.904497	0.270139	0.318561		0.164335	0.874776	-0.237187	-0.42601		2.71248	0.0230682	2.62866	5.23982	+	0.521066	0.490492	0.879009	1.13093		2.57314	0.0232082	2.86585	4.91428	+	0.641371	0.465232	1.1162	1.34129		1.15249
		A0A804HKY8;A0A8C8KWW5;A0A5F9ZH11;A0A8C8L8G4;A0A804HIN1;A0A804HL48	140.86	1.06559	0.200521	2.47614	2.05218		0.251359	0.565278	0.644912	0.615898		0.257803	0.567383	0.617638	0.629327		0.227566	0.813318	-0.500665	-0.565629		0.84461	0.44215	-1.83123	-1.68475		0.922991	0.232625	-1.85851	-1.81526		1.72733	0.0870069	-2.97681	-3.19424		0.0110623	0.982781	-0.0272741	-0.0328631		0.797272	0.36984	-1.14558	-1.60559		0.928336
Alpha-adducin	ADD1	E7EV99;E7ENY0;A0A804HL01;P35611;D6RJE2;D6RAH3;D6RF25;A0A0A0MSR2;H0Y9H2	70.055	0.15645	0.728366	0.262475	0.40789		NaN	1	0	NaN		1.01485	0.168685	1.19971	1.96785		NaN	1	0	NaN		0.218331	0.832224	-0.365352	-0.54581		0.551399	0.433015	0.937239	1.1847		0.187547	0.791554	-0.353278	-0.47838		1.06137	0.229501	1.30259	2.04516		NaN	1	0	NaN		0.925652
Transcription initiation factor TFIID subunit 12	TAF12	A0A804HLG9;Q16514	23.572	0.104401	0.809484	0.203065	0.283503		0.575108	0.316858	-1.14373	-1.22635		0.248415	0.575716	-0.586209	-0.609738		0.188309	0.847081	-0.279434	-0.480077		0.579047	0.6097	-1.3468	-1.23324		0.295656	0.646591	-0.789275	-0.706755		0.240543	0.736865	-0.482499	-0.593183		0.170573	0.803489	0.557522	0.440224		0.371999	0.658757	0.864297	0.856462		0.109532
Integrin alpha-6;Integrin alpha-6 heavy chain;Integrin alpha-6 light chain;Processed integrin alpha-6	ITGA6	A0A8C8KBL6;P23229;C9JXX7;H7BZ97	117.8	5.20096	0.00618182	5.47984	14.6719	+	5.83255	0	6.66827	18.7832	+	1.04417	0.163319	1.61011	2.01656		0.742875	0.426871	0.685966	1.51411		1.88124	0.096	1.18844	3.47985		2.55931	0.027177	-3.86973	-4.88272	+	4.4359	0.00683871	-4.79387	-10.8322	+	3.18255	0.0128867	-5.05816	-6.45178	+	5.08324	0.008	-5.98231	-14.0077	+	0.509031
	MGA	A0A8C8P5L8;A0A8C8NNX8;H3BP52;H3BU53	283.12	1.2946	0.140203	1.17572	2.43602		1.29952	0.116728	1.15115	2.44435		5.03867	0.00545455	4.03342	13.7637	+	2.29701	0.233235	2.57103	4.30836		0.0141755	0.987023	-0.0245738	-0.0419671		3.1208	0.015453	2.8577	6.28167	+	1.04615	0.221307	1.39531	2.01986		3.20469	0.01228	2.88227	6.51367	+	1.08225	0.246847	1.41988	2.07989		1.35879
Mediator of RNA polymerase II transcription subunit 19	MED19	J3KR33;A0JLT2	26.287	0.321543	0.534319	0.258125	0.758405		0.26671	0.548128	0.220318	0.647764		0.260492	0.564366	0.230578	0.634907		0.147279	0.875308	-0.255569	-0.386594		0.0790617	0.929723	-0.037807	-0.219466		0.0448524	0.944468	-0.0275469	-0.128598		0.377538	0.610488	-0.513694	-0.867039		0.0162433	0.976918	0.0102601	0.0479803		0.344493	0.67829	-0.475887	-0.803407		0.343977
UHRF1-binding protein 1-like	UHRF1BP1L	A0JNW5;A0A0C4DGH6;H0YHT7;F8VWX2;F8W665	164.2	3.42801	0.0113968	3.15114	7.16447	+	0.40461	0.430464	0.576336	0.918248		5.0323	0.00521739	1.62234	13.7292	+	1.37651	0.272754	1.21359	2.5755		1.82585	0.10679	-2.5748	-3.3759		1.84077	0.0673178	-1.5288	-3.40378		1.63456	0.0986335	-1.93754	-3.02665		0.823384	0.327227	1.04601	1.6493		0.350836	0.672051	0.637257	0.815724		0.369513
Shootin-1	KIAA1598	A0MZ66	71.639	2.06427	0.0411928	3.89129	3.83345	+	1.95626	0.0407823	3.38986	3.62283	+	1.82721	0.0463729	3.18283	3.37844	+	0.664425	0.473387	1.76054	1.38084		0.503128	0.65158	-0.501433	-1.09885		0.740175	0.315694	-0.708461	-1.50955		1.14031	0.189986	-2.13076	-2.17667		0.347716	0.647703	-0.207028	-0.809673		0.924524	0.308109	-1.62933	-1.81781		0.779095
Acetolactate synthase-like protein	ILVBL	M0R026;A1L0T0;M0R1B5;E9PJS0;M0QZX5;E9PL44	56.732	0.0841175	0.84358	0.168619	0.232449		0.0577129	0.862792	0.116764	0.163408		0.148504	0.71265	0.279427	0.389454		0.0385006	0.967614	-0.111279	-0.111094		0.121762	0.899319	-0.0518551	-0.325985		0.265433	0.676266	0.110808	0.64513		0.148257	0.827893	-0.279897	-0.388878		0.664309	0.412086	0.162663	1.38064		0.12	0.871332	-0.228042	-0.32172		0.219773
Uncharacterized protein C1orf226	C1orf226	A1L170;F8W6W0;H7C2G1	29.057	NaN	1	0	NaN		3.35727	0.00880303	3.51061	6.95291	+	0.342494	0.47373	0.702955	0.799516		NaN	1	0	NaN		3.65614	0.0101695	3.22779	7.88332	+	0.20065	0.748193	0.420135	0.507348		NaN	1	0	NaN		1.82032	0.0710222	-2.80766	-3.36561		4.64008	0.00593103	-3.59297	-11.753	+	0.45094
SH3 and PX domain-containing protein 2B	SH3PXD2B	A1X283;G3V144;A0A1B0GUF2	101.58	1.34136	0.131373	2.1293	2.51545		1.78983	0.0524317	2.50401	3.30902		1.61566	0.0667754	2.44868	2.99289		0.249787	0.792085	-0.469419	-0.612611		0.351865	0.727119	0.374715	0.817718		0.232738	0.712618	0.319378	0.576651		2.81336	0.020871	-2.59872	-5.48454	+	0.0479765	0.928822	-0.055337	-0.137131		4.35198	0.00655	-2.97343	-10.4734	+	3.34916
Stathmin	STMN1	A2A2D0;P16949;E5RGX5;Q93045	9.7931	1.60842	0.0872759	2.68644	2.98		1.36734	0.107077	1.41213	2.55981		NaN	1	0	NaN		NaN	1	0	NaN		0.581594	0.608138	-1.27431	-1.2377		0.617883	0.385838	-1.17987	-1.30078		1.06535	0.215799	-1.88741	-2.05177		0.0595994	0.917982	0.0944457	0.168446		0.478701	0.573185	-0.613094	-1.05481		NaN
Neuroblastoma-amplified sequence	NBAS	A2RRP1;H0Y5G7;H7BZU5;C9JCM7;H7C007	268.57	2.32895	0.026	1.43219	4.37595	+	2.77008	0.0127485	1.68198	5.37858	+	2.99825	0.0117431	1.9734	5.95423	+	0.00987663	0.989557	0.0172224	0.0293794		1.03822	0.352814	0.249793	2.00667		1.76369	0.0720286	0.541214	3.26082		1.48792	0.118763	-1.41497	-2.76784		1.12955	0.208413	0.29142	2.15872		1.79369	0.0749836	-1.66476	-3.31616		2.05072
Exosome complex component RRP4	EXOSC2	A3KFL2;Q13868;A3KFL1;A3KFL5	31.994	0.365319	0.499984	0.71152	0.843662		0.194082	0.628292	0.450025	0.49288		0.548636	0.329207	1.11979	1.17982		0.76292	0.415422	1.50057	1.54789		0.0978575	0.91556	-0.261496	-0.267208		0.154457	0.80886	0.408266	0.403285		0.32489	0.66361	0.789052	0.765012		0.25587	0.728755	0.669762	0.625305		0.429443	0.612703	1.05055	0.964567		0.127638
CCR4-NOT transcription complex subunit 1	CNOT1	A5YKK6;H3BMZ2;H3BT18;H3BU44;H3BNB1;H3BR89;H3BMH0;H3BPF1;H3BTH2;H3BVC9	266.94	1.55285	0.0944754	1.80172	2.8816		1.91516	0.0427867	1.97875	3.54417	+	2.36187	0.0203952	2.49606	4.44628	+	1.27891	0.29043	1.69689	2.40946		0.20415	0.846726	0.17703	0.515019		1.02892	0.199578	0.694339	1.99122		0.0679847	0.915083	-0.104837	-0.190637		1.3401	0.150693	0.517309	2.51332		0.242175	0.763758	-0.281867	-0.596625		0.841
	HCFC1	A6NEM2	213.47	1.95283	0.0513165	2.54773	3.61624		1.75243	0.0565413	2.16423	3.24015		3.03153	0.0118863	4.14376	6.04185	+	1.03213	0.318174	2.36224	1.99655		0.690329	0.52642	-0.3835	-1.42506		2.66768	0.022836	1.59603	5.13362	+	0.0651285	0.919271	-0.185493	-0.183115		4.02759	0.00819512	1.97953	9.18511	+	0.0717257	0.924167	0.198007	0.200434		0.902611
ADP-sugar pyrophosphatase	NUDT5	A6NFX8;Q9UKK9;A6NCQ0;A6NJU6;H0YEY4;C9JYY9	25.895	0.829935	0.270368	1.91187	1.66024		0.371406	0.453517	1.02954	0.855328		0.422783	0.408106	1.21791	0.952203		0.0301499	0.974917	-0.0884185	-0.0877481		0.44561	0.683319	-0.882329	-0.994413		0.293805	0.646929	-0.693962	-0.703023		1.81892	0.0808063	-2.00029	-3.363		0.0638879	0.914741	0.188368	0.179836		0.805576	0.367203	-1.11796	-1.6195		0.796065
rRNA/tRNA 2-O-methyltransferase fibrillarin-like protein 1	FBLL1	A6NHQ2	34.803	0.0183489	0.963872	-0.0308795	-0.0540761		0.342091	0.479699	-1.01668	-0.79873		0.181282	0.657856	-0.303882	-0.464384		0.853933	0.367879	-1.98985	-1.70031		0.369113	0.716392	-0.9858	-0.850939		0.294616	0.646506	-0.273003	-0.704658		0.959002	0.251546	-1.95897	-1.87509		0.240518	0.741892	0.712797	0.593131		0.258164	0.754281	-0.973172	-0.630076		0.760132
Structural maintenance of chromosomes flexible hinge domain-containing protein 1	SMCHD1	A6NHR9;J3KTL8;A0A2R8YCU7;A0A2R8YE92	226.37	0.267783	0.592813	0.619308	0.649976		0.731819	0.240973	1.07918	1.49544		1.28724	0.117161	1.7778	2.42355		0.438544	0.620784	1.00631	0.981398		0.307577	0.751859	0.459877	0.730661		0.914822	0.236281	1.15849	1.80168		0.153903	0.822831	0.387002	0.402		2.29372	0.0347052	0.698615	4.30142	+	0.0342284	0.964828	-0.072875	-0.0991984		0.467086
Ubiquitin carboxyl-terminal hydrolase;Ubiquitin carboxyl-terminal hydrolase 14	USP14	A6NJA2;P54578;J3QQT6;J3KS55	51.086	0.580476	0.378493	-1.68491	-1.23574		0.421213	0.415338	-1.18442	-0.949282		0.137132	0.73255	-0.409143	-0.362738		0.270253	0.781866	-0.916864	-0.65506		0.194378	0.852191	0.500487	0.493535		0.72223	0.325555	1.27576	1.47921		0.263974	0.719417	0.768041	0.642116		0.541237	0.48188	0.775275	1.16675		0.0917603	0.90465	0.267554	0.251876		0.221536
RanBP2-like and GRIP domain-containing protein 3	RGPD3	J3KNE0;A6NKT7	197.62	1.63562	0.0856036	4.27011	3.02856		NaN	1	0	NaN		NaN	1	0	NaN		NaN	1	0	NaN		1.42863	0.197565	-3.64435	-2.66506		1.39092	0.120035	-3.65455	-2.60018		1.64705	0.0953438	-4.21506	-3.04903		NaN	1	0	NaN		NaN	1	0	NaN		NaN
DNA polymerase alpha catalytic subunit;DNA polymerase	POLA1	P09884;A6NMQ1;A0A7I2V2V3	165.91	0.375994	0.495329	0.857587	0.864096		0.765666	0.228796	1.30511	1.55251		0.753277	0.241521	1.49008	1.53165		0.898582	0.358113	1.48749	1.77467		0.250462	0.799928	0.447519	0.614023		0.302417	0.641379	0.632493	0.72034		0.37786	0.610921	0.629905	0.867653		0.0963915	0.874161	0.184973	0.263534		0.13838	0.85923	0.182385	0.365691		0.00123258
Nuclear envelope pore membrane protein POM 121C	POM121C	A8CG34;C9JER0;C9J370;A0A0J9YWR1;Q6PJE2;A6NF01;C9JFL1	125.09	NaN	1	0	NaN		0.112708	0.74687	0.301874	0.303962		1.90168	0.0396275	2.45852	3.51855	+	2.65557	0.2223	2.68217	5.10516		0.14677	0.887641	0.362882	0.385405		2.16855	0.0480548	2.51952	4.04251	+	3.21195	0.0177143	2.74318	6.53406	+	1.05366	0.232533	2.15664	2.03234		1.32637	0.16505	2.3803	2.48995		0.130451
	ITSN1	A8CTZ0;C9JQZ7;D6PAW0;C9J1A4;C9JXS9;H7C429;H7C3F1	100.7	1.42792	0.116939	3.55575	2.66385		5.76498	0	6.30171	18.2952	+	NaN	1	0	NaN		NaN	1	0	NaN		1.06192	0.341306	2.74596	2.04607		1.35149	0.125733	-3.40507	-2.53274		1.44692	0.123251	-3.72394	-2.69666		5.45173	0.00329412	-6.15103	-16.1884	+	4.91359	0.00657778	-6.4699	-13.1004	+	NaN
Pleckstrin homology domain-containing family A member 2	PLEKHA2	A8K727;A0A087WZ32;Q9HB19;A0A087X038;E5RHB5;E5RGP3	47.244	1.69971	0.0793427	1.86019	3.14401		2.10731	0.0331826	2.35161	3.91902	+	0.741387	0.244875	1.42304	1.5116		0.288324	0.761039	0.593677	0.691942		0.929505	0.402	0.491417	1.82609		0.227273	0.717913	-0.437148	-0.565004		0.968673	0.246836	-1.26651	-1.89116		0.55455	0.475514	-0.928565	-1.19025		1.38857	0.146696	-1.75793	-2.59617		0.361221
	HSPA8	A8K7Q2;E9PS65;E9PM13	45.338	0.881673	0.253564	2.10354	1.74653		0.935458	0.183836	2.805	1.83598		0.925387	0.186378	1.49635	1.81925		0.295071	0.753575	0.909313	0.705576		0.144176	0.887939	0.701458	0.379332		0.178192	0.773301	-0.607189	-0.457441		0.302566	0.683724	-1.19423	-0.720637		0.345101	0.649117	-1.30865	-0.804589		0.445932	0.602675	-1.89568	-0.995005		0.160847
Cysteine-rich tail protein 1	CYSRT1	A8MQ03;B8A4K4	15.313	0.348097	0.512205	0.397532	0.810412		1.28167	0.11931	1.01022	2.41413		0.208414	0.622237	0.217904	0.524323		0.556573	0.543895	-1.17825	-1.19382		0.630464	0.571889	0.612686	1.32251		0.148703	0.817713	-0.179629	-0.389917		0.773192	0.324138	-1.57578	-1.56517		1.0754	0.227589	-0.792315	-2.0685		1.1827	0.211382	-2.18847	-2.24757		0.696569
60S ribosomal protein L23a	RPL23A	H7BY10;K7ERT8;A8MUS3;P62750;K7EJV9;K7EMA7	17.692	0.870143	0.256108	0.397379	1.72733		0.297297	0.521675	0.219804	0.710058		0.206167	0.626088	0.0456257	0.519424		1.41202	0.272757	-0.736176	-2.63645		0.184633	0.861629	-0.177575	-0.471883		0.746816	0.311966	-0.351753	-1.52076		1.74267	0.0855245	-1.13356	-3.22228		0.225395	0.751467	-0.174178	-0.560986		1.23878	0.193536	-0.95598	-2.34175		1.50038
Serine/arginine repetitive matrix protein 1	SRRM1	A9Z1X7;Q8IYB3;E9PCT1;M0R088;M0QXG5;M0R1E7	103.39	0.570784	0.383056	-0.689968	-1.21878		1.19922	0.131327	-1.29617	-2.27527		1.77042	0.051213	-1.19251	-3.2732		1.48755	0.28005	-0.822584	-2.7672		0.346824	0.732159	-0.606198	-0.80794		0.355576	0.59746	-0.502546	-0.824896		0.0839372	0.89891	-0.132616	-0.231988		0.0598891	0.918192	0.103652	0.169218		0.354784	0.668164	0.473582	0.823365		0.44436
Eukaryotic translation initiation factor 3 subunit L	EIF3L	B0QY89;Q9Y262;B0QY90;C9JHP4;C9K0Q7;H0Y7E6;H7C3A0	70.901	0.0504684	0.90157	-0.182455	-0.143901		0.235605	0.580759	0.714256	0.582739		0.0220241	0.948391	0.0945444	0.0646512		0.140409	0.883762	0.503005	0.370478		0.838348	0.445956	0.896711	1.6743		0.106344	0.867123	0.276999	0.28831		0.376479	0.611897	0.68546	0.865021		0.285045	0.702743	-0.619712	-0.685289		0.107926	0.882803	-0.211251	-0.292216		0.144219
F-actin-capping protein subunit beta	CAPZB	B1AK87;P47756;B1AK85;A0A6I8PIN8	27.44	0.659329	0.338906	-2.46192	-1.37212		0.410505	0.425389	0.478368	0.929298		0.666234	0.272747	0.729345	1.38394		0.183923	0.849115	-0.900788	-0.470295		0.837745	0.446091	2.94029	1.67329		0.921257	0.233479	3.19126	1.81238		0.249846	0.730976	1.56113	0.612733		0.270988	0.712268	0.250977	0.65657		0.308911	0.708088	-1.37916	-0.733323		0.37658
	CAPZB	B1AK88	33.781	0.686329	0.326878	-0.958977	-1.41824		0.815002	0.21066	0.670533	1.63528		0.597787	0.303371	0.534014	1.26592		0.300627	0.748684	0.529703	0.716749		1.2453	0.263603	1.62951	2.35273		1.11467	0.177942	1.49299	2.1339		0.798354	0.31364	1.48868	1.6074		0.113103	0.857046	-0.136518	-0.30493		0.066508	0.928351	-0.14083	-0.186753		0.00188861
Ribose-phosphate pyrophosphokinase 1	PRPS1	P60891;B1ALA9;A0A2R8Y7H4;P21108;A0A0B4J207;B1ALA7;A0A6Q8PHK9;A0A6Q8PG82;A0A0A0MRQ9;A0A6Q8PGP2;A0A6Q8PEU0;A0A6Q8PG31;Q15244;A0A6Q8PHI4;A0A6Q8PFD7;A0A6Q8PGF9;A0A6Q8PFD1	34.834	1.30977	0.137824	-1.27993	-2.46174		1.01589	0.166982	-1.12034	-1.96958		1.72175	0.0556759	-2.17223	-3.18406		0.0942254	0.916738	-0.128475	-0.258092		0.127198	0.893553	0.159586	0.33907		0.722829	0.325859	-0.892301	-1.48023		1.62862	0.099107	1.15145	3.01604		0.811653	0.33164	-1.05189	-1.62967		1.16833	0.214464	0.991865	2.22352		1.89223
Paralemmin-2	PALM2-AKAP2;PALM2	B1ALY0;C9JA33;Q8IXS6;C9JZH4	47.626	0.682166	0.32781	1.38885	1.41115		4.56648	0.00391753	3.37395	11.4131	+	3.7919	0.00442718	2.88161	8.33925	+	0.698997	0.451785	1.09082	1.4398		1.09094	0.331372	1.9851	2.09437		0.762747	0.304472	1.49276	1.5476		0.0923038	0.891212	-0.298034	-0.253248		1.16692	0.198251	-0.492333	-2.22116		1.73975	0.0823368	-2.28313	-3.21692		1.30089
Exosome complex component CSL4	EXOSC1	B1AMU7;Q9Y3B2;R4GNH9;R4GMQ7;B1AMU3;B1AMU4	17.789	NaN	1	0	NaN		0.704999	0.252203	0.420358	1.45		3.23076	0.00848352	1.33754	6.58711	+	NaN	1	0	NaN		0.338371	0.735459	0.275338	0.79147		2.27599	0.0434328	1.19252	4.2642	+	NaN	1	0	NaN		1.72062	0.0841945	0.917182	3.18201		0.423201	0.61825	-0.389122	-0.95298		2.00181
Polyadenylate-binding protein;Polyadenylate-binding protein 4	PABPC4	B1ANR0;Q13310;A0A7I2V4L7;A0A7I2V5W9;A0A7I2V598;H0Y5F5;H0YEU6;H0YEQ8;B1ANR1;H0YCC8;A0A7I2V4V6;H0Y6X6;H0YER0;P0CB38	67.97	0.862286	0.257555	-0.576347	-1.71423		0.45711	0.391198	-0.301182	-1.0155		2.65344	0.0138714	1.40563	5.10016	+	0.298225	0.749054	-0.190314	-0.711924		0.505795	0.650303	0.275166	1.10363		3.93646	0.00968421	1.98197	8.84955	+	0.917719	0.264566	0.386033	1.8065		4.42315	0.00653333	1.70681	10.777	+	0.328793	0.68927	0.110868	0.772697		5.61077
Dual specificity protein kinase CLK2	CLK2	B1AVT0;P49760	59.874	0.842478	0.264121	-0.893527	-1.68119		1.81576	0.0506715	-1.33786	-3.35711		1.15192	0.142483	-1.43552	-2.19608		1.03766	0.316468	-1.04887	-2.00574		0.442481	0.681773	-0.444335	-0.988653		0.337713	0.607837	-0.54199	-0.790185		0.101406	0.879327	-0.155343	-0.276065		0.0586178	0.919267	-0.0976553	-0.165827		0.271614	0.738992	0.288991	0.657857		0.229231
Bifunctional arginine demethylase and lysyl-hydroxylase JMJD6	JMJD6	B2WTI3;B2WTI4;K7EJU9;Q6NYC1	39.241	0.000774938	0.999633	0.00215292	0.002329		0.0632926	0.847803	-0.191051	-0.17826		0.146912	0.714302	-0.406748	-0.385737		0.533996	0.560246	-1.06502	-1.15392		0.0856181	0.923632	-0.193203	-0.236282		0.203872	0.743516	-0.408901	-0.51441		0.883858	0.280132	-1.06717	-1.75017		0.0808808	0.895443	-0.215697	-0.22415		0.487633	0.564147	-0.873966	-1.07096		0.358153
Eukaryotic translation initiation factor 3 subunit H	EIF3H	B3KS98;O15372;A0A087WZK9;E5RJT0;E5RGU4;E5RFH0;E5RFW7	41.581	0.574382	0.381099	1.42601	1.22508		0.849303	0.202575	2.0247	1.69258		0.901624	0.194846	2.07795	1.77974		0.204619	0.832014	-0.698888	-0.516044		0.901013	0.420096	0.598694	1.77872		1.65018	0.0823707	0.651945	3.05466		1.59525	0.102671	-2.1249	-2.95658		0.0537332	0.921593	0.0532513	0.152724		1.912	0.0634721	-2.72359	-3.53816		2.06408
Mortality factor 4-like protein 1	MORF4L1	H0YMJ0;H0YLJ3;B3KTM8;Q9UBU8;H0YM21;H0YNE0;H0YMT8;H0YLV1;H0YNX3	28.207	0.0321073	0.936136	-0.0220537	-0.0932552		0.0116135	0.966749	-0.00757074	-0.0344794		1.12509	0.146643	-0.462149	-2.15128		0.305005	0.744402	-0.222674	-0.725521		0.0289673	0.9715	0.014483	0.0844105		1.4256	0.113255	-0.440095	-2.65984		0.307496	0.680337	-0.200621	-0.730499		1.75334	0.0793032	-0.454578	-3.24182		0.356483	0.668275	-0.215104	-0.826648		0.413367
Protein transport protein Sec61 subunit alpha isoform 1	SEC61A1	B4DR61;P61619	52.949	0.651988	0.342142	1.18082	1.35953		0.239899	0.577929	0.568522	0.591823		0.243595	0.5812	0.661001	0.599615		0.234127	0.807814	0.709435	0.579602		0.632194	0.572476	-0.612295	-1.32549		0.307695	0.63481	-0.519816	-0.730898		0.211374	0.765165	-0.471382	-0.53076		0.0390528	0.945216	0.0924783	0.112624		0.0505156	0.945423	0.140913	0.144029		0.0146426
Serine/threonine-protein kinase 24;Serine/threonine-protein kinase 24 36 kDa subunit;Serine/threonine-protein kinase 24 12 kDa subunit	STK24	B4DR80;Q9Y6E0;H0Y630;Q5JV98;C9JJV0;Q5JV99	45.835	0.387057	0.490011	-0.395043	-0.885136		0.161036	0.672784	-0.190825	-0.418451		0.470198	0.374101	-0.494785	-1.03938		0.505394	0.578413	-1.08224	-1.10292		0.538122	0.638324	0.204217	1.16123		0.173981	0.780611	-0.0997424	-0.447944		0.330071	0.659106	-0.6872	-0.775209		0.593413	0.460165	-0.30396	-1.25831		0.448659	0.598859	-0.891417	-1.00002		0.268486
T-complex protein 1 subunit gamma	CCT3	B4DUR8;P49368;Q5SZX6;E9PRC8;E9PQ35;Q5SZW8;E9PM09;Q5SZX9	55.674	0.999701	0.215762	-0.739845	-1.94268		0.654719	0.275299	-0.632016	-1.36422		0.0602909	0.874146	0.0737472	0.170288		0.0148874	0.986274	0.0168004	0.0440403		0.134544	0.891129	0.10783	0.356604		1.73438	0.0743814	0.813592	3.20711		2.63779	0.0264361	0.756646	5.06356	+	0.991082	0.254663	0.705763	1.92837		1.11832	0.233096	0.648816	2.13999		0.0806794
Calponin;Calponin-2	CNN2	B4DUT8;Q99439;B4DDF4;H3BVI6;A0A087X271;K7ES69;A0A087X1X5;H3BQH0;A0A087WV51;U3KPS3	35.943	0.360896	0.503164	1.0409	0.835158		0.406186	0.428791	1.13264	0.921205		0.35752	0.46106	1.02898	0.828648		0.0803938	0.931055	-0.3613	-0.222897		0.14005	0.88611	0.0917397	0.369632		0.0132711	0.986191	-0.011919	-0.0393287		0.612998	0.416689	-1.4022	-1.29232		0.18057	0.79308	-0.103659	-0.462785		0.676751	0.447204	-1.49394	-1.40191		0.610274
ADP-ribosylation factor-like protein 1	ARL1	B4DZG7;P40616;F8VYN9;F8W1Z8	15.443	0.0115346	0.978151	0.00434113	0.0342481		0.201503	0.618527	-0.102533	-0.509221		0.520764	0.341062	-0.168939	-1.13039		0.0725414	0.938331	-0.0949554	-0.202562		0.217994	0.832113	-0.106874	-0.545083		0.570397	0.419388	-0.17328	-1.2181		0.0764981	0.905689	-0.0992966	-0.212841		0.116838	0.853757	-0.0664053	-0.314043		0.00514981	0.99639	0.0075779	0.0154003		0.0550795
Peroxisomal targeting signal 1 receptor	PEX5	B4E0T2;P50542;F5H3X7;F5GYB4;F5H432;F5GXX3;F5H205;F5GZ41;F5H0L9;F5H637;H0YGT8	73.182	0.014634	0.972702	0.0555401	0.0433027		2.04081	0.0369263	4.50385	3.78721	+	0.276939	0.544013	-0.784385	-0.668768		0.0439699	0.964046	-0.185147	-0.126179		2.97133	0.0209091	4.44831	5.88408	+	0.532112	0.448148	-0.839925	-1.15057		0.0755032	0.906778	-0.240687	-0.210263		4.14175	0.00705263	-5.28824	-9.62131	+	2.3928	0.0279245	-4.689	-4.513	+	0.23778
Derlin-1	DERL1	Q9BUN8;B4E1G1;E5RGY0	28.8	1.28263	0.142809	1.67922	2.41575		0.250318	0.566592	0.604853	0.613722		1.08344	0.155339	1.32223	2.08188		0.229778	0.812998	-0.528409	-0.57035		0.611338	0.582905	-1.07437	-1.28945		0.451129	0.514363	-0.356992	-1.00455		1.56081	0.106857	-2.20763	-2.89562		0.40299	0.596012	0.717379	0.915206		0.501474	0.552622	-1.13326	-1.09588		1.39864
Calcium-transporting ATPase;Calcium-transporting ATPase type 2C member 1	ATP2C1	B4E2Q0;P98194;H0Y9V7;H0Y8X9;H0Y9S7;D6REJ1;D6RHV9	104.71	4.40192	0.00854054	2.88851	10.6856	+	NaN	1	0	NaN		NaN	1	0	NaN		NaN	1	0	NaN		3.25612	0.0116923	-3.01748	-6.65917	+	4.17566	0.0092973	-2.89582	-9.75438	+	5.69149	0	-3.96572	-17.7783	+	NaN	1	0	NaN		NaN	1	0	NaN		NaN
Pescadillo homolog	PES1	B5MCF9;O00541;B3KXD6;H7C267;H7BYY8	66.077	0.993563	0.216787	-1.5533	-1.93249		0.990433	0.172526	-1.58896	-1.92729		0.987836	0.174339	-1.90716	-1.92298		0.993677	0.326293	-1.10897	-1.93268		0.0138728	0.987457	-0.0356536	-0.0410846		0.129333	0.839825	-0.353856	-0.344185		0.292438	0.693432	0.444333	0.700263		0.113007	0.856869	-0.318202	-0.304693		0.305591	0.710376	0.479987	0.726694		0.40969
Zinc transporter 6	SLC30A6	B5MCR8;Q6NXT4	42.509	0.972773	0.220954	1.61293	1.89796		0.388791	0.442146	0.472568	0.88842		NaN	1	0	NaN		NaN	1	0	NaN		0.624751	0.576025	-1.14037	-1.31265		0.745336	0.313063	-1.24001	-1.51826		0.940742	0.25557	-1.52503	-1.84476		0.0749341	0.903669	-0.0996485	-0.208786		0.331751	0.687519	-0.384669	-0.778509		NaN
Septin-10	2010-09-01	E7EW69;E7EX04;B5ME97;Q9P0V9;C9JEW2	52.145	1.08082	0.196513	1.85801	2.07752		1.38471	0.102593	2.3624	2.58955		0.228613	0.596991	0.664525	0.567864		0.13392	0.888456	-0.386429	-0.355121		1.15782	0.305156	0.504397	2.20593		0.766868	0.303977	-1.19348	-1.55453		1.90805	0.0716766	-2.24443	-3.53065		1.12618	0.209438	-1.69788	-2.1531		2.2261	0.0366389	-2.74883	-4.16042	+	0.484365
Alkyldihydroxyacetonephosphate synthase, peroxisomal	AGPS	B7Z3Q4;O00116;A0A7P0TAU9;A0A7P0T984;A0A1B0GWA2;A0A7P0TAL3;A0A2R8YEL0;A0A7P0T9C9;A0A7P0T8Q7;A0A7P0TA54;B8ZZ81	63.846	0.231918	0.632595	0.618953	0.574908		0.406765	0.428389	0.90297	0.922292		0.852639	0.20988	1.51896	1.69815		0.026289	0.977474	-0.0873342	-0.0768217		0.141684	0.887809	0.284017	0.373479		0.669177	0.354832	0.900006	1.38897		0.312014	0.677547	-0.706287	-0.739505		0.62633	0.436904	0.615989	1.31538		0.545302	0.524415	-0.990304	-1.17393		1.13014
Two pore calcium channel protein 1	TPCN1	Q9ULQ1;B7Z3R2;H0YIK4	94.146	NaN	1	0	NaN		1.10618	0.146454	2.28789	2.11976		NaN	1	0	NaN		NaN	1	0	NaN		0.83215	0.448727	1.26966	1.66395		NaN	1	0	NaN		NaN	1	0	NaN		1.17238	0.198063	-1.81306	-2.23029		0.517162	0.543597	-1.0999	-1.12397		NaN
Transporter;Sodium- and chloride-dependent glycine transporter 1	SLC6A9	B7Z589;P48067	58.36	0.919914	0.238978	1.5662	1.81015		3.43737	0.008288	4.0171	7.19287	+	NaN	1	0	NaN		NaN	1	0	NaN		1.9071	0.0907179	2.45091	3.52884		0.505286	0.468303	-0.803297	-1.10272		0.425427	0.564177	-0.729091	-0.957116		4.38592	0.006125	-3.2542	-10.6172	+	3.80748	0.00650407	-3.18	-8.39299	+	NaN
Mothers against decapentaplegic homolog 2;Mothers against decapentaplegic homolog;Mothers against decapentaplegic homolog 3	SMAD2;SMAD3	Q15796;B7Z5N5;K7EJX0;P84022;O15198;H3BVD1;K7ESI8;K7EL92;K7ERC7;H3BQ00;H0YNV1;H0YMP2;H0YAK7;H3BP09;H0YL71;Q99717;Q15797;H0YKE2	52.306	0.44631	0.449523	-1.10474	-0.995699		0.290317	0.528155	0.709016	0.695976		0.0126947	0.971482	-0.0438652	-0.0376445		0.163815	0.862948	-0.503666	-0.42482		1.28902	0.244131	1.81375	2.42657		0.521526	0.455002	1.06087	1.13175		0.255461	0.725681	0.60107	0.624455		0.399872	0.597282	-0.752882	-0.909341		0.685081	0.441091	-1.21268	-1.41612		0.174013
Probable ATP-dependent RNA helicase DDX27	DDX27	B7Z6D5;Q96GQ7;A0A087X059;A0A087WYH5	86.604	0.849699	0.26059	0.574765	1.69324		0.348099	0.474187	-0.222551	-0.810416		0.761167	0.238238	-0.626478	-1.54494		0.818856	0.380888	-0.905577	-1.64172		1.75854	0.120667	-0.797316	-3.25137		1.68112	0.0796704	-1.20124	-3.11037		1.47982	0.119733	-1.48034	-2.75374		0.572355	0.469105	-0.403927	-1.22153		0.657107	0.455479	-0.683026	-1.36831		0.188241
Cytoplasmic polyadenylation element-binding protein 4	CPEB4	B7ZLQ8;Q17RY0;E5RJM0;A0A590UJI5;E5RFP2;H0YBG1;A0A590UJN2	77.296	NaN	1	0	NaN		0.331108	0.487404	0.240661	0.777246		2.22717	0.0242241	3.20178	4.16265	+	0.28899	0.760263	0.172566	0.693291		0.0585904	0.944562	-0.0578184	-0.165754		1.99354	0.0592749	2.9033	3.69488		0.163909	0.816313	-0.125913	-0.425034		2.00539	0.0560201	2.96112	3.71792		0.0755892	0.92004	-0.0680947	-0.210486		2.10247
Small ubiquitin-related modifier 1;Small ubiquitin-related modifier	SUMO1	B8ZZN6;P63165;B8ZZ67;G2XKQ0;B8ZZJ0;B9A032	16.645	1.82575	0.063468	0.730417	3.37573		0.284832	0.533133	0.215578	0.684857		0.0039264	0.991287	0.0036335	0.011758		0.389456	0.660534	-1.15448	-0.889679		0.685062	0.532766	-0.514839	-1.41609		1.05031	0.193412	-0.726784	-2.02676		0.698228	0.36837	-1.8849	-1.43849		0.19657	0.778404	-0.211945	-0.498373		0.465062	0.583582	-1.37006	-1.03002		0.379915
NGFI-A-binding protein 1	NAB1	B8ZZS2;Q13506;H0Y4C5;C9JL92;C9JID4;C9JJ42;C9J3V0;C9JFF6;Q15742	54.273	0.461101	0.441213	0.430227	1.0228		2.64879	0.0142764	1.98545	5.08927	+	3.79705	0.00447059	4.20013	8.35697	+	3.10951	0.196	3.2277	6.25092		1.51043	0.176448	1.55522	2.80714		2.98007	0.0178686	3.7699	5.90677	+	2.29759	0.0406784	2.79747	4.30958	+	1.93416	0.0610291	2.21468	3.58044		1.01765	0.270952	1.24225	1.9725		0.663541
SWI/SNF-related matrix-associated actin-dependent regulator of chromatin subfamily D member 2	SMARCD2	J3KMX2;B9EGA3;Q92925;J3QWB6;J3QQL7	52.238	0.286557	0.572356	-0.418685	-0.688359		1.08414	0.150626	-0.977931	-2.08305		0.690179	0.262682	-0.762383	-1.4248		1.01797	0.320974	-1.3707	-1.97302		0.374586	0.712625	-0.559246	-0.861407		0.193822	0.756682	-0.343697	-0.492304		0.532543	0.481157	-0.952015	-1.15134		0.140562	0.830522	0.215549	0.370837		0.214436	0.787222	-0.392769	-0.537396		0.335206
Nuclear receptor corepressor 2	NCOR2	C9J0Q5;Q9Y618;C9JE98;C9J7T7;A0A384DVL6;C9JQE8;C9J330;H7C1J7;H7BZU2;H0YGK8;H7C2R5;H7C184;H7C1Y3;H7C0P3;C9JNV9	272.82	0.346601	0.513706	0.540689	0.807507		2.23788	0.0255545	2.29537	4.18479	+	4.76807	0.00387097	6.82945	12.3665	+	1.8997	0.250984	4.4125	3.51478		2.08126	0.0654906	1.75468	3.86713		5.03112	0.0133333	6.28876	13.7228	+	1.72031	0.0878213	3.87181	3.18144		5.74195	0	4.53408	18.1317	+	0.933847	0.302765	2.11713	1.8333		1.08814
Cadherin-2	CDH2	C9J126;P19022;C9JMH2;A0A6Q8PF58;A0A6Q8PHJ8;A0A6Q8PG20;C9J8J8	90.672	0.0991328	0.818165	-0.355804	-0.270396		0.381993	0.446999	0.846475	0.875522		0.355372	0.462939	-0.913232	-0.824501		0.829957	0.376344	-1.65097	-1.66028		0.511668	0.648654	1.20228	1.11415		0.180167	0.771802	-0.557427	-0.46188		0.544942	0.47308	-1.29517	-1.1733		1.13416	0.207688	-1.75971	-2.16642		2.07037	0.045433	-2.49744	-3.84553	+	0.38076
DNA-directed RNA polymerase;DNA-directed RNA polymerase II subunit RPB2	POLR2B	C9J2Y9;P30876;C9J4M6;C9JMN3;C9JZW8	133.06	0.636298	0.35192	-0.639616	-1.33256		0.589725	0.309327	-0.581218	-1.25189		0.434255	0.398608	0.376017	0.973475		0.427624	0.629655	-0.486011	-0.961194		0.051689	0.948392	0.0583982	0.147206		1.82067	0.0687059	1.01563	3.36626		0.129944	0.847481	0.153605	0.345645		1.87494	0.0662791	0.957234	3.46796		0.0803442	0.915873	0.0952072	0.22277		1.34855
60S ribosomal protein L37a	RPL37A	C9J4Z3;P61513;M0R0A1;Q6P4E4;E9PEL3;M0R2L6	7.624	0.120496	0.78167	0.121325	0.322921		0.998685	0.170221	-0.956955	-1.941		0.799111	0.224477	-1.16509	-1.60867		1.09107	0.304167	-1.47999	-2.09459		1.23221	0.267274	-1.07828	-2.33068		0.930337	0.229542	-1.28641	-1.82747		1.23489	0.164404	-1.60131	-2.3352		0.0986839	0.87231	-0.208132	-0.269274		0.288097	0.722859	-0.523033	-0.69148		0.127934
	ZC3HAV1	C9J6P4;H7C5K1	114.08	2.51295	0.0219459	2.66839	4.77793	+	2.93078	0.0120623	2.93943	5.77956	+	2.0352	0.0306214	2.18314	3.77619	+	0.452049	0.611166	0.670951	1.00624		0.381551	0.709077	0.271041	0.87468		0.543875	0.437705	-0.485247	-1.17141		2.02775	0.0630986	-1.99744	-3.76159		1.15326	0.202015	-0.756288	-2.19831		2.49744	0.0245938	-2.26848	-4.74319	+	1.47264
Transportin-3	TNPO3	Q9Y5L0;C9J7E5;E9PFH4	104.2	0.552351	0.392119	-0.929247	-1.18638		0.0952465	0.780814	-0.191286	-0.26066		0.0787498	0.833999	-0.149915	-0.218662		0.449533	0.6118	-1.12457	-1.00162		0.620132	0.578584	0.737961	1.30467		0.766643	0.303354	0.779332	1.55415		0.0682563	0.914886	-0.195325	-0.19135		0.0339702	0.950966	0.0413704	0.0984763		0.421101	0.620367	-0.933286	-0.949073		0.464074
Fos-related antigen 2	FOSL2	C9JCN8;P15408	22.254	NaN	1	0	NaN		NaN	1	0	NaN		0.680244	0.267017	1.11924	1.40787		NaN	1	0	NaN		NaN	1	0	NaN		1.256	0.143242	1.66653	2.37077		NaN	1	0	NaN		1.60001	0.102537	1.97139	2.96505		NaN	1	0	NaN		1.17337
Sodium-coupled neutral amino acid transporter 5	SLC38A5	C9JJU1;C9JMY2;C9JHH7;C9JWG4;C9JNK4;Q8WUX1	17.41	0.226552	0.636572	0.458103	0.563462		5.41112	0	3.993	15.933	+	NaN	1	0	NaN		NaN	1	0	NaN		2.32803	0.0483314	3.5349	4.374	+	0.155675	0.807918	-0.322497	-0.4061		0.299319	0.686904	-0.565867	-0.714122		6.16928	0	-3.8574	-21.4105	+	6.44138	0	-4.10077	-23.7927	+	NaN
28S ribosomal protein S34, mitochondrial	MRPS34	C9JJ19;P82930	26.332	0.219922	0.643719	0.659904	0.549238		0.345797	0.476209	0.989182	0.805944		0.165435	0.683349	-0.513569	-0.428523		0.146701	0.875391	-0.390093	-0.385244		0.0955232	0.917378	0.329278	0.261355		0.423041	0.536316	-1.17347	-0.952682		0.447725	0.544979	-1.05	-0.9983		0.557532	0.474422	-1.50275	-1.1955		0.60338	0.48771	-1.37928	-1.27564		0.040919
Caveolin	CAV1	C9JKI3;E9PCT5;P56539	15.928	0.875703	0.254015	2.45741	1.73659		1.52249	0.0826831	2.93583	2.82824		0.0954303	0.8025	-0.225125	-0.261122		0.259981	0.785327	0.651763	0.633848		0.141547	0.887693	0.478418	0.373157		1.24023	0.147474	-2.68254	-2.34419		0.685664	0.374034	-1.80565	-1.41711		2.65215	0.0207298	-3.16096	-5.09713	+	1.46771	0.129086	-2.28407	-2.7327		0.70658
40S ribosomal protein S27;40S ribosomal protein S27-like	RPS27L	H0YMV8;C9JLI6;Q71UM5	11.345	0.256045	0.604598	-0.689397	-0.625671		0.175332	0.654244	-0.187642	-0.450997		0.0448135	0.89894	0.0549221	0.128492		0.8779	0.364407	-1.86616	-1.74025		0.178551	0.865119	0.501756	0.458249		0.281008	0.657491	0.744319	0.677076		0.341606	0.647082	-1.17676	-0.797784		0.240287	0.74157	0.242564	0.592644		0.779463	0.379768	-1.67851	-1.5757		0.911304
DNA-directed RNA polymerases I, II, and III subunit RPABC3	POLR2H	C9JLU1;P52434	16.925	0.544457	0.395607	-0.627549	-1.17244		0.4079	0.427491	-0.322075	-0.92442		0.510718	0.345799	-0.637238	-1.11245		0.856764	0.367913	-0.718639	-1.70503		0.265541	0.787466	0.305473	0.645352		0.00493509	0.996781	-0.00968885	-0.0147618		0.0609525	0.922928	-0.0910907	-0.172049		0.249224	0.736424	-0.315162	-0.611431		0.542137	0.52711	-0.396564	-1.16834		0.050307
FERM, RhoGEF and pleckstrin domain-containing protein 1	FARP1	C9JME2;Q9Y4F1;M0QXT1;H0Y783	122.09	0.230542	0.63365	-0.157777	-0.571979		2.00388	0.0388182	0.740499	3.71498	+	0.0733145	0.845879	-0.0553966	-0.204575		0.398523	0.652153	-0.829333	-0.906802		1.47442	0.187966	0.898276	2.74435		0.100141	0.874013	0.102381	0.272912		0.295468	0.690484	-0.671556	-0.706376		1.31084	0.158397	-0.795895	-2.46356		0.845044	0.348915	-1.56983	-1.68548		0.350624
U6 snRNA-associated Sm-like protein LSm8	LSM8	F2Z2Y6;C9JNV3;O95777;C9JIZ0	7.3713	0.584186	0.377264	-1.07314	-1.24222		1.27346	0.120063	-1.76408	-2.40025		0.865468	0.205681	-1.2768	-1.71954		1.18404	0.292958	-1.57651	-2.24982		0.563996	0.617604	-0.69094	-1.20687		0.131693	0.838783	-0.203662	-0.349819		0.423552	0.565629	-0.503368	-0.953633		NaN	1	0	NaN		NaN	1	0	NaN		NaN
Cartilage-associated protein	CRTAP	C9JP16;O75718	41.432	0.827149	0.271437	-0.875301	-1.65559		1.30628	0.11688	-1.45214	-2.45582		0.371348	0.449432	-0.711114	-0.855218		0.3824	0.668542	-0.60982	-0.876295		0.31158	0.756404	-0.576841	-0.738642		0.0595477	0.923063	0.164187	0.168308		0.114227	0.862305	0.265481	0.307677		0.308797	0.680131	0.741028	0.733097		0.412612	0.624835	0.842323	0.933239		0.0324425
LIM domain-containing protein 1	LIMD1	C9JRJ5;Q9UGP4	65.534	NaN	1	0	NaN		3.39514	0.00852713	3.5256	7.06552	+	3.34674	0.00841463	4.01103	6.92184	+	1.13235	0.302778	1.87867	2.16338		3.50186	0.0109589	2.60685	7.39094	+	3.28035	0.0113028	3.09228	6.72861	+	0.565686	0.459921	0.959913	1.20984		0.560709	0.472704	0.485429	1.20109		1.12999	0.229669	-1.64694	-2.15945		1.39553
Mitochondrial ribonuclease P protein 1	TRMT10C	C9JVB6;Q7L0Y3	36.828	0.338434	0.520065	0.378172	0.791594		0.316583	0.503376	-0.631988	-0.748583		0.36673	0.4532	-0.67377	-0.846371		0.321941	0.729037	-0.524727	-0.75919		0.696726	0.523612	-1.01016	-1.43594		0.812585	0.280692	-1.05194	-1.63123		0.896518	0.275846	-0.9029	-1.77124		0.0148849	0.978121	-0.0417824	-0.0440331		0.0432933	0.955001	0.107261	0.124322		0.0649793
26S protease regulatory subunit 7	PSMC2	P35998;C9JX88;C9JLS9	48.633	0.0807799	0.848721	0.122304	0.22389		0.0551787	0.867834	-0.0895476	-0.156613		0.134742	0.737138	0.194146	0.357074		0.00230457	0.997891	0.00397015	0.00691405		0.473883	0.666523	-0.211852	-1.04607		0.30671	0.636078	0.0718422	0.72893		0.227437	0.750952	-0.118334	-0.565353		0.705521	0.390536	0.283694	1.45088		0.130815	0.864371	0.0935178	0.347726		0.415636
Catenin delta-1	CTNND1	C9JZR2;H0YC95;O60716;E9PKL1	104.85	1.23556	0.1541	0.945502	2.33633		3.31057	0.00931852	2.58482	6.81603	+	1.31443	0.11209	1.06268	2.46965		0.46852	0.602046	0.477958	1.03632		3.57291	0.0109538	1.63931	7.6144	+	0.151184	0.815511	0.117176	0.395693		0.662309	0.384706	-0.467544	-1.37722		2.95776	0.0155021	-1.52214	-5.84895	+	3.31378	0.0104795	-2.10686	-6.82538	+	0.783163
Ras-associated and pleckstrin homology domains-containing protein 1	RAPH1	C9K0J5;Q70E73;C9J164;C9J0R8;C9JLG4	141.18	1.46255	0.110893	2.97566	2.72374		1.49649	0.0857126	2.9484	2.78279		1.07798	0.157251	2.35256	2.07279		0.491999	0.585836	1.30486	1.07884		0.0262894	0.975203	-0.0272608	-0.076823		0.534093	0.446229	-0.623108	-1.15409		1.30105	0.14979	-1.67081	-2.44694		0.599441	0.456598	-0.595847	-1.2688		1.39907	0.143371	-1.64355	-2.61419		0.675036
MAP7 domain-containing protein 1	RPRC1;MAP7D1	D3DPS3;Q3KQU3;E9PLH3;C9JIR3	92.691	0.391773	0.48719	-0.634455	-0.894064		0.379548	0.447581	0.720623	0.870868		0.550012	0.328575	0.866488	1.18225		0.00953285	0.989326	-0.0220819	-0.0283676		1.40135	0.206892	1.35508	2.6181		2.30577	0.0421077	1.50094	4.32683	+	0.680437	0.374604	0.612373	1.4082		0.0972389	0.874027	0.145865	0.265659		0.571818	0.507682	-0.742705	-1.22059		0.963733
60S ribosomal protein L32	RPL32	D3YTB1;F8W727;P62910	15.616	0.499468	0.423701	0.440305	1.09228		0.650809	0.277205	-0.970945	-1.35751		1.82091	0.0465232	-0.826901	-3.36671	+	2.02204	0.25072	-0.883795	-3.7504		0.91551	0.407526	-1.41125	-1.80283		1.70466	0.0774727	-1.26721	-3.15298		1.80899	0.0823969	-1.3241	-3.34453		0.072166	0.906154	0.144044	0.201583		0.042645	0.956174	0.0871506	0.122539		0.0884748
Calcium/calmodulin-dependent protein kinase type II subunit delta;Calcium/calmodulin-dependent protein kinase type II subunit alpha;Calcium/calmodulin-dependent protein kinase type II subunit gamma	CAMK2D;CAMK2G;CAMK2A	D6R938;Q13557;E9PBG7;E9PF82;A0A5K1VW76;A0A5F9ZHR5;A0A5F9ZHM9;A0A5F9ZH50;A0A5F9ZH21;Q8WU40;Q5SWX3;A0A5F9ZHY2;H0Y6G2;H0Y9C2;D6RFJ0;A0A2Q3DQE3;Q9UQM7;Q13555;Q13554;A0A804HIC9;H7BXS4;E7EQE4;A0A804HLD1;H0Y9J2;E9PBE8	56.298	0.302256	0.553025	-0.465596	-0.720016		0.430623	0.408031	-0.64997	-0.966754		0.151331	0.707364	0.201074	0.396034		0.445143	0.614483	0.724105	0.993554		0.0996251	0.91579	-0.184374	-0.271625		0.612464	0.388076	0.66667	1.2914		0.805375	0.309639	1.1897	1.61916		0.765858	0.356406	0.851044	1.55284		0.922268	0.309442	1.37407	1.81406		0.368113
	HNRNPAB	D6R9P3;D6RD18;D6RBZ0	30.302	1.20487	0.161979	-2.62384	-2.28474		0.981574	0.17435	-2.81543	-1.91258		0.850536	0.210045	-2.18885	-1.69464		1.20081	0.292709	-2.36691	-2.27792		0.0480482	0.95155	-0.191587	-0.137326		0.136619	0.833409	0.43499	0.361524		0.101863	0.878829	0.256927	0.277202		0.158895	0.814659	0.626577	0.413529		0.128952	0.867094	0.448514	0.343272		0.0571774
Transmembrane protein 33	TMEM33	P57088;D6RAA6;H0Y8N0	27.978	0.0976003	0.821278	0.33469	0.266564		0.659366	0.272843	1.17929	1.37218		0.645451	0.281017	1.09263	1.34831		0.900391	0.357633	1.45128	1.77768		0.360978	0.720692	0.844601	0.835315		0.333312	0.610975	0.757936	0.781569		0.529232	0.483938	1.11659	1.14546		0.0992061	0.871228	-0.0866652	-0.270579		0.348578	0.672801	0.271988	0.811344		1.06724
Stress-70 protein, mitochondrial	HSPA9	D6RCD7;P38646;A0A7I2V2G2;A0A7I2YQB2;A0A7I2V2S7;A0A7I2V3F7;H0Y8K0;A0A3B3ITI4;H0Y8S0;A0A7I2V4A9;A0A7I2V3D9;A0A7I2V2K6	72.25	0.0197788	0.962667	0.0178108	0.0582001		0.503311	0.360199	0.338254	1.09918		0.204712	0.627676	0.11803	0.516246		1.18453	0.294133	0.501303	2.25065		0.419024	0.689002	0.320444	0.945205		0.141135	0.828059	0.100219	0.372186		0.931515	0.259482	0.483492	1.82943		0.348921	0.647596	-0.220224	-0.812011		0.249671	0.75809	0.163048	0.612368		1.19707
COP9 signalosome complex subunit 4	COPS4	D6RD63;D6RFN0;Q9BT78;D6RAX7	31.433	0.330789	0.528597	-1.00179	-0.776619		0.00875757	0.975443	-0.0305824	-0.0260831		0.221131	0.606088	-0.753324	-0.551838		0.228595	0.813657	-0.745461	-0.567828		0.435804	0.682831	0.971212	0.976338		0.0732309	0.91018	0.248471	0.204358		0.0798818	0.902872	0.256333	0.221579		0.274014	0.711043	-0.722741	-0.662781		0.291294	0.720438	-0.714879	-0.697951		0.00211283
Peptidyl-prolyl cis-trans isomerase CWC27 homolog	CWC27	D6REK3;Q6UX04	42.996	1.52467	0.0989799	-1.46615	-2.83207		0.332513	0.486881	-0.483782	-0.780003		0.00193833	0.996296	0.00462532	0.0058177		0.542361	0.55337	-0.927397	-1.16873		0.901548	0.42038	0.982368	1.77961		1.02179	0.201441	1.47078	1.97937		0.305576	0.682244	0.538753	0.726664		0.242456	0.742418	0.488408	0.597218		0.217232	0.785504	-0.443615	-0.54344		0.435085
BRCA1-A complex subunit Abraxas	FAM175A	D6REL5;Q6UWZ7	41.578	1.1434	0.179833	2.10436	2.18185		4.75172	0.00379487	4.03006	12.2865	+	NaN	1	0	NaN		NaN	1	0	NaN		1.05019	0.347549	1.9257	2.02656		1.01694	0.202424	-2.00345	-1.97132		1.01068	0.230194	-1.86099	-1.96093		3.85809	0.00884	-3.92915	-8.56963	+	5.00018	0.00721951	-3.78669	-13.5563	+	NaN
Septin-11	2011-09-01	D6RGI3;D6RER5;Q9NVA2;D6RDU5;H0Y961;H0Y9G8;D6RDP1;D6R9Y6	49.005	0.74686	0.300628	1.33288	1.52083		1.63126	0.0703251	2.47848	3.02075		1.1203	0.147648	1.79587	2.1433		0.478064	0.598864	0.887409	1.05366		1.74684	0.122074	1.14559	3.2299		0.547144	0.436119	0.462986	1.17719		0.50767	0.498322	-0.445473	-1.10699		1.50177	0.117096	-0.682607	-2.792		3.07044	0.0115648	-1.59107	-6.1455	+	1.58217
Protein transport protein Sec31A	SEC31A	D6REX3;O94979;D6RHZ5;H7BXG7;H0YAB3;H0Y8V7;H0Y9K1;H0Y9T9;H0Y8W8;D6RE64;D6RCQ9;H0YAF5	136.22	0.15165	0.733486	0.568491	0.396775		0.0467093	0.885372	0.214586	0.133676		0.295117	0.522439	1.01986	0.705667		0.345383	0.707186	1.215	0.805139		0.164886	0.875461	-0.353905	-0.427269		0.456649	0.510966	0.451365	1.01466		0.470554	0.525455	0.646506	1.04002		0.420394	0.579643	0.80527	0.947756		0.475195	0.575891	1.00041	1.04845		0.111214
Succinate dehydrogenase [ubiquinone] flavoprotein subunit, mitochondrial	SDHA	D6RFM5;P31040;A0A087X1I3;A0A494C1T6;H0Y8X1	63.566	0.0729604	0.860832	0.0377312	0.203653		0.111275	0.749624	-0.0874791	-0.300452		2.65895	0.0137698	0.794754	5.11308	+	2.53877	0.21649	0.739333	4.83611		0.160268	0.879181	-0.12521	-0.416686		2.33745	0.0405136	0.757023	4.39406	+	2.21016	0.045957	0.701602	4.12757	+	1.6846	0.0897214	0.882233	3.11665		1.58328	0.106883	0.826812	2.93534		0.15519
Nephronectin	NPNT	D6RH31;Q6UXI9;H0YAK9;D6RE63	66.915	2.52599	0.0216535	-2.11102	-4.80725	+	1.76747	0.0556584	-1.36288	-3.26777		1.35565	0.104734	-1.62659	-2.53984		2.88029	0.194065	-2.40693	-5.65132		NaN	1	0	NaN		0.373666	0.579686	0.48443	0.85965		NaN	1	0	NaN		0.189426	0.784794	-0.263718	-0.48256		NaN	1	0	NaN		0.681726
	HLA-B	D9J307;A0A140T9G0;A0A140T953;A0A140TA13;Q2L6G2;D5H3J5;A0A140T9H3;A0A140T9A9	40.388	0.256178	0.60537	-0.573365	-0.625946		0.0638364	0.847699	-0.161228	-0.179699		0.326033	0.489853	-0.719878	-0.767265		0.174014	0.855002	-0.413222	-0.448018		0.821265	0.454118	0.412138	1.64575		0.150613	0.816191	-0.146513	-0.394366		0.191123	0.788185	0.160143	0.486328		0.873355	0.304756	-0.55865	-1.73268		0.407723	0.630747	-0.251995	-0.924088		0.338972
Transcription elongation factor B polypeptide 1	TCEB1	Q15369;E5RHG8;R4GMY8	12.473	0.77786	0.285166	-1.35979	-1.57301		0.106001	0.758235	0.212831	0.287462		0.242492	0.58266	-0.468087	-0.597293		0.278981	0.772003	0.484574	0.67294		1.49897	0.178749	1.57262	2.78712		0.698106	0.33766	0.891699	1.43829		1.85603	0.0778286	1.84436	3.43238		0.783217	0.348793	-0.680917	-1.58201		0.399001	0.636374	0.271744	0.907702		1.28215
Syndecan;Syndecan-2	SDC2	E5RJB8;E5RHU3;E7ESK6;E9PBI9;P34741	14.905	0.135036	0.760187	-0.560087	-0.357771		0.0678734	0.838721	0.315922	0.190345		0.419708	0.410885	-1.64391	-0.94648		0.109731	0.908217	-0.466409	-0.29666		0.458488	0.678019	0.876009	1.01802		0.494035	0.476923	-1.08382	-1.08251		0.0484761	0.943221	0.093678	0.138491		0.862548	0.310553	-1.95983	-1.71467		0.393063	0.640904	-0.782331	-0.896502		0.539636
60S ribosomal protein L30	RPL30	E5RI99;P62888;A0A0B4J213;E5RJH3	12.656	0.778466	0.285044	-1.63621	-1.57403		0.625981	0.290722	-1.17461	-1.31477		0.566092	0.320323	-1.038	-1.21055		0.819215	0.38159	-1.37531	-1.64232		0.202348	0.84649	0.461594	0.511072		0.287101	0.649515	0.598213	0.689461		0.114241	0.862676	0.260895	0.307712		0.0712502	0.906334	0.136619	0.199192		0.112639	0.880304	-0.200698	-0.303793		0.221171
60S ribosomal protein L26-like 1;60S ribosomal protein L26	RPL26L1;RPL26	E5RIT6;Q9UNX3;P61254;J3QRI7;J3QQQ9;J3QQV1;J3QRC4;J3KS10;E5RHH1;J3KSS0	15.207	0.412288	0.471832	0.180989	0.932634		0.77914	0.224563	-0.520002	-1.57516		2.02438	0.031547	-1.0871	-3.75498	+	1.97418	0.252148	-1.20103	-3.65738		1.04888	0.346022	-0.700992	-2.02439		2.20644	0.0469391	-1.26809	-4.11993	+	2.1527	0.0485482	-1.38202	-4.01034	+	0.67074	0.411025	-0.567102	-1.39164		0.771337	0.385343	-0.681028	-1.56205		0.103206
	MTDH	E5RJU9;H0YB56;H0YBE0	57.521	0.201178	0.66455	-0.856765	-0.508508		0.377923	0.44872	1.03301	0.867772		0.442836	0.393031	-1.70858	-0.989308		1.06266	0.309403	-2.51095	-2.0473		0.738103	0.49809	1.88978	1.50605		0.188589	0.7626	-0.851811	-0.480699		0.607775	0.420376	-1.65418	-1.28327		1.08916	0.223114	-2.74159	-2.09141		3.45111	0.00928302	-3.54396	-7.23471	+	0.242417
Switch-associated protein 70	SWAP70	E7EMB1;Q9UH65	62.032	0.311924	0.542226	0.768542	0.739327		0.866549	0.197193	1.43907	1.72134		0.971682	0.176354	1.75109	1.89615		0.252805	0.791492	0.520822	0.618918		0.294834	0.764687	0.670527	0.705098		0.424352	0.536708	0.982553	0.95512		0.0946566	0.88871	-0.24772	-0.259177		0.144178	0.828831	0.312027	0.379337		0.593854	0.492282	-0.918247	-1.25908		0.726002
A-kinase anchor protein 10, mitochondrial	AKAP10	E7EMD6;O43572;J3QL61;J3QRM7	67.751	2.73373	0.0165357	2.98814	5.29073	+	NaN	1	0	NaN		NaN	1	0	NaN		NaN	1	0	NaN		2.07503	0.0656901	-1.73597	-3.85475		2.9201	0.0182192	-2.56786	-5.75224	+	1.60734	0.101682	-1.83279	-2.97807		NaN	1	0	NaN		NaN	1	0	NaN		NaN
Flotillin-2	FLOT2	J3QLD9;E7EMK3;Q14254;K7EKW9	47.142	2.25726	0.0288514	-0.996206	-4.22508	+	0.338004	0.48225	-0.237343	-0.790754		0.691916	0.263212	-0.400487	-1.42776		0.414562	0.635693	-0.536608	-0.936882		1.20831	0.281961	0.758863	2.29053		0.973707	0.214537	0.595719	1.89951		0.332203	0.659358	0.459598	0.779395		0.17383	0.800667	-0.163144	-0.447601		0.190101	0.810307	-0.299265	-0.484059		0.0806421
Transforming acidic coiled-coil-containing protein 2	TACC2	Q4VXL4;E7EMZ9;E9PBC6;D6RAA5;Q4VXL8;O95359;H0Y911;E9PGB3;H0Y9Y7;A0A0U1RRM9;H0Y9C3	64.675	3.04087	0.0129143	3.97967	6.0666	+	4.72066	0.00352381	4.21892	12.1358	+	3.39323	0.00848718	4.48935	7.0598	+	1.0858	0.30559	1.92144	2.08581		0.155662	0.879444	0.239256	0.406072		0.263819	0.677541	0.50968	0.641795		1.02531	0.22759	-2.05822	-1.98521		0.186997	0.787469	0.270424	0.477157		1.40596	0.142167	-2.29748	-2.62603		1.33656
60S ribosomal protein L14	RPL14	E7EPB3;P50914	14.558	0.578886	0.378323	0.648006	1.23296		0.73161	0.240863	-0.527027	-1.49508		1.62176	0.0666885	-0.972816	-3.00379		2.17998	0.229831	-1.02318	-4.06579		1.13885	0.312081	-1.17503	-2.17424		1.6775	0.0794602	-1.62082	-3.10383		1.87924	0.0745455	-1.67118	-3.47607		0.607598	0.448922	-0.445789	-1.28296		0.89171	0.32492	-0.496149	-1.76324		0.073836
Septin-7	2007-09-01	E7ES33;E7EPK1;Q16181;G3V1Q4;A0A0U1RRE1;A0A0U1RRH9;A0A5F9ZGZ7;A0A0U1RRD1;A0A0U1RRM2;Q6ZU15	48.715	0.705593	0.318003	1.14949	1.45101		1.39648	0.100629	1.93942	2.60973		0.841625	0.212269	1.30147	1.67977		0.49266	0.586509	0.828582	1.08003		1.45768	0.191843	0.789931	2.7153		0.160517	0.802766	0.151977	0.417259		0.407036	0.581155	-0.320908	-0.9228		1.428	0.132534	-0.637954	-2.66399		2.69613	0.0215398	-1.11084	-5.20088	+	0.761371
Protein PRRC2C	PRRC2C	E7EPN9;Q9Y520;H7C5N8;A0A2R8YET2;A0A2R8Y7F4;A0A0A0MS30;A0A2R8Y424	308.77	3.20497	0.011268	4.23121	6.51443	+	3.64466	0.00716667	4.16906	7.84576	+	4.50615	0.00381395	6.34629	11.1413	+	1.17283	0.29572	2.58564	2.23105		0.0566775	0.945893	-0.0621476	-0.160636		2.53593	0.0281869	2.11509	4.82969	+	0.731973	0.344364	-1.64557	-1.4957		4.1162	0.0067	2.17723	9.52208	+	0.752344	0.393291	-1.58342	-1.53008		1.92586
Double-stranded RNA-binding protein Staufen homolog 2	STAU2	E7EPX0;E7EVJ4;Q9NUL3;E5RJN7;E7EVI1;E5RJ67;H0YBY0;E5RFK1;E5RGQ5;E5RGT3	53.928	0.0250544	0.953036	0.0720515	0.0733095		0.289093	0.529369	0.6515	0.693499		1.93762	0.0368597	2.74144	3.58707	+	0.385968	0.664376	0.688849	0.883069		0.279382	0.774226	0.579448	0.673759		2.1569	0.0479597	2.66939	4.01886	+	0.397006	0.590769	0.616798	0.903943		1.88881	0.0645929	2.08994	3.49416		0.0205494	0.977608	0.0373497	0.0604177		3.40483
N-alpha-acetyltransferase 50	NAA50	E7EQ69;Q9GZZ1;C9J5D1;A0A087WWJ2;B0AZT5;C9JZU6;F8WCK0;C9J5J3;A0A0D9SF32	19.311	0.13755	0.756248	0.222493	0.363728		0.108815	0.754288	0.242253	0.294405		0.255403	0.569031	-0.448091	-0.624333		0.0204085	0.985133	0.0565805	0.0600124		0.00868357	0.992813	0.0197597	0.0258649		0.466536	0.501729	-0.670584	-1.03271		0.0662327	0.917382	-0.165913	-0.186027		0.348407	0.647544	-0.690343	-0.811013		0.0628792	0.931662	-0.185672	-0.177164		0.207135
Ezrin	EZR	E7EQR4;P15311	69.371	0.206805	0.659744	0.561696	0.520816		0.227033	0.590755	0.606814	0.56449		0.237836	0.589013	0.658126	0.587464		0.0497676	0.958304	-0.153763	-0.142		0.107094	0.908054	0.0451183	0.290164		0.100675	0.874211	0.0964298	0.274244		1.90646	0.0716102	-0.715459	-3.52763		0.0529493	0.922639	0.0513115	0.15061		2.22168	0.0367059	-0.760577	-4.15131	+	1.16982
Metastasis-associated protein MTA3	MTA3	E7EQY4;E7EV10;Q9BTC8;E9PCS8;F6RRE2;E9PF88;H0YIT0	58.726	0.344144	0.51482	0.541986	0.802728		0.714781	0.247784	-0.921047	-1.46659		0.00316675	0.992486	0.00368214	0.00949138		0.274069	0.77797	-0.282032	-0.662893		0.887962	0.424697	-1.46303	-1.757		0.34425	0.603459	-0.538304	-0.802935		0.554066	0.466029	-0.824018	-1.1894		0.725389	0.378149	0.924729	1.48456		0.442002	0.607254	0.639015	0.987773		0.284289
Zinc finger CCCH domain-containing protein 18	ZC3H18	E7ERS3;Q86VM9;H3BP01;H3BRN6;H3BRH3	108.94	0.67786	0.330523	-1.27168	-1.4038		1.32612	0.112585	-1.6337	-2.48951		0.752295	0.241693	-0.840652	-1.53		1.37268	0.271973	-1.71622	-2.56894		0.146213	0.886489	-0.362023	-0.384102		0.194839	0.755894	0.431025	0.494552		0.182695	0.794766	-0.444542	-0.467549		0.620003	0.437836	0.793048	1.30445		0.039946	0.958635	-0.0825191	-0.115096		0.681838
Protein FAM114A2	FAM114A2	Q9NRY5;E7ESJ7;E5RGF9	55.468	0.302081	0.553022	0.240584	0.719667		1.24159	0.125787	-0.859774	-2.34648		0.251555	0.573269	-0.412383	-0.616307		1.23135	0.293919	-0.656411	-2.32924		1.17921	0.294453	-1.10036	-2.24172		0.382749	0.571305	-0.652966	-0.876958		1.08189	0.211256	-0.896995	-2.0793		0.238576	0.741962	0.447391	0.589029		0.172795	0.829087	0.203363	0.445261		0.126642
Metastasis-associated protein MTA1	MTA1	E7ESY4;Q13330;H0Y4T7;F8W9Y9;H7C3F3	79.372	0.286269	0.572605	0.41816	0.687775		1.22478	0.128802	-1.23865	-2.31819		0.127557	0.748105	-0.155601	-0.339931		0.913016	0.354202	-0.821211	-1.79868		1.19118	0.290052	-1.65681	-2.26178		0.366219	0.586943	-0.573761	-0.84539		0.930807	0.259113	-1.23937	-1.82825		0.892862	0.295005	1.08305	1.76516		0.283092	0.725641	0.417438	0.681319		0.569428
	TCOF1	E7ETY2;A0A3B3IS06;H0Y8Y7;A0A2R8Y857;H0YA99;A0A2R8Y4M7	152.3	0.118594	0.783976	0.0813169	0.318311		0.0159438	0.95731	-0.0146909	-0.047111		0.993537	0.173125	-0.326706	-1.93245		0.36944	0.680565	-0.399003	-0.851564		0.0893029	0.921995	-0.0960078	-0.245655		0.679799	0.348081	-0.408023	-1.40711		0.40334	0.584714	-0.48032	-0.915862		0.403337	0.596757	-0.312016	-0.915858		0.289135	0.721955	-0.384312	-0.693583		0.0520125
Basic leucine zipper and W2 domain-containing protein 2	BZW2	E7ETZ4;Q9Y6E2;B5MCE7;Q75MG1;B5MCH7;E9PFD4;E9PFE3;C9JF98;F8WDX8;E7EMS9	46.913	0.0451469	0.911071	0.120623	0.129405		0.106623	0.757278	-0.299391	-0.288999		0.293072	0.525003	-0.731105	-0.701544		0.526952	0.563468	-1.30168	-1.14141		0.319312	0.749076	-0.420014	-0.753991		0.73351	0.319243	-0.851728	-1.49829		0.997916	0.234571	-1.42231	-1.93972		0.241128	0.742271	-0.431715	-0.594419		0.539446	0.528562	-1.00229	-1.16358		0.271067
Microtubule-associated protein	MAP4	E7EVA0;P27816;B5MEG9	245.44	4.17595	0.00745763	5.87746	9.75551	+	4.77586	0.00335135	6.11855	12.4048	+	4.30243	0.00378947	6.31301	10.2667	+	4.15818	0.144571	4.65339	9.68557		0.207073	0.844573	0.241091	0.521402		0.311085	0.631599	0.435545	0.737656		1.46496	0.120776	-1.22407	-2.72793		0.155808	0.818864	0.194454	0.406408		2.66502	0.0213509	-1.46516	-5.12734	+	1.92713
Kinesin light chain 1	KLC1	G3V2E7;F8W6L3;G3V3H3;G3V5R9;E7EVH7;Q07866;G5E9S8;H0YG16;Q9NSK0;H0YJU9;H0YJL0;H7C4M1;H0YJT3;G3V2P7;K7EL76;Q6P597	62.715	0.706357	0.318635	0.808797	1.4523		0.636467	0.285622	0.702028	1.33285		0.464628	0.376859	0.558172	1.02923		0.336004	0.713313	-0.689662	-0.786844		0.159047	0.878847	-0.106769	-0.413877		0.378413	0.5769	-0.250625	-0.868708		1.03849	0.223771	-1.49846	-2.00713		0.26298	0.721524	-0.143856	-0.64006		0.986865	0.284165	-1.39169	-1.92137		0.851353
Protein SDA1 homolog	SDAD1	E7EW05;Q9NVU7;F8W8T7;D6RC74	75.44	0.846207	0.262375	1.06219	1.68742		0.0208273	0.944815	-0.0416193	-0.0612164		0.102758	0.789701	0.167511	0.279427		0.0166664	0.985917	-0.0327282	-0.0492072		0.990065	0.367235	-1.10381	-1.92668		0.964725	0.217847	-0.894679	-1.8846		1.01719	0.228896	-1.09492	-1.97173		0.147641	0.825409	0.20913	0.38744		0.00485774	0.995822	0.00889111	0.0145317		0.146295
Cleavage stimulation factor subunit 2	CSTF2	E7EWR4;P33240;E9PID8;A0A0A0MT56	62.942	2.53951	0.0214821	2.03938	4.83779	+	2.32294	0.0240764	1.67824	4.36319	+	3.09719	0.00985075	2.74391	6.21755	+	2.82141	0.187059	2.20396	5.50442		0.666732	0.547027	-0.361136	-1.38479		1.08179	0.185452	0.70453	2.07913		0.23454	0.741837	0.164577	0.580478		1.97234	0.0587685	1.06567	3.65382		1.2357	0.192525	0.525712	2.33656		0.871622
Eukaryotic translation initiation factor 4B	EIF4B	E7EX17;P23588;F8W0K0;F8VSC7;F8VP89;F8VX11;F8VYE9;F8VRU1	69.697	2.47046	0.0230226	5.93857	4.68315	+	2.6756	0.0139612	6.14706	5.15226	+	2.57138	0.0159865	6.13276	4.91025	+	1.96538	0.250545	4.42578	3.6404		0.167901	0.872755	0.208484	0.434147		0.119497	0.852161	0.194186	0.320501		1.52507	0.113699	-1.5128	-2.83278		0.011268	0.982978	-0.014298	-0.0334666		2.78965	0.0182963	-1.72128	-5.42631	+	1.89482
Sulfatase-modifying factor 2	SUMF2	E9PBT8;J3KQJ1;Q8NBJ7;F8WEX5;E9PG02;J3QT17;C9JL30;A8MXB9;A0A494C1B1;C9J660;F8WA42	25.829	0.798641	0.279519	-0.844417	-1.60788		0.296428	0.521811	-0.411979	-0.708308		0.0135237	0.969504	0.0248194	0.0400662		0.396255	0.652425	-0.678095	-0.902527		NaN	1	0	NaN		NaN	1	0	NaN		0.106942	0.872709	0.166322	0.289787		NaN	1	0	NaN		0.163932	0.835227	-0.266116	-0.425089		0.483173
Rap guanine nucleotide exchange factor 6	RAPGEF6	E9PCH4;Q8TEU7;A0A5F9ZHG7;B7Z7Y1;D6RE77	185.19	1.92619	0.0524066	1.9916	3.56521		0.700295	0.254682	0.755414	1.44201		2.09426	0.0274975	1.50096	3.89298	+	NaN	1	0	NaN		1.08802	0.331194	-1.23618	-2.08951		0.468422	0.499844	-0.490642	-1.03614		2.33017	0.0385854	-2.2162	-4.37856	+	0.869279	0.307092	0.745542	1.72589		1.09208	0.241747	-0.980013	-2.09626		2.88571
Caveolin;Caveolin-2	CAV2	E9PCT3;P51636	12.953	2.50923	0.0217778	2.06956	4.76957	+	2.60171	0.015	1.86794	4.97988	+	0.635439	0.284614	0.392191	1.33108		0.480218	0.595622	0.464173	1.05756		0.16472	0.87523	-0.201613	-0.426889		2.18607	0.0474105	-1.67736	-4.07821	+	1.65392	0.0952204	-1.60538	-3.06137		2.26068	0.0358873	-1.47575	-4.2322	+	1.58795	0.105629	-1.40377	-2.94364		0.061233
Golgi SNAP receptor complex member 1	GOSR1	E9PCW1;B4DQA8;O95249;K7EJC8;G5E9T8;F6RU00	28.293	4.36555	0.00810256	3.173	10.5307	+	1.6698	0.0659429	1.16218	3.08994		NaN	1	0	NaN		NaN	1	0	NaN		2.93068	0.0225	-2.01081	-5.7793	+	3.83323	0.00979104	-2.49824	-8.48246	+	4.80917	0.00844444	-2.58939	-12.5698	+	0.626037	0.436823	-0.487422	-1.31487		0.971629	0.28854	-0.578578	-1.89606		NaN
DNA topoisomerase 2	TOP2B	E9PCY5;H7BZ82	130.48	0.0611096	0.883389	0.164922	0.172467		0.455421	0.391478	-0.956532	-1.01241		0.401091	0.425949	-1.05431	-0.911636		0.60107	0.517261	-1.19861	-1.27163		0.663156	0.550345	-1.12145	-1.37867		0.536899	0.444426	-1.21923	-1.15906		0.842734	0.292237	-1.36353	-1.68162		0.0323301	0.953896	-0.0977778	-0.0938807		0.112568	0.879985	-0.242079	-0.30362		0.0485966
GRAM domain-containing protein 3	GRAMD3	E9PD09;Q96HH9;B7Z4W8;D6RFH3;D6R9P9;D6REP5	45.504	2.41765	0.0235379	2.21261	4.56701	+	0.548587	0.331291	0.773594	1.17974		1.41932	0.0961555	2.00809	2.64902		0.866841	0.366805	0.843519	1.72183		1.18007	0.294475	-1.43901	-2.24316		0.10067	0.873808	-0.204516	-0.274232		1.56822	0.10522	-1.36909	-2.9087		0.689761	0.402705	1.2345	1.42409		0.0374964	0.960509	0.0699244	0.108307		0.766662
Unconventional myosin-Ib	MYO1B	E9PDF6;O43795;E7EQD9;H7C2Y7;C9JYW1;C9JUP5;A0A0U1RRI3	128.48	0.404499	0.475507	-0.597733	-0.91804		0.30038	0.518616	0.311997	0.716254		0.651922	0.277737	0.549735	1.35942		0.729729	0.436866	0.742751	1.4919		0.620275	0.579139	0.90973	1.30491		0.849067	0.26281	1.14747	1.69219		0.924162	0.262116	1.34048	1.81721		0.197531	0.777556	0.237737	0.500492		0.329306	0.690485	0.430754	0.773705		0.136968
Propionyl-CoA carboxylase beta chain, mitochondrial	PCCB	E9PDR0;P05166;C9JQS9;E7EX59;E7ETT1;E7ETT4;E7EUY3;E9PEC3;F8WBI9;E7ENC1;H7C5C9;C9JVW9;C9JVY9;C9JAW3	59.403	0.712535	0.315834	-1.86449	-1.46279		0.260418	0.555749	-0.675743	-0.634755		0.375633	0.446821	-1.62745	-0.863406		0.173829	0.854938	0.540021	0.447599		0.525543	0.639619	1.18875	1.1389		0.0441015	0.945748	0.237041	0.12654		1.04847	0.220482	2.40451	2.02372		0.219279	0.756909	-0.951708	-0.547852		0.598544	0.490568	1.21576	1.26724		0.552129
Far upstream element-binding protein 1	FUBP1	Q96AE4;E9PEB5;C9JSZ1	67.56	0.446587	0.449896	1.39861	0.996209		0.0722112	0.828521	0.326484	0.2017		1.13187	0.146082	2.99234	2.16259		0.0833604	0.931886	0.434163	0.230512		0.518874	0.643893	-1.07213	-1.12702		1.92772	0.0625803	1.59373	3.56813		0.298499	0.68796	-0.964451	-0.712476		1.55992	0.108812	2.66586	2.89406		0.0233188	0.973425	0.107679	0.0683571		0.985816
Cell division cycle-associated protein 2	CDCA2	E9PEI0;Q69YH5	111.01	0.123662	0.777344	0.222578	0.330568		0.96545	0.178824	-1.1532	-1.8858		0.187217	0.651541	0.265269	0.477645		0.0468312	0.957971	-0.106691	-0.134009		1.60511	0.154162	-1.37578	-2.97412		0.0383932	0.956131	0.0426908	0.110796		0.187518	0.79129	-0.329269	-0.478317		2.77793	0.0178566	1.41847	5.3977	+	0.833512	0.353294	1.04651	1.66622		0.267078
Inhibitor of growth protein 5	ING5	E9PEN0;Q8WYH8;A0A1B0GW41	16.646	0.214042	0.651338	0.930176	0.536545		0.0155436	0.958331	-0.0714779	-0.0459484		0.201578	0.630882	-0.820932	-0.509385		0.196095	0.841477	-0.705202	-0.497325		0.312043	0.756963	-1.00165	-0.739563		0.579824	0.412786	-1.75111	-1.2346		0.658038	0.38655	-1.63538	-1.36991		0.256958	0.727385	-0.749454	-0.62757		0.288173	0.723136	-0.633724	-0.691635		0.0398257
Rab5 GDP/GTP exchange factor	RABGEF1	E9PFK9;Q9UJ41;V9GYI8;C9JDA2;A0A1W2PPY0	58.394	4.28873	0.0093617	8.65703	10.2102	+	0.890699	0.191919	4.16393	1.76156		NaN	1	0	NaN		NaN	1	0	NaN		0.973269	0.376627	-4.4931	-1.89879		4.81867	0.0135385	-8.22257	-12.6172	+	4.98894	0.0138182	-8.90324	-13.4963	+	0.806478	0.334532	-3.72947	-1.62101		0.983011	0.284249	-4.41013	-1.91497		NaN
Anion exchange protein;Sodium bicarbonate cotransporter 3	SLC4A7	E9PFN4;A0A0A0MST8;Q9Y6M7	135.3	3.48998	0.0104793	5.65301	7.35412	+	4.19296	0.00385915	7.27527	9.82289	+	0.289622	0.530507	0.523014	0.69457		0.83473	0.375215	1.28834	1.66826		2.6448	0.027763	1.62226	5.07994	+	5.21997	0.00742857	-5.13	-14.7819	+	4.53622	0.00542857	-4.36467	-11.276	+	6.48082	0	-6.75226	-24.1589	+	5.75998	0.0149091	-5.98693	-18.2596	+	1.12816
AP-2 complex subunit mu	AP2M1	E9PFW3;Q96CW1;A0A087WY71;C9JJ47;C9JTK4;C9JGT8;C9JJD3;C9JPV8;H7C4C3	52.303	1.82156	0.0639898	1.19862	3.36792		2.36983	0.0222222	1.55673	4.46339	+	0.410056	0.417894	0.352474	0.928457		0.36385	0.687514	0.226892	0.84084		0.437957	0.683444	0.358115	0.980314		1.12002	0.177548	-0.846142	-2.14282		1.80684	0.0821931	-0.971725	-3.34055		1.67536	0.0909158	-1.20426	-3.09997		2.48409	0.0247287	-1.32984	-4.71342	+	0.150053
Centrosomal protein of 97 kDa	CEP97	E9PG22;Q8IW35;H7C4Y5;F8WF91	90.309	0.291136	0.567249	0.442479	0.697633		1.8967	0.0439538	1.88573	3.5091	+	2.64669	0.0139223	3.38133	5.08435	+	1.42216	0.272217	1.18452	2.65391		1.1604	0.304317	1.44326	2.21025		2.0773	0.0533248	2.93885	3.85926		0.60508	0.422497	0.742045	1.27859		1.14827	0.202733	1.4956	2.18997		0.724964	0.410975	-0.701211	-1.48384		1.93324
Eukaryotic translation initiation factor 4 gamma 1	EIF4G1	E9PGM1;Q04637;A0A7I2Y1C3;E7EUU4;E7EX73;C9JF13;C9J6B6;C9K073;C9J2Z7;H7C044;A0A6Q8PFB2;H7C0V6;C9JHW9;F8WCF2;C9J987;C9JWW9;C9JSU8;C9J556;C9JWH7	166.75	1.53182	0.0980729	1.57137	2.8446		2.20434	0.0270382	1.79893	4.11562	+	2.30053	0.0217739	2.12412	4.31578	+	1.18995	0.29203	0.979805	2.25972		0.248209	0.800338	0.227558	0.609307		0.59777	0.400069	0.552751	1.26589		0.794878	0.315464	-0.591565	-1.60157		0.546031	0.479993	0.325193	1.17522		2.8119	0.0173146	-0.819123	-5.48093	+	2.255
SUN domain-containing protein 1	SUN1	E9PHI4;O94901;H0Y742;H0Y6N5;H7C2K3;C9JK55;C9K051;H7C3X3;H7C019;C9JS54;C9JJU6;C9JR15	91.112	0.477245	0.431027	-1.14985	-1.05217		0.618489	0.294553	-1.42683	-1.30183		0.430106	0.40275	-1.09137	-0.965796		0.727694	0.437361	-1.63438	-1.48846		0.120674	0.900878	-0.276985	-0.323352		0.0221428	0.975202	0.0584726	0.0649912		0.22678	0.75084	-0.484532	-0.563949		0.14074	0.830399	0.335457	0.371256		0.0872463	0.90866	-0.207547	-0.240431		0.243461
Sperm-specific antigen 2	SSFA2	E9PHV5;P28290;E7EUL7;H7BZ26	136.14	1.40934	0.120029	2.11978	2.63184		1.62939	0.0701634	2.37154	3.0174		1.87128	0.0424803	2.70825	3.46105	+	0.830408	0.376829	1.69021	1.66104		0.530694	0.636447	0.251754	1.14806		1.53435	0.0994862	0.588468	2.84905		0.257849	0.724112	-0.429576	-0.629422		1.6858	0.0896	0.336714	3.11881		0.466849	0.581811	-0.681331	-1.03328		0.766342
Mitochondrial glutamate carrier 1	SLC25A22	Q9H936;E9PJH7;E9PQ36;A0A0D9SFE1;A0A0D9SEI9;K4DIA8;K4DIB8;K4DIB3;K4DIB6;E9PI74;A0A0D9SG84;K4DIA2;K4DIB0;A0A0D9SFA8;E9PS95;E9PJY0;A0A0A6YYN8;Q9H1K4;K4DIB4	34.47	0.398572	0.480847	0.802904	0.906894		0.156661	0.680071	0.369039	0.408377		0.584609	0.310628	0.970576	1.24296		0.287261	0.761992	0.634324	0.689787		0.29061	0.766731	-0.433866	-0.696568		0.15047	0.81601	0.167672	0.394033		0.0954071	0.888943	-0.168581	-0.261063		0.61784	0.43921	0.601538	1.3007		0.151125	0.848947	0.265285	0.395555		0.283549
Alpha-1,4 glucan phosphorylase;Glycogen phosphorylase, liver form	PYGL	E9PK47;P06737;P11216	94.069	0.572132	0.382731	-0.701573	-1.22114		0.176794	0.652506	-0.175462	-0.454294		0.407689	0.419815	0.28243	0.924024		0.83021	0.37655	-0.719745	-1.6607		0.42398	0.686695	0.526111	0.954427		1.01946	0.202002	0.984003	1.9755		0.010445	0.985881	-0.0181723	-0.0310505		0.893547	0.294883	0.457892	1.7663		0.648704	0.463045	-0.544283	-1.35389		1.66436
N-terminal kinase-like protein	SCYL1	E9PS17;E9PK59;Q96KG9;E9PPN3;A0A0A0MQX4;H0YCI6;H0YDH0	85.718	1.9945	0.0473486	3.12499	3.69675	+	1.81599	0.0508571	2.56811	3.35754		1.39042	0.100587	2.20937	2.59934		0.539053	0.55537	0.948361	1.16288		0.576262	0.606211	-0.556882	-1.22837		0.772208	0.300587	-0.915619	-1.56351		2.18356	0.0463299	-2.17663	-4.07308	+	0.33077	0.662319	-0.358737	-0.776583		2.19705	0.0376382	-1.61974	-4.10068	+	1.23053
Guanine nucleotide exchange factor for Rab-3A	RAB3IL1	E9PK89;Q8TBN0	52.48	1.40315	0.120538	2.02333	2.6212		NaN	1	0	NaN		NaN	1	0	NaN		NaN	1	0	NaN		1.25752	0.259688	-1.62849	-2.37334		1.28877	0.136587	-1.85287	-2.42614		1.21345	0.168858	-1.60944	-2.29915		NaN	1	0	NaN		NaN	1	0	NaN		NaN
	BCLAF1	E9PK91;E9PK09;E9PQN2;E9PKI6;A0A1W2PQ43;H0YF63;H0YF00	100.4	0.125147	0.77673	-0.450506	-0.334144		0.852505	0.201451	-1.85739	-1.69792		0.461662	0.379014	-1.31641	-1.02382		0.545051	0.550923	-1.52365	-1.17349		0.529764	0.637028	-1.40688	-1.1464		0.252408	0.690562	-0.865903	-0.618089		0.322217	0.664668	-1.07314	-0.759736		0.182481	0.792703	0.540981	0.46707		0.104888	0.885196	0.333743	0.284709		0.0538974
Serine/threonine-protein phosphatase 6 regulatory subunit 3	PPP6R3	H7BXH2;E9PKF6;Q5H9R7;H0YEN2;E9PQP7;E9PNN8;E9PKG4;E9PJD8;E9PK08;H0YDW1;H0YDK9;H0YEV0	92.407	2.57937	0.0201148	3.39072	4.92853	+	3.91172	0.00567033	4.80962	8.76034	+	2.40401	0.0191508	2.50184	4.53732	+	0.342661	0.708165	0.646598	0.79984		1.42159	0.200291	1.4189	2.65294		0.826446	0.273369	-0.888875	-1.65441		1.85749	0.0781475	-2.74412	-3.43511		3.28892	0.0117249	-2.30777	-6.75333	+	3.05217	0.0113878	-4.16302	-6.09666	+	1.45427
Protein arginine N-methyltransferase 1	PRMT1	E9PKG1;Q99873;E9PIX6;E9PQ98;H0YDE4;E9PNR9;E9PMW9;Q9NR22	37.709	0.0955351	0.824657	-0.414479	-0.261385		0.211522	0.607402	-0.826407	-0.531081		0.0528197	0.886754	0.219843	0.150261		0.0982571	0.912489	0.396437	0.268207		0.170464	0.870748	-0.411928	-0.439974		0.353981	0.599237	0.634322	0.821813		0.456117	0.538379	0.810916	1.01369		0.720114	0.380971	1.04625	1.47563		0.825936	0.357974	1.22284	1.65356		0.128566
Nucleolar transcription factor 1	UBTF	E9PKP7;P17480;E9PMM2;H0YDH7	87.435	0.904147	0.243395	-0.47854	-1.78393		0.000891074	0.996741	0.000167847	0.00267768		0.554308	0.326377	-0.348138	-1.18983		0.504088	0.57926	-0.746834	-1.10057		0.918399	0.408368	0.478708	1.80763		0.125369	0.84472	0.130403	0.334678		0.140074	0.835896	-0.268294	-0.369689		0.561963	0.471497	-0.348306	-1.2033		0.505446	0.549571	-0.747002	-1.10301		0.216745
Tetratricopeptide repeat protein 9C	TTC9C	E9PKV8;Q8N5M4;H0YDR3;E7EST3	16.298	0.475164	0.43254	1.03536	1.0484		0.124334	0.730584	-0.255191	-0.332188		3.32908	0.00856805	4.42773	6.87003	+	1.09629	0.303908	1.6542	2.10328		0.555107	0.625928	-1.29055	-1.19123		1.83566	0.0675258	3.39237	3.39421		0.227005	0.750923	0.618844	0.564431		3.00705	0.0145751	4.68292	5.97731	+	1.10181	0.237941	1.90939	2.11247		1.87123
PR domain zinc finger protein 10	PRDM10	E9PLV1;Q9NQV6	126.98	0.232449	0.632881	0.210196	0.576036		0.0326007	0.916453	0.0347109	0.0946399		0.3818	0.442283	-0.423068	-0.875154		0.431989	0.626429	-0.963685	-0.969283		0.392461	0.70034	-0.175486	-0.895364		0.858081	0.259411	-0.633264	-1.70722		0.584433	0.444764	-1.17388	-1.24265		0.576078	0.467178	-0.457778	-1.22805		0.479401	0.572378	-0.998395	-1.05608		0.216816
LIM domain only protein 7	LMO7	E9PMS6;Q8WWI1;J3KP06;F8WD26;E9PMT2;A0A0A0MTE2;E9PMP7;H0Y424;H0YDG6;H0YDQ3;H0YE95;E9PJ10;E9PK58;E9PLU6;E9PRJ0;E9PRE3;U3KQE6	145.42	1.57944	0.0915462	4.13411	2.92856		1.76918	0.05535	4.54954	3.27092		1.54608	0.0758703	4.09568	2.86967		1.33594	0.28239	3.63422	2.50623		0.801548	0.46303	0.415433	1.61275		0.0322138	0.963223	-0.0384274	-0.093554		0.466354	0.529354	-0.499887	-1.03238		0.655126	0.416221	-0.453861	-1.36491		1.14223	0.223794	-0.91532	-2.17988		0.381272
Low-density lipoprotein receptor-related protein 8	LRP8	E9PP15;Q14114;A0A590UKB1;A0A590UJ57;A0A590UJ98;A0A590UJT0;A0A590UK53;A0A590UJJ8;A0A590UK84;A0A590UK97;A0A590UJF9;A0A590UJH5;A0A590UK45;A0A590UKB5;E9PKG2;A0A590UJV3;A0A590UJ39;H0YEA5;A0A590UJJ9;H0YEV6;H0YCA4;A0A590UJQ4	93.039	4.24735	0.00862745	3.95979	10.0412	+	4.88076	0.00420339	5.27852	12.9313	+	1.21418	0.128914	0.825228	2.30039		NaN	1	0	NaN		1.49715	0.178402	1.31873	2.78395		3.45917	0.0118667	-3.13456	-7.25934	+	3.38506	0.0174026	-3.51826	-7.03542	+	4.24194	0.00718841	-4.45329	-10.0193	+	4.10127	0.00713402	-4.83699	-9.46456	+	0.348953
mRNA export factor	RAE1	E9PQ57;P78406;E9PPG9;B0QZ36;B0QZ37	47.831	1.12497	0.183592	0.621641	2.15107		3.56532	0.00787719	1.2112	7.59027	+	2.10373	0.0268601	0.80926	3.91188	+	0.0502477	0.958193	-0.112064	-0.143303		1.18874	0.290911	0.58956	2.25769		0.263703	0.677385	0.187619	0.641556		0.398668	0.588849	-0.733706	-0.907075		1.28813	0.165754	-0.40194	-2.42506		0.861988	0.340129	-1.32327	-1.71374		0.546594
Tubby-like protein;Tubby protein homolog	TUB	E9PQR4;P50607;A0A087WT25;O00294	56.35	0.70473	0.318334	0.668766	1.44954		0.333914	0.48604	0.39622	0.78275		0.120538	0.760955	-0.292698	-0.323022		0.371993	0.677487	-0.767962	-0.856451		0.36534	0.718141	-0.272546	-0.843703		0.546092	0.436955	-0.961465	-1.17533		0.901238	0.273032	-1.43673	-1.77909		0.351044	0.644025	-0.688919	-0.816128		0.673249	0.449041	-1.16418	-1.39593		0.163167
Vacuolar protein sorting-associated protein 28 homolog	VPS28	E9PQR7;Q9UK41;E9PM90;E9PR04;E9PLM9	18.469	1.60932	0.0874113	2.30872	2.98161		4.26557	0.0035	3.6186	10.1153	+	3.91302	0.00369231	3.16578	8.765	+	1.68906	0.277854	2.32883	3.12471		0.87435	0.431687	1.30988	1.73434		0.52185	0.455162	0.857056	1.13232		0.00674441	0.992289	0.0201116	0.0201326		0.688962	0.402395	-0.452822	-1.42273		0.900477	0.3213	-1.28977	-1.77783		0.532322
40S ribosomal protein S30	FAU	E9PR30;P62861	10.905	0.399045	0.480488	0.695823	0.907785		0.867508	0.197159	1.15726	1.72294		1.24884	0.123416	1.37025	2.3587		0.105232	0.909897	0.158539	0.285561		0.185703	0.860332	0.461437	0.47427		0.311742	0.631141	0.674422	0.738965		0.243455	0.735184	-0.537284	-0.599321		0.0930745	0.878029	0.212985	0.255193		0.572957	0.508022	-0.998722	-1.22259		0.810942
	PC	E9PRE7	53.41	0.111092	0.797753	0.44598	0.300003		0.121508	0.732861	-0.459348	-0.32537		0.500719	0.352335	1.16	1.09453		0.132088	0.887944	0.561449	0.350762		0.235671	0.813878	-0.905328	-0.582879		0.231913	0.713663	0.714018	0.574897		0.0227999	0.970685	0.115469	0.0668731		0.679397	0.405393	1.61935	1.40643		0.250421	0.757467	1.0208	0.613937		0.168205
Uncharacterized protein C11orf98	C11orf98	E9PRG8	14.234	0.169796	0.710376	0.615938	0.438457		0.443385	0.398834	-0.930765	-0.990319		0.504512	0.349772	-1.38024	-1.10133		0.562935	0.543157	-1.27305	-1.20501		0.597007	0.594715	-1.5467	-1.26457		0.647	0.365933	-1.99618	-1.35097		0.69716	0.36808	-1.88899	-1.43668		0.166034	0.810025	-0.44948	-0.429891		0.165333	0.834172	-0.342284	-0.42829		0.0320489
UBX domain-containing protein 1	UBXN1	E9PRQ7;Q04323;A0A087WTZ5;E9PJ81;E9PS08	32.913	0.562577	0.385832	-0.861513	-1.20438		0.455461	0.391719	-0.890903	-1.01249		0.547214	0.328876	-0.81071	-1.17731		0.101895	0.911124	-0.257758	-0.277282		0.0157892	0.985835	-0.0293899	-0.0466619		0.0577184	0.925472	0.0508032	0.163423		0.376743	0.611587	0.603755	0.865524		0.0467554	0.930944	0.080193	0.133802		0.307998	0.709184	0.633145	0.731503		0.355694
	SEC16A	F1T0I1	249.48	0.995436	0.216443	2.45065	1.9356		4.22443	0.00331852	3.73952	9.94868	+	4.27489	0.0036	3.89601	10.1533	+	0.657936	0.47628	1.93073	1.36973		0.480817	0.665539	1.28887	1.05864		0.551461	0.433311	1.44536	1.18481		0.105008	0.874532	-0.519921	-0.285008		0.427766	0.572132	0.156495	0.961458		0.631381	0.470435	-1.80879	-1.32409		0.696972
Pyridoxal kinase	PDXK	F2Z2Y4;O00764	30.638	3.1793	0.0115949	-1.94069	-6.44276	+	0.552789	0.328757	-0.510271	-1.18715		1.59182	0.0701462	-1.27416	-2.9505		0.713558	0.443142	-1.05659	-1.46452		1.85089	0.103917	1.43042	3.42273		NaN	1	0	NaN		0.581483	0.446998	0.884102	1.2375		0.716195	0.384025	-0.763894	-1.46899		0.293649	0.718953	-0.546316	-0.702707		0.102772
B-cell CLL/lymphoma 7 protein family member B	BCL7B	F2Z3H6;Q9BQE9;F8WE18;F8WDZ4;Q4VC05	23.487	0.223713	0.639699	-0.252872	-0.557382		1.26272	0.122234	-1.72081	-2.3821		0.33283	0.483853	-0.475324	-0.780625		0.647524	0.485713	-1.82722	-1.35187		1.04974	0.347187	-1.46794	-2.02583		0.137564	0.831432	-0.222453	-0.363761		0.539549	0.47693	-1.57435	-1.16376		0.734159	0.372388	1.24549	1.49939		0.0248183	0.972256	-0.106411	-0.0726369		0.42543
Phosphatidylinositol 4-phosphate 3-kinase C2 domain-containing subunit beta	PIK3C2B	F5GWN5;O00750;Q5SW98;Q5SWA0	181.68	0.667263	0.334545	0.880779	1.3857		2.54785	0.0173474	2.41619	4.85669	+	1.07454	0.157533	1.80669	2.06706		0.47026	0.60202	0.613467	1.03949		1.69852	0.131406	1.53541	3.14186		0.484561	0.4855	0.92591	1.06542		0.178751	0.797426	-0.267313	-0.458699		0.336433	0.655631	-0.609501	-0.787682		2.25142	0.0355228	-1.80272	-4.21292	+	0.69126
Serine/threonine-protein kinase WNK1	WNK1	F5GWT4;Q9H4A3;A0A6Q8PFM0;F6UYG0;Q96J92;H0YH68;K7ENT7	225.5	2.53398	0.0215178	2.93534	4.82529	+	2.54606	0.0173018	2.30886	4.85262	+	2.0843	0.0275	1.80587	3.87315	+	0.694021	0.454574	1.10157	1.43134		0.746549	0.494506	-0.626481	-1.52031		1.5158	0.101248	-1.12948	-2.81653		1.33544	0.144173	-1.83377	-2.50538		2.06872	0.0498958	-0.502995	-3.84225	+	0.99095	0.282971	-1.20729	-1.92815		0.525007
Chromodomain-helicase-DNA-binding protein 4	CHD4	F5GWX5;A0A2R8Y425;A0A2R8Y212;A0A0C4DGG9;Q14839;A0A2R8YFD8;A0A2R8YER1;A0A2R8Y8C1;A0A2R8Y445;A0A2R8Y685;A0A2R8Y8B3	217.1	0.508503	0.419229	0.623108	1.10849		0.768544	0.227952	-0.577467	-1.55735		0.218267	0.609565	-0.252242	-0.545671		0.483842	0.592956	-0.457606	-1.06412		1.43292	0.197195	-1.20057	-2.67247		0.829894	0.271909	-0.87535	-1.66018		1.13312	0.191482	-1.08071	-2.16467		0.465574	0.544936	0.325225	1.03096		0.175155	0.826513	0.119861	0.450597		0.213662
	PTMS	F5GXR3;P20962	12.074	0.852624	0.260622	0.638959	1.69812		0.70141	0.254343	0.5205	1.4439		0.352812	0.465565	0.241173	0.819551		0.156331	0.870368	-0.394489	-0.407616		0.103473	0.911901	-0.118459	-0.281203		0.496101	0.475144	-0.397786	-1.08623		0.4715	0.524212	-1.03345	-1.04174		0.3418	0.652429	-0.279327	-0.798162		0.409723	0.628176	-0.914989	-0.927834		0.27239
Ubiquitin thioesterase OTUB1	OTUB1	F5GYN4;J3KR44;F5GYJ8;Q96FW1;F5H6Q1;F5H3F0	28.05	1.20084	0.163111	-1.17051	-2.27798		1.4395	0.0934365	-2.7021	-2.68384		1.3142	0.111776	-2.18741	-2.46925		0.463714	0.603606	-0.5699	-1.02757		0.876919	0.429698	-1.53159	-1.73862		0.660893	0.359527	-1.01691	-1.3748		1.19639	0.173042	0.600605	2.27053		0.175765	0.799101	0.514685	0.451973		1.24676	0.189969	2.1322	2.35519		1.09708
V-type proton ATPase subunit d 1	ATP6V0D1	F5GYQ1;P61421;R4GN72;J3QL14;H3BQB4;H3BSG7;H3BQJ1;H3BUQ0;H3BTB5	44.659	3.69044	0.00993814	5.13197	7.99645	+	4.1757	0.00410884	4.64902	9.75453	+	0.107065	0.782485	0.13215	0.290091		0.970259	0.333611	0.985227	1.89379		0.387998	0.704966	-0.482952	-0.886918		4.11094	0.0106383	-4.99982	-9.50179	+	3.41045	0.0168947	-4.14675	-7.11147	+	5.23673	0.00243478	-4.51687	-14.8796	+	4.05751	0.00685149	-3.66379	-9.29768	+	1.22359
4F2 cell-surface antigen heavy chain	SLC3A2	F5GZS6;A0A7P0Z4A0;A0A7P0TAN7;J3KPF3;A0A7P0Z4P5;P08195;A0A7P0T9F7;A0A7P0TAT7	64.872	0.175435	0.701734	-0.386887	-0.451229		0.863692	0.197602	1.7076	1.71658		0.651274	0.27791	-1.72685	-1.35831		0.309728	0.740071	-0.741598	-0.734953		1.9547	0.0804035	2.09449	3.61982		0.656068	0.361884	-1.33997	-1.36653		0.238288	0.739758	-0.354711	-0.58842		1.68347	0.089751	-3.43446	-3.11461		1.68423	0.0901975	-2.4492	-3.11599		0.386025
Small nuclear ribonucleoprotein G;Putative small nuclear ribonucleoprotein G-like protein 15	SNRPG;SNRPGP15	Q49AN9;F5H013;P62308;A8MWD9	7.1013	0.659059	0.338608	-1.8383	-1.37165		1.90586	0.0431146	-3.31878	-3.52649	+	0.668884	0.271353	-1.64023	-1.38847		0.984377	0.327887	-2.76374	-1.91724		0.747047	0.494704	-1.48049	-1.52115		0.0579654	0.925549	0.198066	0.164083		0.259419	0.722949	-0.925443	-0.632683		1.19628	0.189855	1.67855	2.27033		0.197603	0.80344	0.555044	0.50065		0.36966
Anaphase-promoting complex subunit 5	ANAPC5	F5H0F9;Q9UJX4;H0YFB5;F5GY68;F5H0N1	83.674	NaN	1	0	NaN		NaN	1	0	NaN		0.748066	0.243202	0.837232	1.52287		2.07282	0.23375	1.6794	3.85037		NaN	1	0	NaN		0.373906	0.579945	0.566891	0.860109		1.32148	0.147907	1.40906	2.48163		0.0222976	0.967918	0.037971	0.0654347		0.94789	0.297041	0.880139	1.85664		0.589461
Nucleolar protein 8	NOL8	F5H101;Q76FK4;F8WE42;F5GWN9;A0A0A0MSJ1;F5H8B8;F5GXV1;F5H532;F5H797;F5H0I5;F5H692	121.59	0.153697	0.731102	-0.479179	-0.401524		0.0662802	0.842109	-0.241919	-0.186152		0.248672	0.575492	-0.776633	-0.610276		0.297509	0.749783	-0.997089	-0.710484		0.144843	0.887547	0.23726	0.380895		0.209635	0.737764	-0.297453	-0.526981		0.259754	0.723629	-0.51791	-0.633378		0.292371	0.694402	-0.534714	-0.700129		0.33337	0.688405	-0.75517	-0.781683		0.0859723
RNA polymerase I-specific transcription initiation factor RRN3;Putative RRN3-like protein RRN3P2	RRN3;RRN3P2	F5H148;H3BMT1;Q9NYV6;A6NIE6;Q2M238	70.466	0.521858	0.409873	-0.863652	-1.13234		0.890094	0.192165	-0.898192	-1.76055		0.456249	0.382978	-0.715541	-1.01393		0.751746	0.423029	-1.25481	-1.52907		0.015193	0.9862	-0.0345397	-0.0449293		0.0574473	0.925921	0.148111	0.162697		0.148889	0.828309	-0.39116	-0.39035		0.0935723	0.877758	0.182651	0.256447		0.166787	0.834318	-0.35662	-0.43161		0.225912
Zinc finger protein 40	HIVEP1	F5H212;P15822	296.67	NaN	1	0	NaN		NaN	1	0	NaN		2.22033	0.0243667	2.06064	4.14852	+	1.31125	0.286031	1.6494	2.46424		NaN	1	0	NaN		2.92231	0.0183448	1.83524	5.7579	+	1.38353	0.135321	1.424	2.58751		2.89335	0.017012	2.0373	5.68429	+	1.52448	0.118877	1.62606	2.83174		0.316585
DmX-like protein 1	DMXL1	Q9Y485;F5H269;E7EMZ0	337.83	2.04361	0.0425294	2.35713	3.79271	+	NaN	1	0	NaN		1.45037	0.0901622	1.28679	2.70264		0.0422231	0.964893	0.0649652	0.121378		2.10765	0.0641932	-2.14201	-3.91971		0.827078	0.273251	-1.07035	-1.65547		1.79362	0.0831245	-2.29217	-3.31604		1.54835	0.110526	1.07166	2.87367		0.126225	0.869983	-0.150159	-0.336735		1.13381
C-1-tetrahydrofolate synthase, cytoplasmic;Methylenetetrahydrofolate dehydrogenase;Methenyltetrahydrofolate cyclohydrolase;Formyltetrahydrofolate synthetase;C-1-tetrahydrofolate synthase, cytoplasmic, N-terminally processed	MTHFD1	V9GYY3;F5H2F4;P11586;V9GZ78;A0A494C1T2;A0A8C8UXK2	99.719	0.872426	0.255437	-0.407927	-1.73113		0.62938	0.289364	-0.335501	-1.32064		0.584572	0.310411	-0.262359	-1.2429		0.385302	0.665027	0.550573	0.881806		0.133253	0.891025	0.0724263	0.353535		0.438701	0.526669	0.145568	0.981687		0.782983	0.318606	0.9585	1.58161		0.159717	0.81493	0.0731416	0.41542		0.701756	0.426425	0.886074	1.44449		0.653372
Protein transport protein Sec23A	SEC23A	F5H365;Q15436;G3V4V1;G3V1W4;G3V3G5;G3V2R6;G3V5X8;G3V4Q2;G3V5K1	82.968	1.0972	0.192212	2.01207	2.10479		1.34449	0.109983	2.28802	2.52079		1.31726	0.112006	2.19178	2.47445		1.02096	0.320515	1.74346	1.97799		0.241743	0.806174	0.275949	0.595715		0.165733	0.795333	0.179705	0.429204		0.270734	0.714349	-0.268614	-0.656049		0.123221	0.854585	-0.0962443	-0.329507		1.00664	0.275055	-0.544563	-1.95421		1.20705
Tumor susceptibility gene 101 protein	TSG101	F5H442;Q99816;J3QKS4;J3QRU6	40.917	0.173197	0.70407	-0.317988	-0.44617		1.6186	0.0707508	1.18364	2.99814		1.33349	0.10947	0.596009	2.50205		0.949635	0.335779	0.597942	1.85953		1.02624	0.354678	1.50162	1.98677		0.634916	0.374823	0.913997	1.33018		0.601079	0.426395	0.91593	1.27165		0.851352	0.314212	-0.587627	-1.696		0.695881	0.433233	-0.585694	-1.4345		0.00247899
Nucleosome assembly protein 1-like 1	NAP1L1	F5H4R6;P55209;F8VY35;F8W0J6;H0YIV4;F8VV59;F8VUX1;B7Z9C2;F8W118;H0YH88;F8W020;H0YHC3;F8VXI6;F8VRJ2;F8VVB5;B7Z4K9	44.626	1.04943	0.203732	-0.761455	-2.0253		0.025622	0.931423	0.0332627	0.0749254		0.453278	0.384225	-0.381082	-1.00849		0.227453	0.813002	-0.261498	-0.565387		1.59114	0.157117	0.794717	2.94928		1.51259	0.101142	0.380373	2.81091		0.836807	0.295537	0.499956	1.67173		0.74797	0.364759	-0.414344	-1.52271		0.329262	0.689699	-0.294761	-0.773619		0.151612
G-rich sequence factor 1	GRSF1	H0Y8R1;F5H5I6;H0YAK1;Q12849;H0YAM1	47.27	0.465395	0.439336	-1.62376	-1.03063		0.350872	0.472049	-1.20238	-0.815795		0.118464	0.763963	0.464622	0.317995		0.481982	0.596105	-1.51375	-1.06075		0.140174	0.886263	0.421379	0.369922		0.950173	0.221905	2.08838	1.86043		0.0352553	0.958507	0.110011	0.102067		0.859835	0.309492	1.667	1.71015		0.126486	0.869737	-0.311368	-0.337363		1.14967
HEAT repeat-containing protein 5A	HEATR5A	F5H619;Q86XA9;H7C5W6;H0YIW3;F8VQQ6;H0YHE0;H0YHS5	222.7	2.01626	0.0454377	2.74037	3.73912	+	0.646069	0.279859	-0.844799	-1.34937		0.441044	0.394498	-0.747049	-0.986007		0.119809	0.904	-0.23261	-0.321257		3.5122	0.0105	-3.58517	-7.42312	+	2.78352	0.0209941	-3.48742	-5.41134	+	2.57438	0.0315912	-2.97298	-4.91711	+	0.0670049	0.912118	0.0977497	0.188061		0.619754	0.474941	0.612189	1.30401		0.348349
Cleavage and polyadenylation specificity factor subunit 7	CPSF7	F5H669;Q8N684;F5H6M0;F5H047;J3QT54;C9J286;C9J323;C9JM38;F5H5B7;F5H1W4;F5H2K8;F5H6P5;F5H6A8;F5GXA3	41.265	1.12191	0.184441	1.41849	2.14598		0.692245	0.258341	0.967336	1.42832		2.57043	0.0159327	3.36786	4.90808	+	1.53228	0.285738	1.92392	2.84542		0.86425	0.432959	-0.451156	-1.71751		3.31942	0.0118462	1.94937	6.84181	+	1.00135	0.234216	0.505424	1.94542		3.53109	0.0114483	2.40053	7.48221	+	1.73156	0.084	0.95658	3.20197		2.40244
Unconventional myosin-Ic	MYO1C	O00159;F5H6E2;I3L501	121.68	0.669273	0.333829	-0.758723	-1.38913		0.159551	0.675715	-0.141893	-0.415037		0.226284	0.599413	0.22015	0.56289		0.48153	0.595955	0.545506	1.05993		0.526689	0.639058	0.61683	1.14094		0.858685	0.259449	0.978872	1.70823		1.01349	0.229595	1.30423	1.96558		0.418644	0.581299	0.362042	0.944498		0.647082	0.463285	0.687399	1.35111		0.243353
Low-density lipoprotein receptor-related protein 6	LRP6	H0YGW5;F5H7J9;O75581	165.38	0.601797	0.371033	0.713775	1.27289		4.0059	0.00583333	4.0657	9.10425	+	NaN	1	0	NaN		NaN	1	0	NaN		2.76257	0.021746	3.35192	5.36035	+	0.419063	0.538368	-0.515256	-0.945277		0.247537	0.732117	-0.344055	-0.607897		3.99458	0.0084186	-3.86718	-9.06227	+	3.73836	0.00715625	-3.69598	-8.15681	+	NaN
ATP-dependent RNA helicase DDX19A;ATP-dependent RNA helicase DDX19B	DDX19A;DDX19B	F6QDS0;I3L0H8;Q9NUU7;Q9UMR2;H3BQK0;I3L352;H3BN59;H3BMQ5;H3BTB3;H3BTX1	54.017	0.531068	0.404314	-0.421082	-1.14872		0.708461	0.251196	-0.598839	-1.45588		0.824164	0.216407	-0.585211	-1.6506		0.55181	0.545841	-1.33915	-1.18542		0.300587	0.76023	-0.177757	-0.71667		0.572751	0.417737	-0.16413	-1.22223		0.368255	0.617644	-0.91807	-0.849295		0.020153	0.970598	0.0136275	0.0592774		0.279928	0.728834	-0.740313	-0.674873		0.292339
Transcription factor SPT20 homolog	SUPT20H	F6S7C4;Q8NEM7;R4GND2;B4E2D5;C9JQS2;H7C5F9	80.343	0.421982	0.467277	0.670951	0.950713		0.0256217	0.931039	0.051507	0.0749244		0.390908	0.435937	0.516619	0.892427		0.17126	0.858467	-0.324111	-0.441782		0.509917	0.648055	-0.619444	-1.11102		0.140478	0.828791	-0.154332	-0.370639		0.806883	0.309416	-0.995061	-1.62169		0.56541	0.471993	0.465112	1.20935		0.260043	0.751857	-0.375618	-0.633976		0.925409
TGF-beta-activated kinase 1 and MAP3K7-binding protein 3	TAB3	Q8N5C8;F6SS63;A0A0A0MQY2	78.652	0.29826	0.558108	0.485209	0.711994		NaN	1	0	NaN		0.889541	0.199308	1.43726	1.75963		NaN	1	0	NaN		0.591783	0.59885	-0.869285	-1.25547		0.740624	0.315622	0.952051	1.51031		1.34494	0.142868	-0.985648	-2.52155		1.15738	0.201679	1.82134	2.2052		NaN	1	0	NaN		1.75763
RNA-binding motif, single-stranded-interacting protein 1	RBMS1	F6Y5H0;P29558	41.965	0.540611	0.398553	-1.24039	-1.16564		0.111095	0.74986	-0.316132	-0.300011		2.53829	0.0163168	5.30499	4.83502	+	0.178919	0.850035	-0.492244	-0.459077		NaN	1	0	NaN		5.49944	0.026	6.54538	16.4934	+	NaN	1	0	NaN		5.30297	0.00266667	5.62112	15.2716	+	NaN	1	0	NaN		5.05722
Tumor necrosis factor receptor superfamily member 10A	TNFRSF10A	F8U8C0;O00220	33.91	5.32927	0.00755556	2.75004	15.43	+	5.42319	0	3.31527	16.0085	+	NaN	1	0	NaN		NaN	1	0	NaN		1.39091	0.208808	0.565228	2.60018		4.17767	0.00955556	-2.56819	-9.76231	+	3.64019	0.0135593	-2.9146	-7.83115	+	4.48684	0.00712727	-3.13342	-11.0555	+	3.9765	0.00692593	-3.47983	-8.99564	+	NaN
CAD protein;Glutamine-dependent carbamoyl-phosphate synthase;Aspartate carbamoyltransferase;Dihydroorotase	CAD	F8VPD4;P27708;H7C2E4;H7C3Z5;H7BZB3	236.02	1.13779	0.180563	-0.50689	-2.17248		0.824916	0.209032	-0.451199	-1.65186		0.638731	0.283165	-0.265011	-1.33675		0.0669751	0.944036	0.0527897	0.187982		0.075658	0.932422	0.0556908	0.210665		0.617862	0.385515	0.241879	1.30074		1.0676	0.215013	0.55968	2.05552		0.340552	0.652767	0.186188	0.795729		0.818517	0.35964	0.503989	1.64116		0.622268
LIM domain and actin-binding protein 1	LIMA1	F8VQE1;Q9UHB6;F8VS07;F8VRN8	66.99	2.11016	0.0393416	1.13233	3.92473	+	1.31155	0.115995	0.660296	2.46476		3.04056	0.0119429	1.46908	6.06578	+	1.34372	0.279652	0.707454	2.51947		0.770206	0.486713	-0.472033	-1.56015		0.561482	0.424355	0.33675	1.20245		0.648156	0.390762	-0.424875	-1.35295		1.68953	0.0888685	0.808783	3.12557		0.0563452	0.939542	0.0471578	0.159745		1.50584
Bromodomain adjacent to zinc finger domain protein 2A	BAZ2A	J3KPG5;F8VU39;Q9UIF9;A0A0C4DGI9;H0YII3;H0YHL2;H0YHQ7	208.07	0.373631	0.495692	0.804939	0.859584		0.55434	0.328152	-1.17451	-1.18988		0.855128	0.209098	-0.990035	-1.7023		1.41205	0.273735	-2.57256	-2.6365		0.749426	0.493106	-1.97945	-1.52516		0.885607	0.249291	-1.79497	-1.75308		1.40229	0.131556	-3.3775	-2.61971		0.0610623	0.918976	0.184477	0.172341		0.478215	0.573606	-1.39805	-1.05393		0.73037
CCR4-NOT transcription complex subunit 2	CNOT2	F8VUB4;F8VV52;Q9NZN8;F8VRS8;H0YI11;H0YH84;F8W145;H0YHT6;F8VQD8;F8VQF4;A0A087X050;F8VVY1;F8VX63	57.419	0.711654	0.315862	0.794837	1.46129		0.534294	0.339851	0.846146	1.15445		1.54374	0.0761635	2.19188	2.86555		1.78167	0.273914	1.82192	3.29395		0.0200043	0.981116	0.0513086	0.0588494		0.766652	0.303607	1.39705	1.55417		0.682851	0.373996	1.02708	1.41232		0.625358	0.436988	1.34574	1.3137		0.510377	0.547349	0.975776	1.11184		0.156943
Tensin-2	TNS2	F8VV64;Q63HR2	145.98	0.059181	0.886708	0.173285	0.16733		0.279429	0.537891	-0.642511	-0.673854		0.818164	0.217553	1.53624	1.64057		0.0404931	0.963776	-0.12072	-0.116608		0.851266	0.438827	-0.815796	-1.69586		1.64996	0.0821935	1.36296	3.05425		0.183057	0.794649	-0.294005	-0.468358		4.58739	0.00890909	2.17876	11.5087	+	0.496105	0.556623	0.521791	1.08623		2.00607
Coatomer subunit zeta-1	COPZ1	F8W651;F8VVA7;P61923;F8VYZ4;F8VYK5;F8VXB1;F8VUC5;F8W156;F8VXR1;F8VYE0	13.393	0.100395	0.816206	-0.111189	-0.273546		0.715655	0.247362	-0.607761	-1.46808		0.213962	0.616109	-0.242998	-0.536371		0.530281	0.562692	-0.486381	-1.14732		1.03088	0.353603	-0.496572	-1.99447		0.164218	0.797067	-0.131809	-0.425743		0.684354	0.373978	-0.375192	-1.41488		0.52731	0.489694	0.364763	1.14204		0.169993	0.832509	0.12138	0.438905		0.30859
Phosphate carrier protein, mitochondrial	SLC25A3	F8VVM2;Q00325;F8VWQ0;F8VWR4	36.161	1.6696	0.0820137	-0.529711	-3.08958		0.833174	0.206363	-0.421332	-1.66566		0.547975	0.328956	-0.264696	-1.17866		0.781375	0.403576	-0.442946	-1.57891		0.170529	0.871048	0.108379	0.440123		0.572226	0.417683	0.265015	1.22131		0.117674	0.85816	0.0867653	0.316077		0.219385	0.757124	0.156636	0.548082		0.0222101	0.975544	-0.0216136	-0.0651841		0.231551
SPRY domain-containing protein 3	SPRYD3	F8VWW7;Q8NCJ5	53.789	0.227353	0.635814	0.347567	0.565174		0.593314	0.30724	-0.825082	-1.25814		1.14002	0.145226	1.09008	2.1762		0.126948	0.893889	-0.278997	-0.338472		1.064	0.341252	-1.17265	-2.04954		0.991315	0.210636	0.742509	1.92876		0.355652	0.631796	-0.626564	-0.825043		2.28429	0.0344571	1.91516	4.2816	+	0.286756	0.724669	0.546085	0.688762		1.05955
Sodium-coupled neutral amino acid transporter 1	SLC38A1	F8VX04;Q9H2H9	56.195	5.49207	0.0113333	5.88027	16.4459	+	4.92202	0.00442857	6.24112	13.1441	+	NaN	1	0	NaN		NaN	1	0	NaN		0.25315	0.800206	0.360852	0.619638		4.78533	0.011	-5.84891	-12.4515	+	4.69817	0.008	-5.76867	-12.0278	+	4.47591	0.007	-6.20976	-11.0073	+	4.40724	0.00717808	-6.12952	-10.7085	+	NaN
ARF GTPase-activating protein GIT2	GIT2	F8VXI9;Q14161;F8WAK2;R4GNG3;F8W822	78.866	1.3057	0.138766	1.61994	2.45484		1.20647	0.131245	1.43901	2.28744		0.825063	0.216432	1.2462	1.6521		0.71234	0.441041	0.919212	1.46245		0.139711	0.886295	-0.180935	-0.368831		0.234761	0.710239	-0.373745	-0.580949		0.693519	0.368297	-0.700732	-1.43049		0.117316	0.854307	-0.19281	-0.315206		0.538318	0.528105	-0.519797	-1.16158		0.213355
	PCBP2	F8VZX2;F8W0G4;F8VXH9;F8W1G6;H3BND9;J3QT27	33.8	0.0784076	0.853372	-0.439173	-0.217779		0.0999542	0.771747	0.587934	0.272447		0.633168	0.285939	2.20626	1.32717		0.179303	0.849568	0.922315	0.45994		0.222493	0.828387	1.02711	0.554765		1.11571	0.17821	2.64543	2.13563		0.350357	0.637422	1.36149	0.814795		0.509497	0.504265	1.61832	1.11027		0.0646374	0.929036	0.334381	0.181817		0.477277
Carboxy-terminal domain RNA polymerase II polypeptide A small phosphatase 2	CTDSP2	F8W184;H0YI12;O14595	13.464	NaN	1	0	NaN		0.92268	0.186548	1.84672	1.81475		NaN	1	0	NaN		NaN	1	0	NaN		0.422763	0.68585	0.963337	0.952166		NaN	1	0	NaN		NaN	1	0	NaN		0.573349	0.468733	-1.25508	-1.22327		0.765527	0.388578	-1.51484	-1.55228		NaN
Ubiquitin-associated protein 2-like	UBAP2L	F8W726;Q14157;Q5VU77;Q5VU79;Q5VU78;Q5VU81;Q5VU80;H0Y5H6;H7C2T8	113.63	2.128	0.0378125	3.09071	3.96052	+	2.68731	0.0135042	3.70473	5.17995	+	3.83753	0.0039596	7.00983	8.49748	+	1.45112	0.274354	2.78324	2.70393		0.903703	0.419167	0.614017	1.78319		3.47517	0.0115455	3.91911	7.30845	+	0.143012	0.833803	-0.307471	-0.376601		3.56233	0.0105109	3.3051	7.58077	+	0.572343	0.507489	-0.921488	-1.22151		2.5755
	ITSN1	F8W7U0	130.01	0.235752	0.629545	0.614156	0.583049		3.5474	0.00774138	3.95996	7.53354	+	NaN	1	0	NaN		NaN	1	0	NaN		1.71646	0.127536	3.3458	3.17444		0.113711	0.858253	-0.31141	-0.306416		0.0400866	0.952121	0.121571	0.115485		3.74689	0.00972414	-3.65721	-8.18564	+	3.07182	0.011625	-3.22423	-6.14921	+	NaN
Double-strand break repair protein MRE11A	MRE11A	F8W7U8;P49959;F5GXT0;F5H742;F5H256	80.521	2.43165	0.0236471	2.89528	4.59761	+	2.49628	0.0191692	2.74941	4.74059	+	2.83304	0.0129143	3.24961	5.5332	+	1.39306	0.271972	1.77313	2.60386		0.140753	0.887223	-0.145867	-0.371287		0.38326	0.570892	0.35433	0.87793		1.10292	0.20325	-1.12215	-2.11432		0.77065	0.354139	0.500197	1.56089		1.07898	0.247953	-0.976287	-2.07445		1.66343
Serine/threonine-protein kinase WNK2	WNK2	F8W9F9;H0Y7T5;Q9Y3S1;A6PVV2;H0Y7J9;H0Y493;H0Y7R3	234.38	1.31639	0.136153	2.28774	2.47297		1.34579	0.109883	2.34777	2.52301		0.420931	0.409755	1.27838	0.948757		0.1131	0.908949	0.495234	0.304923		0.0799744	0.929455	0.0600214	0.221818		0.447576	0.518308	-1.00937	-0.998027		0.628794	0.402986	-1.79251	-1.31963		0.477255	0.532092	-1.06939	-1.05219		0.652317	0.459795	-1.85253	-1.3601		0.182724
Eukaryotic translation initiation factor 2A;Eukaryotic translation initiation factor 2A, N-terminally processed	EIF2A	F8WAE5;Q9BY44;H7C5R5;C9IZE1;H7C5Q3;F8WF18;F8WAT3	64.449	0.15425	0.731376	0.187286	0.402805		0.135379	0.713845	0.164493	0.358585		0.831876	0.215628	0.821012	1.66349		0.00990072	0.989972	0.0155525	0.0294503		0.0480919	0.951933	-0.0227933	-0.137445		1.3751	0.122354	0.633726	2.57307		0.222325	0.755521	-0.171734	-0.554404		1.50735	0.116569	0.656519	2.80176		0.195455	0.804872	-0.148941	-0.495914		1.20996
Probable ATP-dependent RNA helicase DDX31	DDX31	F8WAJ0;Q9H8H2	83.515	0.390677	0.488118	-0.276953	-0.891991		0.73502	0.24124	-0.360322	-1.50085		1.23684	0.125439	-0.711246	-2.33848		0.585891	0.527111	-0.732716	-1.2452		0.105463	0.909163	-0.0833683	-0.286134		0.591483	0.402699	-0.434292	-1.25495		0.315152	0.673769	-0.455762	-0.745744		0.578942	0.468123	-0.350924	-1.23306		0.264715	0.746432	-0.372394	-0.643648		0.0118988
Cleavage and polyadenylation specificity factor subunit 6	CPSF6	F8WJN3;Q16630;F8W084;A0A3B3ISW1	52.269	0.603415	0.369766	0.947708	1.2757		0.00261757	0.991326	0.00717497	0.0078503		1.778	0.0506122	2.59758	3.28718		0.260039	0.785828	0.544833	0.633968		0.565787	0.615609	-0.940533	-1.21001		1.40879	0.11595	1.64987	2.63089		0.227543	0.75115	-0.402875	-0.565581		1.7024	0.0865882	2.59041	3.1489		0.245957	0.759249	0.537658	0.604582		1.44624
Fragile X mental retardation protein 1	FMR1	G3V0J0;A8MQB8;A0A087WXI3;Q06787;R9WNI0;Q8IXW7;A0A087WY29;A0A087WWR6;A0A087X1M7;A0A087WWU4;A0A087WXC0	66.785	0.205342	0.659689	-0.114584	-0.517624		1.27516	0.119989	1.0237	2.40311		4.05883	0.00348052	1.28053	9.30267	+	0.201748	0.834646	-0.293744	-0.509758		1.3022	0.237078	1.13829	2.44889		3.0269	0.0172381	1.39512	6.0296	+	0.109415	0.868501	-0.179159	-0.295881		0.24165	0.74222	0.256834	0.595519		0.952814	0.295558	-1.31744	-1.86482		1.45665
Nuclear pore complex protein Nup160	NUP160	G3V198;Q12769;E9PR16;E9PSI3	148.86	0.620447	0.362047	0.487404	1.30521		0.455655	0.392049	0.431707	1.01284		1.26388	0.121884	0.900983	2.38406		1.23049	0.29246	0.915408	2.32779		0.0736961	0.934765	-0.0556974	-0.205569		1.16907	0.164467	0.413579	2.22476		1.02659	0.22725	0.428004	1.98734		0.849873	0.314608	0.469276	1.69353		0.808836	0.364965	0.483701	1.62496		0.0220307
Mediator of RNA polymerase II transcription subunit 15	MED15	G3V1P5;Q96RN5;C9JM58;C9JLN7;C9JZV5;C9JGN2;C9J1I1;H7C308	79.599	3.67951	0.00973737	2.79038	7.96026	+	5.44079	0	3.40485	16.1192	+	6.00993	0.034	4.48621	20.1254	+	1.78884	0.275449	2.39055	3.30719		0.870315	0.430609	0.614473	1.72761		2.46682	0.0313833	1.69583	4.67508	+	0.203827	0.772561	-0.399834	-0.514311		2.47041	0.0270543	1.08135	4.68304	+	0.674689	0.448013	-1.01431	-1.39839		1.54933
rRNA-processing protein FCF1 homolog	FCF1	G3V5S9;G3V1S4;Q9Y324;G3V2M5	21.491	0.0709545	0.864461	0.0516529	0.198419		1.34499	0.110058	-0.365314	-2.52164		1.97518	0.0338938	-0.662438	-3.65931	+	0.839903	0.372621	-1.1263	-1.6769		0.845399	0.442685	-0.416966	-1.68607		1.41643	0.113892	-0.714091	-2.64403		0.842106	0.292447	-1.17795	-1.68057		0.936072	0.276931	-0.297124	-1.837		0.526942	0.536421	-0.760984	-1.14139		0.285737
Heterogeneous nuclear ribonucleoproteins C1/C2	HNRNPC	G3V2Q1;P07910;G3V576;G3V555;G3V575;G3V5V7	33.57	1.15851	0.176339	-2.03643	-2.20709		1.27488	0.119911	-3.07646	-2.40264		1.02084	0.167418	-3.95047	-1.9778		1.50086	0.281276	-4.20647	-2.79042		0.34119	0.734895	-1.04002	-0.796972		0.421995	0.53675	-1.91404	-0.950737		0.687273	0.372306	-2.17003	-1.41985		0.151845	0.822144	-0.874014	-0.397228		0.262625	0.747781	-1.13001	-0.639326		0.0378953
	HNRNPC	G3V4C1;B2R5W2;G3V2D6	32.238	1.39347	0.121662	-1.86423	-2.60457		1.29961	0.116885	-2.01629	-2.4445		0.937668	0.183238	-1.5908	-1.83965		0.998488	0.324836	-1.17343	-1.94067		0.0618767	0.941114	-0.152059	-0.174505		0.111389	0.861656	0.273436	0.300732		0.468387	0.5284	0.690806	1.03608		0.164601	0.811759	0.425495	0.426618		0.49092	0.560831	0.842865	1.0769		0.200097
Spermatogenesis-defective protein 39 homolog	VIPAS39	G3V4K3;Q9H9C1	59.718	1.01034	0.213951	1.52801	1.96035		NaN	1	0	NaN		NaN	1	0	NaN		NaN	1	0	NaN		0.610266	0.582168	-1.04647	-1.28759		1.25088	0.144438	-1.94946	-2.36214		0.822783	0.302279	-1.34731	-1.64829		NaN	1	0	NaN		NaN	1	0	NaN		NaN
Cyclin-dependent kinase 2	CDK2	G3V5T9;P24941;E7ESI2;G3V317;Q00526;K7EJ83;E7EUK8;Q96Q40;O94921;Q07002	39.178	2.85944	0.0138308	-1.5395	-5.59898	+	1.53752	0.0813813	-1.24088	-2.85462		3.08504	0.0100296	-1.54911	-6.18473	+	0.866283	0.366552	-1.49223	-1.7209		0.250557	0.800286	0.298627	0.614221		0.00972838	0.990255	-0.00960636	-0.0289432		0.0179321	0.977137	0.0472698	0.0528714		0.268752	0.714056	-0.308234	-0.651973		0.0962211	0.896937	-0.251358	-0.263107		0.0218439
	RBM39	G3XAC6;A0A0U1RQH7;H0Y4X3;A0A0U1RQW2;Q5QP23;Q5QP22;F8WF24;F2Z2Z5;A8MYG5;Q86U06;F2Z3E6;F8WF73;H0YJJ3;G3V546;G3XAP0;A0A087X122;G3V5Z6	48.023	0.339228	0.5197	1.01836	0.793145		0.140498	0.705598	-0.518382	-0.370687		0.0524182	0.887232	0.190572	0.149177		0.263944	0.784532	-0.794853	-0.642054		0.698225	0.523046	-1.53674	-1.43849		0.403125	0.55339	-0.827784	-0.915459		1.11802	0.198219	-1.81321	-2.13949		0.276802	0.70768	0.708954	0.668488		0.100189	0.890829	-0.276471	-0.273032		0.546678
Zinc finger protein 512	ZNF512	G3XAG1;Q96ME7	64.594	0.211223	0.654891	0.406707	0.530433		1.89113	0.0446526	-1.03303	-3.49855	+	1.13511	0.145594	-1.67734	-2.16799		1.09709	0.303823	-1.50877	-2.10461		0.989216	0.367508	-1.43974	-1.92527		1.04271	0.195837	-2.08405	-2.01414		0.9915	0.237725	-1.91548	-1.92906		0.370439	0.623325	-0.64431	-0.853479		0.28389	0.726713	-0.475736	-0.682942		0.0597538
Raftlin	RFTN1	Q14699;G3XAJ6;C9JHG2	63.145	0.154011	0.731006	0.184586	0.402251		1.90468	0.0432108	1.40203	3.52424	+	1.24035	0.124704	0.94816	2.34439		0.117329	0.905747	-0.205393	-0.315237		1.98337	0.0758933	1.21744	3.67515		1.1849	0.159557	0.763575	2.25125		0.261015	0.723317	-0.389978	-0.635992		0.921083	0.282054	-0.453866	-1.81209		1.52083	0.119614	-1.60742	-2.82533		1.04092
Sp110 nuclear body protein	SP110	G5E9C0;Q9HB58;E7EM70;C9JZQ4	61.739	0.0117207	0.978497	0.0204291	0.0347936		0.734926	0.241086	-1.52923	-1.50069		1.05879	0.161433	-1.46078	-2.04086		1.58416	0.280081	-1.80496	-2.93691		0.695155	0.523968	-1.54966	-1.43327		0.942269	0.226488	-1.48121	-1.8473		1.36764	0.137657	-1.82539	-2.56031		0.020128	0.970313	0.0684476	0.0592053		0.0916107	0.904033	-0.275727	-0.251498		0.16112
Amyloid beta A4 precursor protein-binding family B member 2	APBB2	H0YAJ5;G5E9Y1;Q92870;D6RDY3;D6RB00;D6RGD4;D6RAJ4;D6RD19;D6RB55;H0YA92	79.972	3.44569	0.0103089	2.15067	7.21816	+	NaN	1	0	NaN		NaN	1	0	NaN		NaN	1	0	NaN		1.71393	0.127396	-1.25643	-3.16984		1.68368	0.0797054	-1.75367	-3.11498		1.55926	0.106827	-1.44811	-2.89289		NaN	1	0	NaN		NaN	1	0	NaN		NaN
CUGBP Elav-like family member 1	CELF1	G5EA30;Q92879;E9PKU1;E9PQK4;E9PSH0;F5H0D8;F5H4Y5;E9PKA1	55.142	0.0688131	0.868086	0.158506	0.192812		0.255003	0.562884	-0.59485	-0.623501		2.09668	0.0271234	3.0176	3.89781	+	0.307822	0.742232	-0.82094	-0.73115		0.422821	0.686309	-0.753356	-0.952274		2.65087	0.0230515	2.85909	5.09413	+	0.443885	0.548147	-0.979446	-0.991239		2.55534	0.0240808	3.61245	4.87369	+	0.0736594	0.92294	-0.226089	-0.205473		2.17048
Protein transport protein Sec24C	SEC24C	G5EA31;P53992	111.98	0.0698302	0.865742	0.160894	0.195478		0.222097	0.596143	-0.386056	-0.553915		0.0395453	0.909867	0.0877776	0.113988		0.105798	0.910423	0.19291	0.286961		0.395148	0.700246	-0.54695	-0.900439		0.0366501	0.957056	-0.0731163	-0.105953		0.0187741	0.976193	0.0320158	0.0553037		0.388755	0.607086	0.473834	0.888352		0.751561	0.39381	0.578966	1.52876		0.0753954
Cell division cycle protein 27 homolog	CDC27	G5EA36;P30260;F6QPS0;I3L3H6;I3L328;I3L2Z8;I3L225;I3L394	91.737	0.314441	0.539375	0.612482	0.744331		0.46872	0.382914	0.760015	1.03669		2.14092	0.0266214	2.17509	3.98654	+	0.527781	0.563433	0.936653	1.14288		0.0644757	0.940066	0.147533	0.18139		1.27694	0.138633	1.56261	2.40612		0.137413	0.839199	0.324171	0.363402		1.4281	0.132646	1.41507	2.66416		0.0785206	0.917959	0.176637	0.21807		0.985657
Tropomodulin-2	TMOD2	Q9NZR1;G5EA42;H0YMA2	39.595	0.0800832	0.849511	0.183012	0.222098		0.093934	0.783233	0.203774	0.257358		0.0700161	0.852469	0.214869	0.195964		1.00204	0.32411	1.66544	1.94657		NaN	1	0	NaN		0.0131143	0.986072	0.0318561	0.0388706		1.78663	0.0832985	1.48242	3.30311		0.00471097	0.990369	0.0110946	0.0140949		2.03829	0.0479015	1.46166	3.78225	+	0.856154
	MYL6	G8JLA2;F8VZU9;F8W180;F8VXL3	17.089	1.17424	0.171882	-1.53522	-2.2334		0.169934	0.660484	-0.355711	-0.438772		0.564099	0.321011	0.762033	1.20705		0.97674	0.331803	2.06317	1.90455		0.823878	0.454086	1.17951	1.65012		2.42073	0.0350084	2.29725	4.57374	+	1.91843	0.0719138	3.59839	3.5504		0.848257	0.315164	1.11774	1.69084		1.15261	0.219993	2.41888	2.19722		0.636346
Heterogeneous nuclear ribonucleoprotein H;Heterogeneous nuclear ribonucleoprotein H, N-terminally processed	HNRNPH1	P31943;G8JLB6;E9PCY7;D6RBM0;D6RIU0;H0YB39;D6RFM3;E5RGV0;H0YBD7;D6RIT2;D6R9T0;D6RAM1;D6RDU3;D6RJ04;D6RIH9;E5RGH4;E7EQJ0;H0YBG7;E7EN40;H0YAQ2;D6RDL0;D6RF17;D6R9D3;E5RJ94	49.229	0.964992	0.222562	-0.97259	-1.88504		1.11238	0.146032	-1.10301	-2.13008		0.760271	0.238426	-0.739626	-1.54343		0.315661	0.734623	-0.341786	-0.746754		0.0869314	0.92374	-0.130421	-0.239629		0.178839	0.772939	0.232964	0.458898		0.614088	0.415594	0.630804	1.29421		0.298824	0.686962	0.363385	0.713128		0.76742	0.387885	0.761225	1.55546		0.388244
Dolichol-phosphate mannosyltransferase subunit 1	DPM1	Q5QPK2;H0Y368;O60762;A0A804HIK9;A0A804HJ93;Q5QPJ9;A0A804HIB3	32.426	0.506052	0.419314	-0.803159	-1.1041		0.253577	0.563752	-0.182509	-0.620529		0.0395716	0.910093	-0.0364394	-0.11406		0.110123	0.907976	0.148771	0.297622		0.365905	0.718919	0.62065	0.844787		0.464436	0.503444	0.76672	1.02888		0.523491	0.489048	0.951931	1.13525		0.168358	0.806086	0.14607	0.435189		0.267367	0.743787	0.33128	0.649118		0.132831
	TJP1	H0Y3R8	24.592	0.0408012	0.91798	0.0873337	0.117459		0.0507218	0.878296	-0.0650206	-0.144588		1.1861	0.134766	0.999877	2.25327		0.180522	0.849178	-0.267266	-0.462677		0.0648914	0.939876	-0.152354	-0.182489		0.502224	0.47109	0.912543	1.09723		0.148561	0.828103	-0.3546	-0.389585		0.927874	0.279747	1.0649	1.82338		0.10807	0.882733	-0.202246	-0.292571		0.939891
Receptor-type tyrosine-protein phosphatase F	PTPRF	H0Y4H1;H0Y6Z7;P10586;H0Y380;H0Y7Z9;Q3KPI9;F5GWR7;P23468	145.55	0.323604	0.533078	0.542095	0.762475		0.00640308	0.981623	-0.0168986	-0.0191211		0.0386615	0.91067	0.0916243	0.11154		0.39535	0.653048	-0.766894	-0.900819		0.354476	0.724752	-0.558994	-0.82277		0.320183	0.623628	-0.450471	-0.755714		1.06795	0.215558	-1.30899	-2.05611		0.0477923	0.928976	0.108523	0.136629		0.399646	0.637102	-0.749995	-0.908917		0.521987
Lysine-specific histone demethylase 1B	KDM1B	Q8NB78;H0Y6H0;Q08EI0	92.097	0.574225	0.38097	1.57517	1.22481		0.298107	0.520708	0.364513	0.711687		0.605094	0.300177	0.732175	1.27862		0.235425	0.808177	0.314709	0.582357		0.422923	0.686719	-1.21066	-0.952463		0.267867	0.673643	-0.842997	-0.650149		0.439225	0.552207	-1.26046	-0.982652		0.28401	0.703405	0.367661	0.683185		0.0341114	0.964175	-0.0498047	-0.0988713		0.311643
	THOC2	H0Y7U4	44.013	0.478502	0.430785	1.74287	1.05445		0.19339	0.628878	-0.824048	-0.491349		0.0220982	0.948572	-0.115496	-0.0648635		0.0594702	0.949813	0.31628	0.168101		0.895591	0.419726	-2.56692	-1.7697		0.551249	0.432876	-1.85837	-1.18443		0.367498	0.618116	-1.42659	-0.847844		0.172402	0.802279	0.708551	0.44437		0.276687	0.732518	1.14033	0.668254		0.086599
Heterogeneous nuclear ribonucleoprotein D0	HNRNPD	H0YA96;H0Y8G5;Q14103;D6RAF8;D6RF44;D6RBQ9;D6RD83	23.811	0.819327	0.273199	-1.19342	-1.64251		0.947656	0.182089	-2.53474	-1.85625		0.542736	0.330738	-0.92799	-1.1694		0.613322	0.513779	-1.01735	-1.29288		0.451345	0.6799	-1.34133	-1.00495		0.135562	0.835286	0.265428	0.359019		0.0872657	0.895996	0.176066	0.24048		0.543537	0.480869	1.60675	1.17081		0.508683	0.547997	1.51739	1.10881		0.0387877
Coatomer subunit beta	COPB2	H0Y938;H0YAC7;P35606;A0A7I2V258;A0A7I2V3G0;A0A7I2YQF9;D6R997;D6RBZ7;D6RCL6;D6RBG7;D6RBT6	101.53	0.653266	0.341559	-1.33865	-1.36172		0.574638	0.316523	-1.21264	-1.22553		0.377718	0.44566	-0.85767	-0.867383		0.425344	0.631918	-1.04287	-0.956962		0.0703219	0.934623	0.12601	0.196765		0.318455	0.625505	0.480984	0.752295		0.142784	0.833085	0.295788	0.376064		0.218786	0.75771	0.354974	0.546792		0.0768208	0.91841	0.169778	0.213677		0.0844626
Protein DEK	DEK	H0Y993;P35659;A0A494C028;A0A494C198;B4DFG0;H0Y8X0;D6RDA2;D6R9L5	43.247	0.044909	0.910263	0.110326	0.128754		0.238536	0.578792	-0.404543	-0.588945		0.473625	0.37138	-0.596509	-1.0456		0.743228	0.42696	-1.24083	-1.5147		0.188044	0.859123	-0.514869	-0.479488		0.294534	0.646319	-0.706835	-0.704493		0.538506	0.477523	-1.35115	-1.16191		0.0802461	0.896063	-0.191966	-0.222517		0.343291	0.6782	-0.836283	-0.801066		0.274283
NEDD4-binding protein 2	N4BP2	H0YA93;Q86UW6	158.05	NaN	1	0	NaN		NaN	1	0	NaN		1.6066	0.068296	2.02106	2.97677		NaN	1	0	NaN		NaN	1	0	NaN		0.876038	0.252396	1.17783	1.73715		NaN	1	0	NaN		0.809201	0.33256	1.12539	1.62557		NaN	1	0	NaN		0.951559
Rho guanine nucleotide exchange factor 10	ARHGEF10	O15013;H0YAN8;E9PB39	151.61	0.0690723	0.867858	0.170525	0.193491		1.08576	0.150011	1.35919	2.08574		1.39048	0.100739	1.77183	2.59943		0.158885	0.867516	0.358335	0.413504		0.983391	0.369342	1.18867	1.9156		1.30657	0.134984	1.6013	2.45631		0.0803085	0.903002	0.187809	0.222678		0.750947	0.364601	0.412635	1.52772		0.835595	0.35293	-1.00086	-1.6697		1.1764
Polyadenylate-binding protein 1;Polyadenylate-binding protein	PABPC1	P11940;H0YAR2;E7EQV3;A0A7I2YQ88;A0A7I2YQ90;A0A7I2V649;A0A7I2V4N4;A0A7I2YQE4;E7ERJ7;A0A087WTT1;Q9H361;H0YBN4;E5RGH3;H0YAP2;E5RJB9;E5RH24;H0YB86;H0YB75;H0YAS6;A0A6Q8JFT6;Q4VXU2;H0YAS7;E5RHG7;H0YC10;E5RGC4;A0A6I8PS38;Q96DU9;E5RFD8;A0A6I8PLA1;A0A6Q8JFV4;H0YAW6;E5RJM8	70.67	0.55964	0.387653	-0.480796	-1.19921		0.507985	0.358188	-0.334082	-1.10756		2.67926	0.0141255	1.50347	5.16091	+	0.185972	0.848073	-0.133469	-0.47487		0.184809	0.861758	0.146714	0.472275		3.23532	0.0125405	1.98427	6.60002	+	0.557086	0.465896	0.347327	1.19472		4.85362	0.00872727	1.83755	12.7931	+	0.82453	0.358735	0.200613	1.65121		5.6668
	PICALM	H0YCY1	25.414	NaN	1	0	NaN		3.27669	0.00946763	2.63121	6.71809	+	NaN	1	0	NaN		NaN	1	0	NaN		2.70294	0.025313	2.07838	5.21706	+	NaN	1	0	NaN		NaN	1	0	NaN		2.22477	0.0384874	-1.88311	-4.15769	+	2.36448	0.0284723	-2.73367	-4.45191	+	NaN
CD44 antigen	CD44	H0YD13;P16070;H0Y2P0;H0YE40;J3KN83;H0YDW7;H0YCV9;H0Y5E4;E9PKC6;H0YDX6;H0YD17;Q86UZ1	22.683	1.36717	0.127697	-0.963065	-2.55951		0.614336	0.296228	0.452683	1.29464		0.520089	0.341197	-0.375204	-1.12919		0.162611	0.863321	-0.210555	-0.422063		1.64865	0.142542	1.41575	3.0519		0.619545	0.384777	0.587861	1.30365		0.610004	0.419143	0.75251	1.28713		0.991999	0.25475	-0.827887	-1.92989		0.5419	0.526165	-0.663238	-1.16792		0.109226
	MYOF	H0YD14	134.71	0.513291	0.416178	0.843768	1.11705		3.04146	0.0117134	2.75909	6.06815	+	NaN	1	0	NaN		NaN	1	0	NaN		1.34642	0.225596	1.91533	2.52409		1.0347	0.198394	-1.5049	-2.00083		0.394	0.592774	-0.676009	-0.898272		3.57213	0.0105882	-3.42023	-7.61192	+	2.92236	0.0134187	-2.59133	-5.75802	+	NaN
	PICALM	H0YD48;H0YEF7;H0YE97;H0YEH1	27.704	1.07321	0.198739	3.20735	2.06486		4.79241	0.0035942	8.2597	12.4865	+	NaN	1	0	NaN		NaN	1	0	NaN		1.70176	0.13042	5.05235	3.14772		1.01441	0.202487	-3.01675	-1.96711		1.05544	0.217403	-3.13496	-2.0353		4.92254	0.00580645	-8.0691	-13.1468	+	4.89198	0.00604082	-8.18731	-12.9889	+	NaN
Stromal interaction molecule 1	STIM1	H0YDB2;Q13586;G0XQ39;E9PNJ4;E9PIQ8;E9PRZ7;E9PR09;E9PN27;E9PRE4;E9PR07;E9PJ19;E9PMB4	80.944	4.34159	0.00734884	3.77718	10.4298	+	4.10523	0.00443871	3.53113	9.47981	+	4.07431	0.00352632	4.09343	9.36143	+	2.51092	0.211769	2.4565	4.77336		0.331353	0.740342	-0.246058	-0.777727		0.347728	0.601058	0.316247	0.809695		1.49313	0.118512	-1.32069	-2.77693		0.678643	0.405803	0.562305	1.40514		1.16776	0.21419	-1.07463	-2.22256		1.65296
	PLEC	H0YDN1;E9PMV1;E9PIA2;E9PQ28	388.03	1.03491	0.207077	-0.979618	-2.00117		0.273265	0.543787	-0.287856	-0.661246		0.0367429	0.913598	-0.049963	-0.106212		0.188476	0.847388	-0.670948	-0.480449		0.752144	0.493768	0.691762	1.52974		0.981568	0.213673	0.929655	1.91257		0.0793412	0.901796	0.30867	0.220187		0.220921	0.756319	0.237893	0.551386		0.101713	0.889228	-0.383092	-0.276828		0.172705
Trifunctional enzyme subunit alpha, mitochondrial;Long-chain enoyl-CoA hydratase;Long chain 3-hydroxyacyl-CoA dehydrogenase	HADHA	H0YFD6;P40939;A0A2R8Y4F5;A0A2R8YG21;A0A2R8Y688	86.371	0.118153	0.784524	-0.533622	-0.31724		0.464271	0.38672	-1.65509	-1.02858		0.169722	0.676795	-0.694615	-0.438291		0.374333	0.675031	-1.51185	-0.860925		0.315152	0.753906	-1.12146	-0.745743		0.0377241	0.956469	-0.160993	-0.108939		0.238677	0.739468	-0.978232	-0.589241		0.286828	0.701818	0.960471	0.688909		0.0310563	0.964224	0.143232	0.0903008		0.207969
RAB6A-GEF complex partner protein 1	RIC1	Q4ADV7;H0YFN7;H0YGC4	159.3	0.305708	0.549541	1.29386	0.726928		0.861779	0.197664	2.60477	1.71339		0.932349	0.184741	2.75196	1.83082		0.459617	0.604633	1.94005	1.02009		0.609749	0.582137	1.31091	1.28669		0.715737	0.328461	1.4581	1.46821		0.162618	0.81769	0.646193	0.42208		0.157018	0.818034	0.147191	0.409202		0.218006	0.784434	-0.66472	-0.54511		0.281319
60S ribosomal protein L18	RPL18	H0YHA7;J3QQ67;Q07020;G3V203;F8VUA6;F8VYV2;A0A075B7A0	18.863	0.0109336	0.977814	0.0166731	0.0324853		0.822944	0.209163	-0.845452	-1.64856		1.39484	0.100634	-0.969073	-2.60692		0.717609	0.441969	-0.723668	-1.47139		0.766573	0.488987	-0.862125	-1.55404		1.21674	0.153444	-0.985746	-2.30468		0.665562	0.383414	-0.740341	-1.38279		0.106767	0.86282	-0.123621	-0.289357		0.0822364	0.913566	0.121784	0.227631		0.248936
60S ribosomal protein L28	RPL28	H0YMF4;H0YKD8;P46779;H0YLP6	12.39	1.32018	0.135492	-0.416017	-2.47942		1.95839	0.0409474	-0.750605	-3.62692	+	2.98219	0.0119269	-1.00301	-5.9123	+	0.37721	0.672282	-0.34216	-0.866414		1.33844	0.227131	-0.334588	-2.51049		4.14481	0.0106667	-0.586988	-9.63324	+	0.0731493	0.90904	0.0738573	0.204145		0.950658	0.271554	-0.252401	-1.86123		0.487395	0.56278	0.408445	1.07054		0.927194
Proteasome subunit alpha type;Proteasome subunit alpha type-4;Proteasome subunit beta type	PSMA4	H0YMZ1;H0YN18;H0YL69;P25789;H0YKT8;H0YMI6;H0YMA1;H0YKS0;H0YLS6;H0YLC2	24.526	0.383808	0.491198	0.984037	0.87897		0.0523509	0.874692	-0.199162	-0.148995		0.297951	0.519942	0.85157	0.711373		0.1255	0.896314	0.450631	0.334994		0.752659	0.493741	-1.1832	-1.53061		0.0982906	0.877527	-0.132468	-0.268291		0.281094	0.702277	-0.533407	-0.67725		0.555461	0.474709	1.05073	1.19186		0.246133	0.759375	0.649793	0.604951		0.174127
AP-3 complex subunit sigma-2	AP3S2;C15orf38-AP3S2	H0YLI7;P59780;A0A0A6YYH1;H0YLX6;H0YN38;H0YMK0	23.398	0.578275	0.378132	0.946675	1.23189		NaN	1	0	NaN		3.47049	0.00744444	3.22184	7.29403	+	NaN	1	0	NaN		0.616992	0.578069	-1.00936	-1.29924		1.70461	0.0773878	2.27516	3.1529		0.0901947	0.894862	0.18154	0.247916		3.43966	0.0124586	3.28452	7.19982	+	NaN	1	0	NaN		2.85191
Transient receptor potential cation channel subfamily M member 7	TRPM7	H0YLN8;Q96QT4;H0YNM0;A0A0C4DGL2;A0A7I2V4C9	212.62	3.94138	0.00985915	2.69287	8.86738	+	NaN	1	0	NaN		NaN	1	0	NaN		NaN	1	0	NaN		6.01345	0	-2.90305	-20.1529	+	2.17019	0.0478625	-1.77323	-4.04585	+	4.65131	0.00690909	-2.9512	-11.8056	+	NaN	1	0	NaN		NaN	1	0	NaN		NaN
Low-density lipoprotein receptor	LDLR	J3KMZ9;H0YMD1;P01130;H0YM92	104.56	5.1204	0.00523077	2.81609	14.2142	+	NaN	1	0	NaN		NaN	1	0	NaN		NaN	1	0	NaN		4.16301	0.0141935	-2.36073	-9.70452	+	2.63972	0.0234051	-2.09732	-5.06806	+	6.72209	0	-2.54576	-26.5227	+	NaN	1	0	NaN		NaN	1	0	NaN		NaN
Uveal autoantigen with coiled-coil domains and ankyrin repeats	UACA	H0YNH8;Q9BZF9;F5H2B9;H0YN48;H0YMI1	161.31	0.251251	0.609441	0.480522	0.615673		0.439953	0.400899	0.697394	0.983995		1.70378	0.0577154	2.02332	3.15139		0.673666	0.469312	1.74826	1.39664		0.145797	0.886804	0.216872	0.38313		1.73852	0.074014	1.5428	3.21468		0.491098	0.508714	1.26774	1.07722		2.03371	0.0529873	1.32593	3.77326		0.410617	0.627598	1.05086	0.929508		0.0919513
SRSF protein kinase 1	SRPK1	H3BLV9;Q96SB4;D6RBF8;D6RBM8;E7ETV6;Q9UPE1;H0Y932	76.039	0.0884433	0.836618	0.222174	0.243474		0.208179	0.610658	-0.455822	-0.523813		0.465089	0.376714	-0.808372	-1.03007		1.02576	0.319702	-1.5207	-1.98598		0.275376	0.778399	-0.677996	-0.665571		0.497381	0.473461	-1.03055	-1.08853		0.957167	0.252202	-1.74288	-1.87205		0.148361	0.824981	-0.35255	-0.389121		0.558427	0.518686	-1.06488	-1.19708		0.386235
Protein spinster homolog 1	SPNS1	H3BMF4;Q9H2V7;H3BPT8;H3BR82;H3BT44;H3BPQ9	61.105	1.34245	0.131455	1.37556	2.51731		1.05735	0.157441	1.13969	2.03848		0.913178	0.18977	1.03519	1.79895		0.350132	0.703934	0.713329	0.814361		0.520095	0.643023	-0.235864	-1.1292		0.655167	0.362128	-0.340369	-1.36499		0.415219	0.573505	-0.662226	-0.938109		0.143893	0.828567	-0.104505	-0.378667		0.241728	0.763756	-0.426362	-0.595682		0.171246
RNA-binding protein with serine-rich domain 1	RNPS1	H3BV80;H3BMM9;H3BTC0;Q15287;H3BPG5;H3BMS0;H3BRK4;H3BTV0;H3BNI3;H3BP82;H3BTR6;H3BUG0;H3BTY0;H3BNU7;H3BUL0	24.561	0.868428	0.256343	-1.38336	-1.72447		1.8623	0.0468625	-2.30062	-3.44416	+	1.45671	0.0890479	-1.59405	-2.71362		1.16514	0.298438	-1.9758	-2.21818		0.400985	0.697079	-0.917259	-0.911435		0.0795267	0.90249	-0.210697	-0.220665		0.20095	0.775665	-0.59244	-0.508008		0.361313	0.63115	0.706562	0.83596		0.111595	0.881422	0.32482	0.301236		0.14042
IST1 homolog	IST1	H3BMU1;H3BUI0;J3KR23;P53990;H3BQF7;F5GXM3;H3BRE2	23.375	1.69995	0.0795294	3.04988	3.14444		1.10315	0.147054	2.26928	2.11469		0.659956	0.27491	1.83906	1.37319		NaN	1	0	NaN		0.225506	0.824289	-0.780601	-0.561223		0.319476	0.624729	-1.21082	-0.754316		1.54924	0.107967	-2.9367	-2.87523		0.0940642	0.877048	-0.430222	-0.257686		0.98929	0.283385	-2.1561	-1.92539		0.590583
40S ribosomal protein S17	RPS17	H3BNC9;P08708;H0YN88;A0A075B716;H0YN73	64.532	0.329014	0.529772	-1.07584	-0.773132		0.337206	0.482791	-0.971686	-0.789195		0.347944	0.46905	-0.789863	-0.810114		0.13873	0.885386	-0.401731	-0.366516		0.0261718	0.974381	0.104154	0.0764887		0.0917689	0.88556	0.285977	0.251898		0.217155	0.759992	0.674109	0.543274		0.0696888	0.909048	0.181823	0.195107		0.215058	0.786762	0.569955	0.538743		0.207121
26S proteasome non-ATPase regulatory subunit 7	PSMD7	H3BNT7;H3BTM8;P51665;H3BQV2	20.064	0.995799	0.216496	-1.69318	-1.9362		1.12388	0.14385	-2.27825	-2.14926		1.03007	0.165598	-1.89391	-1.99314		0.412119	0.638085	-0.874229	-0.932318		0.233822	0.815941	-0.585071	-0.578955		0.0809564	0.900711	-0.200724	-0.224344		0.410424	0.577875	0.818954	0.929147		0.134689	0.839643	0.384347	0.356946		0.62752	0.47204	1.40403	1.31743		0.48486
Protein FAM219B	FAM219B	H3BPC2;H3BRU1;Q5XKK7	12.06	0.941299	0.230374	1.75362	1.84569		NaN	1	0	NaN		NaN	1	0	NaN		NaN	1	0	NaN		1.45952	0.191718	-1.6274	-2.71849		1.10892	0.179108	-1.17617	-2.12432		1.44779	0.123462	-1.60707	-2.69818		NaN	1	0	NaN		NaN	1	0	NaN		NaN
Prefoldin subunit 5	PFDN5	H3BPF6;Q99471;H3BMQ1;A0A0D9SFR8;F8VNW6;A0A7I2V5H9;F8VQZ2	17.577	NaN	1	0	NaN		NaN	1	0	NaN		2.30652	0.0217143	2.62244	4.32841	+	NaN	1	0	NaN		NaN	1	0	NaN		2.67113	0.0229574	2.39369	5.14173	+	NaN	1	0	NaN		1.3913	0.140751	1.76483	2.60085		NaN	1	0	NaN		2.26202
Zinc finger protein 598	ZNF598	H3BPG6;Q86UK7;H3BQQ2;H3BR87	98.786	1.141	0.179726	1.23565	2.17784		1.02808	0.162985	1.41064	1.98983		2.21229	0.0245083	3.05839	4.13196	+	0.718397	0.441229	0.841831	1.47272		0.147737	0.886972	0.174994	0.387663		1.9716	0.0608732	1.82274	3.65239		1.24737	0.162322	-0.393819	-2.35621		1.34028	0.150857	1.64775	2.51361		0.586012	0.495929	-0.568812	-1.24541		2.3398
	MACF1	H3BQK9;H3BPE1;A0A7P0MQR8;A0A5F9ZGX0;E9PLY5;H0Y314;A0A669KBB0;A0A669KB06;E9PS75;B4DQX9	861.07	2.15062	0.035205	1.56341	4.00614	+	2.70893	0.0131124	1.68408	5.23134	+	2.22169	0.0245028	1.54516	4.15133	+	0.0431037	0.963958	-0.104788	-0.123801		0.19752	0.850792	0.120672	0.500466		0.0203422	0.976429	-0.0182476	-0.0598218		1.05622	0.217761	-1.66819	-2.0366		0.272378	0.711765	-0.13892	-0.659425		1.19471	0.206053	-1.78887	-2.26771		1.05544
Fructose-bisphosphate aldolase;Fructose-bisphosphate aldolase A	ALDOA	H3BQN4;P04075;J3KPS3;H3BPS8;H3BUH7;H3BU78;H3BR04;H3BMQ8;H3BR68	39.34	0.363429	0.501075	-0.74791	-0.840031		0.847841	0.202594	-1.72641	-1.69014		0.764423	0.236846	-1.37152	-1.55042		0.292012	0.75782	-0.700495	-0.699403		0.650968	0.559237	-0.978495	-1.35778		0.575195	0.415569	-0.62361	-1.22651		0.0233693	0.970208	0.0474148	0.0685014		0.1961	0.778782	0.354886	0.497336		0.560613	0.517461	1.02591	1.20092		0.43773
Heterogeneous nuclear ribonucleoprotein U-like protein 2	HNRNPUL2-BSCL2;HNRNPUL2	H3BQZ7;Q1KMD3	84.69	0.883739	0.25266	-1.59478	-1.74997		0.849088	0.202538	-1.96655	-1.69222		0.446263	0.390246	-1.04429	-0.995614		0.413384	0.637054	-0.842207	-0.934681		0.121253	0.899896	-0.371774	-0.324753		0.213156	0.733958	0.550487	0.534626		0.372043	0.615705	0.752571	0.856548		0.30908	0.680175	0.92226	0.73366		0.442766	0.606123	1.12434	0.98918		0.070796
Kinesin-like protein;Kinesin-like protein KIF22	KIF22	H3BRB3;Q14807;H3BTH5;I3L306	67.752	0.505426	0.419606	1.17369	1.10297		0.266486	0.548424	-0.490648	-0.647302		0.385188	0.440825	-0.660792	-0.88159		0.62359	0.507419	-0.920913	-1.31064		0.985987	0.368706	-1.66434	-1.91991		1.11493	0.17795	-1.83449	-2.13433		1.36613	0.137938	-2.09461	-2.55773		NaN	1	0	NaN		NaN	1	0	NaN		NaN
RNA polymerase II-associated protein 1	RPAP1	H3BRE8;Q9BWH6	123.07	NaN	1	0	NaN		NaN	1	0	NaN		1.90395	0.0395278	0.856157	3.52285	+	NaN	1	0	NaN		NaN	1	0	NaN		0.696732	0.337819	0.482371	1.43595		NaN	1	0	NaN		2.27063	0.0353994	0.940418	4.25298	+	NaN	1	0	NaN		1.80879
	ZNF106	H3BS99	93.729	2.18968	0.032466	3.37397	4.08559	+	NaN	1	0	NaN		0.928462	0.185792	1.72779	1.82436		NaN	1	0	NaN		1.25512	0.260586	-1.89239	-2.36928		0.720624	0.326222	-1.64618	-1.47649		1.42241	0.127858	-2.51788	-2.65435		0.0976149	0.873745	0.246214	0.2666		NaN	1	0	NaN		0.355943
Zinc finger protein 106	ZNF106	H3BSS6;Q9H2Y7;H3BNX5;A0A0C4DGM5;U3KQH7;H3BNJ4;H3BRD4	211.95	0.113176	0.794141	-0.111731	-0.305108		1.04283	0.159557	-0.674469	-2.01434		0.526133	0.338427	-0.403547	-1.13995		0.327662	0.721894	-0.617031	-0.770473		1.67271	0.137959	-0.562738	-3.09518		0.65037	0.364666	-0.291817	-1.35675		0.279429	0.704291	-0.5053	-0.673855		0.877116	0.302855	0.270922	1.73894		0.0267537	0.969108	0.0574384	0.0781414		0.105792
PR domain-containing protein 11	PRDM11	H3BSZ2;A0A087WWZ6;Q9NQV5	57.131	0.00624031	0.987822	0.0146389	0.0186384		0.00620692	0.981913	0.0127101	0.0185394		1.9815	0.0337315	2.64623	3.67154	+	1.50756	0.283982	1.90288	2.80212		0.00093689	0.999978	-0.00192881	-0.00281521		1.97208	0.0610445	2.63159	3.65333		1.49624	0.117979	1.88825	2.78236		2.3015	0.0346239	2.63352	4.31781	+	1.82525	0.0718106	1.89017	3.37479		0.579201
Syntaxin-16	STX16-NPEPL1;STX16	H3BU86;O14662;Q96NX8;F8W9Z6;B7ZBM4;B7ZBM5;E9PLV7;E9PND6;H0YEW0	43.229	3.32788	0.0115429	3.23757	6.86652	+	3.94658	0.0056	3.24205	8.88629	+	NaN	1	0	NaN		NaN	1	0	NaN		0.00468824	0.997485	0.00447845	0.0140273		3.46307	0.012	-2.88057	-7.27128	+	3.44811	0.0157333	-2.74092	-7.22555	+	4.49358	0.00725926	-2.88505	-11.0854	+	4.63723	0.00583051	-2.74539	-11.7396	+	NaN
Extended synaptotagmin-2	ESYT2	H7BXI1;A0A499FIX8;A0A087WXU3;A0FGR8	96.328	0.401362	0.478405	0.254496	0.912144		0.391954	0.439386	0.288595	0.894405		0.232569	0.593422	0.168762	0.576292		0.34372	0.709199	0.241111	0.801903		0.0670846	0.938049	0.0340991	0.18827		0.298919	0.644562	-0.0857339	-0.71332		0.0333925	0.959889	-0.0133843	-0.0968593		0.240877	0.742239	-0.119833	-0.593889		0.0804112	0.916182	-0.0474834	-0.222942		0.170592
Sorbin and SH3 domain-containing protein 2	SORBS2	H7BXR3;O94875;H7BZK1;H7C1R7;H7BZX1;C9J3W4;C9JL62;C9IZ89;A0A3B3ITL8	70.174	0.012662	0.97809	-0.0247655	-0.0375487		0.368696	0.456243	0.54348	0.850141		0.756493	0.239987	0.775212	1.53707		NaN	1	0	NaN		0.312702	0.755455	0.568245	0.740875		0.568274	0.420755	0.799977	1.21438		0.0970435	0.886037	0.229733	0.265169		0.137225	0.836831	0.231732	0.362957		0.152078	0.848702	-0.338513	-0.397769		0.32
Putative ATP-dependent RNA helicase DHX30	DHX30	H7BXY3;Q7L2E3	130.55	0.49786	0.423713	-0.363639	-1.08939		0.924004	0.186206	-0.762759	-1.81695		0.175772	0.666963	-0.130455	-0.451989		0.686812	0.459525	-0.79388	-1.41907		0.469657	0.671818	-0.39912	-1.03839		0.446512	0.518659	0.233184	0.996071		0.346167	0.643149	-0.430241	-0.806663		0.930794	0.278939	0.632304	1.82823		0.0178584	0.980296	-0.0311213	-0.0526584		0.623395
	TPM1	H7BYY1;F5H7S3;B7Z596;A0A494BZZ2;H0YL42	28.747	1.40525	0.120987	-4.04837	-2.6248		0.085924	0.800854	-0.284155	-0.237062		0.200746	0.63162	0.544299	0.507559		0.177344	0.850896	-0.861127	-0.455532		1.42148	0.199753	3.76421	2.65275		1.88926	0.0652	4.59266	3.49501		0.772795	0.324183	3.18724	1.5645		0.413681	0.588276	0.828454	0.935236		0.120167	0.871655	-0.576972	-0.322125		0.354212
	CHD3	H7C0J3;I3L229;H7C3H7	41.828	0.780374	0.284949	0.982067	1.57723		0.168799	0.661792	-0.24069	-0.436192		0.5004	0.352229	-0.672888	-1.09395		1.0301	0.317785	-1.70096	-1.99317		0.881953	0.42766	-1.22276	-1.747		1.15676	0.167635	-1.65495	-2.20416		1.51029	0.115565	-2.68302	-2.8069		0.254991	0.729425	-0.432198	-0.623477		0.795372	0.37064	-1.46027	-1.6024		0.493243
	ANKHD1-EIF4EBP3	H7C0V5	66.134	0.563044	0.385934	0.793595	1.2052		4.78645	0.00349296	2.90366	12.457	+	4.47801	0.00364444	4.42179	11.0165	+	1.08013	0.305742	1.81492	2.07636		1.67563	0.137526	2.11007	3.10045		2.52539	0.0283318	3.6282	4.8059	+	0.417874	0.570183	1.02133	0.943063		1.87951	0.065729	1.51813	3.47658		0.572701	0.507515	-1.08874	-1.22214		1.47611
	BAZ2B	H7C1I6	20.006	0.0048544	0.990662	0.0165348	0.0145217		0.108123	0.755424	-0.200261	-0.2927		0.147724	0.71323	-0.260783	-0.387634		1.31222	0.286442	-1.81688	-2.46589		0.0729711	0.93461	-0.216795	-0.203681		0.0959173	0.880334	-0.277318	-0.262344		0.834778	0.296619	-1.83342	-1.66834		0.039034	0.944862	-0.0605226	-0.112572		1.40526	0.141842	-1.61662	-2.62482		1.37904
	SON	H7C1M2	159.91	1.13472	0.1817	-1.12576	-2.16735		1.63788	0.0697917	-1.63603	-3.0326		1.57207	0.0725009	-1.12163	-2.91552		0.751406	0.422717	-1.66129	-1.5285		0.326688	0.746085	-0.510263	-0.768555		0.00252682	0.998638	0.00413561	0.00757891		0.181191	0.795524	-0.535532	-0.464179		0.400626	0.597046	0.514399	0.91076		0.00728379	0.993575	-0.025269	-0.0217295		0.193121
BET1 homolog	BET1	H7C1N3;O15155	14.872	1.34575	0.131024	2.34129	2.52294		NaN	1	0	NaN		NaN	1	0	NaN		NaN	1	0	NaN		1.12558	0.317784	-1.79337	-2.1521		1.0672	0.189086	-1.7465	-2.05485		1.414	0.128848	-2.23324	-2.63985		NaN	1	0	NaN		NaN	1	0	NaN		NaN
Solute carrier family 22 member 5	SLC22A5	H7C1R8;O76082;H7BZC0	15.472	NaN	1	0	NaN		3.2028	0.0101038	3.15801	6.50835	+	NaN	1	0	NaN		NaN	1	0	NaN		3.43902	0.01	3.00714	7.19789	+	NaN	1	0	NaN		NaN	1	0	NaN		3.1633	0.0129082	-2.54552	-6.39838	+	2.54831	0.023456	-2.62275	-4.85773	+	NaN
BCL-6 corepressor	BCOR	H7C2V9;H7C231;Q6W2J9;H7BZ37;H7BYY2;A1A564;A0A5F9ZGX7;C9JHP3	184.65	NaN	1	0	NaN		NaN	1	0	NaN		5.42448	0.015	4.42569	16.0166	+	0.976521	0.331333	1.18542	1.90419		NaN	1	0	NaN		5.03576	0.015	4.28677	13.7479	+	0.816334	0.306013	1.0465	1.63751		4.02499	0.00809639	3.63081	9.17537	+	0.230088	0.771873	0.390542	0.571012		2.61702
	TNRC6A	H7C269;H3BRT3;H3BTQ1;I3L218;A0A1B0GU24;Q9HCJ0	98.629	0.965843	0.222255	1.66111	1.88645		1.63075	0.0702098	2.9886	3.01984		4.139	0.003	3.92594	9.61058	+	0.877838	0.363952	2.11042	1.74015		0.465896	0.675041	1.32749	1.03154		1.31223	0.133997	2.26482	2.46591		0.113787	0.862524	0.449308	0.306602		0.403297	0.59632	0.937333	0.915783		0.230867	0.771973	-0.878184	-0.572671		0.712922
	EPB41L1	H7C2K6	29.051	0.0105009	0.978523	0.0457244	0.0312147		0.221208	0.59718	-0.951743	-0.552004		0.0571883	0.879207	0.28877	0.162004		1.34169	0.279987	-2.4898	-2.51601		0.219733	0.830868	-0.997467	-0.548831		0.045281	0.945136	0.243045	0.129772		1.1636	0.182322	-2.53552	-2.21561		0.2418	0.742256	1.24051	0.595836		0.477275	0.573768	-1.53805	-1.05223		0.923412
Serrate RNA effector molecule homolog	SRRT	Q9BXP5;H7C3A1;A0A0A0MSP6	100.67	0.0685658	0.867482	0.325747	0.192163		0.0314842	0.918957	-0.146539	-0.0915044		0.0193737	0.954821	0.0876913	0.057033		0.257655	0.788447	1.16521	0.629018		0.140562	0.886369	-0.472286	-0.370838		0.0714344	0.911454	-0.238056	-0.199673		0.211998	0.764683	0.839464	0.532114		0.0800745	0.895102	0.234231	0.222075		0.388808	0.64419	1.31175	0.888453		0.325336
Protein HEG homolog 1	HEG1	Q9ULI3;H7C4M4;H7C4K2	147.46	3.3578	0.0120597	2.84997	6.95448	+	1.91972	0.0424126	2.4188	3.55286	+	NaN	1	0	NaN		NaN	1	0	NaN		0.26048	0.79486	-0.431173	-0.634884		3.12935	0.0155862	-2.1226	-6.30501	+	3.27036	0.0189647	-2.86208	-6.69992	+	1.41707	0.134534	-1.69142	-2.64515		1.90029	0.0643931	-2.43091	-3.51591		NaN
Trinucleotide repeat-containing gene 18 protein	TNRC18	H9KVB4;O15417;H7C177;H7C0N9;H7C3U5	314.46	0.0741466	0.85975	-0.263866	-0.20674		0.328561	0.490915	-0.838295	-0.772241		0.069116	0.854155	-0.253273	-0.193606		0.22038	0.818958	0.575299	0.550223		0.180524	0.863934	-0.57443	-0.462683		0.00245193	0.998591	0.0105929	0.0073549		0.290033	0.694515	0.839165	0.695401		0.178932	0.795242	0.585022	0.459107		0.681284	0.443664	1.41359	1.40964		0.276558
Vesicle-fusing ATPase	NSF	I3L0N3;P46459;I3L0L3;I3L338;I3L4Q9;I3L2G1;K7EQD6	82.091	0.124725	0.77608	-0.189671	-0.333128		0.357128	0.467721	-0.556237	-0.827893		0.155856	0.698862	-0.243714	-0.406519		0.166136	0.862237	0.294852	0.430125		0.436058	0.683466	-0.366566	-0.976807		0.0888691	0.891	-0.0540428	-0.244555		0.567971	0.458696	0.484523	1.21385		0.314677	0.676062	0.312523	0.744801		0.787903	0.375112	0.851089	1.58987		0.572021
Protein FAM64A	FAM64A	I3L419;I3L156;Q9BSJ6;I3L427	27.203	NaN	1	0	NaN		3.70183	0.00605714	3.84487	8.03431	+	NaN	1	0	NaN		NaN	1	0	NaN		3.97443	0.0118095	3.87019	8.98804	+	NaN	1	0	NaN		NaN	1	0	NaN		5.27429	0.00254545	-4.01877	-15.1007	+	3.94575	0.00673874	-3.75021	-8.88328	+	NaN
B-cell CLL/lymphoma 7 protein family member C	BCL7C	Q8WUZ0;I3L1Q2;I3L4D5	23.468	0.0193112	0.963351	-0.0225911	-0.0568529		1.16285	0.136776	-1.45212	-2.21435		0.409993	0.417671	-0.270903	-0.92834		1.01514	0.322064	-1.15393	-1.96832		1.01246	0.358543	-1.42953	-1.96387		0.23307	0.71246	-0.248312	-0.577358		0.853033	0.288861	-1.13134	-1.69881		0.882006	0.300312	1.18122	1.74709		0.13281	0.862425	0.298185	0.352479		0.705112
G protein pathway suppressor 2	GPS2	I3L4X7;I3L3Y9;Q13227;I3L1H4	29.334	NaN	1	0	NaN		NaN	1	0	NaN		2.05168	0.0297518	2.33891	3.80859	+	NaN	1	0	NaN		NaN	1	0	NaN		1.34225	0.128451	1.75578	2.51698		NaN	1	0	NaN		2.21799	0.0390889	2.36791	4.14369	+	NaN	1	0	NaN		2.14035
Brain-specific angiogenesis inhibitor 1-associated protein 2	BAIAP2	I3L4C2;Q9UQB8;B4DWA1;I3L3C6;I3L327;I3L4A3;I3L3C5;I3L0Y9;I3L125;I3L0M4;I3L3J7;I3L1C8;I3L2M4	61.381	2.56262	0.0206829	2.22813	4.89027	+	4.14767	0.004	3.46309	9.6444	+	1.80023	0.0487718	2.2326	3.32828	+	NaN	1	0	NaN		2.28396	0.0493486	1.23496	4.2809	+	0.00234364	0.998096	0.00447035	0.00703095		3.70835	0.0132143	-2.72455	-8.05605	+	1.12819	0.20899	-1.23049	-2.15644		6.11324	0	-3.95952	-20.9496	+	2.41857
Zinc finger protein ubi-d4	DPF2	J3KMZ8;Q92785;E9PN04;H0YEI1	45.78	0.229055	0.634728	0.452426	0.568808		0.673674	0.266556	-0.810529	-1.39666		0.25561	0.568967	0.468938	0.624764		0.406207	0.644345	0.538624	0.921246		0.710991	0.517124	-1.26296	-1.46017		0.00559553	0.996314	0.0165119	0.0167248		0.0342728	0.959236	0.0861974	0.0993226		0.765897	0.356732	1.27947	1.5529		1.03123	0.26579	1.34915	1.99506		0.0289159
Tropomyosin alpha-3 chain	TPM3	J3KN67;A0A2R2Y2Q3;P06753;A0A494C0P6;A0A494C034	33.222	0.344749	0.514664	-1.25809	-0.803906		0.167585	0.663776	0.664296	0.433427		0.0631247	0.868186	0.281667	0.177815		0.00111332	0.997934	0.00531197	0.00334467		0.987197	0.367762	1.92239	1.92192		0.692783	0.340505	1.53976	1.42923		0.540891	0.47694	1.26341	1.16613		0.140863	0.830907	-0.382628	-0.371547		0.261005	0.750477	-0.658984	-0.635972		0.0905415
Serine/arginine-rich splicing factor 2	SRSF2	J3QL05;J3KP15;Q01130	15.156	0.959508	0.224982	-1.15748	-1.87593		1.55937	0.0782433	-1.81172	-2.89309		1.05888	0.161613	-1.33581	-2.04102		1.01041	0.323768	-2.41501	-1.96047		0.362794	0.71934	-0.654241	-0.83881		0.0800937	0.901621	-0.178328	-0.222125		0.424327	0.565115	-1.25752	-0.955072		0.237901	0.742564	0.475913	0.587602		0.177853	0.824214	-0.603282	-0.45668		0.347165
Amyloid beta A4 precursor protein-binding family B member 1	APBB1	J3KPL8;O00213;A0A075B7G8;V9GYR7;A0A087X0V7;A0A087WYH9	77.159	2.62444	0.0178577	3.30817	5.0325	+	0.376681	0.449445	0.874807	0.865406		0.745349	0.243577	1.70389	1.51828		NaN	1	0	NaN		1.34434	0.22592	-2.43336	-2.52053		0.724698	0.324876	-1.60427	-1.48339		2.8254	0.0212131	-2.77142	-5.51428	+	0.255753	0.728697	0.829085	0.625063		0.139507	0.857899	-0.338065	-0.368351		0.516696
Luc7-like protein 3	LUC7L3	J3KPP4;O95232;D6RDI2;C9JL41;H0YA81;D6RHH0;U3KQT3;E7EN55;H7C5U7	58.22	0.0288045	0.944089	-0.0558891	-0.0839502		1.39397	0.101331	-1.06833	-2.60543		1.15181	0.142308	-0.949088	-2.19588		1.07888	0.305026	-1.8926	-2.07428		0.621957	0.578266	-1.01244	-1.30782		0.524041	0.453995	-0.893198	-1.13623		0.814182	0.306477	-1.83671	-1.6339		0.0729505	0.905267	0.119237	0.203628		0.357714	0.666856	-0.824274	-0.829024		0.416291
INO80 complex subunit B	INO80B-WBP1;INO80B	J3KQ70;Q9C086;F8WCL7;B8ZZ93;B8ZZH7;C9JKY0;H7C171	39.431	0.775229	0.286153	1.62925	1.56859		0.58689	0.310432	1.25753	1.24694		0.463585	0.377837	1.06461	1.02733		0.111221	0.908273	0.345286	0.300319		0.66747	0.546583	-0.371717	-1.38605		0.778177	0.297322	-0.564637	-1.57354		1.08942	0.208252	-1.28396	-2.09184		0.314987	0.676362	-0.19292	-0.745416		0.809143	0.365537	-0.912247	-1.62547		0.548562
60S ribosomal protein L36a-like;60S ribosomal protein L36a	RPL36A;RPL36AL;RPL36A-HNRNPH2	J3KQN4;Q969Q0;P83881;R4GN19;H0Y5B4;H7BZ11	16.378	0.13277	0.76479	0.250282	0.352386		0.859161	0.197868	-3.63741	-1.70903		0.281079	0.539991	0.456614	0.677219		0.252768	0.790994	-1.48614	-0.61884		0.931881	0.400537	-3.88769	-1.83004		0.115946	0.857499	0.206331	0.31187		0.304306	0.683002	-1.73642	-0.724122		0.996817	0.252381	4.09402	1.93789		0.286406	0.724865	2.15127	0.688052		0.349792
Coiled-coil domain-containing protein 12	CCDC12	J3KR35;Q8WUD4;S4R331;C9JUN5	20.501	0.786795	0.281804	-2.24674	-1.58801		1.66223	0.0668763	-3.01357	-3.0763		0.624678	0.290055	-1.65847	-1.31252		1.51332	0.28443	-2.89499	-2.81219		0.294992	0.76489	-0.76683	-0.705416		0.168806	0.789289	0.588266	0.436208		0.230818	0.746308	-0.648244	-0.572566		0.756844	0.361485	1.3551	1.53766		NaN	1	0	NaN		0.629337
Transcription initiation factor TFIID subunit 6	TAF6	J3KR72;P49848;C9JTY6;C9JFL8;C9JIS2;C9J088;E5RHA1;F8WEJ7;C9J7C4;C9JHQ8	78.948	0.0604977	0.884487	-0.245383	-0.170839		0.267115	0.548244	0.735263	0.648599		0.102679	0.789477	0.381841	0.27923		0.0714985	0.93914	-0.289012	-0.19984		0.46603	0.675149	0.980646	1.03179		0.203752	0.743064	0.627224	0.514147		0.0112338	0.985085	-0.0436292	-0.0333662		0.161434	0.815198	-0.353422	-0.419363		0.482179	0.568904	-1.02428	-1.06111		0.217828
Chromobox protein homolog 1	CBX1	J3KS05;P83916;B5MD17;K7ELA4;C9JWS9	20.03	0.741643	0.304119	-1.57887	-1.51203		0.629848	0.289377	-1.50356	-1.32144		0.112735	0.773307	-0.326287	-0.304029		0.819083	0.381157	-1.55408	-1.6421		0.0253636	0.975283	0.0753064	0.07419		0.634587	0.374786	1.25258	1.32961		0.0104937	0.986221	0.024786	0.0311937		0.518706	0.495759	1.17727	1.12672		0.0187612	0.980111	-0.0505204	-0.0552663		0.719808
Male-specific lethal 1 homolog	MSL1	J3QQY0;J3KSZ8;Q68DK7	48.976	0.574603	0.381283	1.20454	1.22547		NaN	1	0	NaN		1.27144	0.120223	2.00982	2.39683		NaN	1	0	NaN		0.536415	0.638392	-0.92086	-1.15821		0.353453	0.599151	0.805286	0.820791		0.35718	0.630055	-0.765409	-0.827994		1.52978	0.113744	1.72615	2.84103		NaN	1	0	NaN		1.05958
Nuclear pore complex protein Nup85	NUP85	J3KT10;Q9BW27;J3QL91;F5H0W7;J3QLH0;J3QL54;J3QS63;J3KRC0;J3KS87;J3KSH3	70.177	0.226199	0.636814	-0.269413	-0.562707		0.271912	0.545141	-0.325566	-0.658469		0.189644	0.648613	-0.296109	-0.483046		0.120319	0.903994	0.207608	0.322494		0.0710757	0.934513	-0.0561528	-0.198736		0.0197424	0.976399	-0.0266953	-0.0580953		0.42398	0.56544	0.477021	0.954428		0.0210698	0.969305	0.0294576	0.0619129		0.468164	0.581798	0.533174	1.03567		0.342801
Probable ATP-dependent RNA helicase DDX5	DDX5	J3KTA4;P17844;A0A0G2JLI4;A0A7I2V507;A0A7I2V2S0;A0A7I2V5F5;J3QSF1;J3KRZ1;J3QRQ7;J3KTQ4;X6RLV5;J3QR02;J3QRN5;J3QLG9;J3QR62	69.086	0.181208	0.692242	-0.172597	-0.464217		0.332912	0.486549	-0.301873	-0.780787		1.04206	0.163191	0.830145	2.01305		0.634226	0.49574	0.500198	1.32899		0.153372	0.881941	-0.129276	-0.400771		1.52943	0.100016	1.00274	2.84041		1.13563	0.190314	0.672795	2.16887		1.65932	0.0930931	1.13202	3.07107		1.30086	0.171755	0.802071	2.44663		0.406638
Serine/arginine-rich splicing factor 1	SRSF1	J3KTL2;Q07955;J3KSR8;J3QQV5;J3KSW7	28.329	1.44742	0.113656	-1.61136	-2.69754		1.94551	0.0416208	-2.00228	-3.60219	+	1.36561	0.104212	-1.73688	-2.55685		2.00943	0.253804	-1.33521	-3.72578		0.210586	0.840745	-0.390923	-0.529048		0.0527933	0.93287	-0.125521	-0.150189		0.177905	0.797756	0.276147	0.456795		0.123024	0.85434	0.265402	0.32903		0.550807	0.523641	0.66707	1.18365		0.237067
Monocarboxylate transporter 4	SLC16A3	J3QQV2;J3KTM6;O15427;J3QSC3;J3KTI8;J3QQS9	44.478	0.682687	0.32793	1.08395	1.41204		0.883412	0.193706	1.43233	1.74943		0.37788	0.445599	0.661258	0.867691		0.00189007	0.997823	-0.00705004	-0.00567317		0.475301	0.66791	0.348377	1.04865		1.58049	0.0923794	-0.422697	-2.93041		0.503577	0.499469	-1.091	-1.09966		1.2828	0.167407	-0.771074	-2.41605		0.672425	0.448676	-1.43938	-1.39452		0.280746
Small nuclear ribonucleoprotein-associated protein N;Small nuclear ribonucleoprotein-associated proteins B and B	SNRPN;SNRPB	J3QLE5;P63162;P14678;J3KRY3;S4R3P3	17.546	0.70848	0.317722	-1.32229	-1.45591		0.961171	0.179701	-1.475	-1.8787		0.741011	0.244702	-1.20341	-1.51096		0.502595	0.580534	-0.801821	-1.0979		0.0641615	0.939943	-0.152706	-0.180559		0.0486033	0.94081	0.118882	0.138837		0.270018	0.715186	0.520473	0.654577		0.142297	0.829142	0.271587	0.374922		0.467305	0.582531	0.673179	1.03411		0.245804
SAP30-binding protein	SAP30BP	J3QQJ0;Q9UHR5;X6R3T8;J3QLH3;J3QLM2;J3KRR6;F5H478;J3KRU5;J3KS14	35.772	0.74863	0.30008	-1.2428	-1.52382		2.07451	0.0353032	-0.678976	-3.85372	+	1.51213	0.0811913	-0.669256	-2.81011		1.40609	0.271507	-1.1895	-2.62625		0.289573	0.76601	0.563827	0.69447		0.288881	0.648377	0.573546	0.69307		0.0198455	0.973885	0.0533018	0.0583921		0.014588	0.976795	0.00971937	0.0431686		0.528469	0.538132	-0.510525	-1.1441		0.502249
Polycomb protein SUZ12	SUZ12	J3QQW9;Q15022	80.321	0.308616	0.546754	0.847734	0.732736		0.143092	0.700491	-0.320589	-0.376788		0.237501	0.589037	-0.48838	-0.586756		0.570904	0.536388	-1.03594	-1.21899		0.5841	0.606213	-1.16832	-1.24207		0.702729	0.335467	-1.33611	-1.44614		1.03693	0.224349	-1.88367	-2.00453		0.128916	0.846357	-0.167791	-0.343186		0.664284	0.454606	-0.715349	-1.3806		0.517175
YTH domain-containing protein 1	YTHDC1	J3QR07;Q96MU7;J3KRG5	85.586	0.589942	0.37421	-0.99842	-1.25226		1.53978	0.0811787	-1.81575	-2.85859		1.02935	0.165462	-1.48588	-1.99194		1.05616	0.313552	-1.82553	-2.03649		0.59247	0.598135	-0.817334	-1.25667		0.26406	0.678014	-0.48746	-0.642293		0.40111	0.586344	-0.82711	-0.911671		0.226153	0.750757	0.329874	0.562609		0.00424866	0.996139	-0.00977659	-0.0127184		0.150375
Cyclin-dependent kinase inhibitor 2A	CDKN2A	J3QRG6;P42771;K7ES20;K7ENC6;P42772	14.968	0.374311	0.495072	-0.421889	-0.860882		0.559895	0.324385	-0.624342	-1.19966		0.783711	0.231589	-0.723126	-1.58284		0.0344871	0.972016	0.0682468	0.0999215		0.223608	0.826257	-0.202453	-0.557157		0.525801	0.452828	-0.301238	-1.13936		0.371876	0.615556	0.490136	0.856229		0.115781	0.853529	-0.0987844	-0.311469		0.535701	0.531353	0.692589	1.15694		0.707355
Myosin regulatory light chain 12A	MYL12A	P19105;J3QRS3;J3KTJ1	19.794	NaN	1	0	NaN		0.319806	0.499193	1.03544	0.754969		1.21459	0.128812	3.47699	2.30106		0.867947	0.366048	2.79472	1.72367		0.342584	0.734601	1.07977	0.79969		1.24992	0.144092	3.52131	2.36051		0.89614	0.275781	2.83905	1.77061		0.570543	0.469936	2.44155	1.21836		0.36466	0.664118	1.75928	0.842396		0.116242
Non-specific protein-tyrosine kinase;Tyrosine-protein kinase Yes	YES1	J3QRU1;P07947;H0Y3C5;J3KPD6;P08631	61.386	0.233158	0.632338	0.425515	0.577544		2.56936	0.0167003	1.91922	4.90564	+	0.310214	0.506335	-0.370869	-0.735922		0.140907	0.883222	-0.204268	-0.37165		1.15188	0.305955	1.49371	2.19601		0.48203	0.487256	-0.796384	-1.06084		0.345435	0.643462	-0.629784	-0.805241		2.81687	0.0173436	-2.29009	-5.4932	+	2.39033	0.0278195	-2.12349	-4.50764	+	0.108332
ARF GTPase-activating protein GIT1	GIT1	J3QRU8;Q9Y2X7;A0A0C4DGN6;J3QLH1;J3QL89;J3QQI0	76.805	1.81754	0.0642538	3.00575	3.36042		1.97856	0.0393971	3.19972	3.66585	+	1.91143	0.0391839	3.16727	3.53707	+	0.834278	0.374769	1.87392	1.6675		0.255112	0.798765	0.193968	0.623727		0.169105	0.78896	0.161519	0.436888		0.713206	0.355486	-1.13183	-1.46392		0.0357323	0.94969	-0.0324492	-0.103397		0.897189	0.3221	-1.3258	-1.77236		0.835983
Probable helicase with zinc finger domain	HELZ	J3QS41;P42694;A0A075B6R3;J3KT20;J3QRR8;J3KS59	219.05	1.25007	0.151479	-2.76459	-2.36077		0.158261	0.677559	-0.492449	-0.412067		3.09051	0.00980198	7.05391	6.19948	+	0.158127	0.86872	0.473606	0.41176		2.24722	0.0531868	2.27214	4.20418		6.53386	0	9.81849	24.6601	+	3.53402	0.0150154	3.23819	7.49141	+	5.4632	0.0035	7.54636	16.2612	+	1.00833	0.274524	0.966055	1.95701		5.97181
Tenascin	TNC	J3QSU6;P24821;F5H7V9;E9PC84;H0YGZ3	220.85	1.5136	0.100595	-2.16885	-2.81267		0.977777	0.175067	-1.62756	-1.90627		0.124117	0.755052	-0.354125	-0.331666		0.755486	0.419954	-1.61844	-1.53537		NaN	1	0	NaN		1.19732	0.156389	1.81472	2.27207		0.294925	0.690582	0.550411	0.705281		0.704441	0.391073	1.27344	1.44905		0.00353351	0.997556	0.00912762	0.0105862		0.546863
Mitotic checkpoint protein BUB3	BUB3	O43684;J3QT28;J3QSX4	37.154	0.10564	0.807483	0.0622463	0.28657		1.37675	0.104689	-0.354981	-2.57591		0.170179	0.676525	0.0783982	0.439329		0.525948	0.562681	-0.892591	-1.13962		1.00476	0.361789	-0.417228	-1.95108		0.022751	0.974701	0.0161519	0.0667329		0.556317	0.464464	-0.954838	-1.19336		1.32399	0.155094	0.43338	2.4859		0.285991	0.724789	-0.53761	-0.68721		0.576251
Histone H3;Histone H3.3;Histone H3.1t;Histone H3.3C	H3F3B;H3F3A;HIST3H3;H3F3C	K7EK07;P84243;Q16695;K7EMV3;A0A590UJJ6;B4DEB1;K7ES00;Q6NXT2;K7EP01	14.914	0.780025	0.284914	-1.44113	-1.57665		1.26909	0.120847	-1.99682	-2.39287		1.23039	0.125856	-1.51675	-2.32763		0.14841	0.875605	-0.245294	-0.389234		0.179859	0.864225	-0.555687	-0.461189		0.023757	0.97386	-0.0756159	-0.0696091		0.511519	0.495377	1.19584	1.11388		0.184033	0.790577	0.480071	0.470541		0.877669	0.331728	1.75153	1.73986		0.720535
Periplakin	PPL	O60437;K7EKI8;K7EQ71	204.74	3.54357	0.01	4.50271	7.52147	+	3.0592	0.0116447	3.43559	6.11542	+	3.46944	0.0073931	4.26078	7.2908	+	1.28739	0.290773	2.63565	2.4238		1.60086	0.155023	-1.06712	-2.96655		0.250395	0.691496	-0.241932	-0.613883		0.956287	0.251793	-1.86706	-1.87058		1.30859	0.159045	0.825191	2.45973		0.352644	0.67122	-0.799938	-0.819226		0.819106
Calreticulin	CALR	K7EL50;P27797;A0A7P0T861;K7EJB9	43.357	1.12138	0.184111	-1.12536	-2.14509		0.579422	0.313563	-0.808331	-1.2339		0.766537	0.236123	-0.831858	-1.55398		0.147734	0.875241	-0.351562	-0.387657		0.260747	0.79478	0.317027	0.635436		0.395002	0.559292	0.2935	0.900163		0.429994	0.559765	0.773797	0.965588		0.015602	0.977551	-0.0235267	-0.046118		0.202736	0.799952	0.456769	0.511923		0.240988
40S ribosomal protein S15	RPS15	K7ELC2;P62841;K7EM56;K7EJ78;S4R417;K7EQJ5;S4R456	17.723	0.591567	0.373861	-1.09044	-1.2551		1.40207	0.0997345	-2.06185	-2.61934		1.07468	0.157712	-1.86693	-2.06729		1.24034	0.292689	-2.05026	-2.34438		0.374636	0.713051	-0.97141	-0.861503		0.263442	0.677348	-0.77649	-0.641015		0.346042	0.64292	-0.959819	-0.806421		0.0597624	0.918026	0.19492	0.16888		0.00341729	0.99755	0.011591	0.0102394		0.0530309
Protein LSM12 homolog	LSM12	K7ELG9;Q3MHD2	24.955	1.65061	0.0842252	2.60337	3.05543		2.24289	0.025516	3.36904	4.19519	+	3.05384	0.0115728	4.99955	6.1011	+	0.874495	0.365255	2.20242	1.73458		1.01618	0.357806	0.765664	1.97006		2.89381	0.0177255	2.39618	5.68545	+	0.144102	0.833606	-0.400959	-0.379159		2.71554	0.0189314	1.63052	5.24711	+	0.529252	0.538406	-1.16662	-1.14549		1.45575
	KRT19	K7EMS3	20.186	0.0455135	0.911249	-0.246681	-0.130408		0.127538	0.726202	-0.623898	-0.339887		0.488501	0.362064	1.60346	1.07253		0.133865	0.888025	-0.681248	-0.354989		0.0649791	0.940098	-0.377217	-0.18272		0.473931	0.494615	1.85014	1.04616		0.0727722	0.909111	-0.434567	-0.203163		0.619578	0.437916	2.22736	1.30371		0.00921954	0.990183	-0.0573502	-0.0274449		0.600591
Nicalin	NCLN	K7EMW4;Q969V3;K7ELZ9;K7ENM2;A0A0C4DGP7;K7EQ66	54.873	0.520171	0.411368	-0.750754	-1.12933		0.125969	0.7287	0.15722	0.33612		0.0660889	0.861011	0.0868912	0.185648		0.0731649	0.937854	-0.125304	-0.204186		0.828774	0.451439	0.907974	1.6583		0.751799	0.309136	0.837646	1.52916		0.407991	0.58023	0.62545	0.92459		0.092431	0.878823	-0.0703287	-0.25357		0.235951	0.766465	-0.282524	-0.583471		0.169582
Niemann-Pick C1 protein	NPC1	K7EQ23;O15118	108.06	2.54806	0.0213815	2.61131	4.85717	+	0.629578	0.289333	0.70868	1.32098		NaN	1	0	NaN		NaN	1	0	NaN		2.57043	0.0311389	-1.90263	-4.90808	+	2.93634	0.0183662	-2.14874	-5.79381	+	3.54775	0.0154921	-2.84218	-7.53464	+	0.275862	0.708334	-0.246105	-0.666565		1.33318	0.162806	-0.939545	-2.50153		NaN
Zinc finger CCHC domain-containing protein 2	ZCCHC2	K7ESN2;Q9C0B9;K7EKB8;A0A087WXC7;K7ERQ9	117.71	2.54984	0.0214677	5.01977	4.8612	+	1.73603	0.0584014	5.48758	3.21013		5.21966	0.01	6.06861	14.7801	+	NaN	1	0	NaN		0.0867076	0.923777	0.467808	0.239059		0.454791	0.511157	1.04883	1.01126		2.08577	0.0567415	-4.18117	-3.87608		0.127312	0.848282	0.581024	0.339344		1.4346	0.135955	-4.64898	-2.67538		4.27223
Coatomer subunit epsilon	COPE	O14579;M0QXB4;M0R061	34.482	0.747213	0.300697	-0.144406	-1.52143		2.03671	0.0368201	-0.257205	-3.77916	+	1.871	0.0423878	0.40982	3.46052	+	0.118423	0.904718	-0.0297909	-0.317895		0.535974	0.63715	-0.112799	-1.15742		2.16356	0.0479729	0.554226	4.03237	+	0.438375	0.552854	0.114615	0.981085		2.83443	0.017685	0.667025	5.53665	+	1.2507	0.18868	0.227414	2.36184		1.74025
	NUMBL	M0QXQ4	22.764	NaN	1	0	NaN		3.82447	0.00626804	4.15546	8.45194	+	NaN	1	0	NaN		NaN	1	0	NaN		5.94997	0	4.23233	19.6616	+	NaN	1	0	NaN		NaN	1	0	NaN		5.58748	0	-4.32004	-17.0709	+	4.19075	0.00777528	-4.25272	-9.81414	+	NaN
	EPS15L1	M0QY01	7.9137	0.826093	0.271154	1.48151	1.65382		1.83371	0.0492839	3.59994	3.39058	+	NaN	1	0	NaN		NaN	1	0	NaN		0.817275	0.454224	2.11844	1.63908		0.499328	0.471703	-0.903903	-1.09203		0.285604	0.698964	-0.581316	-0.686424		1.62377	0.0985079	-3.02234	-3.00738		1.41683	0.139566	-2.69975	-2.64473		NaN
AP-2 complex subunit sigma	AP2S1	M0R0N4;M0QYZ2;P53680;X6R390;M0QZ21;M0R1S0	17.303	5.37089	0.0085	2.73539	15.6838	+	3.29794	0.00947059	4.23425	6.7794	+	2.1932	0.0247154	1.27351	4.09279	+	0.834519	0.374857	0.978616	1.6679		1.31952	0.233288	1.49886	2.47829		2.79084	0.0212455	-1.46188	-5.42922	+	1.67863	0.0919477	-1.75677	-3.10586		2.38851	0.0297214	-2.96075	-4.5037	+	2.12234	0.0422338	-3.25564	-3.94915	+	0.185775
Rho guanine nucleotide exchange factor 1	ARHGEF1	M0QZR4;Q92888;M0QYC1;M0QYS3;M0QZH8;M0R2C7	108.32	0.352841	0.508974	-0.589623	-0.819608		0.192389	0.629856	-0.305408	-0.489133		0.194111	0.641851	-0.293594	-0.492943		0.2863	0.762645	-0.656299	-0.687838		0.154893	0.880035	0.284214	0.404292		0.169115	0.789359	0.296029	0.43691		0.0225614	0.97097	-0.0666761	-0.0661901		0.00687593	0.989318	0.0118141	0.0205222		0.141292	0.856951	-0.350891	-0.372558		0.150009
Far upstream element-binding protein 2	KHSRP	M0R0C6;Q92945;A0A087WTP3;M0R0I5;M0QYH3;M0QXW7;M0R3J3;M0R251;M0R263	76.65	0.297886	0.558396	0.845305	0.711243		0.0315329	0.919231	0.123546	0.0916413		1.07172	0.158723	2.34095	2.06237		0.803517	0.391367	1.84786	1.61605		0.377177	0.712044	-0.721759	-0.866351		1.98724	0.0600601	1.49564	3.68264		1.23603	0.164168	1.00256	2.33711		1.58431	0.105605	2.2174	2.93717		1.18221	0.210597	1.72432	2.24675		1.04306
40S ribosomal protein S5;40S ribosomal protein S5, N-terminally processed	RPS5	M0R0F0;P46782;M0QZN2;M0R0R2	22.391	0.852366	0.26041	-1.81003	-1.69769		0.718493	0.245896	-1.40792	-1.47288		0.784902	0.230967	-1.37441	-1.58484		0.166614	0.861667	-0.41617	-0.431215		0.151173	0.883763	0.402119	0.395667		0.182322	0.769951	0.435628	0.466713		0.652198	0.38926	1.39387	1.35989		0.0140564	0.977223	0.0335093	0.0416198		0.498291	0.554883	0.991746	1.09017		0.545472
MPN domain-containing protein	MPND	W4VSR2;M0R189;Q8N594;M0R044;M0R0F2;M0QXC4	54.159	0.263891	0.59782	-0.593994	-0.641945		0.95643	0.180913	-0.798298	-1.87082		1.05695	0.161764	-0.394238	-2.03781		2.39552	0.217508	-2.10898	-4.51887		0.0736731	0.934457	-0.204304	-0.205509		0.0782915	0.904263	0.199756	0.217479		0.732803	0.344742	-1.51499	-1.4971		0.438483	0.567759	0.40406	0.981284		1.16363	0.216153	-1.31069	-2.21566		2.03949
U1 small nuclear ribonucleoprotein A	SNRPA	M0R268;P09012;M0QZG7;M0R0G9;M0QXK2;M0R221;M0R2B8	28.388	0.489962	0.425399	-1.20847	-1.07517		0.941869	0.182855	-1.71181	-1.84663		0.331627	0.484394	-0.848072	-0.778265		0.800443	0.393631	-1.57957	-1.6109		0.215442	0.833886	-0.503341	-0.539574		0.123106	0.84696	0.360401	0.329229		0.142899	0.833223	-0.371101	-0.376334		0.431918	0.57096	0.863742	0.96915		0.0622177	0.932472	0.13224	0.17541		0.328736
DNA polymerase;DNA polymerase delta catalytic subunit	POLD1	M0R2B7;P28340;A0A087WYJ2;M0QZR8;A0A2R8Y7K6;M0QXE6;M0QXQ2;M0R3H8;A0A2R8Y705	126.39	0.440987	0.453332	0.778943	0.985902		0.20149	0.618311	0.418396	0.509192		1.42559	0.0956557	1.79706	2.65983		0.023691	0.981551	0.0687323	0.0694205		0.228324	0.822829	-0.360547	-0.567247		1.25265	0.144025	1.01812	2.36512		0.365182	0.620653	-0.710211	-0.843399		1.52718	0.114144	1.37866	2.83647		0.153506	0.848617	-0.349664	-0.401081		1.2431
SURP and G-patch domain-containing protein 2	SUGP2	M0R2Z9;Q8IX01;M0R3F6;M0R065;M0R216;M0R2Y3	121.54	4.34577	0.00752381	4.44306	10.4473	+	5.01665	0.00516667	5.25641	13.6447	+	5.09888	0.00666667	6.12478	14.0942	+	2.88204	0.1968	5.85746	5.65573		1.83683	0.105959	0.813349	3.3964		2.76984	0.0208706	1.68172	5.378	+	0.691843	0.36948	1.4144	1.42763		1.83745	0.0703296	0.868372	3.39757		0.251869	0.756855	0.601055	0.616963		0.0984654
ATP-dependent RNA helicase DDX39A	DDX39A	O00148;K7EQN7;K7EPJ3;K7EN69;K7ENP6;A0A0D9SEM9;K7EL56;K7EIL8	49.129	0.169491	0.710909	-0.0852032	-0.437765		0.451173	0.393181	-0.188021	-1.00463		1.40186	0.0996074	-0.233483	-2.61897		1.97534	0.254505	0.404877	3.65962		0.146645	0.887454	-0.102818	-0.385113		0.294933	0.64625	-0.14828	-0.705297		1.16953	0.180188	0.49008	2.22552		0.08066	0.895694	-0.0454621	-0.223582		1.49223	0.123871	0.592898	2.77537		2.47173
PDZ and LIM domain protein 1	PDLIM1	O00151	36.071	0.170982	0.708205	0.489077	0.441152		0.140907	0.704887	0.42069	0.371649		0.947664	0.182435	2.0368	1.85626		0.204392	0.832054	-0.538218	-0.515548		0.0284425	0.972913	-0.068387	-0.0829266		1.03033	0.199618	1.54772	1.99356		0.716559	0.354245	-1.0273	-1.46961		1.03234	0.239275	1.61611	1.99689		0.619654	0.474606	-0.958908	-1.30384		2.03821
Synaptosomal-associated protein 23;Synaptosomal-associated protein	SNAP23	O00161;H3BM38;H3BV99;H3BP15;H3BQY9;H3BNE1;H3BR18;H3BPJ0;H3BR99;H3BNG6;H3BU94	23.354	3.0221	0.0132961	3.35876	6.01691	+	3.85388	0.00633333	4.54411	8.55483	+	NaN	1	0	NaN		NaN	1	0	NaN		1.39882	0.206377	1.18535	2.61375		1.88665	0.065172	-1.98758	-3.49007		2.95918	0.0175701	-2.76515	-5.8526	+	2.95554	0.0156529	-3.17294	-5.84319	+	3.97079	0.00686239	-3.95051	-8.97468	+	NaN
HCLS1-associated protein X-1	HAX1	O00165;E9PIQ7;Q5VYD6	31.62	0.54467	0.395424	-0.52198	-1.17282		0.294693	0.523582	-0.226634	-0.704814		0.132447	0.740476	-0.140673	-0.351616		1.10703	0.306013	-0.931411	-2.12117		0.319774	0.749965	0.295346	0.754906		0.359578	0.593688	0.381308	0.832618		NaN	1	0	NaN		0.0923796	0.878499	0.0859613	0.25344		0.933819	0.302329	-0.704777	-1.83326		0.883012
GTP-binding protein 1	GTPBP1	O00178;B0QY59;F5H716;F5H257	72.453	0.483683	0.428428	0.768419	1.06383		0.708923	0.250925	1.01555	1.45666		0.655789	0.27618	0.995899	1.36605		0.246274	0.79775	-0.551545	-0.605246		0.452815	0.679957	0.247136	1.00764		0.292345	0.647366	0.227479	0.700075		1.07953	0.211872	-1.31996	-2.07538		0.0254176	0.963084	-0.0196562	-0.0743436		1.37935	0.149198	-1.5671	-2.58037		1.27582
Syntaxin-binding protein 3	STXBP3	O00186	67.764	0.56666	0.385996	0.770536	1.21155		1.38944	0.102248	1.31343	2.59765		0.112127	0.774586	0.197241	0.30254		0.0242092	0.981214	0.0543208	0.0709001		0.539265	0.637937	0.542895	1.16326		0.40625	0.551118	-0.573295	-0.921326		0.430478	0.560508	-0.716215	-0.966485		1.20576	0.187392	-1.11619	-2.28623		1.0282	0.267267	-1.25911	-1.99002		0.0674954
AP-4 complex subunit mu-1	AP4M1	O00189;C9JC87;C9JWL4;C9JMG3;C9IZL5;F8WCR6;H7BZV3;F8WCC5;H7C0A0;F8WDR3;H0Y6K1	49.976	0.214064	0.651615	0.186584	0.536592		0.234254	0.582496	-0.272355	-0.579871		0.0541857	0.883892	-0.0411348	-0.153943		0.556937	0.546369	1.60409	1.19446		0.405237	0.695627	-0.458939	-0.919425		0.302376	0.641115	-0.227719	-0.720258		0.474538	0.522494	1.41751	1.04726		0.205274	0.767887	0.23122	0.517476		0.646484	0.462871	1.87644	1.35008		0.578487
Ras-related protein Rab-27B	RAB27B	O00194;K7ES41	24.608	1.58321	0.0911814	1.40926	2.93524		2.06722	0.0356652	1.95512	3.83928	+	0.671251	0.270252	0.941789	1.39252		1.51256	0.282453	1.38015	2.81086		0.846403	0.44252	0.54586	1.68774		0.368453	0.585845	-0.467467	-0.849674		0.0341709	0.958981	-0.0291052	-0.0990376		0.889746	0.297423	-1.01333	-1.75997		0.850248	0.34691	-0.574965	-1.69416		0.334148
AP-3 complex subunit beta-1	AP3B1	O00203;H0YBD0;F5GWU4;F5GYB0;A0A590UJ44;A0A590UK69;A0A590UK64	121.32	1.49171	0.105131	1.42066	2.77445		2.41155	0.0212482	2.25276	4.55372	+	4.67718	0.00443243	7.36254	11.9278	+	0.281636	0.76898	0.416927	0.678355		1.48158	0.184578	0.832104	2.75681		4.78725	0.0117333	5.94189	12.461	+	1.10645	0.202203	-1.00373	-2.1202		4.50871	0.00753846	5.10978	11.1527	+	2.16651	0.0405101	-1.83583	-4.03836	+	4.66298
Galectin-8;Galectin	LGALS8	O00214;E9PN19;F6V2D4;H7BXD8;B1ANM0;Q5T3P9;E9PJ77;E9PRN3	35.808	0.999616	0.215579	-1.49164	-1.94254		0.0465486	0.88563	-0.0570111	-0.133237		0.00192837	0.995902	0.00196457	0.00578788		0.0681015	0.942322	-0.131976	-0.190944		0.859924	0.436353	1.43463	1.7103		0.957896	0.220019	1.4936	1.87326		0.652758	0.38949	1.35966	1.36085		0.0428818	0.939165	0.0589757	0.123191		0.0336055	0.964475	-0.074965	-0.0974555		0.065867
26S proteasome non-ATPase regulatory subunit 11	PSMD11	O00231;J3QRY4;J3KSW3	47.463	0.716083	0.314235	-0.743141	-1.4688		1.07222	0.15424	-1.6464	-2.0632		0.739156	0.245178	-0.782115	-1.50783		0.387635	0.662622	-0.553346	-0.88623		0.670955	0.543238	-0.903264	-1.39201		0.0597197	0.923428	-0.0389743	-0.168767		0.17703	0.798096	0.189795	0.454826		0.624231	0.437382	0.86429	1.31175		0.715211	0.417217	1.09306	1.46732		0.210447
26S proteasome non-ATPase regulatory subunit 12	PSMD12	O00232;J3KTJ5;J3KSK1	52.904	0.332275	0.52669	-0.51418	-0.779537		0.802145	0.21649	-1.24505	-1.61375		0.767049	0.235973	-1.15839	-1.55484		0.395794	0.652983	-0.792571	-0.901658		0.650234	0.558444	-0.730874	-1.35652		0.610608	0.389715	-0.644214	-1.28818		0.156095	0.822178	-0.278391	-0.407072		0.0473023	0.929638	0.0866604	0.135294		0.230098	0.772304	0.452483	0.571032		0.187014
Transcription initiation factor TFIID subunit 4	TAF4	O00268;A0A0G2JRY5;V9GY14;J3KTH2;Q92750	110.11	0.190509	0.679562	-0.393159	-0.484965		0.0390795	0.902216	-0.0765429	-0.112698		0.0872513	0.817592	-0.238288	-0.240443		0.317836	0.732982	-0.899444	-0.751068		0.187143	0.86038	0.316617	0.477482		0.0557017	0.927535	0.154871	0.158018		0.164324	0.816341	-0.506284	-0.425985		0.0658328	0.912761	-0.161746	-0.184973		0.315311	0.700094	-0.822901	-0.746059		0.198028
Huntingtin-interacting protein 1	HIP1	O00291	116.22	NaN	1	0	NaN		3.85831	0.0060733	3.28273	8.57042	+	NaN	1	0	NaN		NaN	1	0	NaN		3.47819	0.0106667	2.81219	7.31772	+	NaN	1	0	NaN		NaN	1	0	NaN		3.30639	0.011541	-2.55841	-6.80388	+	4.56181	0.0063125	-2.72281	-11.3918	+	NaN
Chloride intracellular channel protein 1	CLIC1	O00299	26.922	0.866063	0.256255	-0.719915	-1.72053		0.835512	0.205368	-1.03959	-1.66956		0.957222	0.180206	-0.851658	-1.87214		0.127256	0.893563	-0.360481	-0.339211		0.255462	0.798941	-0.319679	-0.624457		0.180246	0.771982	-0.131743	-0.462057		0.135458	0.84149	0.359434	0.358772		0.130362	0.84434	0.187936	0.346643		0.251296	0.757766	0.679112	0.615766		0.189476
Eukaryotic translation initiation factor 3 subunit F	EIF3F	O00303;H0YDT6;A0A7I2YQA0;A0A1W2PP79;A0A7I2V4S2	37.563	0.42202	0.467507	-0.452809	-0.950783		0.0687332	0.836886	0.112428	0.192602		0.366143	0.453546	0.450537	0.845244		0.00531504	0.993493	0.00774002	0.0158914		0.751953	0.492815	0.565237	1.52942		1.72751	0.0745774	0.903346	3.19457		1.35142	0.141598	0.460549	2.53261		0.326333	0.665641	0.338109	0.767855		0.100196	0.891225	-0.104688	-0.27305		0.718527
Neural Wiskott-Aldrich syndrome protein	WASL	O00401	54.826	3.48491	0.0103934	3.04535	7.33845	+	5.73	0	5.88773	18.0474	+	2.29365	0.0217471	2.2313	4.30128	+	0.447101	0.613931	0.391327	0.997154		3.24168	0.0137634	2.84239	6.61806	+	0.664901	0.358517	-0.814047	-1.38166		2.82351	0.0210407	-2.65402	-5.5096	+	3.33705	0.0117045	-3.65643	-6.89338	+	4.98585	0.00704762	-5.49641	-13.4798	+	1.73496
Importin-5	IPO5	O00410;H0Y8C6;E7ETV3;E7EX05;E7EQT5;E7EV12;E7EWK4;E7ESZ1;C9JQT6;C9JZD8;E7ETV8;C9J583;C9JZ53;C9J875;C9JXE0;F8WF30;O60518	123.63	0.841535	0.264723	-1.38108	-1.67962		0.569302	0.31849	-0.977075	-1.21618		0.899355	0.195735	-1.41429	-1.77596		0.473323	0.59903	-0.982692	-1.04505		0.317951	0.750492	0.40401	0.751295		0.021444	0.976217	-0.033205	-0.0629872		0.219486	0.75714	0.398393	0.548298		0.38398	0.612146	-0.437215	-0.879296		0.00265612	0.997851	-0.00561714	-0.00796556		0.252889
Histone deacetylase complex subunit SAP18	SAP18	O00422;U3KPY7;H7BZW6;U3KQ12	17.561	0.924848	0.237291	-1.28063	-1.81835		1.52993	0.0826832	-1.89547	-2.84129		1.41156	0.0981515	-1.61833	-2.63566		1.70133	0.275337	-1.3415	-3.14694		0.299161	0.761155	-0.614843	-0.713805		0.157959	0.805046	-0.337704	-0.411372		0.0302331	0.963083	-0.0608683	-0.0879828		0.132245	0.841957	0.27714	0.351135		0.367122	0.662184	0.553975	0.847122		0.180059
Insulin-like growth factor 2 mRNA-binding protein 3	IGF2BP3	O00425;F8WD15;F8W930;Q9Y6M1	63.704	0.885901	0.251606	-0.617053	-1.75357		1.04085	0.159351	-0.946896	-2.01104		0.616516	0.294037	0.419797	1.29841		0.722736	0.440029	-0.525042	-1.48007		0.313085	0.755981	-0.329843	-0.741636		1.97102	0.0608118	1.03685	3.65128		0.106289	0.873064	0.0920115	0.288175		1.74946	0.07994	1.36669	3.23471		0.418224	0.622347	0.421854	0.943715		1.77756
Dynamin-1-like protein	DNM1L	O00429;F8VUJ9;F8VZ52;B4DPZ9;F8W1W3;B4DDQ3;F8VR28;F8VYL3;H0YI79;H0YHY4	81.876	0.164201	0.717595	0.34677	0.425703		0.133097	0.717794	-0.343293	-0.353162		0.430305	0.40272	0.736722	0.966164		0.218258	0.819993	0.565001	0.545653		0.363178	0.719163	-0.690063	-0.839547		0.291298	0.648584	0.389951	0.69796		0.0884737	0.895142	0.21823	0.243551		0.676755	0.407331	1.08001	1.40192		0.3803	0.652283	0.908293	0.872301		0.0724281
Phosphatidylinositol 4-phosphate 3-kinase C2 domain-containing subunit alpha	PIK3C2A	O00443;A0A0C4DGF9	190.68	4.22589	0.00814815	6.81327	9.95455	+	4.87797	0.00413333	7.89497	12.9171	+	4.12828	0.0029589	6.47985	9.56888	+	2.23996	0.234082	2.84604	4.1891		1.18109	0.294215	1.0817	2.24488		0.239995	0.704623	-0.333424	-0.592027		3.3769	0.0171795	-3.96723	-7.0111	+	1.62043	0.0991225	-1.41513	-3.00141		4.39054	0.00689474	-5.04893	-10.6369	+	3.20813
Procollagen-lysine,2-oxoglutarate 5-dioxygenase 2	PLOD2	O00469;C9JXZ0;F8WEW3	84.685	1.52505	0.0991791	1.79854	2.83274		2.1154	0.0331965	2.6612	3.93523	+	0.671125	0.269986	1.18189	1.3923		0.635994	0.494864	1.18263	1.33204		1.35235	0.224261	0.862666	2.5342		0.449447	0.516093	-0.616651	-1.00146		0.406295	0.582205	-0.615909	-0.92141		1.18248	0.195493	-1.47932	-2.2472		1.08766	0.245329	-1.47857	-2.0889		0.000282411
26S proteasome non-ATPase regulatory subunit 14	PSMD14	O00487;C9JW37	34.577	0.284587	0.574312	-0.311187	-0.684357		0.302239	0.517113	-0.373918	-0.719983		0.424578	0.40656	0.417603	0.955539		0.181792	0.848176	-0.215031	-0.465526		0.0619913	0.941176	-0.0627308	-0.174809		1.76183	0.071763	0.72879	3.2574		0.134846	0.841473	0.0961566	0.357319		1.24638	0.176655	0.791521	2.35455		0.166891	0.834598	0.158887	0.431846		1.42451
Myc box-dependent-interacting protein 1	BIN1	O00499	64.699	0.689586	0.324249	1.445	1.42379		0.919288	0.187456	1.79818	1.80911		0.437625	0.395854	1.04018	0.979701		0.18424	0.849276	0.498648	0.471004		0.827886	0.452114	0.353185	1.65682		0.417194	0.540549	-0.404817	-0.941795		1.17885	0.178124	-0.94635	-2.24112		1.03814	0.238427	-0.758002	-2.00654		1.90273	0.0642907	-1.29953	-3.52054		0.465919
Importin subunit alpha-4	KPNA3	O00505;H0Y4S9	57.81	0.797891	0.279451	2.49826	1.60662		0.916887	0.187775	2.82653	1.80512		0.875866	0.201987	2.75703	1.73686		0.47049	0.601817	1.86757	1.03991		0.808029	0.457414	0.32827	1.62361		0.334933	0.609718	0.258772	0.784747		0.291773	0.693155	-0.630688	-0.698919		0.0654659	0.913281	-0.0694976	-0.184005		0.471224	0.578397	-0.958958	-1.04124		0.410517
Syntenin-1	SDCBP	O00560;B4DHN5;E9PBU7	32.444	0.0971866	0.821816	-0.289708	-0.265528		0.647657	0.27854	-1.6282	-1.3521		0.565518	0.320416	-0.620574	-1.20954		0.454388	0.609897	-0.803731	-1.01052		0.385098	0.706389	-1.33849	-0.881419		0.116309	0.857339	-0.330866	-0.312756		0.162284	0.817527	-0.514023	-0.421313		0.372858	0.619905	1.00762	0.858105		0.25503	0.755839	0.824465	0.623557		0.0888325
U3 small nucleolar ribonucleoprotein protein MPP10	MPHOSPH10	O00566;U3KQ48	78.863	0.912295	0.240576	-2.06906	-1.79748		1.11041	0.146048	-2.39357	-2.1268		1.03948	0.163813	-2.28935	-2.00877		1.64312	0.277378	-2.45413	-3.04199		0.0940796	0.919111	-0.324512	-0.257725		0.0613851	0.921573	-0.22029	-0.173199		0.149187	0.828152	-0.385075	-0.391046		0.0286324	0.959217	0.104223	0.0834638		0.0216025	0.976072	-0.0605626	-0.063442		0.0600487
Nucleolar protein 56	NOP56	O00567;A0A494C128;Q5JXT2;H0YDU4;H0Y653	66.049	0.12086	0.781511	0.0487456	0.323802		0.182001	0.643396	0.0636797	0.465994		0.373296	0.448141	-0.111563	-0.858942		0.60176	0.517075	-0.417778	-1.27283		0.0303299	0.968612	0.0149341	0.0882555		0.437088	0.527296	-0.160308	-0.97871		0.652187	0.388915	-0.466524	-1.35987		0.53717	0.484754	-0.175242	-1.15954		0.691945	0.435978	-0.481458	-1.42781		0.403095
Podocalyxin	PODXL	O00592	58.635	1.1573	0.176426	3.48411	2.20507		1.62638	0.0700228	4.70476	3.01204		0.0946516	0.803731	-0.512208	-0.259164		0.198289	0.838926	-0.929291	-0.502159		1.59182	0.157618	1.22065	2.95049		1.68813	0.0790852	-3.99632	-3.12304		2.19904	0.0463404	-4.4134	-4.10476	+	2.2208	0.0391955	-5.21697	-4.14948	+	2.76802	0.0192217	-5.63406	-5.37357	+	0.0951405
Protein CYR61	CYR61	O00622	42.026	0.243301	0.618991	-0.247921	-0.598996		2.39368	0.0215825	-0.963019	-4.5149	+	1.52154	0.0793154	-0.76008	-2.82659		2.50349	0.20883	-0.874781	-4.75671		0.91439	0.408722	-0.715098	-1.80096		0.555795	0.429155	-0.512159	-1.19245		0.818217	0.304638	-0.62686	-1.64065		0.362322	0.631142	0.202939	0.837902		0.253933	0.755777	0.0882382	0.621271		0.210637
Serine/threonine-protein phosphatase 6 catalytic subunit;Serine/threonine-protein phosphatase 6 catalytic subunit, N-terminally processed	PPP6C	O00743	35.144	1.10911	0.1894	1.85343	2.12463		1.97063	0.0398458	3.14996	3.65052	+	1.2371	0.125604	2.03994	2.33892		1.11535	0.309269	1.85678	2.13503		2.71473	0.0247442	1.29653	5.24518	+	0.278116	0.659728	0.186506	0.671174		0.0041414	0.997642	0.00334692	0.0123988		2.38795	0.0296296	-1.11002	-4.50249	+	2.79682	0.0179163	-1.29318	-5.44388	+	0.282454
Acetyl-CoA carboxylase 2;Biotin carboxylase	ACACB	O00763;F8W8T8;H0YGH5;S4R3S7;A0A087WUA1	276.54	0.0810689	0.848668	-0.171209	-0.224633		0.205317	0.613591	0.302041	0.517569		0.363558	0.45534	0.489195	0.840278		0.00555143	0.993662	-0.0149579	-0.0165938		0.293565	0.765735	0.47325	0.702538		0.43894	0.527043	0.660405	0.982127		0.0573344	0.929023	0.156251	0.162395		0.155918	0.819649	0.187155	0.406661		0.145697	0.85367	-0.316998	-0.382894		0.248386
AT-rich interactive domain-containing protein 1A	ARID1A	O14497;H0Y488;A0A1B0GTU5;A0A087WUV6;H0YCU6;H0YEW5	242.04	0.149239	0.73706	0.33447	0.391167		0.129817	0.722619	0.110753	0.345342		1.32373	0.110926	1.43274	2.48545		0.445252	0.614792	0.67556	0.993755		0.0979638	0.916154	-0.223717	-0.267474		0.525855	0.453174	1.09827	1.13945		0.124037	0.850553	0.34109	0.331474		1.27957	0.167537	1.32199	2.41058		0.37423	0.65759	0.564807	0.860728		0.411949
Citron Rho-interacting kinase	CIT	O14578;H7BYJ3;A0A7I2V4A6;A0A7I2V4I0;A0A7I2V692;A0A7I2V4H7;A0A7I2V365;A0A7I2YQJ8;A0A7I2V2G7;F5H4K4;H0YGG8	231.43	0.513935	0.415825	-1.21435	-1.1182		0.0420066	0.8944	-0.155437	-0.120782		0.746707	0.243732	-1.6747	-1.52057		0.453919	0.610352	-1.14027	-1.00966		0.747623	0.494496	1.05891	1.52212		1.2013	0.155309	-0.46035	-2.27876		0.0833635	0.899224	0.0740781	0.23052		1.10135	0.218864	-1.51926	-2.1117		0.613436	0.479064	-0.984833	-1.29308		0.701704
AP-3 complex subunit delta-1	AP3D1	O14617;A0A2R8Y4J3;A0A087WYN6;A0A2R8YCY8	130.16	0.158092	0.726315	0.173616	0.411678		0.393954	0.437544	0.318314	0.898184		0.877788	0.202024	0.822838	1.74006		0.0576275	0.950665	0.0906138	0.163179		0.140488	0.886121	0.144698	0.370663		0.615921	0.3863	0.649222	1.29738		0.0502735	0.938972	-0.0830021	-0.143372		0.522452	0.492575	0.504524	1.1334		0.16525	0.833485	-0.2277	-0.428102		0.552362
Segment polarity protein dishevelled homolog DVL-2	DVL2	O14641;I3L2N2;I3L2W9;I3L0M7;I3L0Z8	78.947	1.6765	0.0807172	2.16079	3.10203		2.70437	0.0130756	3.38756	5.22049	+	2.95499	0.0126816	3.73789	5.84179	+	0.938212	0.341351	1.69181	1.84056		1.25932	0.259522	1.22677	2.37637		1.6887	0.0790112	1.57711	3.12407		0.227012	0.751327	-0.468976	-0.564445		0.343894	0.649663	0.350334	0.802241		1.12009	0.233268	-1.69575	-2.14294		1.39667
Chromodomain-helicase-DNA-binding protein 1	CHD1	O14646;H0Y8V4;A0A0D9SF92;A0A087WVF4	196.69	0.604928	0.369655	2.15198	1.27833		0.162579	0.670875	0.835042	0.42199		0.150995	0.707828	-0.884171	-0.395253		0.00957299	0.989734	-0.0588222	-0.0284858		0.548022	0.631969	-1.31694	-1.17874		1.02593	0.200461	-3.03615	-1.98625		0.883554	0.279985	-2.2108	-1.74966		0.41081	0.58948	-1.71921	-0.929869		0.218503	0.784079	-0.893864	-0.546181		0.164008
Chromodomain-helicase-DNA-binding protein 2	CHD2	O14647;A0A1B0GTU9;A0A0D9SEP7;B7Z3I4;A0A0D9SGK0;A0A1B0GU59;A0A0D9SFA3;A0A0D9SFV8;A0A0D9SEU0;A0A1B0GTM9;A0A0D9SEH6	211.34	0.409234	0.474085	0.411426	0.926918		0.725005	0.243624	-0.652401	-1.48391		0.538812	0.331626	-0.446396	-1.16245		0.860406	0.36693	-1.25951	-1.7111		1.12786	0.318411	-1.06383	-2.1559		0.991729	0.211041	-0.857822	-1.92944		1.13731	0.190531	-1.67094	-2.17166		0.182799	0.792518	0.206006	0.467782		0.338405	0.682917	-0.607113	-0.791537		0.505995
Programmed cell death protein 5	PDCD5	O14737;K7EQA1;K7ESJ4;Q3HM38;X6R2P6	14.285	0.992734	0.216617	1.24574	1.93111		1.89589	0.0440846	1.56752	3.50757	+	0.724815	0.249924	0.960786	1.48359		0.57341	0.534824	-0.617691	-1.22338		0.271389	0.782954	0.321788	0.657394		0.161914	0.800686	-0.284951	-0.420465		1.8558	0.0775122	-1.86343	-3.43194		0.577868	0.468036	-0.606739	-1.23118		3.63207	0.00822535	-2.18521	-7.80474	+	1.5583
Protein arginine N-methyltransferase 5;Protein arginine N-methyltransferase 5, N-terminally processed	PRMT5	O14744;G3V580;H0YJX6;G3V5L5;G3V2X6;G3V2L6;C9JSX3;H0YJ77;H7BZ44;H0YJD3;G3V507;G3V2F5;G3V5T6	72.683	1.53298	0.0981339	-0.814379	-2.84665		0.458382	0.390501	-0.250834	-1.01783		0.570481	0.317074	-0.469328	-1.21825		0.21616	0.821053	-0.233531	-0.541124		0.781904	0.480358	0.563545	1.5798		0.314412	0.629427	0.345051	0.744275		0.534791	0.480761	0.580848	1.15533		0.195628	0.778784	-0.218494	-0.496295		0.012116	0.986867	0.0173035	0.0359513		0.160521
Na(+)/H(+) exchange regulatory cofactor NHE-RF1	SLC9A3R1	O14745;J3QRP6;J3QRA3	38.868	0.919012	0.23909	1.89545	1.80865		0.861492	0.197581	1.76504	1.71291		1.03924	0.163458	2.10109	2.00837		0.116926	0.905337	-0.339418	-0.314256		0.131441	0.893528	-0.130414	-0.349218		0.195329	0.755381	0.205633	0.495635		2.39713	0.038	-2.23487	-4.52236	+	0.401534	0.596461	0.336046	0.912469		2.4407	0.025384	-2.10446	-4.61747	+	2.60074
Proteasome subunit alpha type-7	PSMA7	O14818;H0Y586;Q8TAA3;A0A087WYS6	27.887	0.339322	0.519919	-0.52409	-0.793328		0.660733	0.272082	-1.30643	-1.37452		0.400448	0.426729	-0.614788	-0.910426		0.717294	0.442361	-1.45005	-1.47085		0.484634	0.662469	-0.782338	-1.06555		0.110898	0.861736	-0.0906978	-0.299526		0.553216	0.465896	-0.925962	-1.1879		0.408405	0.591514	0.69164	0.925365		0.0484987	0.947438	-0.143625	-0.138552		0.478635
Secretory carrier-associated membrane protein 3	SCAMP3	O14828	38.287	2.68114	0.0169524	1.46054	5.16537	+	0.0987496	0.774313	-0.322228	-0.269439		0.263079	0.560824	-0.289954	-0.640266		0.702981	0.448964	-1.58451	-1.44657		0.708005	0.518369	-1.78277	-1.4551		1.80249	0.0695113	-1.75049	-3.33246		1.44963	0.123078	-3.04505	-2.70136		0.00849515	0.986767	0.0322747	0.025309		0.33236	0.686893	-1.26228	-0.779702		0.501402
Gem-associated protein 2	GEMIN2	O14893;S4R421	31.585	0.418614	0.468755	1.03762	0.944441		0.217376	0.600814	-0.421006	-0.54375		0.323664	0.492194	0.47953	0.762593		0.276796	0.774782	-0.459804	-0.668477		0.600889	0.590982	-1.45862	-1.27131		0.210639	0.736594	-0.558086	-0.529164		0.659655	0.386066	-1.49742	-1.37268		0.598729	0.456512	0.900537	1.26756		0.0172288	0.979929	-0.0387979	-0.0508368		0.750562
PDZ domain-containing protein GIPC1	GIPC1	O14908;K7EM11;K7EIT0;K7ESN1	36.049	0.255716	0.604709	-0.486184	-0.624986		0.704092	0.252722	1.01533	1.44846		0.220263	0.606809	-0.403749	-0.549971		0.0347344	0.972036	-0.0847054	-0.100613		1.29	0.244593	1.50151	2.42822		0.043802	0.945721	0.0824342	0.125718		0.205695	0.77039	0.401478	0.518395		1.34623	0.15019	-1.41908	-2.52377		0.780779	0.378987	-1.10004	-1.57791		0.16905
Histone acetyltransferase type B catalytic subunit	HAT1	O14929	49.54	0.260952	0.601092	-0.876012	-0.635861		0.303255	0.51668	-1.01372	-0.722019		0.0709277	0.850387	0.255014	0.198349		0.151839	0.873771	-0.593392	-0.397213		0.0462588	0.951878	-0.137706	-0.132446		0.61456	0.387627	1.13103	1.29503		0.0886552	0.895629	0.28262	0.244012		0.668384	0.410581	1.26873	1.38761		0.133192	0.861917	0.420327	0.353388		0.348001
Myosin regulatory light chain 12B	MYL12B	O14950	19.779	0.857153	0.25914	-1.05784	-1.70568		0.203312	0.616727	0.252003	0.513184		0.707969	0.25548	0.747176	1.45504		0.571706	0.536653	0.730779	1.22039		1.24464	0.263216	1.30984	2.35162		1.69137	0.0790158	1.80502	3.12889		1.46905	0.121156	1.78862	2.73502		0.525093	0.490894	0.495173	1.1381		0.393923	0.640931	0.478776	0.898125		0.00995407
Protein phosphatase 1 regulatory subunit 12A	PPP1R12A	O14974;F8VZN8;H0YIM2;H0YIS3;H0YHI8;A0A3B3ISH4;H0YHL8;F8VW28;A0A0U1RQZ1;H0YIL7	115.28	2.1605	0.0344381	2.65457	4.02616	+	2.40653	0.0214377	2.74425	4.54279	+	2.29703	0.0218728	2.79354	4.30839	+	0.622342	0.507057	1.11836	1.30849		0.0993189	0.91563	0.0896893	0.270861		0.128414	0.841519	0.138972	0.341986		1.17127	0.17986	-1.53621	-2.22843		0.0562936	0.921413	0.049283	0.159606		1.36364	0.151551	-1.6259	-2.55348		1.31313
Cyclin-G-associated kinase	GAK	O14976;A0A087X1U9;H0Y8H5;D6RAW3;D6RAQ7;D6RE78;D6RF16;D6RC24;H0YA39	143.19	3.60634	0.00971429	4.70795	7.72146	+	3.41731	0.00866142	3.59318	7.13216	+	0.539728	0.331071	0.581377	1.16407		0.442883	0.616984	-0.505579	-0.989395		0.965876	0.381013	-1.11477	-1.88651		3.38242	0.0113131	-4.12657	-7.02755	+	3.90379	0.00791837	-5.21353	-8.73189	+	3.13608	0.0129765	-3.0118	-6.32342	+	3.80722	0.0064	-4.09876	-8.39209	+	1.1819
Zinc finger protein 609	ZNF609	O15014;E7ERY8	151.19	0.620279	0.36197	0.990462	1.30492		1.02494	0.16368	-1.40151	-1.9846		3.45319	0.00765101	3.27182	7.24105	+	0.0287516	0.976096	0.0705686	0.0838008		1.35538	0.223093	-2.39197	-2.53937		1.59898	0.0910756	2.28136	2.96322		0.383299	0.60458	-0.919894	-0.878002		3.2034	0.0122189	4.67333	6.51005	+	0.709337	0.420535	1.47208	1.45736		2.02578
Protein transport protein Sec16A	SEC16A	O15027;A0A3F2YNZ0;A0A3F2YNX0;X6RGP5;A0A0C4DH09	251.89	3.18456	0.0116688	4.33594	6.45738	+	3.78452	0.00639196	4.44955	8.3139	+	3.80976	0.00388119	4.4963	8.40087	+	1.76756	0.270566	3.60098	3.26793		0.0925848	0.919336	0.113611	0.253958		0.135311	0.835509	0.160356	0.358424		0.288368	0.695825	-0.734959	-0.69203		0.0899643	0.884787	0.0467443	0.247332		0.376209	0.655955	-0.84857	-0.864505		0.401346
U2 snRNP-associated SURP motif-containing protein	U2SURP	O15042;E7ET15;E7EW00;H0Y8D9;H7C4V2;C9J5L1;U3KPT1;C9JDJ7	118.29	0.131783	0.765825	-0.153903	-0.350034		1.50003	0.0854364	-0.751631	-2.78897		0.657102	0.275437	-0.28022	-1.3683		1.04204	0.315851	-0.443003	-2.01302		0.627231	0.575817	-0.597728	-1.31693		0.111778	0.86158	-0.126318	-0.301684		0.281473	0.70268	-0.289101	-0.678023		1.04437	0.236432	0.471411	2.0169		0.58771	0.49589	0.308628	1.24837		0.412579
Synaptojanin-2	SYNJ2	O15056;A0A1W2PR85;E7ER60;Q5TA15;H7BY56;H0YEV8	165.54	3.58148	0.0100187	5.0386	7.64172	+	4.72164	0.00356627	6.201	12.1406	+	4.24045	0.003375	5.47805	10.0132	+	2.84628	0.187515	3.99462	5.56612		1.15858	0.30505	1.1624	2.20721		0.333558	0.610935	0.439456	0.782053		0.694391	0.368234	-1.04397	-1.43197		0.985553	0.256849	-0.722943	-1.91919		1.9907	0.0542598	-2.20637	-3.68937		1.24792
Synemin	SYNM	O15061;A0A075B7B1;H0YL34;C9JIE4	172.87	2.73755	0.0164324	2.52535	5.29991	+	3.45549	0.00838866	2.79398	7.24807	+	3.75284	0.00457658	3.38878	8.20583	+	2.16136	0.23519	2.43808	4.0279		0.402815	0.697492	0.268628	0.914877		1.40555	0.116714	0.86343	2.62532		0.0557999	0.93204	-0.0872712	-0.158282		1.8656	0.0675278	0.594802	3.45035		0.316982	0.697592	-0.355899	-0.749375		0.980591
Phosphoribosylformylglycinamidine synthase	PFAS	O15067;H0YGH1;J3QSG0;J3QSH6;J3KTL4;J3KTQ5;J3QL39;J3KT98	144.73	0.523322	0.408957	-0.937559	-1.13495		0.366956	0.457241	-0.787278	-0.846804		0.327657	0.488915	0.66402	0.770462		0.0117787	0.989986	0.0354733	0.0349636		0.0905068	0.921045	0.150281	0.248706		1.75524	0.0721976	1.60158	3.24531		0.638517	0.397676	0.973032	1.33638		1.16917	0.197958	1.4513	2.22492		0.435079	0.607699	0.822751	0.974997		0.351982
Serine/threonine-protein phosphatase 6 regulatory ankyrin repeat subunit A	ANKRD28	O15084;B4DIW9	112.96	3.33217	0.0117956	4.01898	6.87908	+	4.69078	0.00344186	6.37183	11.9925	+	3.42378	0.00784211	3.98053	7.15168	+	1.17581	0.294208	1.87966	2.23604		3.34335	0.0120476	2.35285	6.91189	+	0.0350644	0.959581	-0.038445	-0.101534		1.56931	0.10519	-2.13932	-2.91064		3.76118	0.0098087	-2.39129	-8.23416	+	3.19117	0.0115138	-4.49216	-6.47584	+	1.58906
Secretory carrier-associated membrane protein 1	SCAMP1	O15126;A0A087WXB0;A0A087WZA6;A0A087WU14;A0A087WTX8	37.92	5.09942	0.00485714	5.95569	14.0972	+	6.10466	0	7.39528	20.88	+	1.17752	0.137013	1.87413	2.2389		NaN	1	0	NaN		2.08247	0.0658009	1.43959	3.86952		2.53672	0.0284528	-4.08156	-4.83147	+	4.18864	0.00724324	-5.8461	-9.80573	+	3.30259	0.0116344	-5.52115	-6.79285	+	4.94208	0.00672727	-7.28568	-13.2488	+	0.964069
Actin-related protein 2/3 complex subunit 1B	ARPC1B	O15143;C9JEY1;C9K057;F8VXW2;C9JBJ7;C9JTT6;C9JM51;F8WEB3	40.949	1.85838	0.0597068	-2.11172	-3.43678		0.0564956	0.865306	-0.11088	-0.160148		0.246636	0.576933	0.359555	0.606007		0.091431	0.920179	-0.328898	-0.251044		1.98462	0.0759464	2.00084	3.67757		3.02223	0.0171024	2.47127	6.01726	+	0.699044	0.367199	1.78282	1.43988		0.39732	0.598427	0.470435	0.904535		0.0603741	0.93361	-0.218018	-0.17051		0.225266
Actin-related protein 2/3 complex subunit 2	ARPC2	O15144;C9JTV5;G5E9J0;H7C3F9;G5E9S7	34.333	1.12766	0.183478	-1.66205	-2.15557		0.300283	0.518552	0.371105	0.71606		0.477543	0.368569	0.454862	1.05271		0.796862	0.393586	0.828543	1.6049		1.32082	0.233291	2.03316	2.4805		1.48118	0.10585	2.11691	2.75612		1.64384	0.0959373	2.49059	3.04327		0.0575626	0.921	0.0837569	0.163006		0.332563	0.687015	0.457438	0.780102		0.307305
Actin-related protein 2/3 complex subunit 3	ARPC3	O15145;C9JZD1;F8VR50	20.546	0.655194	0.340068	-1.35393	-1.36503		0.217221	0.600784	0.316328	0.543417		0.708076	0.25581	0.837666	1.45522		0.0266488	0.977225	-0.0905004	-0.0778435		0.757736	0.492035	1.67026	1.53916		1.04988	0.193487	2.1916	2.02605		0.370542	0.615412	1.26343	0.853675		0.301957	0.684661	0.521338	0.719417		0.122289	0.870988	-0.406828	-0.327256		0.316513
DNA-directed RNA polymerases I and III subunit RPAC1	POLR1C	O15160;E7EQB9;A0A2R8YEZ4;A0A2R8Y5D3;A0A2R8YEY5;A0A2R8Y8D6;H0Y723;D6RDJ3	39.249	0.0333327	0.933432	0.0477533	0.0966918		0.332067	0.486959	-0.318571	-0.779128		0.409808	0.41762	-0.383265	-0.927994		0.756728	0.419944	-0.848901	-1.53747		0.31854	0.749648	-0.366324	-0.752463		0.383871	0.570993	-0.431019	-0.879089		0.71375	0.355571	-0.896654	-1.46485		0.0564081	0.922289	-0.0646949	-0.159914		0.433218	0.609283	-0.53033	-0.971556		0.367697
Prefoldin subunit 6	PFDN6	O15212;A2AB88	14.582	NaN	1	0	NaN		NaN	1	0	NaN		2.63086	0.0144895	3.09376	5.04741	+	NaN	1	0	NaN		NaN	1	0	NaN		2.70302	0.0229379	3.06797	5.21726	+	NaN	1	0	NaN		2.83049	0.0175469	2.32559	5.5269	+	NaN	1	0	NaN		2.40592
WD repeat-containing protein 46	WDR46	O15213	68.07	0.665128	0.33504	-0.843284	-1.38205		1.03669	0.161237	-1.42171	-2.00412		1.1388	0.145335	-1.34859	-2.17415		1.43884	0.274697	-1.5469	-2.68269		0.362783	0.718856	-0.578426	-0.838789		0.366351	0.587005	-0.505308	-0.845643		0.602704	0.424826	-0.703616	-1.27447		0.0361889	0.949781	0.0731182	0.10467		0.0676102	0.928309	-0.125189	-0.189653		0.132643
NF-kappa-B-repressing factor	NKRF	O15226	77.672	0.747338	0.300882	-0.600962	-1.52164		1.45881	0.0916667	-1.35653	-2.71726		0.517215	0.342799	-0.39489	-1.12406		0.855158	0.367913	-0.798721	-1.70235		0.836957	0.445016	-0.755569	-1.67198		0.310231	0.631399	0.206072	0.735956		0.184939	0.793668	-0.197759	-0.472567		1.2265	0.1822	0.961641	2.32108		0.490844	0.560487	0.55781	1.07676		0.486849
28S ribosomal protein S12, mitochondrial	MRPS12	O15235	15.173	0.157376	0.726761	0.694588	0.410028		0.885476	0.193337	1.90279	1.75286		0.886677	0.199903	1.90892	1.75486		0.220309	0.818555	0.913092	0.550071		0.401879	0.697854	1.20821	0.913118		0.403662	0.553088	1.21434	0.916467		0.0416423	0.951059	0.218504	0.119778		0.00810278	0.986514	0.00612974	0.0241506		0.329271	0.690118	-0.989703	-0.773637		0.331117
Surfeit locus protein 4	SURF4	Q5T8U5;O15260;B7Z1G8	21.127	0.629174	0.355569	0.436932	1.32028		0.3543	0.469354	0.261354	0.82243		1.57137	0.072375	0.385013	2.91427		0.25286	0.791894	-0.377212	-0.619032		0.152083	0.883185	-0.175577	-0.397781		0.0548124	0.929219	-0.051919	-0.155629		0.556517	0.465016	-0.814143	-1.19372		0.146919	0.825817	0.123658	0.385754		0.418908	0.622739	-0.638566	-0.94499		0.587433
Serine palmitoyltransferase 1	SPTLC1	O15269;A0A2R8Y4S0;A0A2R8Y6A2	52.743	0.00547008	0.989035	0.0132918	0.0163521		0.391093	0.439951	-0.564101	-0.892777		0.123496	0.756364	-0.0674052	-0.330168		0.591532	0.524876	-0.971057	-1.25503		0.228857	0.822498	-0.577393	-0.568387		0.033895	0.960923	-0.0806971	-0.098266		0.388076	0.598205	-0.984349	-0.887065		0.328939	0.664555	0.496696	0.772984		0.158765	0.842038	-0.406956	-0.413228		0.534502
UDP-N-acetylglucosamine--peptide N-acetylglucosaminyltransferase 110 kDa subunit	OGT	O15294;C9JZL3	116.92	0.60845	0.369293	1.0487	1.28444		0.184604	0.640815	0.501137	0.471819		1.84401	0.0442991	2.6779	3.40983	+	1.28801	0.291444	2.01956	2.42485		0.300213	0.760509	-0.547562	-0.715919		3.01758	0.017375	1.6292	6.005	+	1.33384	0.144864	0.970859	2.50265		1.60597	0.101699	2.17676	2.97564		0.998646	0.278851	1.51842	1.94093		1.07939
Phosphatidylinositol 3,4,5-trisphosphate 5-phosphatase 2	INPPL1	O15357;A0A0A0MTP6;F5GY16;H7BXR2;H0YFZ4;F5H588	138.6	0.567908	0.38484	0.883904	1.21374		1.63029	0.0701931	2.40796	3.01903		0.440818	0.394406	0.788766	0.98559		0.529697	0.562105	0.856296	1.14629		1.55253	0.16336	1.52406	2.88102		0.0633731	0.920752	-0.0951381	-0.178473		0.0209163	0.972523	-0.0276089	-0.061472		1.38667	0.142034	-1.6192	-2.5929		1.50524	0.122704	-1.55167	-2.79807		0.042059
Eukaryotic translation initiation factor 3 subunit D	EIF3D	O15371;B0QYA5;B0QYA4;B0QYA6;B0QYA8;A0A0D9SGB5	63.972	0.327571	0.530322	-0.259352	-0.770293		0.22449	0.593496	0.251289	0.559048		0.0966904	0.800813	0.107587	0.264284		0.425703	0.631978	-1.00397	-0.957629		0.739457	0.497959	0.510641	1.50834		0.624038	0.381424	0.36694	1.31142		0.312414	0.677333	-0.744618	-0.740302		0.132471	0.841794	-0.143702	-0.351672		0.558177	0.518118	-1.25526	-1.19664		0.491301
Histone deacetylase 3	HDAC3	O15379;E7ESJ6	48.847	NaN	1	0	NaN		1.09363	0.149323	1.15447	2.09885		3.57741	0.00576471	3.70383	7.62874	+	1.68013	0.276287	2.62816	3.10858		0.298107	0.762678	0.266941	0.711687		4.32566	0.0105185	2.8163	10.3631	+	1.23825	0.163908	1.74064	2.34085		3.10233	0.0137376	2.54936	6.23146	+	0.933612	0.302291	1.4737	1.83291		0.683185
Importin-8	IPO8	O15397;F5H2I3;H0YH64	119.94	0.0270598	0.948705	0.07267	0.0790101		0.130327	0.722037	-0.365029	-0.346561		0.893407	0.197817	1.467	1.76606		0.326853	0.722981	-0.680443	-0.768879		0.227054	0.824248	-0.437699	-0.564536		1.76923	0.0720964	1.39433	3.27102		0.696991	0.367848	-0.753113	-1.43639		1.47524	0.123344	1.83203	2.74579		0.166026	0.834786	-0.315414	-0.429874		3.10054
Syntaxin-7	STX7	O15400	29.815	2.2018	0.0318958	2.97629	4.11041	+	1.44792	0.0928118	2.156	2.6984		NaN	1	0	NaN		NaN	1	0	NaN		0.868781	0.430596	-0.820291	-1.72506		4.25809	0.00946667	-3.5027	-10.0848	+	4.66416	0.0072381	-3.75573	-11.8662	+	2.83443	0.0176157	-2.68241	-5.53665	+	3.1427	0.0115459	-2.93544	-6.34159	+	NaN
Multidrug resistance-associated protein 5	ABCC5	O15440;F8WCY8;C9JZL5;A5PKY6;A0A3B3ITL4;Q96J66;Q92887	160.66	3.59625	0.0101132	3.32856	7.68901	+	4.16323	0.00405369	3.96291	9.7054	+	NaN	1	0	NaN		NaN	1	0	NaN		1.23822	0.264668	0.634345	2.3408		3.88308	0.0092	-3.19971	-8.65805	+	2.73707	0.0227287	-2.99211	-5.29875	+	4.5331	0.00816667	-3.83406	-11.2619	+	3.24976	0.0112874	-3.62646	-6.64104	+	NaN
DNA-directed RNA polymerase I subunit RPA34	CD3EAP	O15446	54.985	0.0455377	0.911592	0.0456915	0.130475		0.799578	0.217875	-0.507242	-1.60945		0.863909	0.205909	-0.935534	-1.71694		1.13459	0.304045	-1.46298	-2.16714		0.702513	0.521923	-0.552934	-1.44578		0.837794	0.268304	-0.981225	-1.67337		1.11108	0.200937	-1.50867	-2.12792		0.320577	0.671664	-0.428292	-0.756495		0.664174	0.454173	-0.955737	-1.38041		0.263469
Actin-related protein 2/3 complex subunit 5	ARPC5	O15511;B1ALC0	16.32	1.19378	0.165617	-1.93149	-2.26614		0.351573	0.47221	0.542491	0.817152		0.744436	0.243772	0.910452	1.51674		0.143219	0.879308	-0.708458	-0.377087		1.5733	0.160037	2.47398	2.91769		1.92159	0.0625515	2.84194	3.55644		0.25656	0.725635	1.22303	0.626742		0.253067	0.731931	0.367961	0.619464		0.275851	0.733799	-1.25095	-0.666543		0.380469
Pre-mRNA-splicing factor ATP-dependent RNA helicase DHX15	DHX15	O43143	90.932	1.78506	0.0672871	-0.975507	-3.30021		2.60273	0.01504	-1.38088	-4.98223	+	1.62346	0.0669524	-1.27872	-3.00681		1.47946	0.279372	-0.712107	-2.75313		0.57928	0.609964	-0.405374	-1.23365		0.271929	0.668095	-0.303208	-0.658504		0.36401	0.621665	0.2634	0.841148		0.0822319	0.893586	0.102165	0.227619		1.1906	0.206851	0.668774	2.26082		0.614338
Leucine-rich repeat transmembrane protein FLRT2	FLRT2	O43155;A0A804HKH2	74.048	0.41649	0.469161	0.492869	0.940481		2.55425	0.0172876	2.99783	4.87122	+	NaN	1	0	NaN		NaN	1	0	NaN		1.97233	0.0770796	2.50496	3.6538		0.330765	0.613379	-0.564231	-0.776572		0.513536	0.494943	-0.605514	-1.11749		2.07803	0.0494947	-3.06919	-3.86071	+	2.58101	0.0235902	-3.11047	-4.93228	+	NaN
Ribosomal RNA-processing protein 8	RRP8	O43159;E9PPY3;E9PPP6;E9PS87	50.714	0.264277	0.597666	-0.212902	-0.642741		1.21269	0.130291	-0.954431	-2.29788		1.30807	0.112999	-0.811018	-2.45886		1.12165	0.306767	-1.47607	-2.14553		0.824982	0.453951	-0.741529	-1.65197		0.800778	0.286947	-0.598116	-1.61146		0.903187	0.271281	-1.26317	-1.78233		0.119386	0.852451	0.143413	0.320233		0.289308	0.722122	-0.521642	-0.693934		0.415836
Signal-induced proliferation-associated 1-like protein 1	SIPA1L1	O43166	200.03	0.379347	0.493094	0.589246	0.870486		1.74946	0.0568772	1.68368	3.23471		2.16515	0.0253298	1.95131	4.03559	+	1.62296	0.279654	1.63329	3.00592		1.04055	0.351441	1.09443	2.01055		1.43463	0.112333	1.36206	2.67543		0.940182	0.255354	1.04405	1.84383		0.447645	0.561844	0.267631	0.998153		0.04829	0.94738	-0.050385	-0.137984		0.462464
U4/U6 small nuclear ribonucleoprotein Prp4	PRPF4	O43172	58.449	0.605278	0.369475	-1.35023	-1.27894		0.232675	0.583751	-0.509773	-0.576518		0.06054	0.873918	0.148909	0.170951		0.349852	0.704038	0.698549	0.813816		0.495854	0.654477	0.840453	1.08578		1.01928	0.201752	1.49914	1.9752		1.47902	0.119427	2.04877	2.75236		0.637909	0.429895	0.658682	1.33533		1.37228	0.150291	1.20832	2.56826		0.579743
26S proteasome non-ATPase regulatory subunit 3	PSMD3	O43242;H0YGV8	60.977	0.600596	0.370859	-0.351936	-1.2708		0.868468	0.197411	-0.562121	-1.72454		0.547583	0.328728	-0.281393	-1.17796		0.106666	0.91009	-0.0746408	-0.289106		0.273065	0.781264	-0.210185	-0.660834		0.114938	0.856942	0.0705433	0.309413		0.513549	0.495319	0.277295	1.11751		0.439501	0.566975	0.280728	0.983163		0.802828	0.368	0.48748	1.61489		0.453867
Bifunctional 3-phosphoadenosine 5-phosphosulfate synthase 1;Sulfate adenylyltransferase;Adenylyl-sulfate kinase	PAPSS1	O43252	70.832	0.0022009	0.996392	0.00736761	0.00660381		0.244764	0.573657	-0.749854	-0.602074		0.209186	0.621598	0.570127	0.526005		0.221833	0.818149	-0.664319	-0.553346		0.424941	0.687691	-0.757221	-0.956213		0.517086	0.457976	0.562759	1.12383		0.412976	0.575168	-0.671686	-0.933919		0.894764	0.294121	1.31998	1.76832		0.0324597	0.964967	0.085535	0.0942443		0.941249
U4/U6.U5 tri-snRNP-associated protein 1	SART1	O43290;E9PQI8	90.254	0.125998	0.776929	-0.209149	-0.336191		0.550311	0.330204	-0.505754	-1.18278		0.0911217	0.809977	0.103405	0.250262		0.109446	0.907968	0.135897	0.295958		0.233774	0.815593	-0.296605	-0.578853		0.255512	0.687213	0.312554	0.624562		0.263008	0.720282	0.345047	0.640119		1.52493	0.114015	0.609159	2.83253		1.14427	0.224021	0.641652	2.1833		0.0414473
Transforming growth factor beta-1-induced transcript 1 protein	TGFB1I1	O43294;H3BQC4;H3BSN4;I3L209	49.814	0.874997	0.253931	1.47769	1.73541		0.989409	0.172687	1.65502	1.92559		1.05801	0.16169	1.8444	2.03958		0.10806	0.909082	0.328674	0.292547		0.299876	0.760635	0.177324	0.715242		0.436844	0.527215	0.366708	0.978258		0.735879	0.342603	-1.14902	-1.5023		0.189306	0.784557	0.189384	0.482293		0.862277	0.340311	-1.32634	-1.71422		0.938592
Mitogen-activated protein kinase kinase kinase 7	MAP3K7;DKFZp586F0420	O43318;Q9UG54	67.195	1.61864	0.0864488	1.53905	2.99822		1.03119	0.161925	1.24323	1.99499		2.67612	0.014022	2.67177	5.15349	+	0.348781	0.704072	-0.450688	-0.811739		0.174884	0.867187	-0.295815	-0.449985		1.04984	0.193239	1.13272	2.026		1.81375	0.0820472	-1.98974	-3.35337		1.13025	0.208562	1.42854	2.15989		1.30453	0.170029	-1.69392	-2.45284		2.70558
Eukaryotic translation elongation factor 1 epsilon-1	EEF1E1;EEF1E1-BLOC1S5	O43324;D6RBD7;C9J1V9;H0YAL7;D6RCQ0	19.81	0.665147	0.335314	0.853879	1.38208		0.40354	0.43185	-0.330016	-0.916238		0.256426	0.568763	-0.255717	-0.626463		1.06746	0.309899	-1.33637	-2.05529		0.946839	0.393978	-1.1839	-1.85489		0.832628	0.270345	-1.1096	-1.66474		1.40076	0.132055	-2.19025	-2.61708		0.0599716	0.918709	0.0742993	0.169438		0.736175	0.403614	-1.00636	-1.5028		0.764893
Heterogeneous nuclear ribonucleoprotein R	HNRNPR	O43390;A0A6Q8PEX7;B4DT28;A0A6Q8PH31;A0A6Q8PH35;A0A6Q8PHG0;A0A286YEZ8	70.942	0.942542	0.230241	-1.9522	-1.84775		0.873392	0.196583	-2.17376	-1.73274		0.565448	0.320195	-1.26626	-1.20942		0.613723	0.51387	-1.46349	-1.29358		0.0714578	0.934551	-0.22156	-0.199734		0.337891	0.608365	0.685935	0.790533		0.199567	0.777671	0.488708	0.50497		0.355548	0.639024	0.907495	0.824841		0.244506	0.761006	0.710268	0.601533		0.0738642
U4/U6 small nuclear ribonucleoprotein Prp3	PRPF3	O43395	77.528	0.349394	0.511792	0.269335	0.812928		0.419523	0.416661	0.290398	0.946135		1.92596	0.0378691	1.29973	3.56477	+	1.71195	0.277509	1.58602	3.16624		0.0535159	0.94752	0.0210624	0.152138		2.28463	0.0427368	1.0304	4.28231	+	1.69729	0.0895518	1.31669	3.13962		2.56935	0.0238231	1.00933	4.90562	+	1.7501	0.0805066	1.29562	3.23588		0.263772
Thioredoxin-like protein 1	TXNL1	O43396;K7ER96;K7EML9;K7EKG2;K7EPB7;K7EME7	32.251	0.298992	0.557106	-0.934477	-0.713466		0.469505	0.382413	-1.41835	-1.03812		0.103348	0.788415	-0.300098	-0.280892		0.540443	0.554498	-1.63653	-1.16534		0.16158	0.877934	-0.483872	-0.4197		0.35115	0.600218	0.634379	0.816332		0.237209	0.740252	-0.70205	-0.586137		0.609856	0.447023	1.11825	1.28688		0.0614057	0.932295	-0.218178	-0.173254		0.699497
Tumor protein D54	TPD52L2	O43399;A0A087WZ51;A0A087WYR3	22.237	1.5676	0.0928981	2.49344	2.90761		1.82265	0.0503633	2.84813	3.36994		1.66809	0.0614933	2.74676	3.08687		0.0289711	0.975906	0.0939212	0.0844211		0.42904	0.68793	0.354684	0.96382		0.219803	0.727484	0.253314	0.548981		1.59501	0.10237	-2.39952	-2.95616		0.0837327	0.892293	-0.101369	-0.231465		1.86479	0.0680113	-2.7542	-3.44884		1.69573
Peptidyl-prolyl cis-trans isomerase H;Peptidyl-prolyl cis-trans isomerase	PPIH	O43447;C9JQD4;A0A7I2YQS4;A0A7I2V5V0;H0YEL5;A0A7I2V343;A0A7I2V2H6	19.208	0.479925	0.429975	-0.953234	-1.05703		0.402782	0.431939	-0.858045	-0.914815		0.144579	0.718674	-0.377761	-0.380276		0.0417096	0.96353	-0.117524	-0.119964		0.0435037	0.954682	0.0951891	0.1249		0.289261	0.649452	0.575473	0.693838		0.463975	0.531903	0.83571	1.02804		0.221655	0.756824	0.480284	0.552965		0.378206	0.654494	0.740521	0.868312		0.104963
Band 4.1-like protein 2	EPB41L2	O43491;E9PHY5;E9PK52;E9PII3;A0A2R8Y5B3;H0Y5B0;Q6R5J7;E9PMV8;Q6ZSX4;E9PJP4;E9PPC9;E9PMG5;E9PQD2;E9PIG0;E9PRG1;E9PQN0;E9PN54	112.59	1.30704	0.138446	0.785034	2.4571		3.88042	0.00588235	1.99641	8.64859	+	1.7387	0.053512	0.812763	3.21501		0.095024	0.915974	0.0772262	0.260101		2.51409	0.0352583	1.21138	4.78047	+	0.0350026	0.95939	0.0277286	0.101361		1.18334	0.177329	-0.707808	-2.24864		3.48365	0.0126711	-1.18365	-7.33457	+	3.85484	0.00666667	-1.91918	-8.55818	+	1.60855
Ragulator complex protein LAMTOR5	LAMTOR5	O43504;R4GMU8;E9PLX3;A0A0C4DGV4	9.6138	4.29646	0.00956522	6.10606	10.242	+	4.46508	0.00342342	5.79774	10.9596	+	4.5037	0.00372727	5.36803	11.1304	+	NaN	1	0	NaN		0.247776	0.801001	-0.308318	-0.608398		0.801198	0.287283	-0.738024	-1.61216		4.80988	0.00894118	-6.34637	-12.5733	+	0.54529	0.48046	-0.429707	-1.17391		5.12925	0.00870588	-6.03805	-14.2638	+	5.33087
WAS/WASL-interacting protein family member 1	WIPF1	O43516;E9PB87;B8ZZ90;C9JTB9;C9JB04	51.258	1.03554	0.207191	1.13652	2.00221		3.60578	0.00748214	5.19	7.71965	+	0.582076	0.310976	0.568509	1.23854		NaN	1	0	NaN		2.71624	0.0249375	4.05348	5.2488	+	0.423319	0.536332	-0.568009	-0.953199		0.172904	0.804197	-0.241408	-0.445508		3.24828	0.0116308	-4.62149	-6.63683	+	3.23544	0.0115657	-4.29489	-6.60034	+	0.325049
Pleiotropic regulator 1	PLRG1	O43660;D6RA26;B7Z982;H0YA24	57.193	0.785069	0.282056	-1.92	-1.58512		1.9331	0.0420079	-1.99576	-3.57842	+	0.970981	0.17672	-1.84009	-1.89499		1.48131	0.280033	-2.32975	-2.75634		0.0211442	0.979775	-0.0757589	-0.0621266		0.018634	0.977302	0.0799127	0.0548992		0.110285	0.867228	-0.409751	-0.298021		0.0559394	0.92198	0.155672	0.158656		0.148642	0.851009	-0.333992	-0.389774		0.161251
ATPase ASNA1	ASNA1	O43681	38.792	1.02096	0.210116	-1.01003	-1.97799		0.959426	0.180335	-1.1296	-1.8758		1.40606	0.0990741	-1.42692	-2.62619		0.847141	0.370234	-1.57859	-1.68898		0.0803348	0.929513	-0.119566	-0.222746		0.388231	0.567413	-0.416888	-0.88736		0.261038	0.723596	-0.568554	-0.63604		0.208019	0.768404	-0.297322	-0.523464		0.185145	0.81589	-0.448987	-0.473026		0.0587285
Alpha-actinin-4	ACTN4	O43707;F5GXS2;H7C144;Q08043;A0A087WSZ2;K7EP19;A0A494C060;D6RH00	104.85	0.910078	0.241832	-0.97399	-1.7938		0.788507	0.220731	-0.811185	-1.59089		0.429272	0.403231	-0.558097	-0.96425		0.0718962	0.939166	-0.090909	-0.200879		0.156609	0.87928	0.162806	0.408258		0.373691	0.580034	0.415893	0.859698		1.47215	0.121442	0.883081	2.74042		0.228235	0.750362	0.253088	0.567058		1.47298	0.128027	0.720276	2.74185		0.577817
AP-1 complex subunit gamma-1	AP1G1	O43747;H3BNR4;H3BR36;H3BUN9;H3BRM7;H3BN71;B4DGE1;B3KNW1;H3BS13;H3BV30;H3BN75;H3BNN2	91.35	3.7998	0.00902222	8.31138	8.36647	+	0.0798249	0.815117	0.289818	0.221433		0.00948417	0.977492	-0.0480385	-0.0282243		0.142539	0.879864	0.452068	0.37549		3.61918	0.00983607	-8.02157	-7.76292	+	2.84822	0.0177862	-8.35942	-5.57096	+	3.91276	0.00808333	-7.85932	-8.76408	+	0.0699489	0.908876	-0.337856	-0.195788		0.0457871	0.950609	0.16225	0.131157		0.112543
Syntaxin-6	STX6	O43752	29.176	3.56851	0.0102703	4.31409	7.60041	+	3.27673	0.00950181	3.83578	6.7182	+	NaN	1	0	NaN		NaN	1	0	NaN		0.52529	0.639184	-0.478311	-1.13845		3.21483	0.0123186	-3.48891	-6.54214	+	4.85739	0.0108571	-4.25817	-12.8122	+	2.86299	0.0176032	-3.0106	-5.60788	+	4.51532	0.00602985	-3.77986	-11.1822	+	NaN
Asparagine--tRNA ligase, cytoplasmic	NARS	O43776;K7EQ35;K7EMQ6;K7EJ19;K7EIU7;K7EPK2	62.942	0.353146	0.508956	-0.901411	-0.820198		0.160112	0.674865	-0.504008	-0.416327		0.108641	0.780381	-0.326218	-0.293977		0.480561	0.596056	-1.30339	-1.05818		0.158967	0.878648	0.397403	0.413694		0.288925	0.648751	0.575193	0.693159		0.156164	0.822445	-0.401977	-0.40723		0.0649953	0.913968	0.17779	0.182763		0.302328	0.71388	-0.79938	-0.720162		0.436811
Cleavage and polyadenylation specificity factor subunit 5	NUDT21	O43809;H3BND3;H3BV41	26.227	0.351193	0.510208	0.75185	0.816417		0.0832167	0.805593	0.24432	0.230144		1.4001	0.0999877	2.39001	2.61595		0.306274	0.744687	0.915998	0.728058		0.335297	0.73903	-0.507529	-0.785458		2.44588	0.0329614	1.63816	4.62887	+	0.0623039	0.921926	0.164148	0.175639		1.82544	0.0709351	2.14569	3.37515		0.256061	0.754816	0.671678	0.625704		0.78762
Striatin	STRN	O43815	86.131	0.808986	0.276685	1.5039	1.62521		1.90978	0.042963	2.28994	3.53394	+	2.12587	0.0266289	2.82081	3.95624	+	1.4729	0.277231	1.98148	2.74172		0.532286	0.636861	0.78604	1.15088		0.894432	0.246577	1.31692	1.76777		0.259658	0.723337	0.477579	0.633178		0.759285	0.360133	0.530877	1.54177		0.367271	0.662359	-0.308462	-0.847408		0.905062
U3 small nucleolar RNA-interacting protein 2	RRP9	O43818	51.84	0.925989	0.237428	-2.49468	-1.82025		0.839438	0.204426	-2.48643	-1.67612		0.529934	0.336509	-1.68154	-1.14671		1.11361	0.307702	-2.58139	-2.13213		0.00237236	0.997557	0.00825024	0.00711687		0.299716	0.643587	0.813133	0.714921		0.0385051	0.95369	-0.0867105	-0.111106		0.259657	0.724581	0.804883	0.633175		0.0339422	0.964367	-0.0949607	-0.0983979		0.426241
Putative GTP-binding protein 6	GTPBP6	O43824	56.897	0.407216	0.473566	0.747354	0.923138		0.0383871	0.903444	-0.0990043	-0.110779		0.010539	0.974627	-0.0277767	-0.0313266		0.367371	0.682264	0.71724	0.8476		0.456569	0.677935	-0.846358	-1.01452		0.414947	0.542741	-0.775131	-0.937601		0.0129713	0.983782	-0.0301142	-0.038453		0.0268221	0.961444	0.0712276	0.0783356		0.415371	0.625365	0.816244	0.938393		0.375775
Calumenin	CALU	O43852;H0Y875	37.106	0.149976	0.735801	-0.637109	-0.392882		0.0563105	0.865442	-0.262342	-0.159652		0.253591	0.570913	0.786232	0.620558		0.110821	0.90811	0.529267	0.299338		0.0937835	0.919504	0.374767	0.256979		0.676327	0.35003	1.42334	1.40119		0.307243	0.680586	1.16638	0.729995		0.447949	0.562062	1.04857	0.998711		0.192212	0.808358	0.791609	0.488741		0.074573
EGF-like repeat and discoidin I-like domain-containing protein 3	EDIL3	O43854	53.764	0.0687391	0.867499	-0.276845	-0.192618		0.196418	0.625212	-0.654692	-0.498036		0.168467	0.678535	-0.652257	-0.435435		0.235417	0.80768	-0.81074	-0.582341		0.194694	0.852254	-0.377848	-0.494231		0.135088	0.834762	-0.375413	-0.357895		0.243256	0.735316	-0.533896	-0.598901		0.000927869	0.998648	0.00243473	0.00278813		0.0834893	0.911346	-0.156048	-0.230842		0.056696
Putative adenosylhomocysteinase 2	AHCYL1	O43865	58.951	1.0522	0.204047	2.13204	2.02991		1.71736	0.0602971	3.32548	3.17607		0.957676	0.18078	1.92354	1.87289		0.526632	0.563343	1.20582	1.14084		1.56165	0.16208	1.19344	2.89711		0.235397	0.709673	-0.208501	-0.582297		1.10737	0.202224	-0.926217	-2.12173		2.15966	0.0430736	-1.40194	-4.02445	+	2.58674	0.0236349	-2.11966	-4.94543	+	0.975882
Double-strand-break repair protein rad21 homolog	RAD21	O60216;E5RFV8;E5RIN7;E5RG18;E5RJW1;E5RJK5;E5RI01;E5RFZ5;A0A804HJ87;Q9H4I0	71.689	0.185442	0.686751	-0.765173	-0.473688		0.219397	0.599829	-0.865749	-0.548107		0.108653	0.780693	-0.401262	-0.294007		0.0800393	0.930538	0.297897	0.221985		0.026064	0.973813	-0.100576	-0.0761824		0.129798	0.841122	0.363911	0.345297		0.469437	0.526551	1.06307	1.03799		0.181717	0.793007	0.464487	0.465358		0.562232	0.516578	1.16365	1.20377		0.601132
Putative pre-mRNA-splicing factor ATP-dependent RNA helicase DHX16	DHX16	O60231;A0A140T947;Q5SQH5;A0A140T8Y5;A0A140T9T4;A2AB15	119.26	0.222556	0.640193	-0.612991	-0.5549		0.0504477	0.878556	0.141328	0.143845		0.0470981	0.895581	-0.129309	-0.134737		0.0711043	0.938676	-0.196252	-0.198811		0.352971	0.726614	0.75432	0.819859		0.215646	0.731208	0.483682	0.540014		0.175125	0.801283	0.416739	0.450528		0.138448	0.83413	-0.270638	-0.365851		0.168537	0.834363	-0.337581	-0.435596		0.0308606
Mediator of RNA polymerase II transcription subunit 14	MED14	O60244;H7C3E5;H7C017	160.6	0.0414563	0.917616	0.152486	0.119266		0.154685	0.682292	-0.457911	-0.403811		0.0278339	0.933701	0.0749369	0.081204		0.189011	0.847178	0.459887	0.481637		0.16993	0.870936	-0.610397	-0.438762		0.0215514	0.976356	-0.077549	-0.0632956		0.0894477	0.8955	0.307401	0.246023		0.195667	0.779158	0.532848	0.496382		0.360046	0.663776	0.917798	0.83352		0.168885
Protocadherin-7	PCDH7	O60245	116.07	3.42649	0.0112187	3.10519	7.1599	+	5.18797	0.0045	5.28986	14.5971	+	0.0562445	0.878326	0.0684566	0.159475		0.519008	0.568482	0.44416	1.12726		3.30393	0.0117674	2.18468	6.79675	+	3.59413	0.01	-3.03673	-7.6822	+	3.52399	0.0150588	-2.66103	-7.45996	+	5.50871	0.004	-5.22141	-16.5533	+	5.75902	0.0136667	-4.8457	-18.2527	+	NaN
SWI/SNF-related matrix-associated actin-dependent regulator of chromatin subfamily A member 5	SMARCA5	O60264	121.9	0.203287	0.661548	0.240326	0.513131		1.37055	0.106315	-0.86251	-2.5653		1.24281	0.124392	-0.924229	-2.34853		2.61649	0.217488	-1.11694	-5.01406		1.02651	0.355201	-1.10284	-1.98722		1.01554	0.202421	-1.16456	-1.96899		1.47452	0.120173	-1.35727	-2.74454		0.0435677	0.937916	-0.0617194	-0.125075		0.284546	0.727008	-0.254431	-0.684275		0.17672
Nucleolar pre-ribosomal-associated protein 1	URB1	O60287	254.39	0.351455	0.510482	-0.969861	-0.816924		0.578121	0.314366	-1.53061	-1.23163		0.459142	0.3807	-1.29434	-1.01922		0.436598	0.622973	-1.15858	-0.977804		0.252945	0.799773	-0.560745	-0.61921		0.129365	0.840135	-0.324477	-0.344261		0.0827414	0.899011	-0.188719	-0.228926		0.0845519	0.892839	0.236269	0.23356		0.158321	0.842629	0.372026	0.412206		0.050684
Zinc finger C3H1 domain-containing protein	ZFC3H1	O60293	226.35	1.04485	0.203898	2.65991	2.01769		0.219684	0.599494	0.801267	0.548726		1.63455	0.0653161	3.25566	3.02664		1.14859	0.301032	2.5553	2.19051		0.726469	0.503218	-1.85864	-1.48639		0.330813	0.613696	0.595755	0.776667		0.0408274	0.951672	-0.104605	-0.117531		1.31807	0.15619	2.4544	2.47583		0.800079	0.368709	1.75404	1.61029		0.748522
Intron-binding protein aquarius	AQR	O60306;H0YH15	171.29	0.7905	0.280304	-2.04262	-1.59423		1.05416	0.15832	-2.22742	-2.03317		1.03169	0.165481	-2.1697	-1.99583		0.878583	0.364055	-2.1057	-1.74139		0.0572627	0.945513	-0.184796	-0.162203		0.0389514	0.95485	-0.127082	-0.112343		0.017114	0.977767	-0.0630789	-0.0505043		0.0214622	0.969153	0.057714	0.0630396		0.0399428	0.958225	0.121717	0.115087		0.020759
Germinal-center associated nuclear protein	MCM3AP	O60318	218.4	0.549104	0.392446	0.640081	1.18065		1.09764	0.14857	0.937079	2.10552		2.91698	0.0128174	2.25305	5.7443	+	0.291812	0.757318	0.560664	0.698999		0.221798	0.829266	0.296998	0.553271		1.76645	0.0719522	1.61297	3.2659		0.0319213	0.96107	-0.0794172	-0.0927328		1.84934	0.0694645	1.31597	3.41982		0.18442	0.816599	-0.376415	-0.471405		1.15251
Sorting nexin-3	SNX3	O60493	18.762	1.65193	0.0843167	1.92933	3.0578		2.48269	0.0193079	3.08572	4.71029	+	0.0906648	0.811003	-0.155696	-0.249106		0.0927371	0.91931	-0.17708	-0.254342		1.37341	0.215581	1.15639	2.57019		2.67453	0.0230802	-2.08502	-5.14975	+	2.21956	0.0463556	-2.10641	-4.14693	+	3.48563	0.0127568	-3.24142	-7.34067	+	3.04165	0.0115758	-3.2628	-6.06867	+	0.0144335
Syntaxin-10	STX10	Q5U8S2;O60499;X6R2W0;K7EIY4;K7ELY2;K7EPP9;K7EJ05;F6RTM7;K7EK75;K7EQ84	27.56	4.47679	0.00902857	4.79553	11.0111	+	4.79244	0.00364706	5.21699	12.4866	+	NaN	1	0	NaN		NaN	1	0	NaN		0.882978	0.426954	0.421462	1.7487		4.81407	0.0125714	-4.80183	-12.5942	+	6.42682	0	-4.85636	-23.6589	+	5.16617	0.00215385	-5.2233	-14.4725	+	7.21691	0	-5.27782	-32.107	+	NaN
Adenylate cyclase type 9	ADCY9	O60503	150.7	0.253291	0.60755	0.364865	0.619932		2.95541	0.011837	1.70987	5.84288	+	NaN	1	0	NaN		NaN	1	0	NaN		1.37687	0.21533	1.345	2.57611		0.439317	0.526955	-0.55721	-0.982824		0.244682	0.734615	0.354908	0.601902		3.60675	0.0105152	-1.90221	-7.72279	+	1.81638	0.0728975	-0.990093	-3.35826		NaN
Heterogeneous nuclear ribonucleoprotein Q	SYNCRIP	O60506;A0A7I2V309;A0A7I2V2F2;A0A7I2V2F0	69.602	0.794765	0.27981	-1.84022	-1.60138		0.909245	0.189195	-2.81957	-1.79241		0.29709	0.520305	-0.8473	-0.70964		0.690101	0.456684	-1.67224	-1.42467		0.305076	0.755745	-0.97935	-0.725664		0.520386	0.455854	0.992916	1.12972		0.070538	0.912815	0.167977	0.19733		0.687929	0.402948	1.97227	1.42097		0.361897	0.664734	1.14733	0.837083		0.397913
Pre-mRNA-processing factor 17	CDC40	O60508;Q5SRN1	65.521	1.30367	0.138822	-2.90319	-2.45139		1.68073	0.0652266	-2.61684	-3.10967		1.22685	0.126042	-1.73546	-2.32167		1.53109	0.284726	-1.67472	-2.84333		0.0782521	0.93033	0.286354	0.217377		0.409417	0.547523	1.16773	0.927262		0.474942	0.522926	1.22847	1.04799		0.412738	0.588973	0.88138	0.933475		0.527722	0.537234	0.942118	1.14278		0.028613
Nuclear export mediator factor NEMF	NEMF	O60524;G3V5V3;G3V4D9;G3V547	122.95	1.0532	0.204146	0.546908	2.03158		0.582627	0.31182	0.320705	1.2395		0.304057	0.512365	-0.183591	-0.723624		1.63596	0.276546	-0.771762	-3.02917		0.427178	0.687419	-0.226203	-0.960366		1.71732	0.0755138	-0.730499	-3.17601		2.90115	0.0196814	-1.31867	-5.70406	+	1.224	0.182905	-0.504296	-2.31688		2.60636	0.0228739	-1.09247	-4.99062	+	1.48465
Cyclin-T1	CCNT1	O60563;A0A1W2PQ16;F8WDY7;F2Z2C9;O60583	80.684	1.22296	0.156696	1.41279	2.31512		0.220642	0.598094	0.484679	0.550787		2.59011	0.0152491	2.64047	4.95317	+	0.783126	0.402801	1.46726	1.58185		0.517244	0.644511	-0.928109	-1.12411		1.50944	0.101532	1.22768	2.80541		0.0211593	0.973328	0.054472	0.0621701		1.50543	0.116736	2.15579	2.7984		0.399444	0.636515	0.982581	0.908535		0.689284
Mitotic checkpoint serine/threonine-protein kinase BUB1 beta	BUB1B	O60566;H0YMK5;H0YN44;H3BTB9	119.54	2.18925	0.0323613	2.45905	4.08471	+	2.79231	0.0128614	2.49461	5.43282	+	2.67405	0.01392	3.01942	5.14862	+	0.82651	0.377547	1.0603	1.65452		0.0273062	0.974416	0.0355568	0.0797088		0.433689	0.530812	0.560373	0.972428		1.16314	0.182436	-1.39875	-2.21483		0.580219	0.467744	0.524816	1.23529		1.55447	0.113055	-1.43431	-2.88445		1.71768
Procollagen-lysine,2-oxoglutarate 5-dioxygenase 3	PLOD3	O60568;H7C2V1;H7C2S8;C9JU11;H7C0B8;C9JIX5;H7C2A8	84.784	0.262158	0.59978	0.484169	0.638358		1.71156	0.0609793	2.16321	3.16553		0.255927	0.569251	0.580416	0.625426		0.206643	0.829459	0.396885	0.520465		1.42887	0.198104	1.67904	2.66549		0.0374629	0.956626	0.0962467	0.108214		0.0424729	0.949803	-0.0872841	-0.122066		0.983335	0.25808	-1.58279	-1.9155		1.4962	0.123741	-1.76632	-2.78228		0.0736859
Eukaryotic translation initiation factor 4E type 2	EIF4E2	O60573;C9JEL3;B9A044;B8ZZ50;B8ZZL3;B4E1E4;B9A023	28.362	0.271412	0.589043	0.599292	0.657442		0.952883	0.182118	1.91313	1.86493		4.91847	0.00461538	4.26038	13.1257	+	0.228348	0.813324	0.586064	0.567299		0.444281	0.682116	1.31384	0.991968		2.18442	0.0478741	3.66109	4.07484	+	0.00331861	0.99804	-0.0132275	-0.00994482		1.22247	0.183447	2.34725	2.31431		0.416553	0.62413	-1.32707	-0.940599		1.94271
Perilipin-3	PLIN3	O60664;K7ERZ3;K7EL96;K7EJD0;K7ER39	47.074	0.79636	0.279544	1.7591	1.60406		0.770087	0.227565	1.68665	1.55995		0.761506	0.238194	1.73966	1.54551		0.256085	0.78949	0.769449	0.625754		0.117857	0.902659	-0.072443	-0.31652		0.0169871	0.97959	-0.0194407	-0.0501366		0.778431	0.321317	-0.989647	-1.57397		0.054624	0.922934	0.0530024	0.155122		0.749338	0.394971	-0.917204	-1.52501		0.693796
Importin subunit alpha-7	KPNA6	O60684;Q5TFJ7;O15131;S4R3E5	60.029	0.938507	0.232261	-1.04992	-1.84105		0.950024	0.182028	-1.28994	-1.86018		0.3168	0.49928	-0.346009	-0.749013		0.258036	0.788224	0.306383	0.629811		0.141533	0.887409	-0.240012	-0.373124		0.938067	0.226239	0.703916	1.84032		1.78162	0.0825387	1.35631	3.29386		0.864429	0.309631	0.943928	1.71781		1.50594	0.122841	1.59632	2.79929		1.45767
UDP-glucose 6-dehydrogenase	UGDH	O60701;E7ER95;E7ER83;E7ETF4;E7EV97;D6RHF4;E9PBD2	55.023	0.228396	0.635256	-0.735601	-0.567401		0.499236	0.362458	-1.39023	-1.09186		0.393544	0.432127	-1.14065	-0.897411		0.00890793	0.989564	-0.0401592	-0.0265265		0.379545	0.710021	-0.654631	-0.870863		0.216359	0.732064	-0.405047	-0.541554		0.256	0.725972	0.695442	0.625578		0.133035	0.841282	0.249584	0.353017		0.585666	0.495253	1.35007	1.24481		0.457999
General vesicular transport factor p115	USO1	O60763	107.89	0.249114	0.611898	0.178797	0.611202		0.200942	0.618759	0.120639	0.507989		0.339819	0.475991	0.145697	0.794297		0.341955	0.708393	-0.46818	-0.798464		0.0607555	0.942349	-0.0581579	-0.171525		0.0377462	0.956825	-0.0330997	-0.109001		0.459536	0.534542	-0.646976	-1.01994		0.034446	0.950899	0.0250583	0.0998066		0.429061	0.612012	-0.588819	-0.963858		0.468884
Target of Myb protein 1	TOM1	O60784;B0QY01;H7BYN7;F8WB30;F8WAW7;F8WE29;F8WBB0	53.818	0.369541	0.497685	-0.634823	-0.85176		2.20636	0.0270991	2.64816	4.11978	+	0.337679	0.478437	-0.425981	-0.790119		0.462992	0.60361	-0.669552	-1.02625		2.64187	0.0275588	3.28298	5.07309	+	0.146034	0.821443	0.208842	0.383685		0.0179365	0.977494	-0.0347295	-0.0528843		3.6412	0.0103385	-3.07414	-7.83446	+	3.08027	0.0116859	-3.31771	-6.17189	+	0.242363
H/ACA ribonucleoprotein complex subunit 4	DKC1	O60832;C9IYT0;H7C0M1;H7C2Q9;H7C2Q2;H7BZF2	57.673	1.61854	0.0862609	-0.271153	-2.99803		1.24249	0.125915	-0.238903	-2.34799		0.61481	0.294902	-0.166447	-1.29546		0.860105	0.366076	-0.75194	-1.7106		0.0934499	0.919523	0.0322504	0.256139		0.295178	0.646724	0.104707	0.70579		0.491813	0.50795	-0.480787	-1.0785		0.181979	0.792805	0.0724564	0.465946		0.528754	0.538075	-0.513037	-1.14461		0.609753
Endothelial differentiation-related factor 1	EDF1	O60869	16.368	1.00209	0.215499	1.638	1.94665		0.845947	0.203058	1.54995	1.68698		NaN	1	0	NaN		NaN	1	0	NaN		0.0290588	0.97159	-0.0880523	-0.084669		0.851602	0.261689	-1.1767	-1.69642		1.04972	0.21973	-1.42861	-2.02579		0.667249	0.410629	-1.08865	-1.38568		0.844381	0.348735	-1.34055	-1.68437		NaN
DnaJ homolog subfamily A member 2	DNAJA2	O60884;A0A087WT48	45.745	0.727738	0.309205	-1.0757	-1.48853		0.484078	0.374347	-0.941675	-1.06454		0.0564041	0.878651	0.0744448	0.159903		0.0777333	0.932368	0.0953422	0.216037		0.0470053	0.951239	0.134029	0.134484		0.889197	0.248223	1.15015	1.75906		0.937227	0.256348	1.17105	1.83892		0.574481	0.467736	1.01612	1.22526		0.600668	0.489583	1.03702	1.27093		0.0225194
Carboxyl-terminal PDZ ligand of neuronal nitric oxide synthase protein	NOS1AP	O75052;E9PSG0	56.149	0.28454	0.574061	0.56647	0.684262		2.37242	0.0221114	4.07872	4.46897	+	0.323346	0.492287	0.728753	0.761966		0.0330284	0.972628	0.0863395	0.0958391		3.18151	0.0153535	3.51225	6.44891	+	0.0965072	0.88016	0.162283	0.263825		NaN	1	0	NaN		2.4414	0.0285841	-3.34996	-4.619	+	3.06821	0.0115052	-3.99238	-6.13952	+	0.397223
Immunoglobulin superfamily member 3	IGSF3	O75054	135.19	NaN	1	0	NaN		3.20283	0.0101389	2.7128	6.50845	+	NaN	1	0	NaN		NaN	1	0	NaN		3.13812	0.0174118	2.33948	6.32902	+	NaN	1	0	NaN		NaN	1	0	NaN		3.36222	0.0122619	-2.34268	-6.96754	+	4.53236	0.00621538	-2.57332	-11.2586	+	NaN
WD repeat-containing protein 1	WDR1	O75083	66.193	0.829854	0.270099	-0.591506	-1.66011		0.99557	0.171195	-1.21071	-1.93582		0.0399305	0.910067	0.0427699	0.115053		0.0417239	0.963972	-0.0684767	-0.120003		0.45387	0.679153	-0.619208	-1.00957		0.917988	0.235435	0.634275	1.80695		0.415389	0.573659	0.523029	0.938427		1.04254	0.236976	1.25348	2.01385		0.738396	0.402607	1.14224	1.50655		0.0700622
Low-density lipoprotein receptor-related protein 4	LRP4	O75096	212.04	0.70192	0.319308	1.61646	1.44477		5.46167	0	5.33653	16.2515	+	NaN	1	0	NaN		NaN	1	0	NaN		1.78614	0.113876	3.72006	3.30221		0.536988	0.444665	-1.28931	-1.15922		0.162283	0.817121	-0.480762	-0.421312		5.48817	0.00373333	-5.00938	-16.4209	+	4.37322	0.00680519	-4.20083	-10.5632	+	NaN
Probable phospholipid-transporting ATPase IIA	ATP9A	O75110	118.58	3.71005	0.0102553	4.9421	8.06175	+	4.67338	0.00336364	6.82618	11.9098	+	2.39214	0.0191098	2.7834	4.51155	+	0.719605	0.439937	0.95597	1.47477		2.38985	0.0452025	1.88408	4.50659	+	2.40148	0.0360658	-2.1587	-4.53182	+	3.60653	0.0131148	-3.98613	-7.72207	+	4.12068	0.00678481	-4.04278	-9.53941	+	4.80302	0.00580392	-5.87021	-12.5392	+	1.89642
Rho-associated protein kinase 2	ROCK2	O75116;E9PF63;Q14DU5;D6REE7;C9JFJ0	160.9	0.819128	0.273166	1.33372	1.64218		0.796897	0.218164	1.2107	1.60496		1.0918	0.153762	1.67606	2.0958		0.172327	0.857337	0.378486	0.4442		0.129502	0.893057	-0.12302	-0.344589		0.32713	0.617806	0.342345	0.769425		0.908484	0.268781	-0.955232	-1.79114		0.687356	0.402226	0.465364	1.41999		0.968075	0.289043	-0.832212	-1.89016		1.34616
Protein cordon-bleu	COBL	O75128;H7C1N2	135.62	1.8365	0.0623959	1.88578	3.39578		2.4046	0.0213854	2.32643	4.53858	+	2.33223	0.0213373	2.11314	4.38294	+	0.261574	0.785772	0.536679	0.63715		0.587991	0.602573	0.440652	1.24886		0.312663	0.630826	0.227363	0.740797		0.90478	0.271257	-1.3491	-1.78498		0.431268	0.57075	-0.213289	-0.967948		1.31386	0.169229	-1.78975	-2.46869		1.17819
Copine-3	CPNE3	O75131;A0A087WXR6;E5RHZ0;A0A087WYQ3;E5RFT7;A0A087WUS8;H0YB26	60.13	0.631291	0.354284	-1.18566	-1.32393		0.573558	0.316302	-1.20955	-1.22364		0.620662	0.292386	-1.17714	-1.30558		0.418345	0.634375	-1.00006	-0.943941		0.00928304	0.992088	-0.0238895	-0.0276319		0.00372492	0.997459	0.00852108	0.0111572		0.0701942	0.913092	0.185603	0.196431		0.0125488	0.981111	0.0324106	0.0372177		0.0726044	0.923507	0.209493	0.202726		0.0663286
Huntingtin-interacting protein 1-related protein	HIP1R	O75146;H0YH66	119.39	0.560154	0.387369	-2.19911	-1.20012		1.74096	0.0577233	5.48359	3.21914		0.0631382	0.868476	0.35895	0.177851		0.825158	0.376571	-2.79847	-1.65226		4.15988	0.01375	7.6827	9.69226	+	0.978006	0.214395	2.55806	1.90665		0.330885	0.658881	-0.599369	-0.776808		2.34983	0.0314578	-5.12464	-4.42048	+	6.26162	0	-8.28206	-22.1915	+	1.48204
Lysine-specific demethylase PHF2	PHF2	O75151;A0A087WW48;E7ET14;Q9UPP1;B0QZZ4;Q5JPR8;B0QZZ2;B0QZZ3;B0QZE1;H0Y589;H0Y3N9	120.77	0.640705	0.349099	0.518968	1.34015		0.0784417	0.817567	-0.0867043	-0.217867		0.249126	0.575242	-0.264676	-0.611226		0.536929	0.55739	-1.58	-1.15912		1.40713	0.204881	-0.605672	-2.62803		1.46761	0.107188	-0.783643	-2.73252		0.785241	0.317685	-2.09897	-1.58541		0.239537	0.74166	-0.177971	-0.59106		0.517869	0.543409	-1.4933	-1.12523		0.439427
DnaJ homolog subfamily C member 13	DNAJC13	O75165;A0A3B3IRM0;H0Y8Q2;H0YA63	254.41	2.0069	0.0460634	3.56102	3.72086	+	1.38326	0.102938	2.56366	2.58706		1.70998	0.0570333	3.06366	3.16265		0.591276	0.524924	1.71993	1.25459		1.60405	0.15409	-0.99736	-2.97222		0.970135	0.216152	-0.497359	-1.89358		0.933029	0.258883	-1.84109	-1.83195		0.652593	0.417799	0.500001	1.36057		0.349616	0.67269	-0.843729	-0.813359		0.630424
Serine/threonine-protein phosphatase 6 regulatory subunit 2	PPP6R2	O75170	104.94	2.24029	0.0292492	2.16157	4.1898	+	3.24842	0.00971025	2.89396	6.63722	+	0.93773	0.183373	0.965704	1.83976		NaN	1	0	NaN		0.726808	0.503866	0.732392	1.48696		1.08713	0.184266	-1.19586	-2.08802		2.10238	0.05494	-2.04362	-3.90918		2.06832	0.0498701	-1.92825	-3.84145	+	3.10938	0.0117634	-2.77602	-6.25058	+	0.7907
Ankyrin repeat domain-containing protein 17	ANKRD17	O75179;H0YM23;H0YLQ3;A0A1W2PQ15	274.25	2.58916	0.0194074	2.42998	4.951	+	3.67172	0.00646009	2.74269	7.93451	+	3.745	0.00449558	4.63482	8.17926	+	1.34035	0.27941	1.67251	2.51373		0.32205	0.749388	0.312708	0.759406		1.95426	0.0615814	2.20484	3.61899		0.492123	0.507921	-0.757474	-1.07906		2.0402	0.0525333	1.89213	3.78601		0.887445	0.326479	-1.07018	-1.75614		2.10454
DnaJ homolog subfamily B member 6	DNAJB6	O75190;A0A0J9YX62;E9PH18;C9JB42;C9JDR7;C9JDX6;F8WCZ4;C9J2P2;C9J2C4;C9JN01;Q8WWF6	36.087	1.37108	0.126752	0.524894	2.56621		0.440304	0.401087	-0.663698	-0.984644		0.565764	0.32041	0.143428	1.20997		0.659206	0.476321	-0.964859	-1.37191		0.866893	0.430869	-1.18859	-1.72191		1.03738	0.197403	-0.381466	-2.00528		1.07773	0.212293	-1.48975	-2.07238		0.562901	0.471535	0.807127	1.20494		0.116168	0.875846	-0.30116	-0.312412		0.784953
Low-density lipoprotein receptor-related protein 5	LRP5	O75197;E9PHY1;A4QPB2	179.14	2.85505	0.0136275	1.75357	5.58799	+	3.97274	0.00569767	3.3609	8.98182	+	0.874476	0.202239	0.950788	1.73455		NaN	1	0	NaN		3.2853	0.0115	1.60733	6.74288	+	0.8671	0.256548	-0.802784	-1.72226		2.54534	0.0332571	-0.918509	-4.85098	+	2.49488	0.0258323	-2.41011	-4.73746	+	3.99921	0.0070566	-2.52584	-9.07941	+	0.0860135
Hyaluronan mediated motility receptor	HMMR	O75330;E5RIH2;E5RI30	84.099	0.715818	0.313962	2.26669	1.46835		0.284669	0.53299	1.17576	0.684524		0.6289	0.287743	2.03002	1.31981		0.307699	0.742018	1.37443	0.730906		0.672433	0.542117	-1.09093	-1.39454		0.691205	0.341276	-0.23667	-1.42655		0.350598	0.637433	-0.892259	-0.815264		0.508052	0.504767	0.85426	1.10768		0.0525524	0.944014	0.19867	0.149539		0.245378
Programmed cell death protein 6	PDCD6	O75340;A0A024QZ42;H0Y9X3;A0A087WZ38;A0A6Q8PH81;D6RA21;Q86W51	21.868	1.1353	0.18208	-0.587907	-2.16831		1.00875	0.167249	-0.483026	-1.95772		1.65109	0.0628336	-0.60677	-3.05628		0.429772	0.627299	-0.208088	-0.965176		0.13543	0.890429	0.104882	0.358706		0.025487	0.971216	-0.0188622	-0.0745413		0.689973	0.371178	0.379819	1.42445		0.218352	0.757666	-0.123744	-0.545855		0.524548	0.537583	0.274937	1.13713		1.07792
V-type proton ATPase subunit G 1;V-type proton ATPase subunit G 2	ATP6V1G1;ATP6V1G2-DDX39B;ATP6V1G2	O75348;A0A7I2V2N1;A0A7I2YQH3;A0A7I2V4K4;A0A7I2V3Q6;A0A7I2V375;F2Z307;O95670	13.757	1.90378	0.054485	2.03323	3.52253		0.927199	0.185604	1.27439	1.82226		1.72149	0.0556686	1.73582	3.18359		NaN	1	0	NaN		0.386859	0.705941	-0.75884	-0.88476		0.154465	0.809237	-0.29741	-0.403302		1.04636	0.221455	-1.16146	-2.0202		0.22103	0.756777	0.461431	0.551621		0.233024	0.769352	-0.402617	-0.577259		0.789036
Vacuolar protein sorting-associated protein 4B	VPS4B	O75351;K7EL71;K7EKZ3	49.301	0.148223	0.738654	-0.345692	-0.388798		0.12388	0.730663	-0.293254	-0.331094		0.0359793	0.915262	-0.0892291	-0.104086		0.378977	0.669567	-1.06891	-0.869782		0.0385763	0.962129	0.0524378	0.111304		0.252228	0.690249	0.256463	0.617714		0.313711	0.67553	-0.723216	-0.742881		0.197441	0.777252	0.204025	0.500293		0.342387	0.678865	-0.775653	-0.799306		0.469018
Core histone macro-H2A.1;Histone H2A	H2AFY	O75367;B4DJC3;D6RCF2;A0A7I2YQR8;A0A7I2V6E9;A0A7I2V2N7;A0A7I2YQD6;A0A7I2V4D9;A0A7I2V3R0;A0A7I2YQB9	39.617	0.876522	0.254279	-1.21328	-1.73795		0.858158	0.198055	-1.53028	-1.70735		1.12868	0.146297	-1.77744	-2.15727		0.665142	0.473056	-1.13754	-1.38207		0.146606	0.887063	-0.317003	-0.385023		0.321524	0.622317	-0.56416	-0.758366		0.0352128	0.958295	0.0757432	0.101948		0.0970051	0.873289	-0.247157	-0.265073		0.162392	0.837527	0.392746	0.421561		0.313329
Filamin-B	FLNB	O75369;E7EN95	278.16	0.0781167	0.853169	0.200409	0.217027		0.190601	0.632453	-0.519949	-0.485169		0.0565558	0.879032	0.163318	0.16031		0.0806222	0.93085	0.223896	0.223485		0.511141	0.648365	-0.720358	-1.11321		0.0227822	0.975019	-0.0370913	-0.0668222		0.0151751	0.980582	0.0234871	0.0448772		0.383949	0.611749	0.683267	0.879238		0.44077	0.607495	0.743845	0.985501		0.0307391
Nuclear receptor corepressor 1	NCOR1	O75376;A0A088AWL3;E7EVK1;E7EVU5;E7EW50;J3KS51;C9JAP0;J3QKP0;J3KRE4;J3KT44;J3KS29	270.21	0.305092	0.550104	-0.280248	-0.725696		1.37381	0.105721	1.09873	2.57087		5.52267	0.00971429	5.02397	16.644	+	2.0662	0.234433	3.54118	3.83727		1.65704	0.140752	1.37898	3.06698		5.41351	0.0104	5.30422	15.9479	+	2.19395	0.0467513	3.82143	4.09433	+	4.31985	0.00593939	3.92524	10.3389	+	1.37209	0.14997	2.44245	2.56793		0.820447
Peroxisomal membrane protein PEX14	PEX14	O75381;K7EK59	41.236	2.98675	0.0132896	2.32378	5.92419	+	4.95594	0.00467925	5.57203	13.3215	+	0.034612	0.917533	0.0412598	0.100271		0.230611	0.812188	0.232778	0.572125		3.44974	0.0102564	3.24825	7.23052	+	2.67602	0.0233297	-2.28252	-5.15326	+	2.50809	0.0340966	-2.091	-4.76701	+	4.66399	0.00956098	-5.53077	-11.8654	+	4.59755	0.00573333	-5.33925	-11.5554	+	0.161742
Vesicle-trafficking protein SEC22b	SEC22B	O75396;A0A087X1A9	24.74	2.05545	0.041409	1.93061	3.81604	+	0.107459	0.756278	0.139762	0.291063		0.64072	0.282433	0.694847	1.34017		0.0198911	0.98591	-0.0382419	-0.0585234		3.84024	0.00992	-1.79085	-8.50697	+	2.2934	0.0423636	-1.23576	-4.30075	+	2.15389	0.0487959	-1.96885	-4.01276	+	1.22666	0.18242	0.555085	2.32136		0.14599	0.85338	-0.178004	-0.38358		0.708382
Pre-mRNA-processing factor 40 homolog A	PRPF40A	O75400;F5H578	108.8	0.0102132	0.979204	-0.0139227	-0.0303691		1.81582	0.0507642	-1.04191	-3.35723		0.720227	0.251535	-0.324399	-1.47582		0.401622	0.648202	-0.23118	-0.912633		1.03136	0.354526	-1.02799	-1.99527		0.275496	0.662544	-0.310476	-0.665817		0.174804	0.801556	-0.217257	-0.449804		1.17183	0.197896	0.717511	2.22937		1.24125	0.193035	0.810729	2.34591		0.131256
Transforming acidic coiled-coil-containing protein 1	TACC1	O75410;E7ET87;E7EVI4;H0YAY0;E5RFM9;R4GMT7;H0YBT8;B4E3H6;E5RJG6;E5RJU4;A0A0C4DGD3;A0A0C4DGD5	87.793	3.18954	0.0118194	3.66144	6.47127	+	2.94758	0.011925	3.02777	5.82269	+	2.8191	0.0130364	3.275	5.49871	+	0.889275	0.361478	1.23854	1.75919		1.24242	0.263686	-0.633661	-2.34787		0.434932	0.529005	-0.386435	-0.974727		2.3578	0.0378868	-2.4229	-4.43756	+	0.319432	0.673137	0.247226	0.754229		1.93921	0.060273	-1.78924	-3.59011		1.90798
PERQ amino acid-rich with GYF domain-containing protein 1	GIGYF1	O75420	114.6	NaN	1	0	NaN		NaN	1	0	NaN		1.4732	0.0856467	1.71066	2.74224		NaN	1	0	NaN		NaN	1	0	NaN		1.58264	0.0923071	1.64868	2.93422		NaN	1	0	NaN		1.07487	0.227479	1.28453	2.06762		NaN	1	0	NaN		1.65037
PC4 and SFRS1-interacting protein	PSIP1	O75475;H3BPQ6;M0R0J3;Q9Y3E1;Q7Z4V5	60.103	0.717623	0.313581	-1.33444	-1.47141		0.593514	0.307259	-1.73833	-1.25849		0.770214	0.235277	-2.0066	-1.56016		0.825349	0.377526	-1.66822	-1.65258		0.120263	0.900654	-0.403886	-0.322359		0.237109	0.708381	-0.67216	-0.585924		0.154986	0.823387	-0.333774	-0.404508		0.0613542	0.918645	-0.268274	-0.173117		0.0178918	0.980546	0.0701127	0.0527551		0.101036
Serine/arginine-rich splicing factor 10	SRSF10	Q5JRI1;O75494;Q8WXF0;Q6IQ42;R4GMP8	20.913	1.42008	0.118311	-1.73084	-2.65033		1.8826	0.0451756	-2.07116	-3.48242	+	1.25587	0.122686	-1.62373	-2.37055		1.9622	0.248214	-1.33392	-3.63426		0.162119	0.877268	-0.340327	-0.420936		0.0424937	0.948399	0.107101	0.122123		0.244745	0.734771	0.396917	0.602035		0.213873	0.762031	0.447429	0.536178		0.574629	0.506636	0.737244	1.22551		0.161482
Heat shock factor-binding protein 1	HSBP1	O75506	8.5435	2.85555	0.0136946	2.43718	5.58924	+	0.781752	0.223746	1.54068	1.57955		1.26134	0.122518	1.6233	2.37977		1.59945	0.278103	2.35862	2.96404		0.424104	0.686949	-0.896499	-0.954659		0.613804	0.38783	-0.813879	-1.29372		0.0361785	0.957474	-0.0785627	-0.104641		0.0262847	0.961424	0.0826201	0.0768095		0.297564	0.71715	0.817936	0.710594		0.344207
Transcriptional adapter 3	TADA3	O75528;C9JMS0	48.902	0.753353	0.297353	1.06294	1.53178		0.207092	0.611826	0.357808	0.521444		1.65599	0.0623715	2.51696	3.06509		0.110791	0.907673	0.330539	0.299263		0.82114	0.452954	-0.705128	-1.64554		1.23599	0.148402	1.45403	2.33704		0.321517	0.664676	-0.732397	-0.758353		1.90206	0.0639618	2.15915	3.51927		0.00954311	0.990627	-0.0272684	-0.0283978		1.07084
Barrier-to-autointegration factor;Barrier-to-autointegration factor, N-terminally processed	BANF1	O75531	10.058	0.659275	0.338675	-1.73158	-1.37203		0.774069	0.225765	-2.1128	-1.56664		0.779762	0.233066	-2.17149	-1.57621		0.481556	0.596435	-1.83179	-1.05998		0.116936	0.903531	-0.381212	-0.314282		0.133147	0.83772	-0.439902	-0.353283		0.0209901	0.973094	-0.100205	-0.061684		0.0148852	0.978496	-0.0586896	-0.0440338		0.0586904	0.935193	0.281007	0.16602		0.0707852
Splicing factor 3B subunit 1	SF3B1	O75533;H7C341;B4DGZ4;A0A494C1M2	145.83	0.658882	0.338224	-0.673819	-1.37135		1.02666	0.163312	-0.722265	-1.98747		0.102094	0.791172	0.0925813	0.277777		0.000847166	0.998138	-0.000924587	-0.00254587		0.0422979	0.957037	-0.0484462	-0.121584		1.07311	0.187372	0.7664	2.06468		0.847555	0.289335	0.672894	1.68967		2.53746	0.0247442	0.814846	4.83315	+	1.7583	0.0796393	0.72134	3.25092		0.223212
Cold shock domain-containing protein E1	CSDE1	O75534;E9PLT0;E9PLD4;E9PNG3;E9PKN4	88.884	0.0901628	0.833889	0.149885	0.247835		0.226615	0.591055	0.340622	0.563596		0.455826	0.382686	0.641982	1.01316		0.28124	0.768689	0.48558	0.677548		0.381932	0.709468	0.190737	0.875405		0.854223	0.261257	0.492097	1.70079		0.321638	0.664769	0.335696	0.758592		0.473081	0.536763	0.30136	1.04461		0.122589	0.87068	0.144958	0.327981		0.121357
U5 small nuclear ribonucleoprotein 200 kDa helicase	SNRNP200	O75643;A0A494C1A5	244.5	0.566449	0.385659	-1.07067	-1.21118		0.758557	0.231631	-0.958811	-1.54055		0.523116	0.339958	-0.979979	-1.13458		0.556648	0.544903	-0.758176	-1.19395		0.055836	0.946462	0.111861	0.158379		0.0337781	0.960968	0.090694	0.0979388		0.168525	0.811411	0.312496	0.435568		0.0104596	0.983776	-0.0211673	-0.0310933		0.233199	0.769375	0.200635	0.577632		0.119442
Surfeit locus protein 6	SURF6	O75683	41.45	0.184526	0.688072	0.163933	0.471643		0.0885454	0.795628	-0.0801296	-0.243733		0.640529	0.282399	-0.611759	-1.33984		0.577325	0.533055	-0.945537	-1.23023		0.320193	0.751952	-0.244063	-0.755734		0.862462	0.258569	-0.775692	-1.71453		0.703926	0.362941	-1.10947	-1.44818		0.567719	0.47028	-0.53163	-1.2134		0.527317	0.536349	-0.865407	-1.14206		0.155797
Small subunit processome component 20 homolog	UTP20	O75691	318.38	1.14787	0.178776	0.687195	2.18931		0.0934657	0.784088	-0.0870013	-0.256179		0.588692	0.308264	-0.658432	-1.25008		1.22192	0.29137	-1.34047	-2.31337		1.03063	0.353053	-0.774196	-1.99405		1.27679	0.138679	-1.34563	-2.40587		1.80022	0.0827529	-2.02767	-3.32825		0.446081	0.561914	-0.57143	-0.995278		1.04167	0.263515	-1.25347	-2.0124		0.405338
Nuclear pore complex protein Nup155	NUP155	O75694;E9PF10;D6RA13	155.2	0.000615424	0.998425	-0.000948906	-0.00184994		0.278255	0.538594	-0.39829	-0.671457		0.0678241	0.856912	-0.105032	-0.190215		0.00204608	0.997794	-0.00408173	-0.00614035		0.616672	0.57782	-0.397341	-1.29868		0.189118	0.762472	-0.104083	-0.481877		0.00243716	0.997769	-0.00313282	-0.00731073		0.341187	0.652955	0.293258	0.796967		0.319991	0.696426	0.394208	0.755334		0.0764133
Cell division cycle protein 123 homolog	CDC123	O75794;X6RA30;X6RKY7;X6RF82;H7BZW7	39.134	0.452523	0.446975	-0.783576	-1.0071		0.110995	0.749587	-0.189331	-0.299765		0.146975	0.714483	0.243606	0.385884		0.556888	0.545833	-0.964903	-1.19437		0.45638	0.677719	0.594245	1.01417		0.886173	0.249179	1.02718	1.75402		0.0849844	0.898089	-0.181327	-0.234665		0.544097	0.480615	0.432937	1.1718		0.583429	0.4973	-0.775572	-1.2409		0.994802
Breast cancer anti-estrogen resistance protein 3	BCAR3	O75815	92.565	1.00414	0.215516	1.68371	1.95006		2.67446	0.0139227	2.81032	5.14958	+	0.978662	0.176203	2.0198	1.90774		1.08528	0.305529	1.65286	2.08494		0.841644	0.443817	1.1266	1.6798		0.110233	0.86256	0.336092	0.297892		0.0117643	0.984604	-0.0308504	-0.0349212		0.379193	0.614225	-0.790512	-0.870192		1.03806	0.264326	-1.15745	-2.0064		0.128129
Eukaryotic translation initiation factor 3 subunit G	EIF3G	O75821;K7ER90;K7EL20;K7ENA8;K7EP16;K7EL60;K7ENH0	35.611	0.0707604	0.864615	-0.0659151	-0.197912		0.179469	0.647583	0.174848	0.460313		0.983516	0.175624	0.640674	1.91581		0.00360588	0.996016	0.0040617	0.0108021		0.516245	0.645842	0.240763	1.12233		3.04048	0.0170968	0.706589	6.06556	+	0.12633	0.849187	0.0699768	0.336989		1.12453	0.210473	0.465826	2.15034		0.252158	0.757715	-0.170786	-0.617568		1.63862
Eukaryotic translation initiation factor 3 subunit J	EIF3J	O75822;H0YGJ7;H0YLP3	29.062	1.0059	0.214982	2.00347	1.95298		1.21814	0.129768	2.2736	2.30702		1.37875	0.101659	2.66762	2.57932		0.721416	0.439782	1.44541	1.47783		0.308778	0.752564	0.270133	0.733058		0.659488	0.360803	0.664158	1.37239		0.795895	0.314672	-0.558059	-1.60328		0.452539	0.557644	0.394025	1.00713		2.21617	0.0365793	-0.828192	-4.13995	+	1.77683
AP-1 complex subunit gamma-like 2	AP1G2	O75843;G3V532;H0YJ47	87.116	3.37648	0.0117879	4.13056	7.00987	+	NaN	1	0	NaN		NaN	1	0	NaN		NaN	1	0	NaN		4.00708	0.0112821	-4.24937	-9.10862	+	4.36247	0.0106087	-4.84262	-10.5177	+	4.02632	0.00609091	-4.85866	-9.18036	+	NaN	1	0	NaN		NaN	1	0	NaN		NaN
Pre-mRNA-splicing factor SPF27	BCAS2	O75934	26.131	0.706734	0.31833	-1.22352	-1.45294		2.05526	0.0360766	-1.675	-3.81565	+	1.15251	0.142358	-1.28337	-2.19707		1.50672	0.282281	-1.60942	-2.80064		0.19709	0.850592	-0.451482	-0.499518		0.0207228	0.976426	-0.0598536	-0.060916		0.150887	0.826663	-0.3859	-0.395001		0.236414	0.742806	0.391629	0.584453		0.03419	0.964438	0.0655823	0.099091		0.164212
Flotillin-1	FLOT1	O75955;A0A140T9R1;A2AB10;A2AB09;A0A140T9X0;A0A140T959;A2AB12;A0A0G2JJQ6;A2AB13;A0A140T9C3;A0A140T9W4;A2AB11;A0A140T910;A0A140T957;A0A140T9B1;A0A140T974;A0A140T905;A2ABJ5;A0A140T907	47.355	1.39686	0.121594	-0.559583	-2.61039		0.342849	0.479315	-0.191898	-0.800207		0.640088	0.282326	-0.387743	-1.33908		0.344487	0.70794	-0.624827	-0.803395		0.873399	0.430405	0.367685	1.73275		0.264528	0.677456	0.17184	0.643261		0.0290941	0.964678	-0.0652437	-0.0847687		0.282505	0.704234	-0.195846	-0.680124		0.223573	0.777019	-0.432929	-0.557081		0.110534
Triple functional domain protein	TRIO	O75962;E7EWP2;E7EPJ7;F5H228;A0A1W2PRD7;A0A087X139;A0A804HIP9;A0A804HLF3;A0A804HJ49;A0A804HI91;A0A804HJC5;A0A804HIN3;A0A804HIK8;A0A804HIY9;A0A804HJX0;A0A804HJ74;A0A804HKJ7;A0A804HI83;H7C1X7;C9J1B4;A0A804HI42	346.9	1.87343	0.0580957	2.11338	3.4651		2.05387	0.036	2.34991	3.81292	+	1.66776	0.0613764	1.82668	3.08627		0.189701	0.847112	0.462973	0.483172		0.39606	0.699624	0.236528	0.902158		0.703599	0.335375	-0.286703	-1.44762		1.10529	0.202527	-1.65041	-2.11827		1.28027	0.167975	-0.523232	-2.41175		1.27707	0.180257	-1.88694	-2.40635		0.903224
Carboxypeptidase D	CPD	O75976;J3QRJ9	152.93	3.44337	0.0106774	3.70976	7.21112	+	0.44351	0.399011	0.293664	0.990549		NaN	1	0	NaN		NaN	1	0	NaN		3.27697	0.0113708	-3.4161	-6.71889	+	3.44439	0.0112421	-3.6937	-7.21423	+	2.30366	0.0399286	-2.94092	-4.32237	+	0.421616	0.578636	-0.277596	-0.950033		0.388713	0.643949	0.475181	0.888274		NaN
Glutaredoxin-3	GLRX3	O76003	37.432	0.448908	0.44849	-0.937937	-1.00047		0.471676	0.38135	-1.00884	-1.04206		0.54951	0.328634	-1.08274	-1.18137		0.179836	0.849344	-0.578897	-0.461137		0.0478435	0.951423	-0.0709009	-0.136769		0.131629	0.83854	-0.144801	-0.349667		0.143142	0.834716	0.359039	0.376905		0.0542608	0.921807	-0.0739002	-0.154145		0.169368	0.833317	0.42994	0.437486		0.215928
Ribosomal L1 domain-containing protein 1	RSL1D1	O76021;J3QSV6;I3L3U9;I3L3C4;I3L234;I3L1A3;J3KPU7;I3L2F2;I3L4T8;I3L1Y4	54.972	0.0380488	0.92334	0.0715628	0.10984		0.322573	0.497071	-0.491303	-0.76044		0.847813	0.210652	-0.79863	-1.6901		0.842078	0.371864	-0.919283	-1.68053		0.346274	0.732588	-0.562866	-0.806872		0.799294	0.287307	-0.870193	-1.60897		0.813264	0.306507	-0.990846	-1.63237		0.232066	0.747647	-0.307326	-0.575222		0.298225	0.717448	-0.42798	-0.711924		0.109061
Signal recognition particle subunit SRP72	SRP72	O76094;D6RDY6;R4GNC1	74.605	0.358403	0.50576	0.436243	0.830353		0.269038	0.547969	-0.232569	-0.652561		0.591226	0.306313	-0.454531	-1.2545		1.78604	0.273957	-1.04221	-3.30203		0.537947	0.637843	-0.668812	-1.16092		0.756082	0.306289	-0.890774	-1.53638		1.43684	0.125782	-1.47845	-2.67925		0.203258	0.771383	-0.221962	-0.513066		1.06618	0.253565	-0.809638	-2.05315		0.716959
Unconventional prefoldin RPB5 interactor 1	URI1	O94763;I3L280	59.832	NaN	1	0	NaN		NaN	1	0	NaN		1.65785	0.0627245	1.8601	3.06843		NaN	1	0	NaN		NaN	1	0	NaN		0.420613	0.536884	0.741823	0.948165		NaN	1	0	NaN		1.17065	0.198161	1.40759	2.2274		NaN	1	0	NaN		1.32601
Metastasis-associated protein MTA2	MTA2	O94776	75.022	0.566068	0.385468	0.724335	1.21051		1.0907	0.149626	-0.76675	-2.09396		0.144524	0.718417	-0.110637	-0.380148		1.14456	0.30141	-0.415352	-2.18377		1.15398	0.305748	-1.49109	-2.19951		0.619575	0.385063	-0.834972	-1.3037		0.971051	0.246915	-1.13969	-1.8951		0.746614	0.365714	0.656113	1.52042		0.419976	0.620869	0.351398	0.946978		0.462502
Serine/threonine-protein kinase D3	PRKD3	O94806;C9JKP8;H0Y5M6;F8WBA3;Q15139	100.47	2.3466	0.0252361	3.27592	4.41358	+	0.496808	0.364856	0.726774	1.0875		NaN	1	0	NaN		NaN	1	0	NaN		2.01878	0.0711636	-2.54914	-3.74404		2.10356	0.0522208	-2.67349	-3.91153		1.80326	0.0819389	-2.28187	-3.33389		0.0740278	0.904373	-0.124351	-0.206431		0.171748	0.829769	0.26727	0.442887		NaN
TOX high mobility group box family member 4	TOX4	O94842;A0A669KB71;Q96NM4;O15405	66.194	NaN	1	0	NaN		NaN	1	0	NaN		3.88847	0.00412632	3.28204	8.6772	+	0.68061	0.464968	1.11193	1.4085		NaN	1	0	NaN		3.80811	0.00937143	2.47623	8.39517	+	0.155835	0.822167	0.306111	0.40647		3.07175	0.0139733	2.87621	6.14899	+	0.365798	0.663638	0.706097	0.844582		1.44919
F-BAR and double SH3 domains protein 2	FCHSD2	O94868;E9PG19;E7ENZ2;H0YG35;H0Y6M2;C9JM66	84.275	NaN	1	0	NaN		3.82286	0.00620408	3.35426	8.44632	+	NaN	1	0	NaN		NaN	1	0	NaN		3.95548	0.0115349	3.33865	8.9187	+	NaN	1	0	NaN		NaN	1	0	NaN		3.31491	0.0116044	-2.96831	-6.82865	+	4.80075	0.00558491	-3.57232	-12.5279	+	NaN
Pre-mRNA-processing factor 6	PRPF6	O94906	106.92	0.490304	0.425835	-0.345188	-1.07578		3.57212	0.00791189	-1.02067	-7.61188	+	1.33745	0.108618	-0.706797	-2.5088		0.612194	0.51315	-0.940694	-1.29093		1.11824	0.31981	-0.675478	-2.13986		0.395506	0.559097	-0.361609	-0.901113		0.322761	0.664216	-0.595506	-0.76081		0.525094	0.491301	0.313869	1.1381		0.0381389	0.959622	0.0799718	0.110091		0.113029
Glutaminase kidney isoform, mitochondrial	GLS	O94925;H7BZD1;C9JIJ6;B7Z509;H7C201	73.46	0.0450984	0.910722	0.129867	0.129272		0.868265	0.197345	-1.35726	-1.7242		0.103508	0.788605	0.279135	0.281289		0.208401	0.827708	-0.530159	-0.524296		1.11219	0.321584	-1.48713	-2.12976		0.0570567	0.92653	0.149268	0.161652		0.292045	0.693247	-0.660026	-0.69947		1.27608	0.167975	1.63639	2.40468		0.542356	0.527265	0.827101	1.16873		0.378933
HAUS augmin-like complex subunit 5	HAUS5	O94927;U3KQJ5;K7EQ61	71.682	1.6759	0.0806881	2.00295	3.10094		1.75453	0.0564437	2.05653	3.244		2.22123	0.0244345	2.31638	4.15037	+	1.20113	0.293178	1.65371	2.27847		0.0414817	0.95719	0.0535741	0.119336		0.416312	0.541728	0.313427	0.940149		0.249142	0.730724	-0.349241	-0.61126		0.363122	0.632078	0.259853	0.839441		0.303334	0.712625	-0.402815	-0.722176		0.681794
AP-2 complex subunit alpha-2	AP2A2	O94973;A0A0G2JS82;E9PR62;A0A0G2JRF9;A0A0G2JQA4;A0A0G2JRS3;E9PNC4	103.96	2.78025	0.0159061	3.59007	5.40336	+	4.16857	0.00408108	6.29284	9.72642	+	1.48868	0.084	2.1201	2.76918		0.174777	0.854636	0.405707	0.449742		3.10593	0.0184231	2.70277	6.24121	+	1.31276	0.134375	-1.46997	-2.46681		2.23147	0.0448492	-3.18436	-4.17154	+	3.45262	0.0123399	-4.17274	-7.23931	+	3.65148	0.00808696	-5.88713	-7.86805	+	1.04029
Centrosomal protein of 152 kDa	CEP152	O94986;A0A075B719	195.62	2.3914	0.0237	2.71572	4.50995	+	3.75643	0.00623529	3.23476	8.21799	+	3.75111	0.00453571	3.13345	8.19995	+	1.29559	0.28923	2.29262	2.43769		0.426776	0.687179	0.519034	0.959621		0.334732	0.609675	0.417724	0.784353		0.161057	0.818033	-0.423102	-0.418497		0.139174	0.833408	-0.10131	-0.367566		0.472713	0.578216	-0.942136	-1.04395		0.414533
SLIT and NTRK-like protein 5	SLITRK5	O94991;Q9H5Y7	107.48	1.39065	0.1219	1.31467	2.59973		4.33327	0.00370248	5.35438	10.3949	+	NaN	1	0	NaN		NaN	1	0	NaN		3.71736	0.00957143	4.03971	8.0862	+	0.187973	0.763071	-0.239459	-0.47933		0.2281	0.750421	-0.201117	-0.566771		3.81113	0.00946789	-4.27917	-8.40563	+	4.5899	0.00554839	-4.24083	-11.5202	+	NaN
E3 ubiquitin-protein ligase UBR5	UBR5	O95071;E7EMW7;E5RFK7;H0YBB4;H0YAV7;E7ET84	309.35	0.934911	0.233931	-0.796364	-1.83507		0.0249214	0.93229	0.0312085	0.0729306		0.251701	0.573315	0.350218	0.616612		0.901517	0.358259	1.42187	1.77956		NaN	1	0	NaN		1.17807	0.161032	1.14658	2.23982		1.57352	0.104068	2.21823	2.91807		0.257872	0.726744	0.31901	0.62947		0.936499	0.302263	1.39066	1.83771		0.600084
Arf-GAP domain and FG repeat-containing protein 2	AGFG2	O95081;A0A0C4DG34;H7BZA5	48.962	3.70884	0.0101474	4.69617	8.05769	+	4.81588	0.00370149	5.51409	12.6032	+	NaN	1	0	NaN		NaN	1	0	NaN		0.589299	0.601731	0.817918	1.25114		2.7904	0.021119	-3.75698	-5.42816	+	2.85451	0.0206667	-4.13187	-5.58667	+	3.67776	0.0106667	-4.5749	-7.95444	+	3.64248	0.00828369	-4.94978	-7.83864	+	NaN
Elongator complex protein 1	IKBKAP	O95163;A0A6Q8PHC9;A0A6Q8PHF4;A0A6Q8PFH9;A0A6Q8PG86;A0A6Q8PEX6;A0A6Q8PFB7;A0A6Q8PGW3;A0A6Q8PF66;A0A6Q8PHI5;A0A6Q8PH48;F5H2T0;A0A6Q8PFN8;A0A6Q8PHA0;A0A6Q8PGR0;A0A6Q8PF69;A0A6Q8PGA6;A0A6Q8PGC4;A0A6Q8PFC8;A0A6Q8PH36;H0YDF3;A0A6Q8PFX1	150.25	1.87506	0.0579947	1.84105	3.46818		2.27326	0.0251442	2.23183	4.25848	+	2.15444	0.0259103	2.60045	4.01387	+	0.54015	0.554462	0.939979	1.16482		0.988122	0.367854	0.390784	1.92345		0.889304	0.248425	0.759399	1.75923		0.672135	0.379835	-0.901071	-1.39403		0.379479	0.61518	0.368616	0.870737		1.04374	0.262095	-1.29185	-2.01585		1.17064
Reticulon-3	RTN3	O95197;B7Z4M1;F5H891;F5GWG7;F5H617	112.61	1.00285	0.215464	1.95577	1.94791		0.188824	0.635594	0.555474	0.481223		0.851817	0.20971	1.67112	1.69678		0.358729	0.693857	-0.947124	-0.830982		1.09157	0.332008	-1.4003	-2.09541		0.438416	0.526664	-0.284651	-0.98116		2.39405	0.037758	-2.90289	-4.5157	+	0.881097	0.30059	1.11564	1.74557		0.883525	0.328737	-1.5026	-1.74962		2.28101
Epsin-2	EPN2	O95208	68.481	0.2465	0.615034	0.362463	0.605721		3.5629	0.00784279	5.9942	7.58257	+	0.541696	0.330912	0.733179	1.16756		NaN	1	0	NaN		3.56515	0.0114545	5.63174	7.58973	+	0.27039	0.670442	0.370716	0.655341		0.16072	0.818242	0.185668	0.417725		3.32827	0.011573	-5.26102	-6.86765	+	3.68899	0.00732824	-5.44607	-7.99162	+	0.145611
Chromosome-associated kinesin KIF4A	KIF4A	O95239;Q2VIQ3;Q5JRK0;H0Y718;Q6ZMV9	139.88	0.351713	0.510487	-0.649245	-0.817424		0.4179	0.417544	-0.7814	-0.943111		0.0467503	0.895531	0.0913916	0.133788		0.0829689	0.932366	-0.204564	-0.229509		0.0745698	0.933486	-0.132155	-0.20784		0.868386	0.256111	0.740636	1.7244		0.253944	0.727304	0.444681	0.621294		0.902512	0.289903	0.872792	1.78121		0.325113	0.690789	0.576836	0.76545		0.198055
Myelin protein zero-like protein 1	MPZL1	O95297	29.082	0.191334	0.678324	0.403157	0.486795		4.72718	0.00360976	3.90134	12.1673	+	NaN	1	0	NaN		NaN	1	0	NaN		2.26989	0.0507486	3.49819	4.25142		0.0130834	0.985751	-0.032589	-0.0387805		0.000571883	0.99913	0.00155926	0.00171914		4.25282	0.00729412	-3.53077	-10.0634	+	3.42121	0.009	-3.49663	-7.14392	+	NaN
6-phosphogluconolactonase	PGLS	O95336;M0R261;M0R1L2;M0R0U3	27.547	0.670554	0.333695	-1.1555	-1.39132		0.522417	0.348738	-0.932069	-1.13333		0.862029	0.206343	-1.42972	-1.71381		0.945708	0.336512	-1.52811	-1.85301		0.308823	0.752871	0.22343	0.733149		0.351858	0.600279	-0.274224	-0.817705		0.559505	0.463464	-0.372612	-1.19898		0.782556	0.348937	-0.497653	-1.5809		1.07406	0.249603	-0.596042	-2.06627		NaN
Bifunctional 3-phosphoadenosine 5-phosphosulfate synthase 2;Sulfate adenylyltransferase;Adenylyl-sulfate kinase	PAPSS2	O95340	69.5	0.53832	0.398514	-0.785925	-1.16158		0.444154	0.398964	-0.685989	-0.991734		0.317421	0.498754	-0.527349	-0.750246		0.620063	0.509593	-1.12541	-1.30455		0.135978	0.889846	0.099936	0.360006		0.368318	0.58567	0.258577	0.849416		0.234226	0.74206	-0.339487	-0.579813		0.184334	0.791264	0.158641	0.471214		0.306666	0.709935	-0.439423	-0.728841		0.433095
Structural maintenance of chromosomes protein 2	SMC2	O95347;Q5T821;A0A0C4DGE5	135.65	0.0406946	0.917864	-0.0415826	-0.117164		0.492612	0.367653	-0.445494	-1.07994		0.466364	0.37611	-0.309503	-1.0324		0.194242	0.842482	-0.176877	-0.493233		0.465209	0.675874	-0.403912	-1.03029		0.44263	0.522795	-0.26792	-0.988929		0.154788	0.823407	-0.135294	-0.404049		0.151552	0.821402	0.135992	0.396548		0.282138	0.726398	0.268617	0.679376		0.188709
Tripartite motif-containing protein 16	TRIM16	O95361;H0Y626;B3KP96;K7ENN8;Q309B1;J3QKY5;K7EL43	63.954	0.227607	0.636082	-0.601928	-0.565716		0.5135	0.354183	-1.21083	-1.11742		0.276663	0.54423	-0.76184	-0.668205		0.316642	0.734598	-0.983743	-0.748701		0.373544	0.713164	-0.608899	-0.859417		0.0722638	0.910914	-0.159912	-0.201838		0.140998	0.834898	-0.381814	-0.371864		0.219638	0.75709	0.448987	0.548626		0.078061	0.918387	0.227084	0.216884		0.0718414
Acyl-protein thioesterase 2	LYPLA2	O95372;Q5QPQ0;Q5QPQ1;Q5QPQ3;Q5QPQ2;Q5QPN9;Q5QPN5	24.737	1.46458	0.110789	3.6422	2.72728		1.69096	0.0637397	4.027	3.12815		1.67416	0.0606207	4.22233	3.0978		0.560988	0.544055	1.83022	1.20158		0.343795	0.734129	0.3848	0.802048		0.386429	0.569303	0.580122	0.883944		0.984536	0.240282	-1.81199	-1.9175		0.133438	0.841541	0.195323	0.353974		1.33744	0.161166	-2.19679	-2.50878		1.29237
Importin-7	IPO7	O95373;E9PLJ0;E9PLB2	119.52	0.0748089	0.858871	0.12359	0.208461		1.60162	0.0730435	1.77867	2.96791		0.942116	0.182565	1.22024	1.84704		0.0627312	0.948197	0.126994	0.176772		4.53825	0.00673684	1.65508	11.2852	+	1.88606	0.0649973	1.09665	3.48895		0.00268643	0.997892	0.00340319	0.00805615		0.860625	0.309508	-0.558433	-1.71147		2.06178	0.0463653	-1.65168	-3.82854	+	1.11241
Pre-mRNA-splicing factor SLU7	SLU7	O95391	68.386	0.0345399	0.930324	-0.121373	-0.100069		0.385128	0.444944	-1.16208	-0.881476		0.0105716	0.975352	-0.0345817	-0.0314223		0.0886851	0.924593	-0.315711	-0.244087		0.427956	0.687838	-1.04071	-0.96181		0.0374413	0.956224	0.0867915	0.108154		0.0657714	0.918368	-0.194338	-0.184811		0.549513	0.477216	1.1275	1.18137		0.303447	0.713298	0.846369	0.722403		0.113408
Activator of 90 kDa heat shock protein ATPase homolog 1	AHSA1	O95433;G3V438;H0YJG7;H0YJU2;H0YJ63;G3V3W9	38.274	0.100673	0.816067	-0.137401	-0.274238		0.391964	0.43964	-0.450641	-0.894424		0.0260036	0.939219	-0.038578	-0.0760107		0.338301	0.711099	-0.450654	-0.791334		0.760858	0.490209	-0.31324	-1.54442		0.18222	0.769352	0.0988231	0.466484		0.414993	0.573614	-0.313252	-0.937687		0.966016	0.266166	0.412063	1.88674		1.26531e-05	0.999982	-1.28746e-05	-3.8061e-05		0.559385
Ribosome biogenesis protein NSA2 homolog	NSA2	O95478;A0A0A0MQZ6;H0YAI9	30.065	1.32992	0.133608	0.463955	2.49598		0.212911	0.606359	-0.14698	-0.534093		1.00733	0.169013	-0.448567	-1.95535		1.02217	0.321285	-1.01639	-1.98001		1.22923	0.268857	-0.610935	-2.32567		2.27361	0.0433948	-0.912523	-4.25922	+	1.57537	0.104539	-1.48034	-2.92135		0.460662	0.550389	-0.301588	-1.022		0.789614	0.375573	-0.869406	-1.59274		0.494353
Protein transport protein Sec24A	SEC24A	O95486	119.75	0.351609	0.510517	1.59647	0.817221		0.824686	0.209051	2.81235	1.65147		0.780149	0.233161	2.71082	1.57686		0.221995	0.81919	-1.17494	-0.553696		0.588193	0.60306	1.21588	1.24922		0.510922	0.463331	1.11435	1.11282		0.875017	0.283235	-2.77141	-1.73545		0.129807	0.844289	-0.101532	-0.345317		1.68609	0.0902741	-3.98729	-3.11934		1.61383
Protein transport protein Sec24B	SEC24B	O95487	137.42	2.78447	0.0159811	2.2629	5.41366	+	3.48736	0.00801639	2.7268	7.34604	+	3.90711	0.00426087	2.78896	8.74379	+	1.54464	0.286316	0.782737	2.86713		0.404379	0.696052	0.463902	0.917815		0.516646	0.457955	0.526066	1.12304		1.82594	0.080784	-1.48016	-3.37606		0.0510661	0.926224	0.0621643	0.14552		2.58151	0.0236872	-1.94406	-4.93345	+	2.94265
DNA-directed RNA polymerase I subunit RPA1;DNA-directed RNA polymerase	POLR1A	O95602;B9ZVN9	194.81	0.216781	0.646778	0.242033	0.542466		0.158823	0.676565	-0.169435	-0.413362		0.341852	0.474118	-0.333396	-0.798265		0.493776	0.586035	-0.472118	-1.08204		0.412091	0.690468	-0.411467	-0.932266		0.607499	0.392503	-0.575428	-1.28279		0.75377	0.333327	-0.714151	-1.53248		0.15195	0.822894	-0.163961	-0.397472		0.293113	0.719551	-0.302684	-0.701626		0.117706
Pericentrin	PCNT	O95613;H7C2A3	378.03	1.2048	0.161819	2.95179	2.28462		5.12473	0.00551111	5.57148	14.2384	+	1.3551	0.104721	2.66099	2.53889		3.21676	0.276	3.64804	6.54758		1.08511	0.332614	2.6197	2.08466		0.0650929	0.917071	-0.290799	-0.183021		0.21027	0.766257	0.696253	0.528362		1.5624	0.108395	-2.9105	-2.89843		2.19586	0.0375102	-1.92344	-4.09824	+	0.402471
Zinc finger and BTB domain-containing protein 11	ZBTB11	O95625;C9J2L2	119.38	0.382181	0.491605	0.737528	0.875879		0.49549	0.365619	-0.538662	-1.08513		1.63159	0.0659631	-1.67409	-3.02135		2.14637	0.234512	-1.43686	-3.99754		0.633397	0.571648	-1.27619	-1.32756		1.29122	0.136823	-2.41161	-2.43028		1.28553	0.15234	-2.17439	-2.42065		0.77691	0.350643	-1.13542	-1.57142		0.752791	0.393387	-0.898195	-1.53083		0.141411
Cleavage and polyadenylation specificity factor subunit 4	CPSF4	O95639;B7Z7B0;C9JEV9;H7C419;C9K0K2;H7C016;F8WEL7	30.255	0.600549	0.370573	0.683893	1.27072		0.0127851	0.964093	0.0284839	0.0379087		2.24997	0.0239207	2.22202	4.20989	+	0.266045	0.783775	0.568149	0.646392		0.451329	0.679413	-0.655409	-1.00492		2.20647	0.0471079	1.53813	4.11999	+	0.0510355	0.938009	-0.115744	-0.145437		1.84298	0.0696508	2.19354	3.4079		0.227861	0.773569	0.539665	0.566259		1.09226
Bromodomain-containing protein 1	BRD1	O95696;J3KQ61	119.52	0.539354	0.399157	1.28349	1.16341		0.334945	0.485025	-0.661667	-0.78477		0.510966	0.346017	-1.15512	-1.11289		2.20185	0.231443	-2.45806	-4.11051		0.86944	0.430519	-1.94516	-1.72616		0.977851	0.214139	-2.4386	-1.9064		2.10187	0.0546667	-3.74155	-3.90816		0.181192	0.793441	-0.493448	-0.464181		1.50878	0.12266	-1.7964	-2.80426		0.721711
E3 ubiquitin-protein ligase HERC2	HERC2	O95714;A0A0J9YVP0;A0A3B3IRP6;A0A0G2JPS8	527.22	0.461677	0.44107	0.750482	1.02385		0.0439333	0.890289	0.0842695	0.126079		0.158024	0.695707	0.254977	0.411522		0.0987178	0.912187	-0.207121	-0.269359		0.398007	0.697693	-0.666213	-0.90583		0.300571	0.642846	-0.495505	-0.716638		0.535533	0.48054	-0.957603	-1.15664		0.100666	0.871447	0.170708	0.274221		0.14352	0.854393	-0.29139	-0.377793		0.25982
Synaptosomal-associated protein 29;Synaptosomal-associated protein	SNAP29	O95721;C9JAF7	28.97	2.80855	0.015581	2.07558	5.47269	+	3.63056	0.00741284	2.39731	7.79984	+	0.0384469	0.91084	0.100171	0.110945		NaN	1	0	NaN		0.358127	0.722442	0.321731	0.82982		1.10427	0.180518	-1.97541	-2.11657		3.23255	0.0181124	-2.37626	-6.59218	+	1.35233	0.148503	-2.29714	-2.53416		4.11188	0.00728421	-2.69799	-9.50543	+	0.17392
Serine/threonine-protein kinase OSR1	OXSR1	O95747;C9JIG9;F8WBK9	58.022	0.385406	0.491334	-0.885344	-0.882004		0.6067	0.300179	-1.25714	-1.2814		0.210404	0.620524	-0.506041	-0.528653		0.445724	0.614624	-1.09406	-0.994623		0.205789	0.845491	-0.3718	-0.518601		0.222409	0.725625	0.379303	0.554583		0.0867585	0.896045	-0.208718	-0.239189		0.534771	0.486606	0.751102	1.15529		0.0687641	0.927554	0.163082	0.192683		0.301403
Heat shock 70 kDa protein 4L	HSPA4L	O95757;E9PDE8;D6RJ96	94.511	0.588402	0.375207	-1.09704	-1.24958		0.841056	0.204333	-1.75116	-1.67882		0.032722	0.922284	0.081759	0.0949802		0.410856	0.639901	-1.12489	-0.929955		0.439683	0.682861	-0.654124	-0.983498		2.05676	0.0548265	1.1788	3.81861		0.0103598	0.985376	-0.0278478	-0.0308		1.53693	0.112261	1.83292	2.85358		0.238048	0.764881	0.626276	0.587912		0.652003
Polypyrimidine tract-binding protein 3	PTBP3	O95758;X6R242	59.689	0.153959	0.730742	-0.377346	-0.402132		0.0496065	0.879479	0.134631	0.141563		2.69132	0.0140824	4.19583	5.18945	+	0.35101	0.702801	0.77847	0.816061		0.242385	0.805488	0.511976	0.597069		3.22465	0.0124286	4.57317	6.56983	+	0.64229	0.394277	1.15582	1.34287		2.89772	0.0166935	4.0612	5.69535	+	0.310374	0.706052	0.643839	0.73624		2.50789
AP-2 complex subunit alpha-1	AP2A1	O95782;M0R2D9;E9PPZ3;E9PS94	107.54	2.68772	0.0170261	2.06057	5.18092	+	4.07523	0.00465	3.79933	9.36494	+	1.7829	0.050123	1.13812	3.29622		1.19482	0.292992	1.15648	2.26788		2.67958	0.026797	1.73876	5.16167	+	1.91023	0.063989	-0.922452	-3.53479		1.02095	0.227418	-0.904089	-1.97797		4.17438	0.00734247	-2.66121	-9.74933	+	2.89773	0.014451	-2.64285	-5.69538	+	0.0150597
Tetratricopeptide repeat protein 4	TTC4	O95801	44.678	0.276012	0.583985	-0.48599	-0.666872		0.166461	0.665056	0.276379	0.430865		1.89938	0.0396998	2.72004	3.51418	+	1.12015	0.305987	1.58345	2.14304		NaN	1	0	NaN		2.58597	0.0255805	3.20603	4.94367	+	1.8463	0.0787097	2.06944	3.41412		2.36572	0.0311246	2.44366	4.45456	+	1.40586	0.141855	1.30707	2.62585		0.867221
BAG family molecular chaperone regulator 2	BAG2	O95816	23.772	0.256129	0.6051	-0.245374	-0.625846		0.381485	0.447011	-0.31272	-0.874555		0.088752	0.815631	0.0921006	0.244258		0.220569	0.81968	0.246534	0.550629		0.0805009	0.930481	-0.0673466	-0.223173		0.470315	0.49798	0.337474	1.03959		0.569151	0.457972	0.491908	1.21592		0.696485	0.396944	0.404821	1.43553		0.738365	0.402143	0.559254	1.5065		0.151294
BAG family molecular chaperone regulator 3	BAG3	O95817;C9JFK9	61.594	0.35671	0.506674	0.280589	0.827086		0.901466	0.190692	0.4944	1.77947		2.33853	0.0211157	1.81071	4.39636	+	0.487199	0.58977	0.383667	1.07018		0.24522	0.803587	0.213811	0.603032		1.77194	0.0720194	1.53012	3.276		0.089035	0.895329	0.103078	0.244976		1.67558	0.0909712	1.31631	3.10037		0.109808	0.881551	-0.110733	-0.296849		1.60019
Guanine nucleotide-binding protein subunit alpha-14;Guanine nucleotide-binding protein subunit alpha-11;Guanine nucleotide-binding protein G(q) subunit alpha	GNA14;GNA11;GNAQ	O95837;P29992;A0A087WVZ3;K7EL62;P50148	41.57	0.0732161	0.860569	0.130108	0.204319		0.243569	0.574144	-0.489439	-0.599562		0.0679915	0.856696	0.122711	0.190655		0.0780215	0.932023	-0.146743	-0.216782		0.414019	0.693224	-0.619548	-0.935868		0.00573795	0.996702	-0.00739765	-0.0171477		0.232989	0.743784	-0.276851	-0.577186		0.403196	0.596062	0.61215	0.915592		0.192368	0.808578	0.342697	0.489086		0.220913
Fatty acid desaturase 2	FADS2	O95864	52.259	0.253583	0.607135	-0.384819	-0.62054		0.0840806	0.803705	-0.10218	-0.232355		0.382137	0.442467	-0.642413	-0.875794		0.289098	0.76063	-0.444706	-0.693509		0.20889	0.842959	0.28264	0.525359		0.120729	0.850153	-0.257594	-0.323486		0.0288528	0.964323	-0.0598874	-0.0840869		0.348783	0.647408	-0.540234	-0.811742		0.248193	0.758333	-0.342527	-0.609271		0.088346
Protein SGT1	ECD	O95905;C9J316;F2Z2R1;C9JGV1	72.757	0.0528906	0.898009	0.0902653	0.150452		0.000941261	0.996987	-0.00211954	-0.00282833		1.00892	0.169293	1.12458	1.958		0.0476057	0.957985	-0.0974488	-0.136121		0.0552509	0.946414	-0.0923848	-0.156807		1.6447	0.0828034	1.03431	3.04482		0.129193	0.846939	-0.187714	-0.34385		1.03482	0.238941	1.1267	2.00103		0.0471434	0.949311	-0.0953293	-0.13486		1.25006
Methyl-CpG-binding domain protein 3	MBD3	O95983;K7EIE8;A0A087X1H1;A0A0A0MTS6;A0A087WT34	32.844	0.00757266	0.985179	0.0203109	0.022584		0.611147	0.297891	-0.982948	-1.28912		0.0964139	0.80107	0.121194	0.263591		0.697556	0.452205	-0.704349	-1.43735		0.401552	0.697229	-1.00326	-0.912502		0.0381606	0.955929	0.100883	0.110151		0.331501	0.659679	-0.72466	-0.778018		0.682731	0.404024	1.10414	1.41211		0.131021	0.864725	0.278599	0.348217		0.787047
DNA topoisomerase 3-beta-1;DNA topoisomerase	TOP3B	O95985;H0Y6W0;C9JEI7;H7C4B0	96.661	1.38898	0.122089	0.901567	2.59686		1.04195	0.159497	1.05343	2.01286		2.14063	0.0265521	2.54066	3.98595	+	0.195138	0.841829	0.163533	0.495213		0.118597	0.903029	0.151861	0.318317		1.46722	0.107136	1.6391	2.73186		1.58933	0.102163	-0.738035	-2.94608		1.07975	0.226918	1.48723	2.07573		0.982564	0.283885	-0.889896	-1.91422		2.16075
Serine/threonine-protein kinase PAK 4	PAK4	O96013;M0R2X4;M0R1R1;Q9NQU5;Q9P286	64.071	NaN	1	0	NaN		0.900209	0.190806	1.04727	1.77738		NaN	1	0	NaN		NaN	1	0	NaN		1.28948	0.244704	0.921311	2.42735		NaN	1	0	NaN		NaN	1	0	NaN		1.33465	0.152251	-1.14234	-2.50403		1.06562	0.253242	-0.929028	-2.05222		NaN
Actin-like protein 6A	ACTL6A	O96019;H7C5S0;C9JQT2;O94805	47.46	0.614965	0.364792	-0.571164	-1.29573		1.01475	0.166899	-0.715968	-1.96768		0.803077	0.22237	-0.456188	-1.61531		1.33235	0.28349	-0.882512	-2.50011		0.0985966	0.916204	-0.144804	-0.269056		0.0855739	0.897067	0.114976	0.236169		0.237358	0.740834	-0.311347	-0.586452		0.253716	0.731203	0.25978	0.620818		0.133919	0.861525	-0.166543	-0.355119		0.4718
Histone-lysine N-methyltransferase NSD2	WHSC1	O96028;A0A7I2YQS5;A0A7P0P278;D6R9V2;D6RIS1;H0Y9L4;A0A7I2V2S2;H0Y9U6;D6RFE7	152.26	0.350669	0.510551	0.925122	0.815401		0.876353	0.1964	-0.931963	-1.73767		1.1397	0.145113	-1.43966	-2.17566		1.86935	0.257206	-1.24615	-3.45743		0.762095	0.489778	-1.85709	-1.5465		0.958399	0.22022	-2.36478	-1.87409		0.983616	0.240592	-2.17127	-1.91597		0.272412	0.712017	-0.507693	-0.659494		0.238497	0.764809	-0.314184	-0.588862		0.108421
L-lactate dehydrogenase A chain	LDHA	P00338;F5GXY2;F5GYU2;F5GXH2;F5H5J4;F5H6W8;F5GZQ4;F5H8H6;F5GXC7;F5GWW2;F5GXU1	36.688	0.595817	0.372918	-0.362399	-1.2625		0.821947	0.209125	-0.419645	-1.64689		0.455132	0.382819	-0.264554	-1.01188		0.485209	0.591871	-1.11029	-1.06659		0.130469	0.8936	-0.0572462	-0.3469		0.224378	0.72206	0.0978451	0.558809		0.307888	0.680254	-0.747887	-0.731283		0.646699	0.422578	0.155091	1.35045		0.282945	0.725391	-0.690641	-0.681019		0.35955
Dihydrofolate reductase	DHFR	P00374;B4DM58;C9JJ68;Q86XF0	21.452	0.0545115	0.894399	-0.19049	-0.15482		0.404217	0.430958	0.721023	0.91751		0.0712923	0.849786	-0.210604	-0.199302		0.0326896	0.972787	-0.101932	-0.0948892		0.399719	0.695319	0.911512	0.909053		0.00548579	0.99623	-0.0201144	-0.0163988		0.0243566	0.968657	0.0885582	0.0713205		0.557029	0.473941	-0.931627	-1.19462		0.461934	0.586068	-0.822954	-1.02432		0.0350803
NADH-cytochrome b5 reductase 3;NADH-cytochrome b5 reductase 3 membrane-bound form;NADH-cytochrome b5 reductase 3 soluble form	CYB5R3	P00387;B1AHF3	34.234	0.0490391	0.903824	-0.23526	-0.140022		0.0309919	0.919596	0.142213	0.0901197		0.0998108	0.795399	-0.394344	-0.272089		0.120753	0.903323	0.528408	0.323543		0.0989	0.915977	0.377473	0.269815		0.044292	0.945657	-0.159084	-0.127063		0.207681	0.769991	0.763668	0.522727		0.18956	0.784737	-0.536557	-0.482858		0.106108	0.885235	0.386195	0.287727		0.330768
Epidermal growth factor receptor;Receptor protein-tyrosine kinase	EGFR	P00533;E9PFD7;Q504U8;C9JYS6;H3BLT0	134.28	2.62381	0.0177833	3.54641	5.03103	+	3.54406	0.00770815	5.37223	7.52301	+	0.86175	0.206297	1.28225	1.71334		0.0267721	0.977508	-0.0831609	-0.0781937		2.51112	0.0350263	1.82582	4.77381	+	2.65708	0.0232917	-2.26416	-5.1087	+	2.21777	0.0458462	-3.62957	-4.14324	+	3.96028	0.00843478	-4.08998	-8.9362	+	3.08148	0.0117474	-5.45539	-6.17516	+	0.733444
Phosphoglycerate kinase 1	PGK1	P00558;P07205	44.614	0.524631	0.408621	-0.641172	-1.13728		0.614355	0.296405	-1.01271	-1.29467		0.81077	0.219349	-0.980681	-1.62819		0.144061	0.878679	-0.296747	-0.379062		0.22671	0.823438	-0.371539	-0.5638		0.337075	0.607449	-0.339509	-0.788938		0.207376	0.7693	0.344426	0.522063		0.0156545	0.977812	0.0320306	0.0462707		0.362578	0.664406	0.715965	0.838393		0.441572
Adenylate kinase isoenzyme 1	AK1	Q5T9B7;P00568;H0YID2;Q9Y6K8	23.411	1.30477	0.138952	-1.52029	-2.45325		1.05061	0.158795	-1.30482	-2.02727		1.81995	0.046437	-2.10015	-3.36492	+	0.547708	0.548592	-1.33479	-1.17818		0.143245	0.888221	0.215469	0.377147		0.479215	0.490169	-0.579868	-1.05574		0.0600495	0.924651	0.185499	0.169645		0.664232	0.411789	-0.795337	-1.38051		0.00909186	0.989794	-0.0299702	-0.0270686		0.291489
GTPase KRas;GTPase KRas, N-terminally processed	KRAS	P01116	21.656	0.591026	0.3739	0.279208	1.25415		0.0508523	0.878345	0.0287523	0.144941		1.30663	0.112985	-0.448141	-2.45641		1.09957	0.304831	-1.96927	-2.10873		0.428914	0.687563	-0.250455	-0.963586		1.58206	0.0919256	-0.727348	-2.93319		1.25536	0.160125	-2.24848	-2.36969		1.0979	0.220039	-0.476893	-2.10596		1.105	0.236428	-1.99802	-2.11778		0.804578
Alpha-crystallin B chain	CRYAB	P02511;E9PJL7;E9PRA8;E9PNH7;A0A024R3B9;E9PS12	20.159	1.23149	0.154417	-1.67665	-2.32948		1.56122	0.0779304	0.441745	2.89635		0.26029	0.564463	0.192105	0.63449		0.473928	0.598631	-1.22382	-1.04615		1.57697	0.160251	2.11839	2.92417		1.28886	0.136805	1.86875	2.42629		0.123897	0.850518	0.452827	0.331135		0.340508	0.652433	-0.24964	-0.795644		0.687512	0.438535	-1.66556	-1.42026		0.547849
Fibronectin;Anastellin;Ugl-Y1;Ugl-Y2;Ugl-Y3	FN1	P02751;H0Y7Z1;H0Y4K8	272.32	0.411669	0.471431	-1.0997	-0.931476		0.436966	0.402526	-1.29601	-0.978484		0.33021	0.486183	-1.12298	-0.775482		0.265536	0.783704	-1.02499	-0.645342		0.0832144	0.925589	-0.19631	-0.230138		0.00754566	0.99423	-0.0232821	-0.0225042		0.020781	0.972455	0.0747108	0.0610832		0.0507452	0.926654	0.173028	0.144651		0.0711425	0.924456	0.271021	0.198911		0.0225226
Transferrin receptor protein 1;Transferrin receptor protein 1, serum form	TFRC	P02786;G3V0E5;H7C3V5;F8WBE5	84.87	1.4809	0.10769	3.24317	2.75563		1.9446	0.0417052	4.19474	3.60043	+	0.310251	0.506611	-1.01876	-0.735995		0.0638479	0.947171	-0.257644	-0.17973		1.16906	0.299308	0.951573	2.22474		2.58837	0.025451	-4.26193	-4.94917	+	2.01201	0.0637235	-3.50081	-3.73081		3.07987	0.0140357	-5.2135	-6.17081	+	2.53232	0.0238735	-4.45238	-4.82154	+	0.263274
Catalase	CAT	P04040	59.755	0.374609	0.495147	0.343853	0.861452		0.0424829	0.894291	0.0658107	0.122094		0.202897	0.630412	0.293765	0.512276		0.0925119	0.9192	-0.181386	-0.253774		0.252207	0.800271	-0.278042	-0.617669		0.0352462	0.959447	-0.0500875	-0.102041		0.346657	0.642404	-0.525238	-0.807616		0.141765	0.829982	0.227954	0.373669		0.124281	0.868328	-0.247196	-0.33206		0.252028
Annexin A1;Annexin	ANXA1	P04083;Q5T3N1;Q5T3N0	38.714	0.876967	0.254369	0.898405	1.7387		0.797247	0.218401	0.7456	1.60554		0.620291	0.292251	0.739961	1.30494		0.208228	0.827628	0.286976	0.523919		0.225711	0.824233	-0.152805	-0.561664		0.14172	0.827682	-0.158444	-0.373563		0.756062	0.332391	-0.611429	-1.53634		0.00525929	0.990077	-0.0056386	-0.0157257		0.676632	0.446888	-0.458624	-1.40171		0.438687
Glucocorticoid receptor	NR3C1	P04150;A0A494C0P1;D6RDA9;Q3MSN4	85.658	2.43474	0.0235424	2.07191	4.6044	+	2.97967	0.0120255	1.9217	5.90574	+	2.72958	0.0134672	2.42224	5.28074	+	1.159	0.301513	0.906419	2.20791		0.1427	0.887825	-0.150218	-0.375869		0.283184	0.653605	0.350325	0.681506		1.31553	0.147841	-1.1655	-2.47151		0.57292	0.468725	0.500543	1.22252		1.54217	0.115475	-1.01528	-2.86279		1.70781
Glyceraldehyde-3-phosphate dehydrogenase	GAPDH	P04406;E7EUT5;O14556	36.053	0.20796	0.658521	-0.325706	-0.523335		0.293292	0.524764	-0.449214	-0.701988		0.277992	0.542693	-0.399834	-0.670921		0.00794686	0.990822	-0.0157409	-0.02369		0.0782903	0.930682	-0.123507	-0.217476		0.0501877	0.938365	-0.0741272	-0.14314		0.206697	0.769749	0.309966	0.520582		0.0315335	0.955031	0.0493798	0.0916429		0.29542	0.717717	0.433473	0.706279		0.280735
Receptor tyrosine-protein kinase erbB-2;Receptor protein-tyrosine kinase	ERBB2	P04626;B4DTR1;J3QLU9;J3KTI5;A0A0A0MSE1;Q15303;M0R0A7;E9PLB1;E9PRQ2;H0YCF5;F5H1T4;Q02779;Q5TCX8	137.91	0.24234	0.620378	0.473589	0.596972		2.43384	0.020563	3.07644	4.60242	+	0.92372	0.186844	1.21774	1.81647		NaN	1	0	NaN		2.23659	0.0528696	2.60285	4.18213		0.555351	0.429226	0.744153	1.19166		0.0535781	0.934717	-0.0891466	-0.152306		2.18753	0.0411068	-1.8587	-4.08119	+	3.28047	0.0111163	-2.692	-6.72897	+	1.074
Heat shock protein beta-1	HSPB1	P04792;A0A6Q8PGK1;A0A6Q8PFK8;A0A6Q8PHJ6;A0A6Q8PFE7;A0A6Q8PF43;A0A6Q8PHA6;A0A6Q8PH65;A0A6Q8PGY2;C9J3N8	22.782	2.01008	0.0458613	-0.923011	-3.72706	+	1.09134	0.149533	-0.61095	-2.09503		1.07834	0.157143	-0.244509	-2.0734		0.39798	0.651275	-0.259177	-0.905779		0.365248	0.717663	0.312062	0.843525		1.41787	0.114391	0.678502	2.64651		0.923143	0.261763	0.663834	1.81552		0.574504	0.468153	0.36644	1.2253		0.387855	0.644325	0.351772	0.886647		0.0169187
Thymidylate synthase	TYMS	P04818	35.716	1.26647	0.146994	-1.06396	-2.38844		1.13445	0.141581	-2.28582	-2.1669		1.16293	0.139931	-1.01159	-2.21449		0.887494	0.360618	-1.30143	-1.75622		0.579905	0.609647	-1.22185	-1.23474		0.0681528	0.91476	0.0523739	0.191078		0.139508	0.836292	-0.237465	-0.368353		0.606464	0.449273	1.27423	1.281		0.3705	0.660086	0.984387	0.853595		0.172309
Dolichyl-diphosphooligosaccharide--protein glycosyltransferase subunit 1	RPN1	P04843;B7Z4L4;F8WF32	68.569	0.700834	0.319813	-0.411943	-1.44292		1.11716	0.14459	-0.56669	-2.13806		0.854997	0.209022	-0.625672	-1.70208		0.312706	0.738114	-0.222947	-0.740883		0.269803	0.784881	-0.154747	-0.654135		0.250854	0.691484	-0.213729	-0.614842		0.284592	0.699404	0.188997	0.684369		0.0632614	0.914998	-0.0589824	-0.178177		0.645365	0.463391	0.343743	1.34816		0.513519
Dolichyl-diphosphooligosaccharide--protein glycosyltransferase subunit 2	RPN2	P04844;Q5JYR7;Q5JYR4;F2Z3K5	69.283	0.693851	0.321593	-0.466835	-1.43105		1.70272	0.0625129	-0.53628	-3.14947		0.807736	0.22078	-0.460597	-1.62311		0.410106	0.64054	0.675316	0.92855		0.072962	0.934235	-0.0694447	-0.203657		0.00509223	0.996569	0.00623846	0.0152291		0.707934	0.35957	1.14215	1.45498		0.0917083	0.880044	0.0756831	0.251744		0.824178	0.358552	1.2116	1.65062		0.721766
Guanine nucleotide-binding protein G(i) subunit alpha-2	GNAI2	P04899	40.45	0.921285	0.23883	-1.11628	-1.81243		0.506205	0.358964	-0.42807	-1.10437		0.0291488	0.930346	-0.040966	-0.0849231		0.228424	0.813559	-0.293022	-0.567462		0.494056	0.653137	0.688209	1.08255		0.759125	0.305523	1.07531	1.5415		0.52675	0.48558	0.823256	1.14105		0.32378	0.667701	0.387104	0.762821		0.0910767	0.904323	0.135047	0.250148		0.158319
Histone H2A type 1-C;Histone H2A type 3;Histone H2A type 1-B/E	HIST1H2AC;HIST3H2A;HIST1H2AB	Q93077;Q7L7L0;P04908	14.105	1.0407	0.205659	-1.59204	-2.0108		0.587229	0.31068	-1.35355	-1.24753		0.969735	0.176859	-1.85869	-1.89292		0.838548	0.372681	-1.6534	-1.67463		0.0887374	0.921329	0.238488	0.24422		0.115117	0.857339	-0.266645	-0.309848		0.024174	0.968692	-0.0613642	-0.0707994		0.172499	0.802911	-0.505133	-0.444589		0.0961109	0.896746	-0.299852	-0.26283		0.0703188
Anion exchange protein 2	SLC4A2	P04920;A0A7I2V5T6;C9J9M9;C9J722;C9J035;C9JVC2;C9J459	137.01	0.936998	0.232892	1.10607	1.83854		2.4617	0.0194486	2.91714	4.66375	+	0.0105534	0.97498	-0.0220857	-0.0313689		0.600227	0.517221	-0.840529	-1.27016		3.87235	0.0101224	1.81107	8.61998	+	1.57829	0.0921893	-1.12816	-2.92652		3.18535	0.018	-1.9466	-6.45958	+	3.36244	0.0123353	-2.93923	-6.96821	+	4.43809	0.0075942	-3.75767	-10.8418	+	0.86995
Sodium/potassium-transporting ATPase subunit alpha-1	ATP1A1	P05023;M0R116;A0A2R8YEY8;A0A0A0MT26;P13637;B1AKY9;P50993;H0Y7C1;Q13733;P54707;Q5TC01;E9PRA5;P20648;Q5TC02;A0A669K9X0;M0QXF2	112.89	0.467298	0.437721	-0.753492	-1.0341		0.00464623	0.985821	0.0100236	0.0139023		0.964193	0.178876	-1.70445	-1.88371		0.461124	0.602769	-0.781906	-1.02284		1.73261	0.12441	0.763515	3.20387		0.790689	0.293319	-0.950963	-1.59455		0.0279652	0.964636	-0.0284138	-0.0815758		1.57496	0.10705	-1.71448	-2.92063		1.26451	0.184591	-0.791929	-2.38513		0.700478
Arginase-1	ARG1	P05089;A0A5F9ZH78;A0A5F9ZGN6	34.735	0.439617	0.454329	1.3648	0.983377		0.349586	0.472851	1.1549	0.813301		0.0882861	0.815594	0.359112	0.243074		0.0993667	0.911831	-0.501089	-0.27098		0.116053	0.904303	-0.2099	-0.312131		0.605235	0.394236	-1.00569	-1.27886		0.658036	0.386204	-1.86589	-1.3699		0.419081	0.581294	-0.795789	-0.945311		0.552852	0.522236	-1.65599	-1.18726		0.23996
ADP/ATP translocase 2;ADP/ATP translocase 2, N-terminally processed	SLC25A5	P05141;Q9H0C2	32.852	0.544743	0.39567	0.476593	1.17295		0.240406	0.577408	0.270604	0.592894		0.482451	0.366027	0.376523	1.0616		0.356296	0.696675	0.406033	0.826287		0.232289	0.81785	-0.205989	-0.575696		0.183378	0.767934	-0.10007	-0.469078		0.0623465	0.92226	-0.0705605	-0.175752		0.134119	0.840238	0.10592	0.355594		0.110909	0.881792	0.135429	0.299552		0.0290079
[truncated: 1,658 more rows]
[truncated: 34 more columns]
