# Supplementary material for: When less is more – a fast TurboID knock-in approach for high-sensitivity endogenous interactome mapping
Source: J Cell Sci. 2024 Aug 28;137(16):jcs261952. doi: 10.1242/jcs.261952 (PMC11385326; doi:10.1242/jcs.261952)
Supplement: Table S6. [file joces-137-261952-TableS6.xlsx]

## Sheet: Export 3 measurements find in a
Table S6: List of quantified proteins detected by quantitaive mass spectrometry in proximity labelling-based experiments from HeLa cells expressing CLCa-TurboID-V5 compared to AP1µA-TurboID-V5 and AP2µ-TurboID-V5. As negative control, biotin treated WT cells (WT) were used. Each experiment was done in 4 replicates. Normalized log2 LFQ intensities according to the MaxQuant algorithm. Two-sample t-…				AP1µA vs. CLCa					AP2µ vs. CLCa					CLCa vs. WT control					LOG2 LFQ intensities (n=3)
Protein names	Gene names	Protein IDs	Mol. weight [kDa]	-Log p-value	q-value	Log2 fold change	T-test statistic	T-test Significant	-Log p-value	q-value	Log2 fold change	T-test statistic	T-test Significant	-Log p-value	q-value	Log2 fold change	T-test statistic	T-test Significant	AP1µA_01	AP1µA_02	AP1µA_03	AP1µA_04	AP2µ_01	AP2µ_02	AP2µ_03	AP2µ_04	WT Ctr_01	WT Ctr_02	WT Ctr_03	WT Ctr_04	CLCa_01	CLCa_02	CLCa_03	CLCa_04	Peptides	Razor + unique peptides	Unique peptides	Sequence coverage [%]	Unique + razor sequence coverage [%]	Unique sequence coverage [%]		Q-value	Score	MS/MS count
Septin-2	SEPT2	Q15019;B5MCX3;C9JB25	41.487	1.76797	0.0183499	-1.21567	-3.26871	+	0.689937	0.183809	-0.379489	-1.42439		1.46904	0.0292093	2.75758	-2.62905	+	26.5244	25.6607	25.2121	25.6799	26.7292	26.7576	26.5563	26.3786	24.7179	21.0814	25.736	26.082	26.7038	26.4531	27.5746	27.2082	25	25	24	80.3	80.3	80.3	41.487	0	323.31	243
Septin-7	SEPT7	E7ES33;E7EPK1;Q16181;A0A024RA87;G3V1Q4	48.715	1.9587	0.0132396	-1.14313	-3.62752	+	1.22649	0.0585919	-0.291204	-2.32106		1.83998	0.0146033	2.8985	-3.22984	+	26.9014	25.7878	25.5307	25.9553	27.0293	26.7655	27.0254	26.7628	23.4752	22.8431	25.9296	26.4375	27.1717	26.922	27.3974	27.2567	23	22	22	69.5	65.7	65.7	48.715	0	323.31	219
Septin-9	SEPT9	Q9UHD8;A0A6Q8PHC2	65.401	1.03957	0.0689918	-0.760599	-2.00892		0.399079	0.363314	-0.24602	-0.907848		2.17648	0.00740468	3.22476	-3.80621	+	26.9204	26.7579	25.5778	25.7511	27.2727	26.8123	26.7715	26.209	23.2243	22.4185	25.2103	25.8463	27.4802	26.7489	26.949	26.8714	35	35	35	66.9	66.9	66.9	65.401	0	323.31	253
Septin-10	SEPT10	E7EW69;B5ME97;Q9P0V9;E7EX04	52.145	1.25462	0.0457361	-0.495229	-2.36844	+	0.00350022	0.989324	-0.00264311	-0.0104869		2.64394	0.00336364	3.08562	-4.67648	+	24.8194	24.8159	24.34	24.6296	24.8126	25.598	25.2652	24.8995	20.6007	21.8799	24.0781	22.091	24.6834	25.0664	25.4601	25.3759	11	8	7	35.8	30.7	26.2	52.145	0	87.451	29
Septin-11	SEPT11	D6RGI3;D6RER5;Q9NVA2;D6RDU5	49.005	1.67938	0.0213439	-1.11981	-3.10722	+	0.0279059	0.915011	-0.0111799	-0.0814081		1.85949	0.0138597	3.07315	-3.26232	+	26.5059	25.0523	25.0346	25.5285	26.7619	26.7354	26.6795	26.3789	22.7182	22.4632	25.5928	25.5083	26.7626	26.4122	26.5463	26.8795	21	21	12	49.6	49.6	37.6	49.005	0	192.84	139
Aladin	AAAS	Q9NRG9;F8VZ44;H3BU82	59.573	0.675863	0.16613	0.934613	1.40039		0.335342	0.422649	0.626964	0.785547		0.013245	0.967616	-0.02939	0.0390218		22.6566	23.4534	23.756	23.7868	21.6164	23.3789	23.9358	23.4911	21.1122	21.8088	23.6215	23.2741	20.9314	23.5294	22.0588	23.3948	7	7	7	16.8	16.8	16.8	59.573	0	55.29	20
AP2-associated protein kinase 1	AAK1	A0A096LP25;Q2M2I8;E9PG46	125.88	0.937712	0.0857016	-1.23937	-1.83973		3.08517	0.00421053	1.8089	6.18509	+	7.69539	0	5.95968	-27.7693	+	26.5783	27.264	26.2211	24.192	29.4589	29.5798	28.9725	28.4372	21.9611	21.1882	21.2779	21.2341	27.5731	27.0724	27.0769	27.4904	56	56	38	69.1	69.1	51.3	125.88	0	323.31	575
Protein AAR2 homolog	AAR2	A0A7P0T8J7;A2A2Q9;A0A7P0TA70;Q9Y312	37.375	0.149837	0.663998	0.335526	0.392558		0.939957	0.104938	1.58523	1.84346		0.0834467	0.807374	-0.260566	0.229304		21.5708	22.4646	23.9323	24.4096	25.1601	22.3927	24.6485	25.1749	21.2251	21.704	21.7433	25.5822	22.0527	24.3315	22.6925	21.9585	3	3	3	15.5	15.5	15.5	37.375	0	6.7017	6
Alanine--tRNA ligase, cytoplasmic	AARS	P49588;A0A6Q8PFY2;A0A6Q8PF33;A0A6Q8PGE8;A0A6Q8PGN5;A0A6Q8PGR9;H3BPK7;A0A6Q8PGB5;A0A6Q8PFK3;A0A6Q8PHJ2;A0A6Q8PH44;A0A6Q8PHP7;A0A6Q8PHP3;A0A6Q8PF77	106.81	0.0382529	0.900765	0.100811	0.110407		0.212054	0.561982	0.491051	0.532236		0.308051	0.428253	-0.914294	0.724979		21.3755	22.827	23.4754	24.5667	22.8102	23.7799	22.0303	25.1853	20.7895	23.5849	25.2202	26.7057	23.5358	21.6688	22.2197	24.4171	24	24	24	36.9	36.9	36.9	106.81	0	227.39	91
L-aminoadipate-semialdehyde dehydrogenase-phosphopantetheinyl transferase	AASDHPPT	Q9NRN7;E9PLW6	35.776	1.88592	0.0152916	-1.29805	-3.48869	+	3.0114	0.00403183	-2.131	-5.98873	+	2.36259	0.00535338	1.86075	-4.14184	+	22.2115	23.5592	23.0381	22.0926	22.1161	22.1844	20.9109	22.3582	21.6877	21.8609	22.1424	23.6338	23.8415	23.8619	24.402	23.9881	4	4	4	11	11	11	35.776	0	5.1028	16
Protein AATF	AATF	A0A7P0Z4N2;A0A7P0Z434;A0A7P0TAR0;A0A7P0T868;Q9NY61;A0A087WTH8;A0A7P0TBG4;A0A7P0TBI0;A0A7P0Z4P2	53.309	0.426095	0.322798	0.713264	0.958357		0.27789	0.481951	0.489579	0.670712		0.915265	0.0978648	-1.19276	1.76145		22.6962	21.507	23.6782	23.9151	22.121	21.8498	22.7147	24.2163	23.8167	22.4211	23.8986	24.6645	20.8968	22.0613	22.8061	23.1793	9	9	9	32.9	32.9	32.9	53.309	0	26.352	21
Multidrug resistance-associated protein 1	ABCC1	P33527;A0A0A0MS99;I3L4X2;A0A7I2V2E0;A0A7I2V4C6	171.59	1.30164	0.0425303	1.49001	2.44795	+	3.80145	0.00352941	2.9176	8.37216	+	0.462601	0.291019	-0.788602	1.01327		24.6247	22.195	23.9852	24.1393	25.0629	25.2614	25.6015	24.7287	21.1907	21.7992	23.6788	24.4238	22.8876	21.5626	22.5646	21.9694	14	14	14	15.7	15.7	15.7	171.59	0	53.582	27
Multidrug resistance-associated protein 5	ABCC5	O15440	160.66	4.4193	0.00243038	3.16502	10.7604	+	5.25608	0.00329412	3.77498	14.9931	+	NaN	1	0	NaN		25.7539	25.5626	25.4746	24.763	26.1185	26.2194	26.114	25.542	21.9894	22.2435	21.9673	21.691	21.881	22.2065	22.7864	22.0202	16	16	16	16.1	16.1	16.1	160.66	0	75.838	59
ATP-binding cassette sub-family D member 3	ABCD3	A0A3B3ITW3;P28288	75.421	0.648506	0.178861	0.488405	1.35355		0.207058	0.568888	0.265859	0.521368		0.195451	0.583521	-0.195393	0.492254		26.8039	25.8206	25.9281	25.5038	26.734	26.1549	25.6928	24.5845	26.4087	25.2203	25.0552	25.443	25.7468	25.6603	25.8494	24.8463	17	17	17	29.7	29.7	29.7	75.421	0	145.1	104
ATP-binding cassette sub-family E member 1	ABCE1	P61221;D6R9I9	67.314	2.80282	0.00397765	2.91175	5.4586	+	2.80675	0.00421918	1.59916	5.46826	+	2.84945	0.00283029	1.555	-5.09054	+	31.1539	30.6482	29.9835	28.7215	28.9959	29.5139	28.4801	28.2668	25.4493	24.7422	25.868	26.068	27.2292	26.9885	27.4169	27.2255	44	44	44	66.6	66.6	66.6	67.314	0	323.31	514
ATP-binding cassette sub-family F member 1	ABCF1	Q5STZ8;Q8NE71;H0YGW7	96.053	1.03389	0.0698224	-0.441716	-1.99948		3.47405	0.00362105	-0.961078	-7.305	+	0.268072	0.476593	0.31687	-0.645101		30.6594	31.5317	31.2688	30.9619	30.5206	30.561	30.7745	30.4883	31.119	31.4051	30.9402	30.0316	31.7274	31.6865	31.2219	31.5529	71	71	71	73.9	73.9	73.9	96.053	0	323.31	2505
ATP-binding cassette sub-family F member 2	ABCF2	Q9UG63	71.289	0.333481	0.410435	-0.209591	-0.781901		0.681495	0.186674	-0.354062	-1.41		0.895457	0.101841	0.499733	-1.73018		27.4833	27.2855	26.8604	26.3732	27.2829	27.1911	26.6122	26.3384	27.1364	26.9817	26.2517	26.0129	27.0699	26.9898	27.3636	27.4176	36	36	36	57.1	57.1	57.1	71.289	0	225.83	338
ATP-binding cassette sub-family F member 3	ABCF3	Q9NUQ8	79.744	1.99068	0.0128328	-0.9583	-3.68933	+	2.83854	0.00435849	-0.83658	-5.54686	+	1.47524	0.029067	1.38924	-2.63888	+	23.9686	24.4	23.4166	23.4841	24.2055	23.8884	23.8152	23.8471	21.6888	23.1909	24.1316	23.9862	25.1071	24.7514	24.5273	24.7168	12	12	12	27.1	27.1	27.1	79.744	0	62.329	42
Actin-binding LIM protein 1	ABLIM1	A0A3B3IS55;F8W8M4;O14639	94.097	0.207808	0.569947	-0.136956	-0.523004		0.200463	0.578301	0.119236	0.506938		0.988063	0.0837952	1.2536	-1.87588		25.8386	25.6536	25.4987	24.7265	25.9127	26.1564	25.479	25.194	26.0862	24.6225	24.2147	24.2199	25.4225	25.6227	25.8082	25.4119	17	17	12	29	29	19.2	94.097	0	81.429	93
Acetyl-CoA carboxylase 1;Biotin carboxylase	ACACA	Q13085	265.55	1.07793	0.0634595	-0.789192	-2.0727		1.21776	0.0595423	-0.684816	-2.30639		0.0926234	0.785124	0.125568	-0.252464		29.8883	30.1086	29.2573	28.6587	29.7018	30.1438	29.3899	29.0949	30.6389	30.2663	29.4585	29.0188	30.638	30.5239	29.7894	30.1183	200	200	177	84.1	84.1	77	265.55	0	323.31	4641
Acetyl-CoA carboxylase 2;Biotin carboxylase	ACACB	O00763	276.54	0.369395	0.370851	-0.414735	-0.85148		0.198553	0.580314	-0.187592	-0.50274		0.0350116	0.912831	0.0689239	-0.100785		26.6858	26.7366	25.7249	24.7185	26.805	26.7575	25.8955	25.3164	26.7544	26.6525	25.3921	24.651	26.5831	26.1917	26.5233	26.2268	73	53	53	42.8	35.8	35.8	276.54	0	323.31	194
Apoptotic chromatin condensation inducer in the nucleus	ACIN1	S4R3H4;E7EQT4;Q9UKV3;G3V3B0	145.44	2.23914	0.00836994	2.78592	4.18742	+	2.38554	0.00669534	2.09567	4.49727	+	1.59553	0.0226574	-3.21378	2.83075	+	25.9221	26.9772	27.2996	29.0609	26.18	25.6891	26.8841	27.7455	28.0359	28.9067	28.9521	28.9965	24.5712	24.5849	24.1643	24.7956	44	44	44	44.8	44.8	44.8	145.44	0	323.31	615
ATP-citrate synthase	ACLY	P53396	120.84	4.00317	0.00273684	-1.10342	-9.09412	+	2.83819	0.00434824	-0.86367	-5.546	+	1.02668	0.0764405	0.674285	-1.93633		26.3788	26.7416	26.3569	26.6734	26.5117	26.7138	26.7148	27.1695	26.1142	26.95	27.5688	27.6931	27.5605	27.4901	27.793	27.7208	60	60	60	67.5	67.5	67.5	120.84	0	323.31	612
Cytoplasmic aconitate hydratase	ACO1	P21399	98.398	0.09709	0.764799	0.164444	0.265286		0.316645	0.441697	-0.588816	-0.748706		0.170935	0.6265	-0.518046	0.437934		24.0643	22.8977	23.191	24.3588	23.1238	21.9161	21.9992	24.4597	22.0817	21.3931	26.2199	25.7205	24.0939	23.6143	21.9691	24.1768	13	13	13	26.1	26.1	26.1	98.398	0	79.427	51
Acyl-coenzyme A thioesterase 1;Putative acyl-coenzyme A thioesterase 6;Acyl-coenzyme A thioesterase 2, mitochondrial	ACOT1;ACOT6;ACOT2	G3V4F2;Q86TX2;Q3I5F7;A0A087WT95;P49753	43.733	1.27833	0.0448273	-0.98307	-2.40848	+	1.36313	0.0451941	-1.07562	-2.5526	+	1.49988	0.027532	1.18083	-2.67799	+	22.0505	22.9005	22.3003	22.5366	22.0863	22.8004	21.9211	22.61	22.361	21.7469	21.8052	23.2176	23.5814	23.8136	23.9668	22.3583	2	2	2	5.6	5.6	5.6	43.733	0.0014376	2.3334	5
Acyl-coenzyme A thioesterase 8	ACOT8	E9PJN0;O14734;Q9BR14;E9PMC4;E9PIS4;E9PRD4;H7C5A7	25.116	NaN	1	0	NaN		NaN	1	0	NaN		0.583504	0.21545	-1.06009	1.22297		22.1848	23.1661	22.8491	21.9766	22.6272	23.1959	22.0602	21.7769	24.8004	23.6761	21.969	21.4313	22.3721	23.0608	22.5287	20.6352	3	3	3	25.7	25.7	25.7	25.116	0	10.508	6
Acyl-coenzyme A thioesterase 9, mitochondrial	ACOT9	Q9Y305;H7C5Q2	49.901	0.349825	0.393284	-0.249292	-0.813764		0.480649	0.300899	-0.298441	-1.05834		0.329884	0.404591	0.299147	-0.767532		24.9713	23.7647	24.3685	23.7028	24.7483	24.4796	23.6697	23.7131	24.0276	24.4886	23.4895	23.4749	24.4	24.4316	24.6606	24.3122	9	9	9	31.7	31.7	31.7	49.901	0	22.752	46
Long-chain-fatty-acid--CoA ligase 3	ACSL3	A0A7P0TBB1;A0A7P0TA76;O95573;A0A7P0T8L6;A0A7P0TB52;A0A7P0T905;H7BYZ7	77.514	1.48037	0.0291474	1.06807	2.75471	+	0.961423	0.101059	0.820974	1.87911		2.32274	0.00586813	-1.68256	4.06885	+	24.9848	24.6549	25.1062	25.6761	24.3327	24.4751	25.002	25.6238	25.0333	25.5528	26.2078	26.4483	24.2651	23.9351	23.2032	24.7463	19	19	16	44.5	44.5	39.4	77.514	0	143.9	109
Actin, aortic smooth muscle	ACTA2	P62736	42.009	1.72243	0.0197541	-3.25753	-3.18531	+	0.711531	0.175837	-1.09882	-1.46108		0.276784	0.466178	0.503926	-0.662739		25.7819	22.4671	24.9326	24.3574	26.8894	26.4973	26.3792	26.4079	26.8286	28.1114	27.5574	27.1309	25.9345	26.9797	28.3506	29.3044	49	2	1	97.9	8	5	42.009	0	24.364	41
Actin, cytoplasmic 1;Actin, cytoplasmic 1, N-terminally processed	ACTB	P60709;A0A6Q8PFE4;E7EVS6;A0A2R8Y793	41.736	2.08317	0.0110828	-1.22901	-3.87091	+	0.265885	0.49504	0.154953	0.646064		0.0147025	0.964721	-0.0147762	0.0432465		34.1926	33.2015	33.6996	33.0568	34.9514	35.2743	34.9322	34.5285	35.3634	35.4748	34.2488	34.2946	34.4056	34.5121	34.9611	35.1878	69	69	3	99.5	99.5	7.5	41.736	0	323.31	15712
Actin, alpha cardiac muscle 1;Actin, alpha skeletal muscle	ACTC1;ACTA1	P68032;P68133;A6NL76;A0A804HKV3	42.019	2.31972	0.00740741	-1.88318	-4.35635	+	0.278625	0.481333	-0.256938	-0.672213		0.109791	0.746538	0.139838	-0.294906		32.3948	31.5784	31.8181	30.9132	33.1852	33.9825	33.067	32.9747	33.9299	34.5229	33.0376	32.8215	32.8199	33.4045	33.7385	34.2743	50	21	2	92.8	63.9	8.8	42.019	0	323.31	2784
Actin-like protein 6A	ACTL6A	O96019;H7C5S0	47.46	1.49757	0.0286744	1.26567	2.78468	+	1.57654	0.0300459	1.0937	2.92341	+	2.70127	0.00324582	-1.55991	4.78988	+	27.5502	27.8277	28.5695	29.4352	27.6847	27.5127	28.7758	28.7214	28.641	29.0111	29.1587	28.6966	26.8738	26.8311	27.0496	27.5654	25	25	25	67.1	67.1	67.1	47.46	0	323.31	392
Alpha-actinin-4	ACTN4	O43707;F5GXS2;H7C144	104.85	0.0990861	0.761819	0.140124	0.270279		0.267273	0.493997	0.307581	0.648925		0.581771	0.216003	-0.774941	1.22003		27.8394	26.3247	27.039	27.4209	27.1863	27.3189	26.8097	27.9789	27.4908	27.1864	28.5738	29.1197	26.0232	26.7464	27.393	27.9009	93	93	62	84.2	84.2	65.3	104.85	0	323.31	1091
Alpha-centractin	ACTR1A	P61163;R4GMT0	42.613	2.35751	0.00691139	-1.92137	-4.43695	+	1.76297	0.0197208	-1.35358	-3.2595	+	0.83316	0.119201	0.845498	-1.63134		23.4654	22.5037	23.2048	24.0777	22.995	24.2299	24.0017	24.2961	23.2397	23.8541	24.6903	25.6045	24.704	24.7877	25.6275	25.8178	13	13	8	52.1	52.1	31.4	42.613	0	122.15	61
Actin-related protein 2	ACTR2	P61160	44.76	1.61378	0.02369	-1.99276	-2.98955	+	0.0170823	0.948369	0.0298195	0.0504125		0.363285	0.371715	0.445966	-0.831328		27.8492	25.6473	26.3353	25.936	29.1897	29.0468	27.6957	27.9259	28.4336	28.9853	27.4271	27.2933	27.545	27.7669	29.2443	29.1826	25	25	25	62.9	62.9	62.9	44.76	0	323.31	412
Actin-related protein 3	ACTR3	P61158;B4DXW1	47.371	1.4526	0.0305185	-2.08361	-2.7065	+	0.344751	0.412982	-0.402653	-0.80391		0.742366	0.147763	0.665944	-1.48555		29.285	26.1185	27.4776	26.3761	30.0817	29.1641	28.6145	28.1208	29.5025	29.241	27.9187	27.9461	28.8496	29.0098	29.8989	29.8333	37	37	37	83.7	83.7	83.7	47.371	0	323.31	642
Actin-related protein 8	ACTR8	Q9H981;H0Y849	70.483	2.12512	0.0100213	1.39644	3.95473	+	1.84482	0.0162281	1.09304	3.41136	+	2.28372	0.00615771	-1.46419	3.99798	+	26.2747	26.9634	27.1988	27.6966	26.1421	26.5102	27.312	26.9557	27.3786	27.6943	27.4188	26.9557	25.9612	25.7126	25.0781	25.7958	33	33	33	66.7	66.7	66.7	70.483	0	323.31	293
A disintegrin and metalloproteinase with thrombospondin motifs 1	ADAMTS1	Q9UHI8;A0A7I2YQL5;A0A7I2V400;E5RI60;A0A7I2V5J1	105.36	0.929746	0.0873804	-0.967252	-1.82649		0.62703	0.213205	-1.46537	-1.31658		0.698326	0.164215	0.415569	-1.41387		23.3339	25.2371	25.1993	25.3068	21.0074	25.5221	25.3511	25.204	25.2975	25.1299	25.167	24.9562	25.3643	25.3289	26.0839	26.169	13	13	13	25.3	25.3	25.3	105.36	0	261.59	113
A disintegrin and metalloproteinase with thrombospondin motifs 15	ADAMTS15	Q8TE58	103.29	2.31674	0.00736196	-1.52863	-4.35005	+	2.0052	0.0115284	-2.35807	-3.71756	+	1.60968	0.0218716	1.75425	-2.85349	+	25.2611	24.4903	25.3846	24.9755	25.473	22.9341	24.7394	23.6471	25.3697	23.8133	24.3567	24.0117	26.3235	27.4219	26.1891	26.2915	14	14	14	25.2	25.2	25.2	103.29	0	145.24	68
Double-stranded RNA-specific adenosine deaminase	ADAR	A0A7P0Z4F9;A0A3B3IRQ9;P55265;A0A7P0Z4K3;A0A3B3ISX1;A0A3B3ISU1;A0A3B3ITG9;A0A7P0TA14	101.54	0.316556	0.42926	0.363076	0.748529		0.74445	0.163207	0.665339	1.51677		0.373142	0.363109	0.645721	-0.849878		25.0053	24.5585	24.0172	23.8109	24.9523	24.7312	24.1514	24.7659	21.6655	24.4764	24.0048	24.3892	24.3778	24.3323	24.4513	22.7781	12	12	12	23.9	23.9	23.9	101.54	0	35.744	25
Adenylate cyclase type 9	ADCY9	O60503	150.7	0.0118598	0.968444	-0.0219855	-0.0352012		1.76155	0.019668	1.57635	3.25689	+	NaN	1	0	NaN		21.4927	22.1203	23.3222	21.7614	23.8995	23.9295	23.679	23.5821	21.6413	22.2416	22.6324	21.7247	21.9886	22.1823	21.1541	23.4596	4	4	4	5.2	5.2	5.2	150.7	0	3.9425	10
Activity-dependent neuroprotector homeobox protein	ADNP	Q9H2P0;A0A669KBJ7;A0A2R8Y6X0	123.56	3.0591	0.00247423	2.11427	6.11515	+	2.89062	0.0042445	0.949048	5.67738	+	1.79155	0.0156449	-1.18423	3.14963	+	26.3125	26.3	27.0523	27.6765	25.8887	25.2959	25.8362	25.6595	26.3395	26.8846	25.8532	25.1916	24.9321	24.8508	24.564	24.5374	43	43	43	52.5	52.5	52.5	123.56	0	323.31	293
Adenylosuccinate lyase	ADSL	P30566;A0A7P0Z472;A0A7P0T9A7;A0A096LNY6;A0A1B0GTJ7;A0A1B0GWJ0;A0A7P0T8E4;A0A0A6YY92;A0A096LNY5;A0A1B0GTG9;A0A1B0GWF8;A0A096LP92	54.889	2.22155	0.00875096	-1.83077	-4.15105	+	1.32535	0.0490872	-1.70447	-2.48821	+	0.636882	0.189488	1.26959	-1.31253		21.5626	22.9077	23.272	23.4636	21.425	23.8193	22.1697	24.2971	21.2667	21.8167	25.2451	25.372	24.6461	24.4021	24.5797	24.9011	9	9	9	34.5	34.5	34.5	54.889	0	45.305	28
Actin filament-associated protein 1	AFAP1	Q8N556	80.724	2.366	0.00688273	1.65847	4.45516	+	0.967585	0.0993716	1.04864	1.88935		0.251226	0.499642	-0.412359	0.610603		24.0966	23.5265	23.7656	23.3936	23.6966	23.6643	23.1634	21.8187	23.5909	22.3416	21.3221	23.7467	22.3465	22.8226	21.6703	21.309	8	8	8	12.5	12.5	12.5	80.724	0	9.9721	13
AF4/FMR2 family member 1	AFF1	P51825;A0A669KBI3;F5GXF9	131.42	0.971527	0.0793067	1.70898	1.89589		0.33203	0.425167	0.606945	0.779055		0.252574	0.497866	-0.416787	0.613383		21.7225	23.641	24.1208	25.7754	22.2158	20.9607	23.712	23.9631	21.4665	23.6914	23.9398	22.0005	22.0077	22.6191	22.6217	21.1753	5	5	5	9.6	9.6	9.6	131.42	0	42.006	13
AF4/FMR2 family member 4	AFF4	Q9UHB7	127.46	0.805712	0.117773	1.72029	1.61972		1.44274	0.0381644	1.41112	2.68945	+	0.361096	0.373574	-0.361632	0.827192		21.5723	23.0482	24.0423	26.6077	21.9541	24.1174	24.0112	23.9511	22.2898	22.2185	23.8366	22.4504	22.3068	22.106	21.9774	21.9992	15	15	15	18.2	18.2	18.2	127.46	0	43.674	30
Aftiphilin	AFTPH	A0A8Q3WM48;A0A8Q3SIA4;Q6ULP2;A0A8Q3WKU6;A0A8Q3SI81;A0A8Q3SI61;B8ZZI9	105.39	0.879814	0.0988866	-0.714152	-1.74344		0.0538699	0.846945	-0.0271058	-0.153092		6.42931	0.000857143	6.0655	-18.2142	+	27.9803	28.2602	27.455	26.4387	28.3335	28.5552	28.1842	27.8094	21.7221	21.3958	22.6883	22.9289	28.2062	28.1534	28.4906	28.1404	46	46	46	62	62	62	105.39	0	323.31	430
Arf-GAP with GTPase, ANK repeat and PH domain-containing protein 1	AGAP1	Q9UPQ3	94.469	1.77225	0.018302	1.92189	3.27658	+	1.4915	0.0344869	1.63071	2.77409	+	1.00089	0.081229	-1.04727	1.89597		26.4766	26.4235	26.4712	25.7639	26.1748	25.8233	26.3851	25.5873	26.0999	25.4122	25.2276	24.7417	24.4368	25.1202	25.1367	22.7539	17	17	4	32.8	32.8	7.2	94.469	0	168.44	80
Arf-GAP with GTPase, ANK repeat and PH domain-containing protein 3	AGAP3	Q96P47;C9J975	95.043	3.6855	0.00189091	1.95981	7.98007	+	3.34564	0.00371795	1.99554	6.91863	+	1.22794	0.0483318	-1.10076	2.25039	+	24.5272	24.1388	24.4812	24.3971	24.937	24.2855	24.1651	24.2996	23.6297	24.2823	24.1602	23.4868	22.8415	22.711	21.8164	22.3361	9	7	5	16.8	13.1	10.2	95.043	0	35.222	31
Arf-GAP domain and FG repeat-containing protein 1	AGFG1	P52594;B8ZZY2	58.259	0.994717	0.0756763	-0.840195	-1.93441		0.0702666	0.80895	0.0532804	0.19662		8.04316	0	8.76511	-31.1605	+	29.6452	30.1252	29.1358	28.2065	30.4275	30.5382	30.2104	29.5107	22.0952	20.8862	20.9261	21.3173	30.321	30.1171	30.3192	29.7164	25	25	23	42.7	42.7	41.1	58.259	0	323.31	505
Arf-GAP domain and FG repeat-containing protein 2	AGFG2	O95081;A0A0C4DG34	48.962	0.650558	0.177648	0.736166	1.35708		2.0681	0.0103642	1.55486	3.84103	+	5.93795	0.000521739	4.13845	-15.4404	+	26.5948	27.929	26.1528	25.3507	27.5186	28.335	26.9963	26.4522	22.1137	21.6065	21.478	20.8582	25.6346	25.7579	25.9129	25.7772	14	12	12	39.5	37.2	37.2	48.962	0	288.37	141
Protein argonaute-2	AGO2	Q9UKV8	97.207	0.382392	0.358601	0.7802	0.87628		1.01081	0.090601	1.7154	1.96114		0.566347	0.225137	1.18749	-1.19383		25.2829	25.4521	24.8388	24.2616	26.188	26.0501	26.0596	25.2785	22.0141	23.531	23.2416	24.7278	25.022	25.0976	24.9642	21.6309	21	21	14	32.8	32.8	21.7	97.207	0	58.9	76
Protein argonaute-3	AGO3	Q9H9G7	97.359	0.382218	0.358633	0.541667	0.875949		3.19252	0.00398827	2.49048	6.47959	+	NaN	1	0	NaN		22.0308	24.0865	21.734	22.2218	24.5355	25.0607	24.1987	24.0734	21.7651	20.1911	22.1074	22.1245	21.7995	22.899	21.4839	21.7241	14	7	6	23.7	12.6	10.7	97.359	0	11.597	11
Alkyldihydroxyacetonephosphate synthase, peroxisomal	AGPS	B7Z3Q4;O00116;A0A7P0TAU9;A0A7P0T984;A0A1B0GWA2;A0A7P0TAL3;A0A2R8YEL0	63.846	0.276847	0.477994	0.609157	0.668581		0.811811	0.140033	1.11157	1.62994		0.1487	0.667711	-0.372278	0.387261		24.3796	21.2441	23.6783	23.9815	24.6099	22.8594	24.0759	23.748	21.1814	21.47	24.1282	24.4609	24.2493	22.1058	21.6141	22.8777	9	9	9	27.1	27.1	27.1	63.846	0	16.021	36
Protein ELYS	AHCTF1	Q8WYP5	252.5	2.7596	0.00417344	3.81804	5.35315	+	2.02407	0.0112568	2.69657	3.75439	+	3.03586	0.00258551	-2.76018	5.48534	+	27.5911	28.7372	30.0259	30.0152	27.0308	26.8819	29.1602	28.8106	28.0429	28.5776	28.8098	27.655	25.6113	26.1583	24.2391	25.0884	128	128	128	66.2	66.2	66.2	252.5	0	323.31	1699
Adenosylhomocysteinase	AHCY	P23526	47.716	0.421905	0.325955	0.989484	0.95057		0.954086	0.102436	1.97002	1.86693		0.057978	0.861826	0.197253	-0.163127		25.501	25.1784	24.1652	24.3863	26.1779	26.5975	25.3342	25.0434	21.7452	21.8841	24.7381	24.7055	25.5471	25.5088	21.8836	22.3335	6	6	6	17.4	17.4	17.4	47.716	0	27.759	27
Putative adenosylhomocysteinase 2	AHCYL1	O43865	58.951	0.413414	0.332342	-0.360148	-0.934738		1.37402	0.0441782	0.840017	2.57123	+	1.62868	0.0213491	2.8292	-2.8841	+	25.6764	26.4155	25.1059	25.053	26.6698	27.4436	26.6466	26.2913	21.9594	21.6411	24.8922	25.4183	25.9013	25.5693	26.5445	25.6761	35	35	22	72.3	72.3	54.3	58.951	0	323.31	223
Neuroblast differentiation-associated protein AHNAK	AHNAK	Q09666	629.09	1.25691	0.0456935	-0.652637	-2.37229	+	1.21447	0.0601075	-0.339862	-2.30087		5.38866	0.000675325	5.80965	-12.8149	+	33.3576	32.8921	32.9099	32.0824	33.2511	32.8715	33.422	32.9485	27.9682	26.2329	28.0842	28.5407	33.4631	33.5561	33.5736	33.2597	710	710	710	89.7	89.7	89.7	629.09	0	323.31	26285
Protein AHNAK2	AHNAK2	Q8IVF2	616.62	1.89105	0.0151227	-1.00854	-3.49839	+	5.12828	0.0027541	-1.99111	-14.2583	+	4.87425	0.00106195	7.72909	-10.7376	+	30.4274	29.5705	29.9581	29.0976	28.8476	28.442	29.0579	28.7757	24.0932	20.9259	23.6821	24.2407	30.7137	30.8975	30.8291	30.6474	325	325	325	78.2	78.2	78.2	616.62	0	323.31	3487
Activator of 90 kDa heat shock protein ATPase homolog 1	AHSA1	O95433;H0YJG7;G3V438;H0YJU2	38.274	0.848452	0.10724	-0.271255	-1.69116		1.67345	0.0233846	-0.522785	-3.09652	+	0.011191	0.970484	-0.00964146	0.0330454		25.978	25.7745	25.3594	25.4879	24.9569	25.612	25.529	25.4958	25.3769	25.436	26.2752	26.6898	25.9544	25.7447	26.1202	25.8656	13	13	13	50.9	50.9	50.9	38.274	0	150.95	55
Absent in melanoma 1 protein	AIM1	Q9Y4K1;A0A0J9YWL0	188.67	0.378167	0.361969	-0.34944	-0.868239		1.7534	0.0199096	-1.76982	-3.24192	+	3.50739	0.00151145	3.46922	-6.577	+	25.1454	23.9895	24.8089	23.6531	21.8748	23.6539	24.0043	22.3824	20.9373	21.4456	21.5629	22.5679	25.0031	25.1375	24.2378	24.6162	14	14	14	12.4	12.4	12.4	188.67	0	45.691	37
Aminoacyl tRNA synthase complex-interacting multifunctional protein 1;Endothelial monocyte-activating polypeptide 2	AIMP1	Q12904;A0A8C8MUD1;A0A804HJ47;A0A5F9ZHC5;A0A8C8KIA0	34.352	0.346505	0.397494	0.412878	0.807319		1.65908	0.0245678	-1.01418	-3.07065	+	0.682703	0.169614	0.614765	-1.38826		26.5457	27.0694	28.2018	28.5898	26.0621	25.472	26.7651	26.3991	26.1811	25.8631	26.7646	26.1549	27.3241	27.5704	26.7	27.1606	27	27	27	79.5	79.5	79.5	34.352	0	323.31	298
Aminoacyl tRNA synthase complex-interacting multifunctional protein 2	AIMP2	Q13155;A8MU58	35.348	0.241883	0.525036	-0.605474	-0.59601		1.31352	0.0502793	-1.688	-2.46811		0.81439	0.124122	0.9544	-1.60139		24.802	26.925	28.1309	29.36	25.0748	25.2786	27.5434	26.991	25.9549	26.1207	27.3252	26.8091	28.2036	28.5978	27.2999	27.5385	18	18	18	78.8	78.8	78.8	35.348	0	323.31	173
Adenylate kinase isoenzyme 1	AK1	Q5T9B7;P00568	23.411	0.297973	0.451073	0.377501	0.711418		0.264662	0.496129	0.43012	0.643537		1.89745	0.0127592	-1.99937	3.32583	+	24.0723	23.2	23.4396	24.5395	24.2061	23.3399	22.7999	25.1162	24.8382	24.3061	26.0752	26.5792	24.0214	22.2418	23.3418	24.1366	11	11	11	52.4	52.4	52.4	23.411	0	42.329	35
A-kinase anchor protein 1, mitochondrial	AKAP1	Q92667	97.34	2.13842	0.00997842	2.05483	3.98149	+	1.18885	0.062541	1.58268	2.25788		NaN	1	0	NaN		24.4548	24.707	24.168	23.8052	22.3469	24.7353	24.1355	24.0288	21.2576	23.3428	21.2446	23.287	22.2879	22.5279	20.9123	23.1876	4	4	4	7.9	7.9	7.9	97.34	0	28.728	8
A-kinase anchor protein 10, mitochondrial	AKAP10	E7EMD6;O43572	67.751	2.36349	0.00694068	2.53771	4.44977	+	NaN	1	0	NaN		NaN	1	0	NaN		24.0725	25.4818	23.9761	23.489	20.6587	22.0741	21.9545	22.4067	20.7697	22.3523	22.2092	21.8449	22.344	22.3876	20.9792	21.1577	6	6	6	15.6	15.6	15.6	67.751	0	34.111	7
A-kinase anchor protein 12	AKAP12	Q02952	191.48	1.73071	0.0195323	-0.55921	-3.20041	+	0.878032	0.122807	-0.214273	-1.74047		1.5132	0.0269726	2.18774	-2.69917	+	24.2638	24.2827	24.3929	23.6925	24.3543	24.3294	24.593	24.7348	22.7304	22.3447	23.7326	23.9055	24.6307	24.7217	24.5895	24.9269	18	18	18	22.6	22.6	22.6	191.48	0	129.76	70
A-kinase anchor protein 13	AKAP13	Q12802;H0YMW2	307.55	0.719028	0.147353	-0.46023	-1.47379		0.378947	0.38113	-0.213364	-0.869723		6.10801	0.000666667	5.3775	-16.3513	+	25.8765	27.0186	26.2973	25.6726	25.9856	26.7814	26.911	26.1743	21.233	21.9885	21.8836	20.5903	26.8644	26.8076	26.4649	26.5689	95	95	95	58.1	58.1	58.1	307.55	0	323.31	690
A-kinase anchor protein 17A	AKAP17A	Q02040;X6RAJ1	80.735	4.59479	0.00215873	7.18798	11.5427	+	4.43597	0.0020625	6.55371	10.8326	+	1.86846	0.0135778	-5.6671	3.27729	+	29.1433	30.0606	29.713	29.0355	28.6931	28.8339	29.3904	28.4979	29.9524	30.1461	28.9978	28.4778	22.3268	21.7414	21.2438	23.8885	31	31	31	38.6	38.6	38.6	80.735	0	323.31	382
A-kinase anchor protein 2	AKAP2	Q9Y2D5	94.659	1.37764	0.035799	-0.73445	-2.57743	+	4.54561	0.00229565	-0.849407	-11.3184	+	2.91563	0.00273626	4.28049	-5.22852	+	26.4105	26.0398	25.7209	25.1051	25.7286	25.6135	25.7456	25.7287	20.4115	22.3681	23.4825	24.1759	26.4362	26.475	26.7446	26.5582	20	20	2	37.4	37.4	5.1	94.659	0	219.31	114
A-kinase anchor protein 8-like	AKAP8L	Q9ULX6;A0A7P0TAE3;A0A7P0TAJ5	71.639	2.53515	0.00535238	2.42772	4.82793	+	1.2304	0.0577309	2.01828	2.32764		3.71729	0.0012987	-3.14346	7.11138	+	24.5177	24.4778	24.2577	24.435	21.9023	24.9138	24.4925	24.7418	25.1933	25.2877	25.0822	25.1114	21.2128	21.7781	21.5341	23.4522	8	8	5	17.5	17.5	10.2	71.639	0	55.27	48
Aldo-keto reductase family 1 member C1	AKR1C1	Q04828;H0Y804	36.788	1.2811	0.0444976	-0.45537	-2.41316	+	1.52461	0.0322576	-1.02262	-2.83196	+	0.0171078	0.958978	-0.0245195	0.0501893		25.0486	25.398	25.1413	25.7638	24.7225	24.4333	24.1714	25.7553	24.6438	25.5149	26.7699	26.8146	25.5414	25.7277	25.982	25.9221	17	4	1	70.9	17.3	5.3	36.788	0	90.158	40
Aldo-keto reductase family 1 member C2	AKR1C2	P52895;B4DK69;S4R3P0	36.735	1.12915	0.0570868	0.598096	2.15805		0.55765	0.251045	-0.679465	-1.19571		0.724907	0.15413	-0.708852	1.45722		26.263	25.9397	25.9406	26.8489	25.5581	23.5228	24.8119	25.9892	25.3667	25.3659	26.8888	27.1035	25.9955	25.4157	25.2857	25.9029	19	19	6	75.9	75.9	23.8	36.735	0	171.04	178
Aldo-keto reductase family 1 member C3	AKR1C3	A0A0A0MSS8;P42330;S4R3Z2	36.867	1.54496	0.0269867	-0.79794	-2.8677	+	1.20655	0.0607947	-0.917768	-2.28756		0.0620638	0.852862	-0.0729632	0.173942		24.346	25.0774	24.9377	25.5564	24.1023	24.8389	24.5884	25.9086	25.1416	25.2898	26.6701	26.7693	25.8821	25.4118	25.9576	25.8579	13	8	8	52.6	35.6	35.6	36.867	0	92.397	94
Delta-1-pyrroline-5-carboxylate synthase;Glutamate 5-kinase;Gamma-glutamyl phosphate reductase	ALDH18A1	P54886	87.301	1.85296	0.0163248	0.69552	3.42661	+	1.4577	0.036482	0.512227	2.71534	+	0.650073	0.183509	-0.281248	1.33443		26.9668	26.1694	26.4009	26.1504	26.7069	26.3058	25.9808	25.9609	26.398	26.3726	25.6568	25.5399	25.6518	25.5825	25.9046	25.7664	34	34	34	61.9	61.9	61.9	87.301	0	323.31	318
Aldehyde dehydrogenase X, mitochondrial	ALDH1B1	P30837	57.249	0.576618	0.21741	-0.362635	-1.229		0.58403	0.235929	-1.0715	-1.24195		0.000991298	0.996721	0.00123978	-0.00296104		24.1012	23.3472	24.2916	24.2473	24.284	24.3548	20.8053	23.7077	24.4704	23.2105	24.3671	24.4198	24.6206	23.7784	24.4684	24.5704	10	10	10	30.9	30.9	30.9	57.249	0	14.836	25
Fatty aldehyde dehydrogenase	ALDH3A2	A0A5F9ZGX4;A0A5F9ZHN9;P51648;A0A5K1VW72;J3QRD1;A0A5F9ZI12;A0A5F9ZHI5;A0A5F9ZHP6	51.82	0.0476995	0.876914	-0.0718842	-0.136376		0.169776	0.620679	-0.291274	-0.438412		0.22321	0.539645	-0.43146	0.551999		22.8961	22.6785	21.7756	23.4672	21.6632	22.6379	21.6963	23.9424	22.0787	23.845	24.061	24.6358	21.8405	23.6199	23.183	22.4615	9	9	9	26.1	26.1	26.1	51.82	0	26.401	19
Alpha-aminoadipic semialdehyde dehydrogenase	ALDH7A1	P49419;A0A1B0GW77;A0A1B0GW82;A0A1B0GTG2;A0A1B0GUA1;A0A1B0GTY9;A0A1B0GV49;A0A1B0GTJ4;A0A0J9YWF7	58.486	0.183282	0.609245	0.436721	0.468863		0.523192	0.272785	-0.699635	-1.13471		0.817209	0.123387	-1.10283	1.6059		22.6075	21.1979	24.059	24.1752	22.0489	21.7743	21.7621	21.9088	23.9861	22.1746	24.0403	24.1297	24.3806	22.0517	21.6636	22.1968	10	10	10	32.3	32.3	32.3	58.486	0	50.071	18
Fructose-bisphosphate aldolase;Fructose-bisphosphate aldolase A	ALDOA	H3BQN4;P04075;J3KPS3;H3BPS8;H3BUH7;H3BU78;H3BR04	39.34	1.07117	0.0645758	1.21821	2.06146		0.0152485	0.954657	0.0336986	0.0450906		1.28845	0.0426743	-2.14365	2.34494	+	25.8719	24.2838	24.372	25.642	23.5511	22.5614	23.7868	25.5325	25.2485	23.4018	26.8265	27.4023	23.5446	24.6954	22.7848	24.2721	16	16	15	56.5	56.5	48.8	39.34	0	107.22	83
Alstrom syndrome protein 1	ALMS1	A0A804HJA5;A0A804HKC0;A0A087WV20;A0A804HJW3;A0A804HL70;A0A087WTU9;Q8TCU4;A0A804HKP4;A0A804HIB7	449.2	1.13594	0.0567279	-1.7006	-2.16939		4.08348	0.00232609	-2.87553	-9.39642	+	3.81774	0.00112442	3.12121	-7.37878	+	24.6032	24.2948	21.765	21.9946	22.4676	21.5568	21.9046	22.0288	21.1895	21.6536	22.7046	20.9549	24.2671	24.7752	25.4295	24.9882	16	16	16	7	7	7	449.2	0	45.873	28
Alkaline phosphatase, tissue-nonspecific isozyme	ALPL	P05186	57.304	0.952188	0.083187	1.76318	1.86378		1.48191	0.0350832	2.35753	2.75739	+	1.51702	0.0269127	-2.13211	2.70525	+	30.0087	27.857	29.8105	28.5866	30.4679	29.8105	29.0539	29.3078	29.0385	29.9822	29.8795	29.919	25.2326	26.9585	28.1294	28.8895	26	26	26	48.5	48.5	48.5	57.304	0	323.31	343
THO complex subunit 4	ALYREF	Q86V81;E9PB61	26.888	1.69051	0.0209973	2.43253	3.12735	+	0.784106	0.148039	1.57688	1.5835		0.707614	0.160427	-1.71503	1.42905		25.8062	24.5706	26.4678	26.1571	23.7509	23.634	25.4167	26.7774	25.5338	24.5375	26.5828	26.8157	24.6965	21.8337	24.1043	22.637	7	7	7	46.7	46.7	46.7	26.888	0	140.48	65
Amphoterin-induced protein 2	AMIGO2	Q86SJ2	57.933	0.290801	0.459833	0.28309	0.696955		4.97115	0.00224	2.74547	13.4018	+	NaN	1	0	NaN		22.0765	20.9711	22.561	22.6664	24.4072	24.3283	25.0249	24.3641	23.0549	21.681	21.4077	23.5947	21.5854	21.9529	21.5711	22.0332	8	8	8	19.5	19.5	19.5	57.933	0	51.009	22
Anaphase-promoting complex subunit 1	ANAPC1	Q9H1A4	216.5	0.413672	0.332523	-0.636933	-0.935221		0.885868	0.12064	-0.804176	-1.75352		1.6954	0.0185929	1.72446	-2.99214	+	23.7384	21.2348	23.4753	23.144	22.3923	22.4784	23.5117	22.5412	21.4905	21.9121	20.4234	22.3484	24.0657	23.6489	22.439	23.9867	11	11	11	10.3	10.3	10.3	216.5	0	51.095	13
Protein angel homolog 1	ANGEL1	Q9UNK9	75.275	3.85138	0.00218182	3.49012	8.54605	+	1.9916	0.0119763	2.41367	3.69111	+	NaN	1	0	NaN		25.9058	25.7913	25.3097	24.4549	24.9109	25.1106	24.647	22.4874	21.3726	21.4511	21.1889	21.474	22.2622	22.0341	21.1712	22.0336	8	8	8	22.8	22.8	22.8	75.275	0	104.76	31
Rabankyrin-5	ANKFY1	Q9P2R3	128.4	1.40013	0.0340726	3.66474	2.616	+	0.857764	0.127403	2.54958	1.7067		0.551957	0.233725	-1.7482	1.16925		27.518	21.7842	27.1969	27.1139	22.0226	22.4702	27.3607	27.2989	21.2461	22.7189	27.3432	26.8954	21.6962	22.9553	22.2329	22.0697	8	8	8	12	12	12	128.4	0	11.62	17
Progressive ankylosis protein homolog	ANKH	Q9HCJ1	54.24	1.9077	0.0146	2.95236	3.52997	+	NaN	1	0	NaN		NaN	1	0	NaN		25.3304	25.7732	26.0044	22.6437	21.9922	22.3058	21.3082	23.9031	21.1663	22.7099	21.1816	20.6083	22.1836	21.1498	21.9878	22.621	4	4	4	18.3	18.3	18.3	54.24	0	77.268	10
Ankyrin repeat and KH domain-containing protein 1	ANKHD1	Q8IWZ3;E9PDP5	269.45	1.1534	0.0556797	-0.702276	-2.19854		0.280247	0.479257	-0.116685	-0.675523		3.09696	0.00240476	3.78862	-5.61901	+	26.1632	26.6245	25.7911	25.1157	26.4018	26.9328	26.5873	26.1148	20.7131	23.4615	23.4578	24.1115	26.6745	26.6105	26.6429	26.5756	64	64	40	47.4	47.4	30.6	269.45	0	323.31	482
	ANKHD1-EIF4EBP3	H7C0V5	66.134	0.205525	0.572928	0.445162	0.518024		3.36352	0.00379085	2.57584	6.9714	+	NaN	1	0	NaN		24.5444	23.2303	21.1834	21.4014	24.9055	25.0049	24.7796	24.1922	20.8981	22.4481	22.1034	22.403	21.2699	22.1758	22.3233	22.8098	7	2	2	33	9.3	9.3	66.134	0	19.321	13
Ankyrin repeat and LEM domain-containing protein 2	ANKLE2	Q86XL3	104.11	0.461651	0.295024	-0.204035	-1.0238		1.23472	0.0567216	-0.340944	-2.33492		1.57268	0.023727	2.56219	-2.7941	+	25.1428	25.2897	24.9876	24.5088	24.6435	25.0913	24.9269	24.7195	19.585	24.1796	22.7242	23.7193	24.9825	25.046	25.4349	25.2816	15	15	15	31.3	31.3	31.3	104.11	0	110.99	64
Ankyrin repeat domain-containing protein 11	ANKRD11	Q6UB99	297.91	2.84641	0.00366279	1.98637	5.56645	+	2.7822	0.00453394	1.62234	5.40812	+	2.8763	0.00274074	-1.52833	5.14622	+	27.5573	28.5169	28.7899	27.9855	27.4727	27.5771	28.3036	28.0399	28.1365	28.2752	27.6561	27.3487	26.012	25.7495	26.3368	26.8057	96	96	94	43.9	43.9	43.4	297.91	0	323.31	1092
Ankyrin repeat domain-containing protein 12	ANKRD12	Q6UB98	235.65	4.57112	0.00295385	6.28442	11.4342	+	0.85663	0.127647	3.03965	1.7048		6.4488	0.000923077	-5.53956	18.3335	+	27.2423	27.2258	28.7708	29.0507	22.5901	21.05	27.8929	27.7774	27.9577	26.9389	27.4637	27.0762	21.5046	21.3639	21.7783	22.505	20	20	20	18.4	18.4	18.4	235.65	0	166.27	41
Ankyrin repeat domain-containing protein 17	ANKRD17	O75179;H0YM23	274.25	1.03348	0.0698012	-0.692513	-1.9988		1.57056	0.030142	-0.391279	-2.91283	+	2.97011	0.00258757	3.72998	-5.34388	+	25.0515	25.724	24.5065	24.1527	25.1149	25.4594	25.2065	24.8588	21.5182	20.467	22.9277	23.5534	25.6199	25.4471	25.4799	25.6578	52	33	33	32.7	22.3	22.3	274.25	0	323.31	151
Serine/threonine-protein phosphatase 6 regulatory ankyrin repeat subunit A	ANKRD28	O15084;B4DIW9	112.96	0.0908041	0.778551	0.132441	0.249458		2.44935	0.00636812	2.24007	4.6365	+	3.40793	0.00165714	4.29463	-6.33473	+	26.7171	26.7889	26.2061	25.7137	28.5427	28.6182	28.587	28.1084	21.1514	21.5886	22.577	23.4433	26.2884	26.2719	25.024	27.3117	41	41	41	61.6	61.6	61.6	112.96	0	323.31	255
Serine/threonine-protein phosphatase 6 regulatory ankyrin repeat subunit B	ANKRD44	A0A2R8Y7Y4;Q8N8A2;H7C209	114.3	0.894703	0.0950804	0.956885	1.76822		3.52488	0.00327407	2.64494	7.46273	+	NaN	1	0	NaN		22.3027	23.7946	21.7987	23.1602	24.4002	24.8264	24.5757	24.0062	22.1244	21.8192	22.419	22.5843	21.7425	21.2584	22.687	21.5407	10	10	10	14.8	14.8	14.8	114.3	0	35.568	16
Serine/threonine-protein phosphatase 6 regulatory ankyrin repeat subunit C	ANKRD52	Q8NB46	115.08	3.26207	0.00174194	2.29416	6.67616	+	3.24693	0.00393976	2.97496	6.63298	+	NaN	1	0	NaN		24.4448	24.4963	24.2284	23.7793	25.2799	25.6186	24.6422	24.1312	22.1116	21.5182	22.1933	21.3827	21.2799	22.7294	22.0065	21.7563	14	14	14	25.1	25.1	25.1	115.08	0	97.694	32
Actin-binding protein anillin	ANLN	Q9NQW6	124.2	0.0773804	0.808626	-0.180158	-0.215125		0.200376	0.578163	0.444314	0.506746		0.0162768	0.961069	-0.0453167	0.0477945		21.8828	21.4113	23.9182	23.8022	21.3369	23.9855	23.7335	24.4566	22.6111	21.043	24.4958	24.8029	21.9636	23.7713	22.065	23.9352	10	10	10	14.6	14.6	14.6	124.2	0	64.024	27
Anoctamin-6	ANO6	A0A7P0TAW4;A0A7P0T8Y2;A0A7P0TAF4;A0A7P0TBC5;Q4KMQ2;A0A7P0TBD5;A0A7P0TBI1	81.101	NaN	1	0	NaN		3.47004	0.00359582	3.25828	7.29265	+	NaN	1	0	NaN		22.0661	22.4707	22.6012	23.0329	25.3743	24.9138	25.3405	24.6337	21.8257	21.6074	21.2248	22.6169	21.0201	21.8606	21.4248	22.9236	3	3	3	6.5	6.5	6.5	81.101	0	12.179	10
Anthrax toxin receptor 1	ANTXR1	Q9H6X2;A0A7P0Z463;H0YC24	62.788	1.05518	0.0667656	1.8492	2.03486		1.3428	0.0472682	2.91126	2.51791	+	NaN	1	0	NaN		21.3206	24.7433	25.2057	24.5377	21.6191	26.0222	26.5298	25.8845	21.8464	21.508	22.0382	22.0728	21.9291	22.6798	21.8941	21.9075	11	11	10	27.7	27.7	25.5	62.788	0	30.673	25
Annexin A1;Annexin	ANXA1	P04083;Q5T3N1	38.714	3.11961	0.00218705	-1.73048	-6.27843	+	4.97807	0.00227027	-1.92293	-13.4385	+	2.87951	0.00274801	2.74741	-5.15292	+	27.707	27.9061	27.2176	26.747	27.2429	27.4888	26.9819	27.0944	26.353	24.6138	26.871	27.2773	29.3105	29.0137	29.2492	28.9263	31	31	31	74.3	74.3	74.3	38.714	0	323.31	447
Annexin A2;Annexin;Putative annexin A2-like protein	ANXA2;ANXA2P2	P07355;H0YMW4;H0YN42;H0YM50;H0YMU9;H0YMD0;A6NMY6;H0YL33;H0YNB8;H0YKS4;H0YNP5;H0YN28	38.604	4.76734	0.00168	-1.798	-12.3629	+	2.52647	0.00545238	-1.60866	-4.80833	+	1.38612	0.03446	1.69824	-2.49814	+	28.8614	28.3527	28.5847	28.9015	28.8992	27.9276	29.2856	29.3452	28.3917	26.8465	29.8889	30.1827	30.6101	30.4878	30.5096	30.2848	48	48	48	89.7	89.7	89.7	38.604	0	323.31	989
Annexin A5;Annexin	ANXA5	P08758;D6RBL5;D6RBE9	35.936	0.48468	0.280253	0.49441	1.06563		0.0477837	0.861488	-0.123371	-0.136606		1.46135	0.0298841	-1.67076	2.61687	+	23.2836	23.2149	24.4039	24.826	21.2904	22.623	24.0008	25.3431	23.906	24.3647	26.2456	26.5364	23.6499	23.9207	23.3209	22.8593	15	15	15	61.9	61.9	61.9	35.936	0	119.45	73
Annexin A6;Annexin	ANXA6	P08133;E5RK69;E7EMC6	75.872	0.834923	0.110368	-0.900908	-1.66858		0.697318	0.180993	-0.901297	-1.43695		0.140376	0.681801	-0.207456	0.367915		22.2461	23.7048	23.9066	24.2079	22.4076	23.4643	23.2022	24.99	23.6048	23.91	25.1097	26.0112	24.223	23.6339	24.695	25.1173	17	17	17	38.5	38.5	38.5	75.872	0	46.953	70
Annexin A7	ANXA7	P20073	52.739	0.477578	0.283666	0.299651	1.05278		0.567348	0.245264	0.611277	1.21275		0.849571	0.114098	-1.29666	1.65746		22.307	21.982	22.4935	23.1318	23.0482	21.3974	23.1037	23.6116	21.5162	22.8168	24.5926	25.3671	22.373	22.093	21.7944	22.4553	8	8	8	18.9	18.9	18.9	52.739	0	22.368	20
AP-1 complex-associated regulatory protein	AP1AR	Q63HQ0	34.28	1.90497	0.0145545	-2.19737	-3.52478	+	1.15662	0.0668189	-1.8187	-2.20393		2.71247	0.00319036	2.98623	-4.81221	+	22.1445	22.3153	22.4362	21.6495	21.8558	24.2083	21.8742	22.1218	20.9708	21.6389	21.2545	22.2835	24.8005	24.8205	25.1599	22.554	4	4	4	28.5	28.5	28.5	34.28	0	31.971	12
AP-1 complex subunit beta-1	AP1B1	Q10567;C9J1E7	104.61	5.2889	0	5.44479	15.1875	+	2.497	0.00558904	1.54978	4.7422	+	1.01035	0.079119	0.956747	-1.91079		27.572	28.5214	27.9209	27.1433	23.4882	23.9836	24.5696	23.5361	22.1662	22.1829	20.2251	21.7748	22.1473	22.929	22.3369	21.9653	69	42	42	70.6	55.8	55.8	104.61	0	323.31	178
AP-1 complex subunit gamma-1	AP1G1	O43747	91.35	4.16715	0.00241584	5.61035	9.72083	+	2.39855	0.00652364	-2.30693	-4.52544	+	1.50055	0.027462	2.23304	-2.67905	+	29.3485	29.2916	28.6485	27.5011	20.8172	21.0842	21.3776	19.8416	23.013	21.8321	19.523	19.9692	24.1614	23.1349	22.5447	22.5073	43	43	43	54	54	54	91.35	0	323.31	207
AP-1 complex subunit gamma-like 2	AP1G2	O75843	87.116	3.92095	0.0024375	4.33317	8.79354	+	NaN	1	0	NaN		NaN	1	0	NaN		27.4494	27.1681	26.0054	25.4965	22.0901	21.0194	21.1482	21.3278	21.2489	21.515	21.4707	22.1055	22.1569	22.6213	22.1808	21.8278	7	7	7	8.5	8.5	8.5	87.116	0	8.3798	8
AP-1 complex subunit mu-1	AP1M1	Q9BXS5;K7EJL1;E7ENJ6	48.586	4.00436	0.00276106	7.66001	9.09852	+	0.820273	0.13817	-1.98949	-1.64409		0.569698	0.223163	1.32798	-1.19954		29.2712	29.8401	29.0415	28.0793	18.342	22.2356	18.4993	18.5572	20.954	22.5975	18.676	19.7779	22.0389	19.1282	22.1974	22.2276	34	34	34	74.5	74.5	74.5	48.586	0	323.31	214
AP-2 complex subunit alpha-1	AP2A1	O95782	107.54	1.95173	0.0135924	0.907434	3.61412	+	4.30981	0.00172549	2.60547	10.2972	+	1.60452	0.0222671	1.57416	-2.8452	+	29.6403	29.9331	29.3764	28.806	31.2914	31.2864	31.5367	30.4334	27.9702	27.9045	27.0728	26.4696	28.729	28.5433	28.4827	28.3711	85	85	74	77.9	77.9	68.9	107.54	0	323.31	1428
AP-2 complex subunit alpha-2	AP2A2	O94973;A0A0G2JS82;A0A8I5KPP9	103.96	1.19308	0.0510758	0.831159	2.26497		4.61095	0.00244444	3.42432	11.6173	+	3.0916	0.00243323	2.80099	-5.60718	+	26.9827	26.1055	26.1038	25.2002	29.2792	28.7522	28.844	27.8894	22.5391	21.121	23.837	22.6952	25.2257	25.2285	25.4083	25.205	57	46	14	66.9	56.5	15.9	103.96	0	323.31	395
AP-2 complex subunit beta	AP2B1	P63010;A0A087X253;A0A087WU93;A0A087WZQ6;A0A087WYD1	104.55	2.90762	0.00353374	1.19167	5.72046	+	3.63291	0.00330159	2.65768	7.80746	+	1.57375	0.0237218	2.08428	-2.79582	+	28.7348	28.8213	28.3056	28.0397	29.96	29.9397	30.7312	29.1344	25.6781	25.7621	26.0176	25.9407	27.5458	27.3108	27.1827	27.0953	83	83	56	74.3	74.3	59.4	104.55	0	323.31	1078
AP-2 complex subunit mu	AP2M1	C9JGT8;C9JPV8;E9PFW3;Q96CW1;A0A087WY71;H7C4C3;C9JJD3;A0A8I5KWD3	49.924	0.887109	0.0970237	0.852836	1.75558		1.25479	0.0552158	1.14069	2.36873		0.00848209	0.976493	0.014601	-0.0251221		29.7026	30.0054	30.4292	29.1123	30.0997	30.5191	30.4424	29.3398	29.1455	28.5968	28.5104	28.0481	29.506	29.7818	28.2557	28.2948	41	41	5	72.1	72.1	13	49.924	0	323.31	847
	AP2M1	C9JTK4	44.872	0.714344	0.149583	1.74949	1.46585		1.12167	0.0723626	2.49352	2.14557		0.494912	0.269622	-1.16099	1.0704		27.8125	28.9271	28.41	27.3437	28.6031	29.4782	28.5454	28.8427	28.8482	27.3958	27.3704	26.6067	27.379	27.6582	22.951	27.5072	38	2	2	71.2	5.6	5.6	44.872	0	145.39	69
AP-2 complex subunit sigma	AP2S1	M0R0N4;M0QYZ2;P53680;X6R390;M0QZ21	17.303	1.34034	0.0394098	0.718196	2.51373	+	1.81996	0.016926	2.17783	3.36493	+	3.82997	0.00114019	2.12577	-7.41189	+	26.534	26.7848	26.5004	26.4365	28.008	27.2257	29.6852	27.1754	23.6356	23.6524	23.4769	24.25	26.2099	26.3157	25.7513	25.106	10	10	10	50	50	50	17.303	0	60.129	90
AP-3 complex subunit beta-1	AP3B1	O00203;A0A8Q3WKJ9;A0A8Q3WL34;A0A8Q3WKK0;A0A8Q3SIS1;A0A8Q3SHS3;A0A8Q3SHR2;A0A8Q3WKN2;A0A8Q3SI03;A0A8Q3SHW6;A0A8Q3SIM7;A0A8Q3WKF8;A0A8Q3SHU2;A0A0S2Z4Z4;A0A8Q3WKI5;A0A8Q3SHP3;A0A8Q3SHS6	121.32	5.52084	0	-5.22591	-16.632	+	5.4277	0.00263636	-4.22049	-16.0368	+	4.37612	0.000846154	6.56728	-9.0195	+	23.8889	24.5364	23.5626	23.3903	24.9391	24.7223	25.3096	24.4289	21.9259	20.4142	22.7816	23.3784	29.5098	29.2129	28.9132	28.6459	61	61	54	56.7	56.7	52.4	121.32	0	323.31	375
AP-3 complex subunit delta-1	AP3D1	O14617	130.16	1.46809	0.0296027	0.92907	2.73337	+	2.36021	0.00679646	1.05566	4.44273	+	1.46654	0.0293305	-0.699059	2.62509	+	31.1551	31.5373	30.9239	30.0341	31.3309	31.1205	31.2715	30.4338	31.1921	31.0967	30.5965	29.9913	30.2878	30.0239	29.7346	29.8877	84	84	24	68.9	68.9	16.8	130.16	0	323.31	2089
AP-3 complex subunit mu-1	AP3M1	Q9Y2T2	46.939	0.969088	0.0797277	1.14242	1.89184		0.190657	0.591213	0.466859	0.485294		0.661906	0.179026	-0.959573	1.35401		25.1434	24.6984	24.4102	24.4869	25.1374	21.768	24.8299	24.3014	24.5354	22.828	24.8454	25.1478	24.5492	22.9448	22.1983	24.477	11	11	11	39.2	39.2	39.2	46.939	0	51.731	24
AP-3 complex subunit sigma-1	AP3S1	Q92572	21.732	0.264787	0.492987	-0.220577	-0.643795		1.36591	0.0447054	-1.97612	-2.55736	+	1.47698	0.0291398	2.08623	-2.64164	+	26.2232	25.2366	25.0039	24.6245	25.5235	22.0587	22.5902	23.8937	24.7533	21.4667	24.4856	24.3529	25.4579	25.4227	25.5429	25.5469	3	3	3	21.8	21.8	21.8	21.732	0	22.058	34
AP-4 complex subunit beta-1;AP complex subunit beta	AP4B1	Q9Y6B7;B1ALD0;B1ALD1	83.259	3.48708	0.00182915	-3.08905	-7.34517	+	5.11579	0.00270968	-4.07309	-14.1884	+	5.9784	0.000571429	4.90371	-15.6526	+	23.6021	24.1504	23.1298	22.3461	22.7461	21.7016	22.5544	22.2901	22.1151	20.7698	21.1962	21.8924	26.8059	26.4407	26.3882	25.9498	19	19	19	39.8	39.8	39.8	83.259	0	298.23	68
AP-4 complex subunit epsilon-1	AP4E1	Q9UPM8	127.29	1.4961	0.0286821	-2.28885	-2.78211	+	3.14667	0.00406857	-3.43605	-6.35252	+	4.97346	0.000943396	4.82738	-11.1125	+	25.5382	25.6242	24.3558	22.6559	23.221	22.6221	23.6927	24.0494	21.9686	21.9154	21.4394	22.3704	27.6719	27.5166	26.1978	25.9432	21	21	21	34.5	34.5	34.5	127.29	0	279.6	73
AP-4 complex subunit mu-1	AP4M1	O00189;C9JC87;C9JWL4;C9IZL5;C9JMG3	49.976	0.224878	0.546168	-0.178854	-0.55988		0.81054	0.140525	-0.352048	-1.62781		0.838391	0.117702	0.507008	-1.63967		26.9883	25.8951	26.6986	25.7347	26.3975	25.7204	26.555	25.951	26.8563	25.9261	26.1327	25.8651	26.7305	26.4034	26.2998	26.5983	17	17	17	56.7	56.7	56.7	49.976	0	190.29	55
Amyloid beta A4 precursor protein-binding family B member 1	APBB1	O00213;A0A075B7G8;V9GYR7	77.243	0.831921	0.111373	1.56837	1.66356		0.292369	0.465927	0.603856	0.700124		0.312132	0.42326	0.588153	-0.732987		24.7692	24.8512	24.098	22.4523	23.0569	23.0754	24.0837	22.0967	22.17	22.8322	22.1655	21.7916	24.5791	22.5122	21.7383	21.0676	7	7	7	20.4	20.4	20.4	77.243	0	40.914	16
Amyloid beta A4 precursor protein-binding family B member 2	APBB2	H0YAJ5;G5E9Y1;Q92870	79.972	2.3102	0.00760816	2.17784	4.33619	+	NaN	1	0	NaN		NaN	1	0	NaN		24.1253	23.935	23.7052	23.4065	22.7591	21.7414	22.4596	22.1636	22.217	21.9067	21.8477	22.9905	20.3987	22.0233	22.6383	21.4003	4	4	4	10	10	10	79.972	0	10.63	11
Adenomatous polyposis coli protein	APC	P25054;E9PFT7;A0A2Q2SV78	311.64	1.35473	0.0378843	1.29166	2.53826	+	3.15308	0.00409195	2.77492	6.37014	+	NaN	1	0	NaN		23.5984	23.9592	22.4679	22.4453	25.0108	24.7598	24.8771	23.7561	22.8456	22.2428	23.0428	22.8606	22.1373	22.0384	20.8519	22.2766	19	19	19	12.3	12.3	12.3	311.64	0	61.056	36
DCC-interacting protein 13-alpha	APPL1	Q9UKG1;C9JAB0	79.663	0.623124	0.191048	0.76471	1.30984		2.98303	0.0039895	1.57507	5.91448	+	0.207246	0.564473	-0.264596	0.517857		22.9741	23.765	23.5972	21.4632	23.8856	23.6154	23.8655	23.6744	21.6612	21.9609	22.9774	23.7851	21.5125	22.7114	22.0913	22.4253	7	7	7	17.5	17.5	17.5	79.663	0	29.62	13
Adenine phosphoribosyltransferase	APRT	P07741;H3BQZ9;H3BQF1;H3BQB1	19.608	0.563516	0.22542	-0.665002	-1.20603		0.456763	0.316645	-0.565079	-1.01487		0.613107	0.199974	-0.538074	1.27283		21.713	22.9749	23.6022	24.2366	22.0012	23.4722	22.8634	24.5895	23.4742	23.4945	24.6832	24.7575	23.7308	23.7776	23.5557	24.1227	9	9	9	66.7	66.7	66.7	19.608	0	51.388	39
Aprataxin	APTX	Q7Z2E3;A0A0A0MRW7;C9J8U3;A0A5F9ZI51;A0A5F9ZGW5	40.74	3.76551	0.0020129	1.88982	8.2489	+	3.51469	0.00325	1.69446	7.4309	+	4.15393	0.001	-1.94247	8.3336	+	25.0106	24.4532	24.4095	24.2552	24.7582	24.207	23.9859	24.3961	25.0789	24.6389	24.4814	24.0578	22.4293	22.4233	22.6174	23.0994	6	6	6	31.7	31.7	31.7	40.74	0	46.057	47
Intron-binding protein aquarius	AQR	O60306	171.29	0.440874	0.311812	1.02418	0.985694		0.226757	0.542166	0.452962	0.563901		1.2474	0.0463724	-2.56634	2.28077	+	21.0009	22.031	22.3027	25.5037	22.4502	21.0461	21.021	24.0361	21.944	24.5913	26.0895	26.4693	22.0923	22.2472	21.7722	20.6299	30	30	30	33.5	33.5	33.5	171.29	0	192.42	74
Arf-GAP with Rho-GAP domain, ANK repeat and PH domain-containing protein 1	ARAP1	Q96P48;E7EU13;A0A0A0MSJ2	162.19	4.04493	0.0021982	-3.77839	-9.2502	+	4.5328	0.00225641	-2.04036	-11.2606	+	3.14071	0.00228746	3.86447	-5.71607	+	22.7441	22.8273	21.203	21.8407	24.108	24.0568	23.8581	23.5443	23.1364	21.5455	22.3381	23.2545	26.251	25.6542	26.0075	25.8159	24	24	24	23.8	23.8	23.8	162.19	0	112.7	63
Coatomer subunit delta	ARCN1	P48444;B0YIW6	57.21	0.566819	0.223274	-0.278515	-1.21183		1.54151	0.031848	-0.43636	-2.86162	+	0.743404	0.147422	0.188977	-1.48723		25.5091	24.9828	24.6718	24.4681	25.0947	24.6381	24.4068	24.8606	24.7289	24.7407	25.1483	25.1488	25.1749	25.1152	25.295	25.1607	17	17	17	40.7	40.7	40.7	57.21	0	85.052	86
ADP-ribosylation factor 1	ARF1	P84077	20.697	3.58644	0.00171429	1.07947	7.65759	+	1.39809	0.0421189	0.581676	2.6125	+	0.603579	0.204956	-0.49967	1.25683		28.5649	28.432	28.2197	28.0431	28.3645	27.4248	27.8978	27.5814	26.6553	27.1906	28.1774	28.2203	27.3422	27.3204	27.2849	26.9942	19	19	2	82.3	82.3	16	20.697	0	323.31	254
ADP-ribosylation factor 4	ARF4	P18085;C9JAK5;C9JPM4	20.511	0.211662	0.563942	-0.0910764	-0.531384		1.31875	0.0497382	-0.385522	-2.47699	+	0.585705	0.214083	-0.402706	1.22669		26.1827	25.8325	25.8042	26.1615	25.674	25.5278	25.8823	25.7189	25.9531	25.9639	26.6234	26.4837	26.025	26.4696	25.8152	26.0354	19	13	2	86.1	52.8	13.3	20.511	0	206.2	107
ADP-ribosylation factor 5	ARF5	P84085;C9J1Z8	20.529	1.30351	0.0424677	1.41731	2.45111	+	0.303664	0.454111	-0.458381	-0.722837		0.771058	0.138251	-1.12092	1.53189		24.4101	24.7478	24.493	24.0481	22.3595	21.9425	22.5325	23.3617	24.9248	24.9521	24.2618	24.1733	22.3431	22.8038	22.2369	24.6459	11	4	4	71.7	38.3	38.3	20.529	0	60.589	16
ADP-ribosylation factor GTPase-activating protein 1	ARFGAP1	Q8N6T3;F8VWH9;E5RHC5;F8W1U7;E5RHT6	44.667	0.468608	0.289972	0.491741	1.03648		0.400566	0.361954	-0.263564	-0.910648		4.83023	0.00101695	5.70972	-10.5749	+	28.1837	28.5293	27.5657	26.641	27.149	27.1746	27.1201	26.4547	21.1318	20.9435	21.2046	23.2846	26.8332	26.8419	27.664	27.6136	23	23	23	56.2	56.2	56.2	44.667	0	323.31	208
ADP-ribosylation factor GTPase-activating protein 2	ARFGAP2	Q8N6H7;G5E9L0;A0A0D9SF70;E9PQP3;E9PIY6;E9PMU9	56.72	1.51291	0.0281132	-1.0122	-2.81147	+	3.54722	0.00333585	-1.05949	-7.53295	+	2.18934	0.00726599	3.37215	-3.82899	+	26.0569	25.7677	25.2096	24.4939	25.5832	25.3696	25.2209	25.1653	23.6844	21.712	24.1835	24.802	26.7093	26.2786	26.3067	26.2824	11	11	10	27.3	27.3	25.3	56.72	0	255.01	76
ADP-ribosylation factor GTPase-activating protein 3	ARFGAP3	Q9NP61;H0Y6A0	56.928	0.466195	0.291869	-0.450924	-1.03209		1.09726	0.0741231	-0.747855	-2.10489		2.55834	0.00377263	3.12763	-4.51008	+	24.3193	25.4842	24.6476	23.8594	24.1881	24.9315	23.8507	24.1523	22.3727	20.9598	21.4235	23.9259	25.1569	25.2253	25.4877	24.2442	10	9	9	28.5	26.6	26.6	56.928	0	56.349	31
Brefeldin A-inhibited guanine nucleotide-exchange protein 1	ARFGEF1	Q9Y6D6;E5RIF2	208.76	1.30628	0.0420559	1.64594	2.45582	+	1.44929	0.0376957	-0.971848	-2.70077	+	2.24019	0.00663889	1.55501	-3.91962	+	24.7353	26.3246	24.1668	23.4793	22.1713	21.5057	21.9952	22.5625	21.6538	21.9807	20.9276	22.069	22.8496	22.4609	22.9944	23.8172	20	20	13	14.4	14.4	10.4	208.76	0	62.528	33
Brefeldin A-inhibited guanine nucleotide-exchange protein 2	ARFGEF2	A0A7P0T9L9;A0A7P0TA34;A0A7P0T7Z2;Q9Y6D5	175.51	3.464	0.00178431	2.62856	7.27412	+	NaN	1	0	NaN		NaN	1	0	NaN		24.0692	25.2105	24.3122	24.1384	22.7318	23.0946	22.1046	22.9956	21.7176	20.9727	22.0817	20.9954	21.2278	22.4263	21.7163	21.8456	15	8	8	15.8	11	11	175.51	0	38.266	12
Arfaptin-1	ARFIP1	P53367	41.738	1.28953	0.0436811	1.88263	2.42742	+	4.2429	0.00198773	-1.97884	-10.0232	+	2.883	0.00278495	2.86679	-5.16019	+	26.7739	28.0117	25.6319	24.4618	22.6243	22.2518	22.5125	22.0448	22.2424	21.4265	22.2381	19.6662	24.3515	24.1336	24.7512	24.1124	15	15	15	60.9	60.9	60.9	41.738	0	129.23	53
Arfaptin-2	ARFIP2	A0A087X1E4;P53365	41.595	1.64968	0.0224301	2.11777	3.05375	+	0.650938	0.199564	-0.670959	-1.35773		1.64635	0.0206411	1.96574	-2.91261	+	26.0118	27.2143	24.9442	24.6807	23.3598	23.1265	22.003	23.2067	22.6545	20.115	22.4792	22.2176	23.872	23.8384	22.4687	24.2008	12	12	12	43	43	43	41.595	0	83.73	36
Arginase-1	ARG1	P05089;A0A5F9ZGN6;A0A5F9ZH78	34.735	0.159952	0.647154	-0.257069	-0.41596		0.233245	0.53437	-0.403305	-0.57773		0.216426	0.549953	0.727361	-0.537559		25.1898	25.8667	26.6425	26.5076	25.1197	25.3719	27.2078	25.9223	26.6744	21.4118	25.6324	26.0766	26.0028	27.6328	26.4646	25.1347	14	14	14	66.5	66.5	66.5	34.735	0	90.246	106
Arginine and glutamate-rich protein 1	ARGLU1	Q9NWB6	33.216	5.05694	0	5.57261	13.8632	+	4.7232	0.00176842	5.44888	12.1481	+	1.06464	0.0694561	-4.23097	1.99565		29.1893	27.9195	27.9014	27.4541	28.9839	28.2788	26.9872	27.7195	30.0427	28.7825	27.8498	27.6982	22.4135	22.3221	22.4578	22.9804	6	6	6	18.3	18.3	18.3	33.216	0	42.63	38
Rho GTPase-activating protein 1	ARHGAP1	Q07960;H0YE29	50.435	0.846937	0.107496	0.573429	1.68864		0.46722	0.308998	-0.121913	-1.03396		0.43369	0.310788	0.206166	-0.961366		25.5554	26.1726	25.1261	24.6539	24.8257	24.6969	24.6042	24.5997	24.1678	24.3953	24.8897	25.0941	24.5854	24.9027	24.6778	25.0483	15	15	15	45.6	45.6	45.6	50.435	0	68.664	66
Rho GTPase-activating protein 17	ARHGAP17	Q68EM7	95.436	2.56895	0.00510145	-1.12273	-4.9047	+	1.58405	0.0294732	-0.986471	-2.93671	+	1.61722	0.0217741	2.92762	-2.86563	+	25.018	25.4442	24.833	24.8246	24.3237	25.3844	25.3653	25.5915	22.2785	21.6152	25.1476	25.6005	26.5353	26.1567	26.2377	25.681	19	19	19	42.2	42.2	42.2	95.436	0	173.37	80
Rho GTPase-activating protein 21	ARHGAP21	A0A805TBS0;A0A7P0TAS2;Q5T5U3;A0A087WW76;E7ESW5;A0A1B0GV73	216.34	0.943504	0.0848615	0.551173	1.84935		2.27031	0.00718381	0.822314	4.2523	+	4.84359	0.00102564	2.50121	-10.624	+	25.0927	25.4504	24.6713	24.1674	24.9346	25.4686	25.2852	24.7781	21.3415	21.7502	21.5111	22.433	24.5957	24.294	24.2228	24.0646	21	21	21	19.8	19.8	19.8	216.34	0	140.45	77
Rho GTPase-activating protein 29	ARHGAP29	Q52LW3;F8VWZ8	142.06	0.714844	0.149598	-0.480402	-1.4667		0.119697	0.701439	-0.0737681	-0.320986		4.14857	0.000988506	3.26738	-8.3176	+	25.7619	25.4064	24.9198	24.2737	25.6395	25.7794	25.7336	24.8358	21.1241	22.7704	22.7885	21.9223	25.5575	25.6535	25.6611	25.4113	18	18	18	23.2	23.2	23.2	142.06	0	90.735	62
Rho GTPase-activating protein 35	ARHGAP35	Q9NRY4	170.51	1.56036	0.0264384	-1.36828	-2.89483	+	1.02682	0.0878212	0.655142	1.98774		5.60743	0.000615385	5.07611	-13.8059	+	24.911	25.5778	24.3832	23.3819	26.694	27.2909	26.6085	25.7542	20.0152	21.6585	20.2693	21.4031	26.0625	26.0275	25.978	25.6591	63	63	63	54	54	54	170.51	0	323.31	346
Rho GTPase-activating protein 39	ARHGAP39	Q9C0H5	121.28	NaN	1	0	NaN		2.51713	0.00543083	2.38137	4.7873	+	NaN	1	0	NaN		21.8918	21.8274	22.2903	21.6209	24.759	23.9007	24.3308	23.8728	20.7529	20.5772	23.1585	22.415	20.5169	22.5142	22.0074	22.2993	10	10	10	14	14	14	121.28	0	13.209	14
Rho GTPase-activating protein 5	ARHGAP5	Q13017	172.46	NaN	1	0	NaN		3.74921	0.00358621	3.19827	8.19352	+	NaN	1	0	NaN		23.0811	22.0986	20.8339	20.7279	25.4425	24.898	24.3591	24.1467	22.034	21.4192	23.1306	21.9584	21.8346	20.7339	21.758	21.7266	16	16	16	17.6	17.6	17.6	172.46	0	62.385	20
Rho GDP-dissociation inhibitor 1	ARHGDIA	P52565;J3KTF8;J3QQX2;J3KRE2;J3KRY1	23.207	0.446247	0.30788	1.01104	0.995584		0.759837	0.157001	1.17386	1.5427		1.04842	0.0721359	-2.23555	1.97031		21.9778	24.8169	25.194	25.628	23.696	24.0133	24.6997	25.8588	24.4694	24.8813	27.3635	28.0493	23.5684	21.671	24.1258	24.2073	7	7	7	67.6	67.6	67.6	23.207	0	172.23	57
Rho guanine nucleotide exchange factor 1	ARHGEF1	M0QZR4;Q92888;M0QYC1	108.32	1.2468	0.0462294	0.842447	2.35525	+	0.433439	0.334242	0.546347	0.971966		1.29031	0.0424798	-1.13575	2.34784	+	23.4413	22.2004	22.5675	22.9207	23.3749	21.7344	21.488	23.3481	23.3903	22.9989	23.5163	23.8353	22.3651	21.7337	21.3563	22.305	11	11	11	14	14	14	108.32	0	12.553	13
Rho guanine nucleotide exchange factor 10	ARHGEF10	O15013;H0YAN8	151.61	1.20004	0.0503346	-1.08347	-2.27664		0.553642	0.252603	-0.658951	-1.18865		1.92743	0.0121205	1.83349	-3.37626	+	22.5733	24.1219	22.2141	23.8978	24.3346	21.976	24.1328	24.0618	23.0589	22.4658	21.2505	23.88	24.2974	24.3848	24.2241	24.2347	7	7	7	9.9	9.9	9.9	151.61	0	7.8979	13
Rho guanine nucleotide exchange factor 2	ARHGEF2	A0A8Q3SIN5;V9GYM8;A0A5F9ZI21;Q92974	111.49	5.56433	0	2.97398	16.9172	+	5.30246	0.00365217	3.1693	15.2685	+	6.03074	0.000615385	-3.22824	15.9312	+	24.6764	24.7023	24.4464	24.571	24.5827	24.8154	24.6412	25.1381	24.6475	24.8519	25.0117	25.2241	21.5139	21.2587	22.0504	21.6772	12	12	12	21.5	21.5	21.5	111.49	0	27.338	29
Rho guanine nucleotide exchange factor 7	ARHGEF7	B1ALK7;A0A2R8YG42;E7EUY6;Q14155;E9PDQ5	79.831	0.0155904	0.959147	-0.0107398	-0.0460846		0.195909	0.58332	0.127419	0.496915		6.60742	0.00104348	3.55336	-19.3332	+	26.1161	25.6651	25.4136	25.2915	26.06	26.1858	25.4118	25.3813	21.8294	21.8738	22.3691	22.3488	25.5423	25.2995	25.9935	25.6939	8	8	8	24	24	24	79.831	0	61.825	32
AT-rich interactive domain-containing protein 1A	ARID1A	O14497;H0Y488;A0A1B0GTU5	242.04	0.197895	0.584305	0.693564	0.501292		0.633881	0.208525	1.05765	1.3284		0.116761	0.730576	-0.369782	0.311826		26.241	23.029	26.2384	28.5841	26.1596	26.6309	26.1125	26.6458	26.5225	27.4368	26.4795	25.5515	25.0828	25.846	27.0641	23.3253	12	12	12	8.3	8.3	8.3	242.04	0	51.126	34
AT-rich interactive domain-containing protein 2	ARID2	Q68CP9;F8WCU9;F8W108	197.39	1.30928	0.0419399	1.48223	2.4609	+	0.722907	0.171157	0.731499	1.48036		3.2531	0.002033	-1.70759	5.97073	+	26.5638	28.2159	28.5127	29.287	26.7739	26.4832	28.4192	27.9002	28.2063	29.0714	28.5811	28.0981	26.1629	26.7438	26.6921	27.0518	76	76	76	50.3	50.3	50.3	197.39	0	323.31	920
ADP-ribosylation factor-like protein 1	ARL1	B4DZG7;P40616;F8VYN9	15.443	1.81583	0.0175493	0.580873	3.35724	+	0.833083	0.134053	0.308095	1.6655		2.2585	0.00634798	-0.483601	3.95249	+	25.3477	24.6902	25.0321	24.894	24.9883	24.9208	24.3168	24.6471	24.9982	25.1217	24.8137	24.7422	24.1387	24.6076	24.3603	24.534	6	6	6	47.4	47.4	47.4	15.443	0	74.114	50
ADP-ribosylation factor-like protein 15	ARL15	Q9NXU5;A0A0B4J222	22.876	2.42229	0.00680624	-1.12007	-4.57715	+	4.67515	0.00173196	-1.40863	-11.9182	+	7.43373	0	4.03286	-25.4599	+	25.3333	24.46	25.2056	24.5166	24.7332	24.6348	24.6171	24.376	21.9555	22.2688	22.0824	21.5349	25.7888	25.9559	26.2269	26.0242	6	6	6	48	48	48	22.876	0	29.967	35
ADP-ribosylation factor-like protein 3	ARL3	P36405	20.455	0.477844	0.283732	0.482675	1.05326		0.877551	0.122758	0.88132	1.73967		0.561348	0.228008	-1.06812	1.18531		22.6772	22.9444	21.8252	23.6897	23.7777	22.6579	22.2246	24.0709	20.8837	23.7608	24.6383	25.125	21.7436	22.0914	22.4692	22.9015	4	4	4	30.8	30.8	30.8	20.455	0	8.8886	9
ADP-ribosylation factor-like protein 6-interacting protein 4	ARL6IP4	A0A0C4DG62;F8WCT1;A0A8C8KBE9;Q66PJ3;F5GYV5;F8WEP2;A0A0C4DH18	24.591	5.43798	0	5.83709	16.1014	+	5.4759	0.00282927	5.74973	16.3422	+	4.90803	0.00108108	-5.73276	10.8639	+	27.4345	28.0577	27.7342	27.4444	27.6326	27.504	27.8755	27.3093	28.2405	28.2859	27.8009	27.3096	20.9779	22.2648	21.6443	22.4355	10	10	2	37.6	37.6	6	24.591	0	191.41	86
ADP-ribosylation factor-like protein 8B;ADP-ribosylation factor-like protein 8A	ARL8B;ARL8A	Q9NVJ2;Q96BM9	21.539	0.30827	0.439704	0.434989	0.732045		0.405579	0.357789	0.540379	0.920066		0.166912	0.631952	-0.424422	0.42887		23.5219	22.2881	22.2575	23.8951	22.6401	23.2524	24.1831	22.3087	20.8342	21.1839	24.2867	24.0552	23.6238	22.7488	21.668	22.1822	5	5	5	40.3	40.3	40.3	21.539	0	7.6068	19
Actin-related protein 2/3 complex subunit 1A	ARPC1A	Q92747	41.569	1.33507	0.0400614	-1.64338	-2.50474	+	0.0117207	0.965018	0.0209484	0.0347937		0.262453	0.483968	0.356615	-0.633654		27.294	25.45	26.1914	25.6474	28.2095	28.4855	27.1247	27.4205	27.7764	28.4536	27.0376	26.8317	26.7512	27.1018	28.458	28.8454	27	27	6	78.1	78.1	15.9	41.569	0	323.31	255
Actin-related protein 2/3 complex subunit 1B	ARPC1B	O15143;C9JEY1;C9K057	40.949	1.24611	0.0462344	-1.68558	-2.3541	+	0.0271048	0.91584	-0.0519352	-0.0791376		0.386499	0.350934	0.469535	-0.874827		27.7701	25.3575	26.1433	25.6771	28.6789	28.6222	26.973	27.2084	27.9078	28.3925	27.0393	26.833	26.9705	27.3143	28.3769	29.0285	20	19	7	67.2	61	21.5	40.949	0	323.31	304
Actin-related protein 2/3 complex subunit 2	ARPC2	O15144	34.333	1.87264	0.0154424	-2.82064	-3.46362	+	0.701988	0.179492	-0.747481	-1.44488		1.43234	0.0315946	1.05668	-2.57101	+	27.4375	23.8762	25.9428	25.2483	28.5249	28.1397	27.3521	26.7808	27.3276	28.1405	27.0039	26.7424	27.6954	28.0613	28.9371	29.0936	29	29	29	81	81	81	34.333	0	323.31	366
Actin-related protein 2/3 complex subunit 3	ARPC3	O15145	20.546	0.946164	0.0842745	-1.46858	-1.85377		0.0699762	0.80934	0.08428	0.19586		0.46251	0.290919	0.279804	-1.01311		28.244	24.6316	26.2082	25.3287	28.8651	27.2996	27.4507	27.0085	27.6759	27.8339	26.6942	26.8427	27.3399	27.3908	27.7745	27.7814	13	13	13	60.1	60.1	60.1	20.546	0	248.3	163
Actin-related protein 2/3 complex subunit 4	ARPC4;ARPC4-TTLL3	P59998;F8WCF6;H7C0A3;R4GN08	19.667	2.29009	0.00764	-2.55999	-4.29379	+	0.470785	0.306412	-0.532679	-1.04044		1.36937	0.035996	0.981722	-2.47181	+	27.3138	25.0316	25.9998	25.644	28.9403	28.2239	27.7592	27.175	27.5429	28.0801	27.0596	27.1201	27.8989	28.007	29.2257	29.0975	18	18	18	75	75	75	19.667	0	295.8	198
Actin-related protein 2/3 complex subunit 5	ARPC5	O15511;B1ALC0	16.32	1.439	0.0312727	-2.31252	-2.68298	+	0.0659482	0.819388	-0.146569	-0.185277		0.506744	0.262318	0.767613	-1.0911		27.4592	25.447	24.7597	25.5743	29.0141	28.4885	27.0238	27.3777	27.6956	28.6702	26.7195	26.9542	26.9002	27.1411	29.1272	29.3217	8	8	8	77.5	77.5	77.5	16.32	0	296.65	97
Actin-related protein 2/3 complex subunit 5-like protein	ARPC5L	Q9BPX5	16.941	2.07166	0.0113551	-2.53956	-3.84808	+	0.299695	0.459193	-0.47946	-0.714878		0.635616	0.189897	0.779188	-1.31042		26.3405	24.589	25.2827	24.7301	28.3139	27.6171	26.7491	26.5025	27.332	27.9922	26.4222	26.1436	26.8284	27.0103	28.1926	29.0691	8	8	8	65.4	65.4	65.4	16.941	0	192.19	74
Arf-GAP with SH3 domain, ANK repeat and PH domain-containing protein 1	ASAP1	A0A0A0MRE5;Q9ULH1;H0YBF7	124.77	2.12227	0.0100989	-2.29982	-3.949	+	1.24463	0.0561252	-1.05702	-2.3516		4.85522	0.00104348	2.93732	-10.667	+	22.0065	23.7372	23.0976	21.1183	22.6502	24.7335	24.1036	23.4435	21.5231	22.217	21.3836	21.524	24.7479	24.6859	24.9214	24.8038	6	6	6	7.7	7.7	7.7	124.77	0	18.792	20
Activating signal cointegrator 1 complex subunit 1	ASCC1	A0A5F9ZH79;A0A5F9ZHP1;A0A5K1VW55;A0A5F9ZI37;Q8N9N2;E9PM82;E9PR40;E9PQZ6;A0A5F9ZI10;H0YCB3;H0YE76	36.876	0.596681	0.205709	1.26696	1.264		1.26071	0.0543202	2.40579	2.37871		0.964035	0.0881291	1.7675	-1.83819		25.2752	25.1585	24.106	24.7269	26.2036	26.5526	25.9094	25.1564	20.4257	21.929	21.8417	22.9227	21.122	22.8672	25.0033	25.2062	6	6	6	26.5	26.5	26.5	36.876	0	12.961	30
Activating signal cointegrator 1 complex subunit 2	ASCC2	Q9H1I8;B1AH59	86.359	0.0165942	0.956703	-0.0212383	-0.0489979		1.58065	0.0297886	1.03775	2.9307	+	1.43685	0.0313686	1.89677	-2.57812	+	25.1789	25.2717	23.4358	24.5135	26.1391	26.3297	25.2514	24.9156	20.9438	22.6367	24.5338	23.7185	24.4959	24.8535	24.4452	24.6902	17	17	17	33.7	33.7	33.7	86.359	0	128.69	63
Activating signal cointegrator 1 complex subunit 3	ASCC3	Q8N3C0	251.46	1.4449	0.0307411	-0.952115	-2.69318	+	0.962085	0.10103	-0.621525	-1.88021		6.4407	0.000888889	6.49382	-18.2838	+	27.383	27.5661	26.9543	26.1408	27.526	27.7331	27.6306	26.4769	21.0951	20.8224	21.4772	22.5225	28.2315	28.2026	27.8408	27.5778	125	125	125	69	69	69	251.46	0	323.31	952
Histone-lysine N-methyltransferase ASH1L	ASH1L	A0A7I2V4K0;A0A7I2V4H9;A0A7I2YQU9;Q9NR48;A0A7I2V3D6;A0A7I2V316;A0A7I2V542	332.08	2.38722	0.00704803	1.73526	4.50091	+	2.13637	0.00921406	1.44901	3.97737	+	2.24391	0.00664808	-1.35593	3.92629	+	26.6369	27.4843	27.4522	26.9033	26.7111	26.4787	27.2695	26.8724	27.0043	27.2634	26.5776	26.3067	25.7844	25.9532	24.5083	25.2898	121	121	121	51.9	51.9	51.9	332.08	0	323.31	1181
ATPase ASNA1	ASNA1	O43681	38.792	0.527776	0.24948	0.642378	1.14287		0.00805124	0.975232	0.0202646	0.0239984		1.3515	0.037724	-1.68479	2.44374	+	23.4034	22.7498	24.1345	24.0019	23.5117	21.9368	21.6719	24.6807	23.1346	24.1217	25.3894	25.9408	22.0301	22.7882	22.6721	24.2296	10	10	10	45.1	45.1	45.1	38.792	0	38.743	33
Asparagine synthetase [glutamine-hydrolyzing]	ASNS	P08243;F8WEJ5	64.369	0.685564	0.161079	0.965302	1.41694		0.684846	0.185494	1.00182	1.41572		0.536148	0.243093	-1.00257	1.14209		23.1227	23.8239	24.1549	24.0874	23.4169	23.4822	23.7105	24.7254	21.5661	23.9033	24.4335	25.019	23.9818	23.8276	22.1373	21.381	12	12	12	26.9	26.9	26.9	64.369	0	35.409	43
Aspartyl/asparaginyl beta-hydroxylase	ASPH	Q12797	85.862	2.74111	0.00441489	2.51369	5.30846	+	2.65974	0.00467941	2.38788	5.11493	+	2.77522	0.00303483	-2.38694	4.93852	+	25.3374	24.879	25.2151	25.6164	24.9152	25.2144	24.9432	25.4718	25.55	25.4428	25.1351	25.364	21.8812	23.71	22.0971	23.3048	18	18	18	30.6	30.6	30.6	85.862	0	108.87	83
Abnormal spindle-like microcephaly-associated protein	ASPM	A0A7P0Z4R7;A0A7P0Z491;Q8IZT6;A0A7P0T8U9	408.94	1.9023	0.0148261	2.15754	3.51973	+	0.81432	0.139482	1.07499	1.63414		1.01706	0.0779238	-1.25236	1.92129		23.5449	23.399	24.2502	24.3607	23.6539	22.4997	22.0684	23.0025	23.7169	22.0987	23.6309	22.0466	21.8583	22.264	22.6817	20.1206	8	8	8	2.9	2.9	2.9	408.94	0	13.428	21
Isoaspartyl peptidase/L-asparaginase;Isoaspartyl peptidase/L-asparaginase alpha chain;Isoaspartyl peptidase/L-asparaginase beta chain	ASRGL1	E9PJK6;A0A087WUG3;Q7L266;A0A087WZI5	7.203	2.8656	0.00359882	-2.38573	-5.6144	+	4.1709	0.00219883	-3.28612	-9.73559	+	4.81649	0.0010084	3.71597	-10.5245	+	22.2449	23.1751	22.8887	21.3195	20.9047	21.0574	22.2717	21.7929	20.1826	21.7112	21.2932	21.6247	24.7201	24.5982	25.0951	24.7577	2	2	2	38.6	38.6	38.6	7.203	0	8.0442	6
ATPase family AAA domain-containing protein 2	ATAD2	Q6PL18;A0A0B4J211	158.55	0.55514	0.230854	-1.15306	-1.19129		0.110809	0.717198	0.524489	0.299306		0.393073	0.344827	-1.68819	0.887028		19.1698	19.3532	20.1956	22.7315	19.218	19.8746	22.4606	26.6071	20.938	19.4155	26.9123	27.3087	19.9901	21.9629	22.2164	21.8929	46	46	43	48.3	48.3	46	158.55	0	323.31	136
ATPase family AAA domain-containing protein 3A	ATAD3A	Q9NVI7	71.368	1.05717	0.0665597	0.725842	2.03817		0.704935	0.178907	0.510151	1.44989		1.16385	0.0558293	-0.663156	2.15041		25.3594	23.8042	24.6242	25.0371	25.0933	24.1981	23.6938	24.9769	24.838	23.7392	24.8445	25.2778	24.2391	23.6957	23.9009	24.0858	13	13	3	22.1	22.1	5	71.368	0	42.913	67
ATPase family AAA domain-containing protein 5	ATAD5	Q96QE3;A0A075B754	207.57	2.39851	0.00698022	2.90326	4.52536	+	2.06786	0.0103482	1.65342	3.84055	+	1.37106	0.0359435	-1.57251	2.47446	+	23.5182	23.8621	25.2761	25.8634	23.6524	22.5027	23.7887	23.5767	23.9502	24.2084	24.1874	22.2639	22.2295	21.7127	22.1157	20.849	34	34	34	30	30	30	207.57	0	157.87	99
Autophagy-related protein 9A	ATG9A	Q7Z3C6;H7C1G6;H7C152	94.446	1.68318	0.0211762	1.54197	3.1141	+	NaN	1	0	NaN		1.104	0.0643127	-0.739881	2.05707		24.2404	22.0413	23.7313	23.5634	23.011	22.9372	22.7233	22.2037	22.2169	23.7439	22.2373	22.5766	21.6532	21.8226	21.6606	22.272	5	5	5	12.4	12.4	12.4	94.446	0	41.23	15
Bifunctional purine biosynthesis protein PURH;Phosphoribosylaminoimidazolecarboxamide formyltransferase;IMP cyclohydrolase	ATIC	P31939	64.615	0.901467	0.0943371	-0.423289	-1.77947		0.651205	0.199585	-0.516192	-1.35819		0.162839	0.639902	-0.124189	0.419648		24.2454	24.3251	24.3476	24.8565	23.7688	24.0116	24.3588	25.2638	24.1736	25.0081	25.3569	25.3072	24.4124	24.8982	24.8057	25.3514	22	22	22	60.1	60.1	60.1	64.615	0	188.8	104
Atlastin-3	ATL3	Q6DD88;F5H6I7	60.541	0.455821	0.29953	1.02358	1.01315		0.468706	0.307679	1.03667	1.03666		0.811049	0.124911	-1.47802	1.59605		24.4338	23.6756	24.2412	24.7213	24.0913	23.9479	24.7049	24.3803	23.6518	24.5761	25.1282	25.2146	24.5599	24.1225	20.3097	23.9855	15	15	15	46.2	46.2	46.2	60.541	0	87.539	68
Phospholipid-transporting ATPase;Phospholipid-transporting ATPase IG	ATP11C	A0A067XG54;A0A804HIW2;Q8NB49	127.68	4.44638	0.00252632	2.47381	10.8778	+	NaN	1	0	NaN		NaN	1	0	NaN		24.797	24.6723	24.5127	23.801	21.4668	21.9006	21.26	22.1709	20.6784	22.0709	21.2998	22.5511	22.01	21.9695	22.063	21.8454	9	9	9	12.7	12.7	12.7	127.68	0	30.239	16
Probable cation-transporting ATPase 13A3	ATP13A3	Q9H7F0;A0A2R8Y635;A0A2R8YDN7	138.04	4.16914	0.00244	3.13649	9.72867	+	5.29569	0.0035	4.58688	15.228	+	NaN	1	0	NaN		26.006	25.7704	25.9749	25.097	27.218	26.9535	27.6393	26.8391	22.5706	21.9091	22.8641	21.685	22.4688	23.0064	21.9338	22.8935	29	29	29	35.6	35.6	35.6	138.04	0	297.88	116
Sodium/potassium-transporting ATPase subunit alpha-1	ATP1A1	P05023	112.89	3.6675	0.00183529	2.79265	7.92064	+	4.36855	0.00184615	3.48567	10.5434	+	2.39447	0.00509441	-3.28349	4.2007	+	25.043	24.3157	24.4844	24.8497	25.318	25.3566	25.1239	25.6663	24.9008	23.5699	26.2715	26.9925	21.3581	21.6506	21.7317	22.7818	29	29	29	34.3	34.3	34.3	112.89	0	257.89	114
Sarcoplasmic/endoplasmic reticulum calcium ATPase 2	ATP2A2	P16615;H7C5W9	114.76	2.68296	0.00452308	1.10663	5.16966	+	2.40756	0.00658349	0.769969	4.54503	+	4.13324	0.000977273	-1.20813	8.27203	+	26.6385	25.8932	26.5365	26.2018	26.2539	25.8546	25.7701	26.0447	26.4239	26.7234	26.3349	26.2807	25.1242	25.157	25.5854	24.977	30	30	30	31.9	31.9	31.9	114.76	0	251.37	226
Plasma membrane calcium-transporting ATPase 1;Calcium-transporting ATPase	ATP2B1	P20020;E7ERY9	134.68	1.18477	0.0522613	1.21064	2.25103		2.58141	0.00535802	1.54827	4.9332	+	0.216124	0.550223	-0.31683	0.536915		24.615	22.5103	24.0407	23.645	24.2823	23.9842	23.991	23.9042	21.4932	21.9994	23.6946	23.8636	22.8109	23.1324	22.2653	21.7598	10	10	7	15	15	10.3	134.68	0	32.157	27
Calcium-transporting ATPase;Calcium-transporting ATPase type 2C member 1	ATP2C1	B4E2Q0;P98194;H0Y9V7	104.71	4.88088	0.002	2.58864	12.9319	+	NaN	1	0	NaN		NaN	1	0	NaN		24.8977	24.8686	25.2785	24.6549	22.6885	22.8133	22.5387	22.3334	21.4535	20.871	22.1822	22.1616	22.6129	22.5816	22.0202	22.1304	8	8	8	15.1	15.1	15.1	104.71	0	32.819	16
ATP synthase subunit alpha, mitochondrial	ATP5A1	P25705;K7EK77	59.75	0.283565	0.468543	0.174977	0.682281		0.374016	0.384844	0.232299	0.860318		1.1248	0.061027	-0.493341	2.08952		28.2154	27.2873	27.5901	27.4974	28.2677	27.6146	27.2165	27.7206	28.1479	27.7656	27.7081	27.6691	27.3999	27.0467	27.7096	27.734	36	36	36	63.7	63.7	63.7	59.75	0	323.31	483
ATP synthase subunit beta, mitochondrial;ATP synthase subunit beta	ATP5B	P06576;H0YH81;F8W079	56.559	0.12306	0.71426	-0.135111	-0.329118		0.108146	0.722255	-0.185412	-0.292758		0.915164	0.097845	-0.796616	1.76129		26.8643	25.2073	25.6015	26.2784	26.6447	24.9758	24.8515	27.2783	26.7077	25.5697	27.2709	27.6794	26.1751	25.8153	25.8757	26.6258	28	28	28	73.9	73.9	73.9	56.559	0	323.31	269
ATP synthase subunit gamma, mitochondrial	ATP5C1	P36542	32.996	1.37099	0.036179	0.719632	2.56604	+	0.888297	0.119981	0.550609	1.75756		1.09616	0.0652423	-0.611188	2.04485		26.7286	25.9278	26.4545	26.1233	26.7694	26.1524	25.7568	25.8794	26.5943	26.2153	25.9255	25.5929	25.7134	25.4302	25.0935	26.1186	13	13	13	47.7	47.7	47.7	32.996	0	149.35	125
ATP synthase subunit g, mitochondrial	ATP5L	A0A8I5KT86;A0A8I5KSQ4;A0A3B3ITX4;O75964;A0A3B3IRW3;A0A8I5KSW3	8.2786	0.11761	0.72471	0.250185	0.31592		0.687597	0.184511	1.25771	1.4204		0.0558991	0.866606	-0.171509	0.157593		22.4545	22.1933	23.763	23.2164	25.4411	23.8653	23.1723	23.1786	22.0564	23.8069	21.3427	21.4844	21.8734	21.8515	24.7661	22.1355	4	4	4	56	56	56	8.2786	0	11.447	10
V-type proton ATPase subunit d 1	ATP6V0D1	F5GYQ1;P61421;J3QL14	44.659	3.87662	0.00222857	4.56183	8.63511	+	5.05886	0.00250746	4.03126	13.8737	+	0.621746	0.195977	0.492593	-1.28729		27.0314	27.2457	26.8908	25.021	26.7341	25.9753	25.4679	25.8893	21.319	21.9032	22.0117	21.9351	22.2925	21.7225	22.0495	21.8771	12	12	12	41.6	41.6	41.6	44.659	0	175.32	74
V-type proton ATPase catalytic subunit A	ATP6V1A	P38606	68.303	2.81802	0.00368272	-1.25215	-5.49603	+	3.59963	0.00322481	-1.23353	-7.69986	+	3.34901	0.00178694	1.779	-6.19437	+	26.0659	26.3757	25.4209	25.5919	25.5715	26.1974	25.7036	26.0563	25.0302	24.6671	25.7351	26.053	27.1303	26.9355	27.157	27.2401	31	31	31	76.8	76.8	76.8	68.303	0	323.31	288
V-type proton ATPase subunit B, brain isoform	ATP6V1B2	P21281	56.5	0.851348	0.106317	-0.428401	-1.69599		2.08359	0.010234	-2.09666	-3.87175	+	3.40089	0.00175265	3.02539	-6.31784	+	24.9953	25.2933	24.4112	24.2432	23.5352	22.5107	21.8983	24.3259	21.591	21.7434	22.7499	23.4543	25.136	25.0136	25.251	25.256	11	11	11	37.6	37.6	37.6	56.5	0	51.957	34
V-type proton ATPase subunit E 1	ATP6V1E1	P36543;C9J8H1	26.145	0.237167	0.531283	-1.02272	-0.586048		0.236778	0.531088	-0.984797	-0.585224		2.48658	0.00438632	4.27088	-4.37315	+	27.0103	20.7437	25.4362	26.0122	27.6784	21.506	24.2611	25.9086	20.6553	22.3087	21.8838	21.4689	22.801	26.142	26.7054	27.6447	4	4	4	25.2	25.2	25.2	26.145	0	22.618	23
V-type proton ATPase subunit G 1	ATP6V1G1	O75348;A0A7I2V4K4;A0A7I2V3Q6;A0A7I2V375	13.757	1.29458	0.0433657	-0.844558	-2.43599	+	1.80002	0.0178638	-1.66025	-3.32789	+	2.54929	0.00375783	2.5632	-4.49267	+	24.2455	23.6495	23.263	23.4005	22.0547	22.4167	22.8373	23.987	21.4769	20.3181	22.5436	22.7294	24.2147	23.873	24.7794	25.0697	3	3	3	42.4	42.4	42.4	13.757	0	25.706	15
Copper-transporting ATPase 1	ATP7A	A0A8J9FM07;Q04656;A0A8I5KXV0;A0A8I5KWA8;A0A8I5KST1;A0A8I5KQ62;A0A8I5KVT9;A0A8I5KY05;A0A8I5KPN6;A0A8I5KVB6;A0A8I5KWH1	164.57	5.01727	0	6.43811	13.648	+	4.90206	0.0020241	4.9749	13.0407	+	0.0737058	0.828933	-0.0870829	0.204334		28.5079	28.5725	28.1117	27.1553	26.6284	26.8608	26.8716	26.1338	20.7808	22.0789	21.5804	22.3297	21.922	22.4381	20.8661	21.3687	59	59	57	48.9	48.9	48	164.57	0	323.31	400
Probable phospholipid-transporting ATPase IIA	ATP9A	O75110	118.58	3.50975	0.00186667	4.00243	7.41548	+	4.30516	0.00171429	5.66184	10.2779	+	0.134567	0.692305	-0.16403	0.354287		26.0298	26.4919	26.1	24.72	27.7221	27.3401	28.4205	26.4967	21.8121	21.9459	21.0593	22.6749	21.2147	22.0025	21.2824	22.8324	31	31	9	34.8	34.8	8.5	118.58	0	323.31	152
Transcriptional regulator ATRX	ATRX	P46100;A0A096LNW1;A0A096LNL9	282.58	0.334162	0.409433	0.803177	0.783237		0.464341	0.309942	-1.19487	-1.02871		1.10032	0.064633	-0.845455	2.05134		23.6707	27.3192	27.631	27.655	21.7745	23.8585	26.7482	25.9024	26.1667	27.1709	26.3866	26.0633	26.0347	26.5284	24.9649	25.5351	44	44	36	27.8	27.8	22.1	282.58	0	323.31	317
Ataxin-10	ATXN10	Q9UBB4;A0A1W2PQD2	53.488	0.159253	0.648371	0.122338	0.414351		0.590344	0.232581	-0.343894	-1.25297		0.241433	0.512536	0.197714	-0.5903		25.9176	25.0268	24.6222	24.7469	25.3807	24.2529	24.2083	24.6067	24.5512	23.8936	25.216	25.5827	24.9301	25.0727	24.9479	24.8734	18	18	18	58.9	58.9	58.9	53.488	0	97.669	91
Ataxin-2-like protein	ATXN2L	Q8WWM7;H3BUF6;H3BSK9	113.37	0.281312	0.471763	-0.25401	-0.677694		0.170696	0.619491	-0.114673	-0.440503		3.3466	0.00176871	3.89772	-6.18868	+	26.5979	27.1711	26.4247	25.5256	26.9036	26.7759	26.6316	25.9656	22.475	21.2825	22.9448	24.6451	26.4747	26.3605	26.9632	26.937	28	28	28	32.1	32.1	32.1	113.37	0	213.04	222
Ancient ubiquitous protein 1	AUP1	Q9Y679	45.786	0.130143	0.699893	0.28288	0.34612		1.1987	0.0616471	1.0063	2.27439		0.0599478	0.857835	-0.154812	0.168351		24.79	21.6891	24.3117	24.1018	24.655	24.5023	24.4073	24.2216	20.6748	24.3943	23.9299	24.3665	23.8878	22.5162	22.9428	24.4143	6	6	6	33.4	33.4	33.4	45.786	0	30.176	39
Tyrosine-protein kinase receptor UFO;Receptor protein-tyrosine kinase	AXL	P30530;M0R0W6	98.336	2.29869	0.00765182	2.02348	4.3119	+	3.00436	0.00402116	2.50895	5.97025	+	0.328377	0.405582	-0.394104	0.764616		24.4076	22.9125	24.6704	24.4174	24.4201	24.0434	25.5874	24.2988	22.3994	21.4307	23.0357	23.713	22.6877	22.254	21.6534	21.7188	11	11	11	15.7	15.7	15.7	98.336	0	43.403	35
Zinc-alpha-2-glycoprotein	AZGP1	P25311;C9JEV0	34.258	0.149996	0.664092	-0.390685	-0.392928		0.586724	0.234746	-1.21617	-1.24665		0.0112329	0.971267	-0.0501992	0.0331675		22.3329	23.9009	22.7204	22.4399	21.497	21.7286	22.8881	21.9783	23.9995	20.2934	21.676	23.5597	24.0034	25.4588	22.1623	21.3322	11	11	11	42.6	42.6	42.6	34.258	0	84.99	30
5-azacytidine-induced protein 2	AZI2	Q9H6S1;C9JVK8;C9JGA2	44.934	2.67548	0.00447716	-2.81785	-5.15199	+	3.08829	0.00423398	-2.27295	-6.19351	+	4.32711	0.000830189	3.08939	-8.8642	+	22.6503	20.6217	21.7398	23.0391	22.8505	23.1695	22.6648	21.5456	20.6314	22.0946	21.6712	21.9719	24.7059	24.6154	24.9803	25.0206	2	2	2	6.1	6.1	6.1	44.934	0	14.359	9
BAG family molecular chaperone regulator 2	BAG2	O95816	23.772	1.52699	0.0276603	-0.882502	-2.83614	+	1.95355	0.0129504	-0.922682	-3.61761	+	1.37114	0.0359798	0.748696	-2.47458	+	27.7403	27.5657	26.7296	27.8015	27.6915	27.597	27.4689	26.9189	28.2427	27.8934	27.2148	27.0046	28.1162	27.9367	28.7215	28.5926	16	16	16	73.9	73.9	73.9	23.772	0	323.31	316
BAG family molecular chaperone regulator 3	BAG3	O95817;C9JFK9	61.594	1.14458	0.0561412	-0.663385	-2.18381		1.03325	0.0867265	-0.432528	-1.99842		2.38525	0.00522371	1.12104	-4.18363	+	25.2252	25.4991	24.4412	24.3273	25.2043	25.5567	24.6187	25.0365	24.2175	24.5706	24.6064	25.0121	25.5677	25.2677	25.6028	25.7081	12	12	12	36.3	36.3	36.3	61.594	0	109.12	100
Brain-specific angiogenesis inhibitor 1-associated protein 2	BAIAP2	I3L4C2;Q9UQB8;B4DWA1;I3L3C6	61.381	1.43646	0.0313856	1.37543	2.67859	+	4.42609	0.002	3.17124	10.7897	+	NaN	1	0	NaN		23.0557	21.9792	24.0099	23.3462	24.8113	24.843	24.9844	24.9356	22.4727	21.3447	22.6205	21.7046	21.1451	22.4388	21.3689	21.9365	6	6	6	14.3	14.3	14.3	61.381	0	10.442	12
Brain-specific angiogenesis inhibitor 1-associated protein 2-like protein 1	BAIAP2L1	Q9UHR4	56.882	NaN	1	0	NaN		1.40677	0.0416096	1.81597	2.62742	+	NaN	1	0	NaN		22.3532	23.0067	23.0678	22.0887	21.8091	24.0564	24.4404	24.2379	22.4882	20.3344	21.7633	21.0887	22.6999	21.746	21.6456	21.1884	6	6	6	18	18	18	56.882	0	23.35	9
Barrier-to-autointegration factor;Barrier-to-autointegration factor, N-terminally processed	BANF1	O75531	10.058	0.0879689	0.784728	-0.231554	-0.242268		0.194347	0.585305	-0.374175	-0.493466		0.914906	0.0978344	-1.32178	1.76089		24.3802	22.0947	25.7502	26.1198	24.8177	22.8182	23.9901	26.1485	25.7574	24.0778	27.4337	27.431	24.9756	24.6644	24.1239	25.5072	13	13	13	85.4	85.4	85.4	10.058	0	90.255	108
Chromatin complexes subunit BAP18	BAP18;RNASEK-C17orf49;C17orf49	Q8IXM2;H0YIS7;F8W1H0;F8W038	17.9	2.2935	0.00759036	1.69539	4.30096	+	1.07501	0.0784784	0.678557	2.06784		2.27134	0.00622928	-1.24047	3.97561	+	26.392	26.6433	27.5928	27.7808	25.9469	25.4074	26.6193	26.368	27.0698	27.1591	26.5433	25.8647	25.4543	25.9001	24.9682	25.3047	16	16	16	82	82	82	17.9	0	144.45	130
Brain acid soluble protein 1	BASP1	P80723	22.693	1.13926	0.0565905	1.66917	2.17492		1.37785	0.0439189	1.8705	2.57779	+	0.260851	0.485906	0.658543	-0.630379		26.1506	25.7444	25.1965	24.8783	25.9121	25.838	25.7093	25.3157	24.0261	22.464	24.3435	24.4122	23.3123	24.8489	25.0926	22.0393	5	5	5	63	63	63	22.693	0	104.57	46
Bromodomain adjacent to zinc finger domain protein 1A	BAZ1A	Q9NRL2	178.7	2.32818	0.00745342	2.54302	4.37432	+	0.518729	0.27597	0.878819	1.12676		0.667243	0.176096	-1.12916	1.36281		24.3305	24.4624	24.742	25.4987	22.4345	24.313	21.8181	23.8113	21.9465	24.4718	24.5081	24.0083	21.5197	23.7597	21.8526	21.7296	13	13	13	15.2	15.2	15.2	178.7	0	57.954	23
Tyrosine-protein kinase BAZ1B	BAZ1B	Q9UIG0	170.9	2.65498	0.00460453	3.42545	5.10376	+	2.3873	0.00673153	2.08886	4.50108	+	3.46704	0.00160595	-2.79033	6.4779	+	26.6725	26.919	28.4522	29.2294	26.4025	25.4723	26.8312	27.2207	27.0821	27.6668	27.7216	27.4427	24.5769	25.0306	23.7446	24.2192	66	66	66	47.6	47.6	47.6	170.9	0	323.31	626
Bromodomain adjacent to zinc finger domain protein 2A	BAZ2A	J3KPG5;F8VU39;Q9UIF9;A0A0C4DGI9	208.07	0.813655	0.1157	-2.1123	-1.63302		1.97646	0.0124609	-3.61869	-3.66178	+	1.0877	0.066212	1.55957	-2.03163		21.6898	25.0759	26.8152	27.4062	21.9294	22.1763	25.5386	25.3173	24.4621	25.6463	25.5753	24.9896	27.5345	27.4875	26.9076	27.5068	68	68	68	43.4	43.4	43.4	208.07	0	323.31	497
Bromodomain adjacent to zinc finger domain protein 2B	BAZ2B	Q9UIF8	240.46	1.27751	0.0449864	1.74249	2.4071	+	0.898477	0.117493	0.92512	1.7745		2.28168	0.00611388	-1.6592	3.99428	+	24.8251	25.8978	27.4434	27.1189	25.0417	24.9292	26.3424	25.7024	26.443	26.6811	26.2245	25.5539	24.7606	25.3494	23.4338	24.7716	58	58	53	42.8	42.8	39.7	240.46	0	323.31	298
	BAZ2B	H7C1I6	20.006	1.08431	0.0627776	1.67932	2.08333		1.3854	0.0429433	1.42536	2.59072	+	0.686342	0.168435	-1.1826	1.39423		22.1397	23.4316	24.9702	24.957	23.9528	23.8596	24.0711	22.5993	24.4308	23.9522	23.8853	23.8916	23.3365	22.0784	22.1181	21.2482	8	3	3	63.1	25.1	25.1	20.006	0	14.338	16
HMG box transcription factor BBX	BBX	Q8WY36;C9JA69	105.13	3.65268	0.00181395	2.40752	7.87199	+	3.89627	0.00309804	2.0587	8.70503	+	2.44839	0.00487129	-1.88455	4.3012	+	27.468	28.2252	28.2705	27.6022	27.3572	27.5181	27.7175	27.5777	28.0133	28.269	27.3307	26.7071	25.7821	25.7026	24.8168	25.6342	46	46	43	51.1	51.1	44	105.13	0	323.31	599
Breast cancer anti-estrogen resistance protein 1	BCAR1	P56945;A0A2R8Y5E4;A0A2R8YFK2;A0A2R8Y6M6;A0A2R8Y4C2;A0A2R8YFS8;A0A2R8Y8C4;A0A2R8Y5C9;A0A2R8Y596	93.371	3.28737	0.00177778	-1.51246	-6.74884	+	2.71487	0.00438512	-0.754211	-5.24552	+	2.8136	0.00297959	3.28361	-5.01676	+	23.9792	24.4722	23.5932	23.4992	24.6902	25.0115	24.5104	24.3647	20.6922	21.2797	23.099	23.788	25.3207	25.3816	25.4917	25.3997	13	13	13	26.7	26.7	26.7	93.371	0	212.28	45
Breast cancer anti-estrogen resistance protein 3	BCAR3	O75815	92.565	1.39536	0.0342081	-1.37162	-2.60782	+	0.845997	0.130532	-0.245838	-1.68707		1.606	0.0221488	2.36886	-2.84758	+	24.1552	24.8951	23.9123	22.4589	24.7792	25.0094	25.1055	25.0305	21.6749	22.6859	24.6307	24.3687	25.5838	25.2302	25.0874	25.0067	15	15	15	29.2	29.2	29.2	92.565	0	73.084	44
Pre-mRNA-splicing factor SPF27	BCAS2	O75934	26.131	1.15261	0.0556874	2.34095	2.19723		1.50862	0.0337448	1.67837	2.80397	+	1.94209	0.0117329	-2.97254	3.40104	+	23.7558	24.7281	25.628	28.3901	23.9543	24.8478	24.8319	26.2177	26.1358	27.1234	27.3213	27.1789	22.8504	22.4546	23.9377	23.8955	14	14	14	83.1	83.1	83.1	26.131	0	323.31	99
Breast carcinoma-amplified sequence 3	BCAS3	Q9H6U6;K7ESE9	101.24	0.965416	0.0803594	-1.72893	-1.88575		0.702918	0.179466	-1.32996	-1.44646		1.51466	0.0269263	2.11192	-2.70149	+	21.9907	21.8861	22.9752	21.6053	22.1704	23.1356	22.9128	21.8345	21.4192	22.2427	21.3879	21.8019	24.7834	24.6128	24.7323	21.2446	9	9	9	16.7	16.7	16.7	101.24	0	25.161	15
B-cell CLL/lymphoma 7 protein family member B	BCL7B	F2Z3H6;Q9BQE9	23.487	1.96948	0.0130792	1.44955	3.64829	+	0.0765585	0.795526	-0.168842	-0.212998		2.08246	0.00901597	-1.44653	3.64149	+	25.7438	26.8647	26.6349	27.2488	22.7884	25.366	25.7012	26.163	26.5915	27.6832	26.6082	26.3626	25.0491	24.5626	25.4634	25.6189	7	7	6	56.3	56.3	56.3	23.487	0	47.071	54
B-cell CLL/lymphoma 7 protein family member C	BCL7C	I3L1Q2;Q8WUZ0	32.725	2.91783	0.00354462	3.08728	5.74646	+	0.62674	0.213499	1.24515	1.31608		3.44129	0.00164103	-2.83149	6.41524	+	24.8013	25.1291	25.7515	26.5152	21.6923	22.8352	25.1732	25.1279	25.3749	25.8509	25.5737	25.3129	21.3452	22.7056	22.7171	23.0801	5	4	4	25.6	22.2	22.2	32.725	0	61.206	33
Bcl-2-associated transcription factor 1	BCLAF1	Q9NYF8	106.12	3.2347	0.00171429	4.19932	6.59825	+	2.89548	0.00426536	3.42286	5.68968	+	1.54983	0.0251164	-4.17782	2.75756	+	26.8137	27.1263	27.8536	29.4821	26.8254	25.766	27.1008	28.4777	28.6348	28.8976	29.3261	29.5891	23.2935	23.2994	23.6385	24.2471	41	41	2	39.5	39.5	3.3	106.12	0	323.31	365
Breakpoint cluster region protein	BCR	P11274	142.82	0.508746	0.262378	-0.518018	-1.10892		5.08416	0.00258462	4.16102	14.0127	+	2.51379	0.00409796	2.17635	-4.4248	+	23.4697	23.9241	22.67	21.946	27.966	28.1522	27.5741	27.0336	21.5393	22.0443	19.7604	21.4006	23.2174	23.9882	23.441	23.4352	56	56	54	62.1	62.1	60.7	142.82	0	323.31	243
Brain-enriched guanylate kinase-associated protein	BEGAIN	G3V3A2;A0A1B0GVM0;Q9BUH8;A0A1B0GTT1;G3V3R5;G3V536;G3V3S3	66.87	1.13648	0.0566795	-0.786294	-2.17028		0.658121	0.197932	-0.290416	-1.37005		5.38742	0.000666667	5.45648	-12.8095	+	26.8972	26.8034	26.3142	25.35	27.1153	27.2131	26.6466	26.3734	21.6741	21.2468	20.8215	23.029	27.2758	27.0907	27.2125	26.931	23	23	23	61.4	61.4	61.4	66.87	0	323.31	206
BET1-like protein	BET1L	Q9NYM9;H7BXT7;E9PQJ6;A0A0C4DH16;B8ZZS0	12.388	4.13448	0.00236893	3.52556	9.59298	+	0.817471	0.138836	1.01343	1.63941		NaN	1	0	NaN		25.7443	25.7376	25.5369	24.5356	22.1629	21.9027	24.4556	22.9848	20.9296	23.2791	22.0964	21.2528	21.7244	21.5728	22.5398	21.6152	5	5	5	48.6	48.6	48.6	12.388	0	20.176	10
Myc box-dependent-interacting protein 1	BIN1	O00499	64.699	0.00363625	0.990499	0.00898266	0.0108927		0.503452	0.28464	0.769104	1.09943		0.32381	0.41122	0.672136	-0.755764		22.3095	24.385	23.8917	23.4851	24.2187	24.3154	24.4616	24.116	22.0734	22.3673	24.1052	24.2476	21.5324	23.738	24.7838	23.9811	7	7	7	21.8	21.8	21.8	64.699	0	61.678	23
Baculoviral IAP repeat-containing protein 6	BIRC6	Q9NR09;A0A3B3IUB9	530.26	4.06805	0.00225926	-4.03832	-9.33763	+	3.80345	0.00354545	-4.08472	-8.37905	+	5.21676	0.00113636	4.44949	-12.083	+	22.2371	21.5848	21.4613	22.3238	21.8998	22.2517	22.3191	20.9508	21.1714	21.807	21.5714	21.1063	27.007	25.2815	25.6913	25.7805	40	40	39	17.6	17.6	17.4	530.26	0	251.72	71
Bloom syndrome protein	BLM	A0A7P0TBM9;A0A3B3IT82;P54132;H0YNU5	154.6	2.97135	0.00298065	3.86072	5.88411	+	3.72902	0.00354043	3.36265	8.12533	+	0.928449	0.0949583	-1.79942	1.78223		24.3834	24.531	26.5036	26.6506	24.7056	25.827	25.2875	24.2562	24.9916	24.9058	24.6739	20.892	21.2749	21.4674	21.5505	22.3329	24	24	24	30.5	30.5	30.5	154.6	0	114.26	59
Bleomycin hydrolase	BLMH	Q13867;K7ESE8;J3KSD8;K7ES02	52.562	0.391226	0.351022	-0.583127	-0.893029		0.553231	0.252748	-0.903519	-1.18793		0.177226	0.614948	0.35227	-0.452023		24.5935	24.3651	26.1297	25.77	23.7998	24.1406	26.3683	25.2682	26.2305	23.6747	25.0747	25.1818	25.0962	27.2424	25.4897	25.3627	12	12	12	34.9	34.9	34.9	52.562	0	74.746	56
BMP-2-inducible protein kinase	BMP2K	Q9NSY1;H0Y9P1	129.17	2.62768	0.00477419	-2.01675	-5.04002	+	1.0647	0.0800491	0.616691	2.05069		5.04437	0.000980392	5.1355	-11.3878	+	25.7994	25.2024	24.8415	24.0273	28.1404	27.8663	27.45	26.9477	21.4602	21.344	21.4582	21.6234	27.346	27.1154	26.7891	26.6873	36	35	35	52.8	51.8	51.8	129.17	0	323.31	277
Ribosome biogenesis protein BMS1 homolog	BMS1	Q14692	145.81	3.91327	0.00236364	4.81593	8.76591	+	4.25401	0.00201242	3.99628	10.0682	+	3.82913	0.00113488	-4.52649	7.40961	+	26.4011	27.5715	28.1539	28.572	26.4873	26.3207	27.073	27.539	27.4019	27.9365	28.0297	28.0821	23.0024	22.5992	22.261	23.5723	48	48	48	49.5	49.5	49.5	145.81	0	323.31	375
Biorientation of chromosomes in cell division protein 1-like 1	BOD1L1	Q8NFC6	330.46	0.803207	0.118257	1.62864	1.61553		0.29604	0.461912	0.242707	0.707529		0.138039	0.685679	0.117399	-0.362445		22.5314	22.0315	22.4186	26.3248	22.6732	22.2579	21.6912	21.1403	21.6136	22.2932	21.7552	20.574	21.6824	21.869	21.4967	21.7436	20	20	20	14.7	14.7	14.7	330.46	0	103.84	30
BolA-like protein 2	BOLA2	Q9H3K6;A0A499FJE1;H3BTW0;H3BVE0	10.116	0.02643	0.931772	-0.0621319	-0.0772223		0.137595	0.672617	-0.313983	-0.363833		1.25946	0.0455306	-1.4062	2.29961	+	22.9359	21.2544	23.8283	24.0683	23.1851	22.639	20.9225	24.3329	23.7067	23.8447	25.2198	25.5873	22.3867	22.2235	23.387	24.3382	5	5	5	64	64	64	10.116	0	35.453	14
Ribosome biogenesis protein BOP1	BOP1	Q14137	83.629	2.40376	0.00673128	3.70355	4.53676	+	2.8275	0.00433803	3.72156	5.51948	+	2.5793	0.00366524	-4.45228	4.5505	+	25.1481	25.9544	27.0586	28.8373	26.8149	25.8873	25.7725	28.5957	27.1875	27.1977	28.9214	29.5423	22.7979	22.7136	23.2842	23.3885	31	31	31	54.6	54.6	54.6	83.629	0	323.31	243
	BPTF	A0A2R8Y7Q1;E9PE19;E7ETD6	330.84	2.12799	0.0100569	1.62106	3.96051	+	0.86151	0.126609	0.458627	1.71294		1.83263	0.0146522	-1.13818	3.21763	+	25.3368	25.9496	26.8971	26.8982	24.7495	24.7162	25.6376	25.3287	26.3778	26.4923	25.5993	24.9143	24.8937	24.8623	24.2803	24.5613	69	69	2	33.5	33.5	0.9	330.84	0	323.31	392
Breast cancer type 1 susceptibility protein	BRCA1	P38398;Q5YLB2;A0A0U1RRA9	207.72	0.343301	0.399644	-0.74956	-0.801086		0.0529819	0.849297	-0.0673332	-0.150698		3.6139	0.00139918	2.31639	-6.84413	+	24.2116	24.405	24.3551	20.6365	23.9076	23.6229	25.3143	23.4924	22.5782	22.3921	21.5753	21.2077	24.5278	23.8076	24.0172	24.2537	17	17	17	20.9	20.9	20.9	207.72	0	76.386	49
Lys-63-specific deubiquitinase BRCC36	BRCC3	P46736;X6RJS7	36.072	3.60898	0.00172376	-2.40497	-7.72997	+	2.96686	0.00407235	-1.30111	-5.87247	+	4.1145	0.00107263	4.98343	-8.21661	+	24.7481	25.0949	24.1292	23.7748	25.7717	25.959	25.3756	25.0562	21.1403	21.5225	22.7213	23.4083	26.9847	26.9784	26.8033	26.6006	11	11	11	53.8	53.8	53.8	36.072	0	95.529	63
Bromodomain-containing protein 1	BRD1	O95696	119.52	1.78597	0.0180489	3.53436	3.30189	+	0.80309	0.141896	1.34377	1.61533		1.18982	0.053449	-1.85793	2.19091		22.5809	24.7463	26.2317	27.1978	21.7074	21.724	24.4964	24.0666	22.2539	25.3295	24.5235	23.8287	21.5389	22.0559	22.353	20.6715	34	34	34	50.2	50.2	50.2	119.52	0	252.99	119
Bromodomain-containing protein 7	BRD7	Q9NPI1	74.138	1.2049	0.05	1.28075	2.2848	+	0.435492	0.332573	0.447927	0.975762		2.46717	0.00465339	-1.41329	4.33651	+	26.6406	28.6277	28.6277	28.8899	26.4877	26.84	28.1374	27.9895	28.3608	29.2174	28.2523	27.8666	26.5338	26.6557	27.04	27.4335	38	38	38	61.6	61.6	61.6	74.138	0	323.31	488
Bromodomain-containing protein 9	BRD9	Q9H8M2	66.999	3.23818	0.00172112	4.60116	6.60812	+	3.05037	0.00408602	4.25187	6.09185	+	1.2245	0.0486961	-3.23271	2.24502	+	26.9505	26.8538	26.9788	26.9084	26.542	26.5835	26.7176	26.4511	27.118	27.0529	26.5744	26.0016	20.2543	23.1452	23.1474	22.7399	20	20	20	47.9	47.9	47.9	66.999	0	323.31	196
BRCA1-A complex subunit BRE	BRE	Q9NXR7;F8W733;C9J2G0	43.551	3.42945	0.00172512	-3.70792	-7.16886	+	2.69843	0.00466811	-1.95757	-5.20633	+	3.83403	0.00114554	4.05925	-7.4229	+	23.4029	23.3733	21.6564	21.8063	24.2915	25.2068	24.0333	23.7086	20.8714	21.6246	22.7609	23.5361	26.7596	26.1941	26.3019	25.8148	9	9	9	31.6	31.6	31.6	43.551	0	163.22	38
Fanconi anemia group J protein	BRIP1	A0A804HJU1;J3QKX0;A0A804HK62;A0A804HL36;A0A804HKS0;Q9BX63;J3QQP5;A0A804HIH9;A0A804HLF1;A0A804HIR6	93.928	0.778038	0.126733	-0.828089	-1.57331		0.612891	0.221366	-0.596782	-1.29214		2.30897	0.00606193	1.56544	-4.04377	+	22.7338	22.1065	21.2829	22.6125	21.9896	22.6335	22.899	22.1389	21.2164	21.2113	21.814	21.6725	23.3881	23.266	21.7981	23.5959	3	3	3	5.8	5.8	5.8	93.928	0	9.2327	9
Ribosome biogenesis protein BRX1 homolog	BRIX1	Q8TDN6	41.401	0.141084	0.678936	-0.23278	-0.372066		0.814828	0.139572	-0.840703	-1.63498		0.10228	0.763486	0.110437	-0.276475		29.8662	29.984	31.7369	31.9026	29.6253	29.4915	31.1741	30.7671	30.2262	30.5965	31.1574	31.2566	31.3784	31.7024	30.298	31.0421	25	25	25	66.6	66.6	66.6	41.401	0	323.31	992
Basigin	BSG	A0A087WUV8;A0A7P0T8A7;A0A7P0TB04;A0A7P0TA85;P35613;R4GN83;R4GMX5;I3L192	20.542	2.50579	0.00567981	1.93335	4.76187	+	4.92118	0.00204878	4.0724	13.1398	+	0.97242	0.0865578	-1.79044	1.85135		23.027	23.9943	23.8194	22.7959	25.5147	25.5002	25.9057	25.2723	22.7869	21.4047	24.7818	25.5856	21.3971	21.9924	21.7937	20.7201	4	4	4	30.7	30.7	30.7	20.542	0	30.308	37
Bone marrow stromal antigen 2	BST2	Q10589	19.769	1.63167	0.0228352	-2.4168	-3.02149	+	0.421263	0.343757	-0.880428	-0.949375		1.25465	0.0457957	-0.575757	2.2921	+	22.1125	22.1514	25.2464	22.5552	21.9998	26.0874	25.0238	25.1	26.0085	26.0338	26.0548	26.1318	24.9904	24.969	25.6589	26.1144	3	3	3	13.9	13.9	13.9	19.769	0	188.71	34
Mitotic checkpoint serine/threonine-protein kinase BUB1 beta	BUB1B	O60566	119.54	1.96892	0.0130581	-1.56316	-3.64723	+	2.53939	0.0052986	-1.54187	-4.83751	+	4.00125	0.00104615	4.55072	-7.88814	+	24.6946	25.1219	24.1632	23.5651	24.6115	24.7148	24.3846	23.9191	20.6086	21.6121	20.3496	22.9994	26.3857	26.3375	25.8225	25.2517	34	34	34	45.2	45.2	45.2	119.54	0	323.31	161
Mitotic checkpoint protein BUB3	BUB3	O43684;J3QT28;J3QSX4	37.154	1.34635	0.0387762	1.29839	2.52396	+	0.231837	0.536241	0.357003	0.574735		1.3294	0.0396012	-1.09478	2.40907	+	24.787	25.2951	24.6145	25.5787	24.7013	22.9128	24.3035	24.592	24.5632	25.0366	25.0008	25.3601	24.3106	23.9901	22.4031	24.3779	12	12	12	47.9	47.9	47.9	37.154	0	48.257	58
BUD13 homolog	BUD13	Q9BRD0	70.52	2.21746	0.00882286	2.93254	4.1426	+	1.71991	0.0210663	2.13066	3.18072	+	1.61912	0.0217244	-2.17475	2.8687	+	23.4616	24.2152	25.3129	26.2264	23.7867	22.5027	24.9952	24.7241	24.016	24.5398	24.7641	25.1733	20.8161	22.1954	22.0181	22.4565	11	11	11	25.7	25.7	25.7	70.52	0	36.444	32
Protein BUD31 homolog	BUD31	P41223;C9JCD9	17	0.766499	0.130685	1.60068	1.55391		1.58716	0.0294261	1.80436	2.94224	+	2.16865	0.00743239	-3.18754	3.79237	+	22.1733	22.9463	21.0891	25.8769	21.9505	22.758	23.3773	24.8146	22.8473	25.2184	26.1503	25.9844	21.5161	21.1632	21.6284	21.3751	9	9	9	50	50	50	17	0	36.976	29
Basic leucine zipper and W2 domain-containing protein 1	BZW1	Q7L1Q6;C9IZ80	48.043	1.59314	0.0247619	0.833072	2.95285	+	0.536648	0.265083	0.596899	1.15862		0.843893	0.115805	-1.24728	1.64843		24.9787	24.6994	24.6322	25.66	25.0017	24.0509	23.9312	26.0418	23.8866	24.1167	26.5825	27.2035	24.426	24.4294	23.9463	23.8363	13	13	12	41.5	41.5	39.9	48.043	0	115.46	67
Basic leucine zipper and W2 domain-containing protein 2	BZW2	Q9Y6E2;E7ETZ4;B5MCE7;B5MCH7;Q75MG1	48.162	0.228675	0.541513	0.303652	0.567996		0.147845	0.654819	-0.337889	-0.387916		0.0245288	0.939575	0.0725007	-0.0713881		24.1393	23.3988	23.1672	23.172	20.9985	22.5901	23.2412	24.4814	22.0141	23.2985	24.5004	25.0535	23.6039	23.4969	21.7326	23.8294	10	9	9	24.3	22.7	22.7	48.162	0	30.985	25
Uncharacterized protein C10orf88	C10orf88	Q9H8K7	49.248	6.33582	0	-4.93686	-22.8392	+	5.13606	0.00284746	-4.80575	-14.3021	+	4.79775	0.001	5.61473	-10.4562	+	21.8857	21.9948	21.9813	22.7496	21.4617	22.6622	22.9293	22.0827	20.5879	22.285	20.7568	22.9049	26.9766	26.9318	27.2719	27.1785	15	15	15	64.5	64.5	64.5	49.248	0	323.31	55
Uncharacterized protein C11orf98	C11orf98	E9PRG8	14.234	1.89309	0.0151692	3.69385	3.50226	+	2.12593	0.00945397	2.14538	3.95636	+	1.64722	0.0205844	-2.61428	2.91403	+	22.4347	25.8282	25.9108	27.072	22.5386	24.3183	23.8238	24.3712	25.6088	26.0427	24.4877	22.5473	22.1097	20.9627	21.1231	22.2747	4	4	4	25.2	25.2	25.2	14.234	0	25.937	37
UPF0568 protein C14orf166	C14orf166	Q9Y224;G3V4C6	28.068	3.8939	0.00229412	-0.858064	-8.69657	+	2.84686	0.00442105	-1.08356	-5.56757	+	1.72365	0.0176291	1.2062	-3.03819	+	24.8055	24.6471	24.639	24.842	24.5064	24.1374	24.4072	24.9808	23.7821	23.3859	24.9965	25.1462	25.4965	25.6812	25.412	25.7763	17	17	17	62.3	62.3	62.3	28.068	0	61.255	79
Uncharacterized protein C1orf198	C1orf198	Q9H425	36.346	0.23773	0.530648	-0.265351	-0.587239		1.56203	0.030681	-0.818403	-2.89777	+	4.0278	0.00107368	3.57895	-7.96415	+	25.8759	26.622	25.1313	24.5666	25.5467	25.2892	24.856	24.2917	21.9634	22.0442	23.1827	22.9841	25.745	25.7641	25.7364	26.0117	17	17	17	69.4	69.4	69.4	36.346	0	141.78	82
Uncharacterized protein C1orf226	C1orf226	A1L170;F8W6W0	29.057	5.51755	0	-2.854	-16.6107	+	0.515019	0.277642	0.308147	1.12014		2.77584	0.00304239	3.3211	-4.93978	+	22.0387	21.5843	22.145	22.2644	25.3145	25.8059	24.9923	24.5683	20.5567	22.377	22.6855	22.3598	24.8212	24.6952	25.1041	24.828	7	7	7	49.6	49.6	49.6	29.057	0	63.433	31
Complement component 1 Q subcomponent-binding protein, mitochondrial	C1QBP	Q07021;I3L3Q7;I3L3B0	31.362	1.75926	0.0186629	2.74259	3.25268	+	1.65052	0.0252115	1.96289	3.05526	+	1.81377	0.0150704	-2.57097	3.18635	+	26.4808	27.4326	28.027	29.555	26.3734	27.3762	26.7171	27.9099	27.3034	28.4743	28.7785	28.3223	25.142	23.6924	25.3676	26.323	13	13	13	64.5	64.5	64.5	31.362	0	323.31	183
UPF0461 protein C5orf24	C5orf24	Q7Z6I8	20.132	1.30655	0.04203	1.17131	2.45628	+	0.729149	0.16851	1.09396	1.49092		0.866247	0.10935	-1.82858	1.68394		22.1977	21.6969	22.6008	23.5226	22.4661	21.5249	21.3864	24.3312	23.6721	20.6747	24.9796	25.1961	20.5203	21.6297	21.4263	21.7565	5	5	5	47.3	47.3	47.3	20.132	0	62.42	17
Uncharacterized protein C7orf50	C7orf50	Q9BRJ6;C9JQV0;H7C0T1;H7C2R9	22.083	0.0574929	0.853721	0.310301	0.162819		0.100647	0.739171	0.379456	0.274173		0.713683	0.15813	-1.57828	1.43895		21.7362	20.4399	26.1554	26.2711	22.5237	22.428	25.3646	24.563	24.8587	24.3022	24.7869	24.452	25.4503	25.2794	21.4897	21.142	6	6	6	56.7	56.7	56.7	22.083	0	106.8	36
Caspase activity and apoptosis inhibitor 1	CAAP1	Q9H8G2;A0A3B3ISJ3	38.367	6.47438	0	5.38423	24.0987	+	6.2418	0.0052	5.11885	22.0216	+	1.45906	0.0300505	-4.07843	2.61325	+	26.9178	27.6637	27.135	27.2428	26.6316	26.8478	27.4328	26.9855	27.5522	27.8467	26.9715	26.7959	21.9086	21.4797	21.7842	22.2498	15	15	15	50.7	50.7	50.7	38.367	0	241.12	149
Calcineurin-binding protein cabin-1	CABIN1	Q9Y6J0;A0A087WWW8	246.35	1.32016	0.040997	2.83945	2.47938	+	0.33025	0.427038	0.91967	0.775561		1.25075	0.0461737	-2.33239	2.286	+	21.9825	25.6469	26.5885	26.6629	20.6057	22.1924	25.3333	25.0702	24.5755	26.8255	25.4068	25.1886	22.5503	21.9471	21.8538	23.1716	47	47	47	35.9	35.9	35.9	246.35	0	224.9	182
VWFA and cache domain-containing protein 1	CACHD1	A0A3B3ISH2;A0A0A0MQY7;Q5VU97	127.25	NaN	1	0	NaN		0.896612	0.117637	1.05261	1.7714		NaN	1	0	NaN		22.0695	22.1452	21.8911	22.1883	21.4439	23.665	23.759	23.5106	21.2367	21.5211	22.425	22.6249	21.5232	22.0628	22.5902	21.9919	3	3	3	3.8	3.8	3.8	127.25	0	6.2927	7
Voltage-dependent calcium channel subunit alpha-2/delta-1;Voltage-dependent calcium channel subunit alpha-2-1;Voltage-dependent calcium channel subunit delta-1	CACNA2D1	P54289	124.57	0.162493	0.643002	-0.466243	-0.421793		0.328898	0.428055	0.69782	0.772903		0.797878	0.128927	-1.15752	1.57497		26.0246	22.3436	23.8667	22.7765	26.3729	24.7718	23.9208	24.6021	26.4077	25.4408	25.0466	25.4321	23.2134	22.7298	25.1441	25.789	30	30	30	38.3	38.3	38.3	124.57	0	238.18	123
Cactin	CACTIN	Q8WUQ7	88.701	1.5643	0.0262963	2.5279	2.90178	+	0.934314	0.106312	1.56033	1.83408		1.52116	0.0266918	-2.6021	2.71183	+	22.929	22.9589	24.3147	26.1406	21.4347	22.3815	24.0502	24.6066	24.4643	24.6724	25.2391	25.3075	20.7883	21.0202	21.7174	22.7057	10	10	10	18.1	18.1	18.1	88.701	0	60.579	29
Calcyclin-binding protein	CACYBP	Q9HB71	26.21	0.839731	0.10928	0.373285	1.67661		0.042489	0.875523	-0.0373607	-0.12211		0.415353	0.32573	-0.623586	0.928021		25.9301	25.7362	25.3498	26.1835	25.3643	24.7652	25.3274	26.1001	25.7101	25.2109	27.1542	27.6302	25.1899	25.212	25.5516	25.7529	13	13	13	66.2	66.2	66.2	26.21	0	223.81	95
CAD protein;Glutamine-dependent carbamoyl-phosphate synthase;Aspartate carbamoyltransferase;Dihydroorotase	CAD	F8VPD4;P27708	236.02	0.128443	0.703284	-0.0600266	-0.342054		0.0480382	0.86071	-0.0321646	-0.137299		1.3277	0.0396496	-0.394179	2.4064	+	27.3107	26.8199	26.6971	27.1732	27.3122	27.0868	26.4113	27.3022	27.2814	27.1699	27.5307	27.8787	27.0029	26.868	27.0311	27.3391	59	57	57	46.5	45.8	45.8	236.02	0	323.31	260
Calcium-binding and coiled-coil domain-containing protein 2	CALCOCO2	Q13137;D6REB0	52.253	2.52957	0.00566271	1.65876	4.81533	+	2.81741	0.0042679	1.84864	5.49452	+	0.664412	0.177783	-1.41828	1.35814		23.9704	23.6486	24.7875	23.2262	23.1782	24.6432	24.1615	24.4092	23.1104	26.2527	23.8727	24.4646	22.0434	22.2645	22.1814	22.5083	11	11	11	34.3	34.3	34.3	52.253	0	68.63	35
Caldesmon	CALD1	E9PGZ1;E7EX44;Q05682;C9J813	61.705	2.12537	0.0100391	-1.33612	-3.95522	+	5.28585	0.00342857	-1.67626	-15.1693	+	2.89204	0.00277507	5.22902	-5.17906	+	28.184	28.0899	27.4588	26.7632	27.1607	27.3246	27.4923	27.1579	23.4898	22.1365	25.6258	25.8918	28.9312	28.8113	29.1747	28.9233	26	26	26	42	42	42	61.705	0	323.31	257
	CALM2;CALM3;CALM1	P0DP25;P0DP24;P0DP23;F8WBR5;M0QZ52;G3V479;E7EMB3	16.837	1.57033	0.0258812	-1.03661	-2.91243	+	1.79012	0.0183293	-0.812835	-3.30956	+	1.18534	0.0537874	1.65654	-2.18391		25.1413	25.2077	24.2398	24.0678	24.6157	25.2605	24.6889	24.9866	21.6647	24.1153	24.328	24.4686	25.5268	26.261	25.654	25.3613	5	5	5	55.7	55.7	55.7	16.837	0	167.92	42
Calmodulin-like protein 5	CALML5	Q9NZT1	15.892	1.11152	0.0592765	2.73761	2.12865		0.0384493	0.88689	0.16014	0.110952		0.351826	0.381009	-1.18815	0.809609		26.8833	26.5452	24.1498	24.5687	25.7817	21.6442	22.2772	22.1341	24.8952	21.9602	22.1598	23.6261	23.0236	25.6739	20.5286	21.9704	7	7	7	78.1	78.1	78.1	15.892	0	124.17	31
Calreticulin	CALR	K7EL50;P27797;A0A7P0T861;K7EJB9	43.357	2.73282	0.00437995	2.92748	5.28852	+	2.52152	0.00544158	3.25691	4.79718	+	3.03026	0.00257803	-4.05954	5.47318	+	25.1155	25.6693	26.1267	26.2644	24.8345	26.1485	26.4377	27.0729	25.503	27.7675	27.9617	27.6424	21.5147	23.7386	22.8183	23.3944	17	17	17	70.6	70.6	70.6	43.357	0	323.31	168
Calumenin	CALU	O43852	37.106	0.862016	0.102917	1.57775	1.71378		1.70644	0.0219227	2.19435	3.15621	+	1.76456	0.0162	-2.58031	3.1052	+	21.3259	24.4923	25.1033	24.8125	22.6599	25.3169	24.8989	25.3247	22.1911	25.9727	25.6776	25.7329	22.9655	21.6406	22.2878	22.5292	9	9	9	40	40	40	37.106	0	98.286	50
Calcium/calmodulin-dependent protein kinase type II subunit delta;Calcium/calmodulin-dependent protein kinase type II subunit alpha;Calcium/calmodulin-dependent protein kinase type II subunit gamma	CAMK2D;CAMK2G;CAMK2A	E9PBG7;Q13557;E9PF82;D6R938;A0A5K1VW76;H0Y6G2;A0A5F9ZHM9;A0A5F9ZH50;A0A5F9ZH21;Q8WU40;A0A5F9ZHR5;A0A5F9ZHY2;Q5SWX3;D6RFJ0;A0A2Q3DQE3;Q9UQM7;Q13555	57.762	1.90668	0.0145772	-1.55576	-3.52804	+	1.32352	0.0493115	-1.7613	-2.48509	+	0.698779	0.164245	0.812138	-1.41461		22.3467	22.0071	23.3865	23.6282	23.4442	21.7647	21.2306	24.107	23.912	21.6779	24.1733	24.2631	24.6618	24.5224	23.8063	24.6012	6	6	6	20.7	20.7	20.7	57.762	0	29.882	26
Calmodulin-regulated spectrin-associated protein 1	CAMSAP1	Q5T5Y3	177.97	0.0763581	0.809971	0.0901842	0.212479		0.326143	0.431195	-0.199019	-0.767481		2.82467	0.00293059	3.49333	-5.03947	+	26.8961	26.8584	26.0356	25.1548	26.3078	26.4059	25.5568	25.5176	21.2029	21.4089	24.4714	23.144	26.2185	26.3957	26.0558	25.9141	30	30	30	31.6	31.6	31.6	177.97	0	211.54	121
Calmodulin-regulated spectrin-associated protein 2	CAMSAP2	Q08AD1	168.09	0.332548	0.411213	-0.29233	-0.780072		0.782678	0.148354	-0.243484	-1.5811		2.34981	0.00543284	2.67185	-4.11834	+	25.1232	25.4121	24.61	23.8056	24.7755	24.9974	24.7948	24.5785	22.4076	21.6687	23.6305	23.4659	25.3642	25.0894	24.8785	24.7881	21	21	21	22.9	22.9	22.9	168.09	0	94.408	54
Cullin-associated NEDD8-dissociated protein 1	CAND1	Q86VP6;A0A0C4DGH5	136.37	0.231558	0.538733	0.404849	0.574141		0.443052	0.326827	0.704909	0.989705		0.335961	0.398109	-1.08395	0.779252		22.7999	22.3284	23.062	24.166	23.1056	23.3116	22.6231	24.5162	20.831	21.3581	25.3439	26.6349	22.3512	21.8351	24.4183	22.1322	15	15	15	21.7	21.7	21.7	136.37	0	59.403	36
Calnexin	CANX	A0A7P0Z4D6;A0A7P0T840;A0A7P0TB65;A0A7P0T9L0;A0A7P0T8G1;A0A7P0T937;P27824;A0A7P0TAE9;A0A7P0TAR9;A0A7P0Z484;D6RGY2;A0A7P0Z4H2	53.631	1.44967	0.0304743	1.88609	2.70143	+	1.27246	0.053336	1.94128	2.39855		1.85447	0.0139536	-2.5682	3.25395	+	26.3363	26.1707	26.1827	26.8218	25.5358	26.2195	26.347	27.6301	26.2194	27.3753	27.8977	28.0359	24.7898	24.9167	22.543	25.7176	21	21	21	46.5	46.5	46.5	53.631	0	323.31	225
Adenylyl cyclase-associated protein 1	CAP1	Q01518	51.901	0.988451	0.0765569	-0.953529	-1.924		1.2442	0.0560156	-1.69228	-2.35087		0.100579	0.766875	0.275132	-0.27227		25.4177	23.6373	24.7357	25.4143	24.5369	22.589	23.4462	25.6779	24.7834	23.0688	27.2536	27.6824	25.6088	26.1136	25.074	26.2228	28	28	17	60	60	36	51.901	0	323.31	159
Macrophage-capping protein	CAPG	P40121;E7ENU9;B8ZZL6	38.498	0.462815	0.294461	-0.539188	-1.02593		1.20055	0.0615703	-1.95441	-2.27749		0.479354	0.27947	1.09273	-1.043		25.7182	23.8122	23.4184	24.4583	22.337	22.5543	21.4812	25.3736	24.1547	21.7522	25.5042	25.9782	24.6009	25.0189	25.255	24.689	10	10	10	56.9	56.9	56.9	38.498	0	70.5	38
Calpain-1 catalytic subunit	CAPN1	P07384	81.889	0.223847	0.547685	0.363598	0.55767		0.109232	0.72006	-0.243108	-0.295431		0.154262	0.655892	-0.425325	0.40007		23.3264	22.0079	23.2542	23.7725	21.3847	21.4824	23.1273	23.9397	21.5442	21.7186	24.6826	25.6504	21.6918	23.5199	23.7563	21.9386	11	11	11	25.6	25.6	25.6	81.889	0	74.333	20
Calpain-2 catalytic subunit	CAPN2	P17655	79.994	3.29446	0.00180753	2.03922	6.76932	+	0.305274	0.452408	0.82788	0.726059		1.40994	0.0331552	-2.94167	2.53566	+	24.2132	24.1391	24.0369	25.1286	23.3788	21.3974	21.6157	26.2805	25.008	22.9334	27.3388	27.8701	22.3096	22.8115	22.1694	22.0704	28	28	28	56.1	56.1	56.1	79.994	0	323.31	102
Calpain small subunit 1	CAPNS1	A0A0C4DGQ5;P04632;K7ELJ7;A0A075B7C0;U3KQE2;K7EM73;K7EIV0	33.786	0.367749	0.372862	0.715828	0.848324		0.396098	0.366366	0.688859	0.902232		0.778819	0.135732	-1.71905	1.54437		21.9224	21.2234	22.7861	24.7822	22.0571	23.0196	21.1737	24.3558	21.2017	22.6989	24.6356	26.764	20.9941	22.0301	22.5995	22.227	9	9	3	46.6	46.6	19.3	33.786	0	130.28	34
Caprin-1	CAPRIN1	Q14444;G3V153;E9PLA9	78.365	2.29833	0.00763636	2.76238	4.31113	+	2.35502	0.00678445	2.68756	4.43161	+	0.655025	0.181649	-1.47766	1.34263		25.1426	25.0669	24.2528	25.3986	25.1738	24.6586	24.6545	25.0747	23.905	21.9681	25.1554	25.8657	23.8896	21.5591	22.1208	21.2418	12	12	12	24.4	24.4	24.4	78.365	0	94.811	40
F-actin-capping protein subunit alpha-1	CAPZA1	P52907	32.922	0.918486	0.09023	-1.20798	-1.80777		0.434814	0.332906	0.440264	0.974508		0.215726	0.550648	0.260061	-0.536064		30.8405	28.4935	29.2588	28.4832	31.4412	31.2512	30.6013	30.3753	30.9015	31.0445	29.9217	29.6795	29.5699	30.1839	30.9342	31.2199	31	31	26	89.9	89.9	81.1	32.922	0	323.31	991
F-actin-capping protein subunit alpha-2	CAPZA2	P47755;F8W9N7	32.949	0.3048	0.443804	-0.458729	-0.725112		1.18355	0.0630075	1.17697	2.24899		0.178456	0.613725	-0.271761	0.454764		28.4396	26.3384	26.942	26.4693	29.1496	29.3271	28.0254	28.23	28.3471	28.9318	27.7294	27.4293	26.6742	26.9527	28.027	28.3702	26	21	21	85	76.2	76.2	32.949	0	323.31	311
F-actin-capping protein subunit beta	CAPZB	P47756;B1AK88;B1AK87;B1AK85	30.628	0.809781	0.11675	-1.13215	-1.62654		0.529057	0.26944	0.51185	1.14515		0.395092	0.343221	0.373411	-0.890766		31.0877	28.4169	29.2007	28.5268	31.7508	31.0483	30.7482	30.2608	30.5207	30.8592	29.9157	29.671	29.6308	30.2231	30.9239	30.9829	35	35	25	88.6	88.6	73.2	30.628	0	323.31	865
Protein CASC5	CASC5	Q8NG31	265.39	1.7465	0.0188818	-1.70879	-3.22928	+	1.75346	0.0199361	-1.86897	-3.24205	+	5.27375	0.00117647	3.06877	-12.3213	+	21.9365	23.5516	23.9436	22.0575	22.5558	21.1967	23.3765	23.7193	21.1608	21.5068	21.3913	21.2507	24.6182	24.3331	24.4354	24.9376	5	5	5	3.3	3.3	3.3	265.39	0	11.462	14
Caspase-14;Caspase-14 subunit p17, mature form;Caspase-14 subunit p10, mature form;Caspase-14 subunit p20, intermediate form;Caspase-14 subunit p8, intermediate form	CASP14	P31944	27.679	0.959273	0.0816337	-2.00372	-1.87554		1.12117	0.0722303	-2.39325	-2.14474		0.379215	0.358189	1.26324	-0.861248		21.6252	23.0624	23.8728	24.339	21.2364	22.8061	24.5465	22.7523	24.3737	21.1772	23.101	23.3438	24.2663	27.3711	25.9106	23.3663	17	17	17	69.8	69.8	69.8	27.679	0	122.44	47
Calpastatin	CAST	A0A6Q8PH20;A0A0C4DGB5;P20810;E7EVY3;A0A6Q8PGG5;A0A6Q8PG72;E9PCH5;B7Z574;A0A6Q8PGN6;E7ES10;A0A6Q8PFE5;A0A6Q8PFF6;E9PDE4;H0Y9H6;H0Y7F0;E7EQ12;E7EQA0;H0YD33	80.998	1.14246	0.0563986	-1.0754	-2.18027		2.72565	0.00442384	-1.78446	-5.27131	+	2.633	0.00345946	3.63044	-4.65501	+	25.0141	26.1543	24.1177	24.1871	23.757	24.8994	23.5478	24.4326	22.5927	20.3032	23.2361	24.1221	26.005	25.6967	26.2963	25.7768	15	15	15	28.8	28.8	28.8	80.998	0	80.107	67
Catalase	CAT	P04040	59.755	0.296338	0.452716	0.327813	0.708127		0.12459	0.692381	-0.239503	-0.332804		0.168229	0.630382	-0.267635	0.431841		24.8445	25.023	25.667	25.4443	23.2254	24.4269	26.0032	25.0539	25.671	23.9538	24.5976	25.1984	25.0133	25.9048	24.909	23.8404	14	14	14	43.5	43.5	43.5	59.755	0	103	71
Caveolin-1	CAV1	Q03135	20.471	2.45624	0.00637472	3.56637	4.65169	+	1.91558	0.0133506	2.85576	3.54497	+	0.949411	0.0910109	-1.24599	1.81521		27.0989	27.3037	27.8293	27.5216	27.0583	25.9602	27.2877	26.6048	25.6365	24.8293	24.6927	25.1246	25.2866	22.4405	22.7164	25.0445	7	7	3	42.7	42.7	16.3	20.471	0	76.214	49
Carbonyl reductase [NADPH] 1	CBR1	P16152;E9PQ63;A8MTM1	30.375	0.44658	0.307719	-0.637601	-0.996197		0.276969	0.48321	-0.401531	-0.668831		0.817535	0.123436	-1.23854	1.60642		23.8328	21.8692	22.8254	24.4022	23.4133	22.4062	23.1886	24.8658	23.2031	24.1279	26.3344	26.4912	23.5386	23.294	23.9301	24.7172	12	12	10	59.6	59.6	49.1	30.375	0	112.83	61
Cystathionine beta-synthase	CBS	P35520	60.586	0.320626	0.424865	0.62221	0.756591		0.0273713	0.91616	-0.070631	-0.0798933		0.412797	0.327889	-0.939662	0.923347		22.5398	23.8869	23.6213	22.9864	21.661	22.6688	22.1825	23.7507	23.6861	24.2071	24.5739	24.4663	20.5208	22.5128	23.7394	23.7725	10	10	10	34.5	34.5	34.5	60.586	0	90.205	21
Chromobox protein homolog 1	CBX1	J3KS05;P83916;B5MD17;K7ELA4	20.03	0.174629	0.624089	0.314403	0.449409		0.0467541	0.86375	-0.108881	-0.133798		0.524481	0.25067	-1.05617	1.12194		21.7116	21.948	23.8213	24.5218	21.8613	21.8233	21.629	24.996	21.9476	24.4764	25.1319	25.5687	22.7786	22.5136	22.5333	22.9195	10	9	9	66.5	66.5	66.5	20.03	0	61.458	28
Chromobox protein homolog 3	CBX3	Q13185	20.811	1.17492	0.0531079	2.28198	2.23455		0.94009	0.105024	1.97481	1.84368		1.59504	0.0226498	-2.56479	2.82997	+	26.4613	26.4717	26.6882	27.7148	26.7285	25.8568	25.8334	27.6886	26.8076	26.9787	27.6181	27.7832	25.6449	25.8913	24.9945	21.6773	12	11	10	60.7	60.7	60.7	20.811	0	146.83	105
Chromobox protein homolog 5	CBX5	P45973	22.225	2.21288	0.00884688	2.14325	4.13318	+	1.38751	0.0427837	1.46595	2.59435	+	3.06803	0.00247507	-2.79246	5.55544	+	26.3546	26.8809	27.4277	28.6493	26.6869	25.7839	25.9687	28.164	27.9389	28.0373	28.7099	28.7795	25.4666	25.4693	24.9409	24.8628	15	15	14	58.1	58.1	58.1	22.225	0	181.87	203
Coiled-coil and C2 domain-containing protein 1A	CC2D1A	Q6P1N0;A0A7P0Z4M5;K7EMP1	104.06	0.601121	0.203495	-1.28501	-1.27172		1.56947	0.0303549	-0.895996	-2.91092	+	4.20424	0.000847059	3.38907	-8.48489	+	25.4077	25.9053	24.4607	21.4299	24.8262	25.4283	24.1987	24.3065	21.461	22.1244	21.7689	23.4486	25.4617	25.297	25.8088	25.7762	16	16	16	31.2	31.2	31.2	104.06	0	77.703	67
Cell division cycle and apoptosis regulator protein 1	CCAR1	Q8IX12;A0A0C4DGG8;F5H1H2;F5H2E6	132.82	0.931182	0.0871118	1.28835	1.82888		0.74692	0.162666	0.7464	1.52093		0.25356	0.496881	-0.530673	0.615416		22.9296	22.4838	23.1111	25.5126	22.8389	21.8417	23.1332	24.0553	21.1875	22.7217	23.9894	24.8176	22.256	22.5606	22.3564	21.7106	11	11	8	13.7	13.7	9.9	132.82	0	35.568	30
Cell cycle and apoptosis regulator protein 2	CCAR2	Q8N163;G3V119;H0YB24	102.9	1.63231	0.0228645	1.78507	3.02263	+	0.929001	0.107726	1.22222	1.82525		0.582838	0.215624	-0.992241	1.22184		25.5382	24.2138	24.2888	25.4198	23.7093	23.6655	24.143	25.6915	23.7011	21.9964	24.9556	25.6094	24.1336	22.8128	23.4544	21.9196	14	14	14	30.4	30.4	30.4	102.9	0	47.546	46
Coiled-coil domain-containing protein 102A	CCDC102A	Q96A19	62.595	0.627663	0.189037	-0.536792	-1.31768		0.725046	0.170353	-0.930784	-1.48398		4.76313	0.000967742	3.01073	-10.3311	+	24.4316	25.4356	24.0384	23.6516	24.1507	25.3516	22.3772	24.1018	21.6134	21.753	21.5089	22.8153	24.8702	24.6854	25.322	24.8268	7	7	7	20	20	20	62.595	0	101.95	29
Coiled-coil domain-containing protein 12	CCDC12	J3KR35;Q8WUD4	20.501	0.695597	0.156713	1.28731	1.43402		NaN	1	0	NaN		1.0371	0.0744717	-2.4179	1.95263		22.973	22.3832	21.7699	25.5701	21.8313	21.8849	21.7048	22.6442	21.1607	26.0189	26.0853	25.9326	21.418	21.3103	22.0986	22.7201	4	4	4	34.1	34.1	34.1	20.501	0	59.487	11
Coiled-coil domain-containing protein 137	CCDC137	I3L0U5;Q6PK04	33.524	1.24876	0.0461842	1.83544	2.35856	+	0.311181	0.445533	0.484836	0.737848		0.568181	0.224278	-1.03119	1.19696		22.8141	24.6109	25.2065	26.126	21.6715	23.7708	24.0956	23.8172	24.076	24.9501	25.0958	24.1443	22.6985	23.3711	21.9464	23.3998	5	5	5	23.6	23.6	23.6	33.524	0	30.426	30
Coiled-coil domain-containing protein 47	CCDC47	Q96A33	55.873	1.06842	0.0651001	1.06974	2.05688		0.265306	0.495532	0.332698	0.644867		0.599437	0.206853	-0.667253	1.24986		22.0968	23.4947	23.9949	24.345	21.7906	22.1185	23.1392	23.935	23.4881	23.7264	23.5335	23.3733	21.9242	22.5587	22.5824	22.5872	6	6	6	20.1	20.1	20.1	55.873	0	24.052	19
Coiled-coil domain-containing protein 6	CCDC6	Q16204	53.29	2.21564	0.00886364	-2.06889	-4.13886	+	0.88276	0.121706	-1.26082	-1.74834		1.43779	0.0313389	1.46864	-2.57961	+	20.9832	21.4629	22.9419	22.7722	24.2548	21.7577	21.5017	23.8783	21.9146	23.2106	21.3919	24.1929	24.0666	23.8958	24.4808	23.9927	8	8	8	20.9	20.9	20.9	53.29	0	42.184	12
Coiled-coil domain-containing protein 71	CCDC71	Q8IV32	49.648	0.836696	0.109786	0.49678	1.67154		1.08648	0.0765684	0.427504	2.08694		0.648909	0.183855	-0.513942	1.3325		28.5846	28.293	28.2758	27.3556	28.3796	28.2167	27.9815	27.654	28.8922	28.4273	27.5172	27.2376	27.8113	27.8807	27.321	27.5088	16	16	16	41.8	41.8	41.8	49.648	0	286.31	229
Coiled-coil domain-containing protein 86	CCDC86	Q9H6F5	40.235	2.56187	0.00507692	3.66388	4.88856	+	1.73054	0.0209566	2.30065	3.20009	+	2.25344	0.00643783	-4.00386	3.94339	+	24.3577	25.2326	25.1638	27.6269	24.6786	23.3791	22.947	25.9232	26.1432	26.6564	27.835	26.4047	21.3241	22.5541	21.9838	21.8635	11	11	11	38.1	38.1	38.1	40.235	0	166.02	71
Girdin	CCDC88A	Q3V6T2;A0A2U3TZV9;A0A2R8Y7B1;A0A2R8YG73;A0A2R8Y4W8;A0A2R8Y4X4;A0A2R8YGU1;A0A2R8Y820;A0A2R8Y885	216.04	1.44466	0.0307068	-1.12784	-2.69277	+	1.96381	0.0128047	-0.958513	-3.63737	+	4.67263	0.000916031	3.06135	-10.0102	+	24.9518	24.6088	23.8358	23.2516	24.7026	24.5043	24.3516	23.7668	22.9643	22.3373	21.5123	22.0341	25.6385	25.4307	25.2514	24.8387	23	23	23	18.3	18.3	18.3	216.04	0	289.5	68
G2/mitotic-specific cyclin-B1	CCNB1	P14635;E9PC90	48.337	3.19836	0.00186873	-2.40069	-6.49593	+	1.71273	0.021354	-2.36512	-3.16764	+	2.03854	0.00968971	2.33673	-3.56558	+	23.0671	21.5168	21.6635	22.1596	21.4971	21.5074	21.2061	24.3388	20.6151	22.3452	21.6315	24.112	24.1649	24.5077	24.6802	24.657	4	4	4	18	18	18	48.337	0	6.8581	11
Cell cycle progression protein 1	CCPG1	Q9ULG6	87.339	1.37573	0.0359874	2.69519	2.57415	+	1.72431	0.0209267	2.89963	3.18874	+	2.34979	0.00542272	-3.54223	4.11832	+	22.0836	25.3925	26.077	26.6022	22.9975	24.7216	26.6664	26.5875	24.1388	27.0617	27.2788	26.8928	21.7021	22.2206	22.5591	22.8926	18	18	18	27.1	27.1	27.1	87.339	0	291.19	134
T-complex protein 1 subunit beta	CCT2	P78371;F5GWF6;F8VQ14	57.488	0.232269	0.53763	0.113944	0.575654		0.0734953	0.801814	-0.0763168	-0.205046		0.673099	0.173824	-0.648337	1.37247		25.8456	25.836	25.8021	26.2692	25.5729	25.2906	25.3936	26.7348	25.936	25.771	27.1859	27.6628	25.7074	25.5785	25.7029	26.3083	29	29	29	69	69	69	57.488	0	323.31	267
T-complex protein 1 subunit gamma	CCT3	B4DUR8;P49368	55.674	0.427108	0.322147	-0.193762	-0.960236		0.118796	0.702589	-0.106219	-0.3188		0.594133	0.209538	-0.461146	1.24093		25.8917	25.9151	25.8374	26.3034	26.1072	25.9647	25.4186	26.8072	26.1301	26.0066	27.1803	27.5186	25.8598	25.9104	26.4506	26.5017	27	27	27	68.8	68.8	68.8	55.674	0	244.23	255
T-complex protein 1 subunit delta	CCT4	P50991	57.924	0.0540338	0.860878	0.0328512	0.153534		0.32984	0.427312	0.276278	0.774755		1.08714	0.0661948	-0.827641	2.03076		25.6861	25.2793	25.3944	25.8075	26.0217	25.5444	25.0647	26.5102	25.8276	25.4878	26.9208	27.2695	25.213	25.2	25.7873	25.8357	20	20	20	48.8	48.8	48.8	57.924	0	287.67	150
T-complex protein 1 subunit epsilon	CCT5	P48643;E7ENZ3;B7ZAR1;E9PCA1	59.67	0.210834	0.565107	-0.106734	-0.529586		0.221552	0.548322	-0.190949	-0.552743		0.137203	0.687168	-0.146519	0.360486		26.0311	26.0436	25.755	26.1603	26.0354	25.5904	25.3451	26.6822	25.7813	25.6503	26.879	27.2124	25.832	25.7988	26.2134	26.5727	30	30	30	73.4	73.4	73.4	59.67	0	323.31	332
T-complex protein 1 subunit zeta	CCT6A	P40227	58.024	0.433654	0.317082	-0.112082	-0.972364		0.310612	0.446011	-0.186563	-0.736714		0.0260697	0.935534	-0.0215553	0.0757489		27.1362	27.0916	26.84	26.9014	27.2543	26.7201	26.3434	27.3535	26.9028	26.5979	27.4661	27.8942	27.0278	26.8959	27.1862	27.3077	33	33	27	79.3	79.3	69.7	58.024	0	323.31	331
T-complex protein 1 subunit eta	CCT7	Q99832	59.366	0.607742	0.200017	0.384061	1.28321		0.209116	0.566377	0.259113	0.525852		1.07495	0.067862	-1.11612	2.01174		25.2162	25.1677	25.1063	25.7192	25.1933	24.5955	24.5722	26.3485	25.2544	25.2394	26.9417	27.2805	24.639	24.6201	24.7051	25.7088	24	24	24	69.4	69.4	69.4	59.366	0	284.07	169
T-complex protein 1 subunit theta	CCT8	P50990	59.62	3.35838	0.00188646	-1.9605	-6.95619	+	4.52045	0.00221849	-2.01474	-11.2051	+	3.24707	0.00201967	5.15089	-5.95688	+	28.9145	28.9259	28.4341	27.7865	28.7855	28.6239	28.3751	28.0595	24.8922	23.4681	26.9994	27.2	30.6446	30.5258	30.4938	30.2388	53	53	53	80.3	80.3	80.3	59.62	0	323.31	789
CD2-associated protein	CD2AP	Q9Y5K6	71.45	3.46366	0.00177561	-2.88496	-7.27309	+	4.40002	0.00192701	-2.24297	-10.6775	+	5.51585	0.000722222	6.59277	-13.3827	+	26.0314	25.8645	25.1331	24.3194	26.3398	26.272	25.8096	25.495	21.6317	21.6663	21.7931	22.8834	28.2194	28.193	28.3947	28.0811	28	28	28	52.4	52.4	52.4	71.45	0	323.31	292
DNA-directed RNA polymerase I subunit RPA34	CD3EAP	O15446	54.985	0.672124	0.167785	0.456839	1.39401		0.105892	0.727545	-0.0832615	-0.287193		0.698598	0.164201	-0.310971	1.41432		28.6529	29.5993	29.7097	30.0021	28.4656	28.5807	29.4255	29.3318	29.6043	29.7443	29.4012	29.0162	28.8593	28.9497	28.8521	29.4755	34	34	34	73.5	73.5	73.5	54.985	0	323.31	852
CD44 antigen	CD44	H0YD13;P16070;H0Y2P0;H0YE40	22.683	0.474146	0.286459	-0.566065	-1.04655		1.03411	0.0865078	0.983591	1.99985		0.501664	0.265271	-0.434464	1.08222		28.8702	27.5386	28.4865	27.6178	30.269	29.6167	29.7177	29.1083	29.2361	29.4824	28.8132	29.1915	27.9048	28.0485	29.1354	29.6886	8	8	8	39.3	39.3	39.3	22.683	0	194	157
CD59 glycoprotein	CD59	E9PNW4;A0A2U3TZL5;P13987;H0YET2	11.985	0.377996	0.362043	0.98411	0.867913		1.67967	0.0232152	3.19755	3.10775	+	2.31049	0.0060438	-3.44797	4.04652	+	23.8317	21.1158	24.1746	22.6962	25.7317	26.2338	24.6695	24.0371	24.7001	26.407	25.4556	25.1426	24.6687	21.0567	21.1636	20.9929	4	4	4	25.9	25.9	25.9	11.985	0	22.391	18
Cell division cycle protein 123 homolog	CDC123	O75794;X6RA30	39.134	0.799034	0.1196	-1.09356	-1.60854		0.51851	0.27606	-0.813353	-1.12637		0.625899	0.19412	0.992713	-1.29422		22.1384	22.8823	21.6611	22.5957	22.8781	23.3407	21.6296	22.55	21.4206	22.1125	23.5626	23.5158	24.3274	24.0518	21.5789	23.6937	5	5	5	24.4	24.4	24.4	39.134	0	20.452	20
Hsp90 co-chaperone Cdc37;Hsp90 co-chaperone Cdc37, N-terminally processed	CDC37	Q16543;K7EL68;K7EQA9	44.468	0.0382973	0.90105	0.0601959	0.11053		0.140543	0.667622	-0.277016	-0.370792		0.206221	0.565531	-0.279913	0.515645		24.32	24.6603	24.443	24.5015	22.7054	24.4406	24.2738	25.156	24.8664	24.5595	24.9364	25.2595	24.8865	22.8036	24.9567	25.0372	8	8	8	33.6	33.6	33.6	44.468	0	83.414	37
Hsp90 co-chaperone Cdc37-like 1	CDC37L1	B1AL69;Q7L3B6	35.58	1.46964	0.0294237	-1.5699	-2.73605	+	7.88946	0	-2.64542	-41.6041	+	4.32376	0.000825	3.18954	-8.85368	+	23.2116	24.6535	22.1678	22.3052	21.8953	22.0901	21.9851	22.0655	22.1039	21.4287	21.7786	21.7365	24.5489	24.6065	24.7357	24.7266	5	5	5	30.8	30.8	30.8	35.58	0	119.31	13
Pre-mRNA-processing factor 17	CDC40	O60508;Q5SRN1	65.521	0.0414249	0.892974	0.121237	0.119179		0.0589757	0.835636	-0.0824428	-0.166782		1.47505	0.0290361	-2.06822	2.63857	+	22.0211	21.7223	21.9801	25.9278	22.2019	23.0307	21.7275	23.8764	24.279	25.5466	25.9198	26.1071	22.6068	23.2122	22.6172	22.7301	17	17	17	42.8	42.8	42.8	65.521	0	212.86	46
Cell division control protein 42 homolog	CDC42	P60953;Q5JYX0;A0A8Q3WLC5;A0A590UJK8;A0A8Q3SI43;A0A494C1M1;A0A494BZX6	21.258	0.837009	0.109833	1.60374	1.67206		1.69207	0.0226003	2.01123	3.13017	+	2.03864	0.00970462	-2.91904	3.56576	+	24.7551	21.8124	24.4453	25.4084	24.7707	23.6158	24.4244	25.2401	24.4163	24.2748	26.9588	26.7274	20.9963	23.5945	22.6871	22.7284	6	6	6	41.4	41.4	41.4	21.258	0	64.075	57
Non-specific serine/threonine protein kinase;Serine/threonine-protein kinase MRCK alpha	CDC42BPA	A0A0A0MRJ0;A0A0A0MRJ1;Q5VT25	193.63	4.30691	0.0022069	3.45636	10.2852	+	4.75191	0.00180645	2.73568	12.2874	+	3.46443	0.0016	-2.49446	6.47153	+	25.953	26.4876	26.9844	27.1984	26.1262	25.6819	26.1417	25.7908	26.3323	26.5151	25.4498	25.0728	22.9667	23.6024	22.7984	23.4303	47	47	23	38.7	38.7	18.4	193.63	0	279.08	210
Serine/threonine-protein kinase MRCK beta	CDC42BPB	Q9Y5S2	194.31	0.193764	0.591255	-0.3917	-0.492176		0.367129	0.390757	0.565468	0.847136		0.609287	0.201631	1.20992	-1.26642		23.1424	21.8378	24.0275	23.6411	23.5788	24.092	24.514	24.2926	20.8706	22.6025	23.8675	23.7265	23.9686	21.6753	24.5042	24.0675	15	10	10	12.9	10.3	10.3	194.31	0	22.659	17
Cdc42 effector protein 1	CDC42EP1	Q00587	40.294	NaN	1	0	NaN		3.93562	0.00314428	3.1086	8.84651	+	NaN	1	0	NaN		22.2107	22.4066	23.4875	22.4829	25.6747	25.7085	25.3613	24.84	21.6545	21.8351	21.7889	21.6867	21.7931	22.3807	23.0637	21.9126	6	6	6	28.6	28.6	28.6	40.294	0	35.608	16
Cell division cycle 5-like protein	CDC5L	Q99459	92.25	2.28199	0.00770577	3.22762	4.27677	+	2.42995	0.00662664	2.18803	4.59389	+	2.19359	0.00727825	-3.37059	3.83652	+	25.0357	25.2754	26.738	28.2507	24.8229	24.3158	25.5824	26.4203	26.6146	27.216	27.5595	27.4834	22.882	23.118	22.9434	23.4459	47	47	47	63.1	63.1	63.1	92.25	0	323.31	341
Parafibromin	CDC73	A0A1B0GUB2;A0A3B3IRP5;Q6P1J9;A0A2R8YHB3;A0A2R8Y640	51.454	0.144917	0.672293	-0.0814629	-0.381068		0.143148	0.662821	-0.121296	-0.376921		0.305475	0.431221	0.291983	-0.719911		22.9176	22.5212	22.4605	22.7887	22.6709	21.9657	22.6354	23.2567	22.303	22.4326	22.7841	23.397	23.0484	22.2147	22.8734	22.8773	5	5	5	14.2	14.2	14.2	51.454	0	6.4483	9
Cadherin-2	CDH2	C9J126;P19022;C9JMH2;A0A6Q8PF58	90.672	1.04712	0.0680861	1.58242	2.02146		2.11244	0.00966193	2.23253	3.92929	+	0.271342	0.472273	-0.543164	0.651738		25.1746	22.6203	21.9636	24.5188	24.8647	22.612	24.6154	24.7856	21.4566	22.4166	22.4245	25.2253	21.7661	22.5294	21.7995	21.8525	5	5	5	13	13	13	90.672	0	37.935	20
Cyclin-dependent kinase 1	CDK1;CDC2	P06493;A0A024QZP7;E5RIU6	34.095	0.634188	0.185635	-0.341982	-1.32893		0.47379	0.304495	-0.257514	-1.0459		0.0666781	0.843247	0.0596961	-0.186062		26.0229	25.084	24.9522	25.4114	25.8582	25.535	24.804	25.6112	25.3165	24.7408	25.9153	26.0856	25.8517	25.5341	25.8977	25.5549	16	15	14	63.3	60.6	56.9	34.095	0	94.85	128
Cyclin-dependent kinase 11B;Cyclin-dependent kinase 11A	CDK11B;CDK11A	A0A0D9SEI3;A0A0D9SER5;A0A0D9SEN2;P21127;Q5QPR3;Q9UQ88;Q5QPR4	89.437	0.692749	0.15775	0.592915	1.42917		0.351237	0.405802	0.131264	0.8165		2.76927	0.00304198	-0.745662	4.92646	+	25.0746	24.259	25.2107	26.2366	24.8175	24.3958	24.6773	25.0438	25.0658	25.3223	25.6335	25.5879	24.6065	24.3635	24.6692	24.7701	20	20	20	25.3	25.3	25.3	89.437	0	97.22	83
Cyclin-dependent kinase 12	CDK12	Q9NYV4;J3QSD7	164.15	1.17083	0.053623	1.78583	2.2277		0.607199	0.223445	0.499711	1.28227		1.05695	0.0707767	-0.560799	1.98364		25.9246	26.0424	28.281	29.0689	25.6631	25.2075	26.864	26.4379	25.355	26.0188	26.7664	26.3791	25.5575	25.738	25.2265	25.6515	31	31	24	33.3	33.3	27.1	164.15	0	323.31	164
Cyclin-dependent kinase 2	CDK2	G3V5T9;P24941;E7ESI2	39.178	0.581459	0.214413	-0.621867	-1.23746		0.33661	0.421266	-0.480124	-0.788027		0.423912	0.318237	-0.483391	0.943628		25.3189	25.2836	24.67	24.9131	25.1114	25.7644	24.1474	25.7294	26.2932	26.0658	26.5012	26.6939	24.4948	25.3419	26.6752	26.1612	10	8	8	37	31.5	31.5	39.178	0	15.275	42
Cyclin-dependent kinase inhibitor 2A	CDKN2A	J3QRG6;P42771;K7ES20;K7ENC6	14.968	1.40427	0.0337567	0.813109	2.62312	+	0.437739	0.331385	0.38922	0.979911		1.39951	0.0336547	-1.27308	2.51923	+	24.7769	24.5743	24.8791	25.8109	23.9143	24.2472	24.5605	25.6235	24.2993	24.7688	26.0586	26.699	24.2579	24.5649	23.8839	24.082	5	5	5	54.3	54.3	54.3	14.968	0	84.86	69
Tumor suppressor ARF	CDKN2A	Q8N726	13.903	0.73604	0.141024	1.69055	1.50257		0.857687	0.127303	1.1541	1.70657		1.01262	0.0788006	-2.05891	1.91433		21.6243	21.6743	25.2993	25.5849	23.8846	21.8189	22.0505	24.283	23.5	22.7205	25.5153	26.4737	22.2746	22.1212	21.8876	21.1372	2	2	2	22.7	22.7	22.7	13.903	0	39.532	22
Corneodesmosin	CDSN	Q15517	51.522	1.30497	0.0422054	2.34783	2.45359	+	0.204538	0.572115	0.658261	0.515868		0.375799	0.360973	-1.2717	0.854859		24.8185	25.8954	26.2367	25.9918	22.0275	23.1292	26.0194	25.0081	26.2302	20.3518	25.0047	25.2995	22.5526	26.0749	22.7547	22.1689	8	8	1	28.5	28.5	8.5	51.522	0	67.217	78
Protein CDV3 homolog	CDV3	Q9UKY7;A0A8I5KX85	27.335	1.05251	0.0673605	-0.722233	-2.03043		0.804651	0.141721	-1.25084	-1.61795		6.89718	0	4.36781	-21.2972	+	25.5761	26.0816	24.9443	24.5144	25.8663	25.8267	22.5874	24.7216	21.5312	22.2267	21.4259	21.7363	25.8439	25.9091	26.0149	26.2375	7	7	7	53.5	53.5	53.5	27.335	0	139.49	51
CCAAT/enhancer-binding protein zeta	CEBPZ	Q03701	120.97	2.26972	0.00776378	0.952642	4.25107	+	1.30084	0.0511805	0.458855	2.44659		2.33138	0.00567407	-0.744605	4.08462	+	26.035	25.7169	26.475	26.4984	25.9875	25.6651	25.3096	25.7878	26.362	25.819	26.1419	25.608	25.4996	24.9658	25.0901	25.3591	32	32	32	42.2	42.2	42.2	120.97	0	278.11	168
Centromere protein C	CENPC	Q03188;H0Y8J2	106.83	1.09015	0.0620426	2.0179	2.09305		0.566115	0.245554	1.04507	1.21059		1.25769	0.0455047	-1.66832	2.29685	+	24.5681	25.8609	26.5851	27.2052	24.0955	25.0023	25.3988	25.8313	24.9226	25.5907	26.0822	25.9289	25.4341	24.2166	21.8213	24.6756	30	30	30	42	42	42	106.83	0	235.06	107
Centrosomal protein of 152 kDa	CEP152	O94986	195.62	1.84089	0.0166866	-1.16371	-3.40399	+	1.97418	0.0126844	-0.9588	-3.65738	+	2.2968	0.00613382	4.20221	-4.02166	+	27.8295	27.3276	27.0108	26.3922	27.2521	27.7485	27.5697	26.8094	26.129	24.2934	24.8003	24.6141	28.5006	28.0625	28.6561	27.9958	36	36	36	32.3	32.3	32.3	195.62	0	225.03	119
Centrosomal protein of 170 kDa	CEP170	Q5SW79;H0Y2V6	175.29	1.43201	0.031793	-1.00811	-2.67091	+	2.43668	0.00653107	-0.84188	-4.60865	+	6.06713	0.000648649	4.72272	-16.1278	+	25.9417	25.8057	25.36	24.3533	25.6867	25.6366	25.6947	25.1077	22.3144	21.2276	20.985	21.968	26.5671	26.539	26.315	26.0721	50	50	50	44.1	44.1	44.1	175.29	0	296.82	229
Centrosome-associated protein 350	CEP350	Q5VT06;H0Y7F7	350.93	1.00698	0.0738901	-0.728856	-1.95477		3.34865	0.00374194	-0.758477	-6.92748	+	4.96829	0.000934579	4.36062	-11.0927	+	26.1188	25.965	25.3889	24.4868	25.6331	25.5983	25.3937	25.2159	21.041	21.3892	22.5119	22.8293	26.179	26.0983	26.3291	26.2685	87	87	87	44	44	44	350.93	0	323.31	371
Centrosomal protein of 55 kDa	CEP55	Q53EZ4	54.178	0.566	0.223525	-0.572841	-1.21039		0.522184	0.273663	-0.626931	-1.13292		1.0361	0.0745234	1.04592	-1.95105		22.3119	22.7768	23.8318	23.551	21.9718	22.8054	23.3653	24.1126	22.4031	22.0932	22.0134	24.2143	23.5853	24.296	22.8399	24.0417	9	9	9	26.7	26.7	26.7	54.178	0	23.817	20
Centrosomal protein of 85 kDa	CEP85	Q6P2H3	85.638	0.865729	0.102242	-0.751777	-1.71997		0.658375	0.198065	-0.239776	-1.37048		3.90928	0.00119608	4.43895	-7.62942	+	25.6326	25.6556	25.066	23.8192	25.8901	25.7129	25.4471	25.1714	20.8038	23.0317	20.0114	21.8197	25.6975	25.7652	26.0214	25.6965	20	20	7	40.7	40.7	18.6	85.638	0	281.51	113
Centrosomal protein of 97 kDa	CEP97	E9PG22;Q8IW35	90.309	0.656279	0.174945	-0.953879	-1.36689		0.458338	0.315257	0.545792	1.01775		2.32898	0.0057671	1.86724	-4.08022	+	22.2046	23.8089	23.285	21.7231	24.0395	24.4678	24.6272	23.8858	21.8197	22.1438	21.6244	21.6837	24.0374	22.2064	24.1783	24.4151	7	7	7	15.4	15.4	15.4	90.309	0	17.157	16
Choline/ethanolaminephosphotransferase 1	CEPT1	Q9Y6K0	46.553	2.15231	0.00983725	0.782642	4.00957	+	1.46273	0.0362032	0.51102	2.72406	+	1.13811	0.0592344	-0.492858	2.11026		30.7703	31.2656	31.193	30.9881	30.5269	30.862	30.7551	30.9864	31.3234	30.9514	30.4487	30.5321	29.9575	30.3974	30.6625	30.0689	2	2	2	9.6	9.6	9.6	46.553	0.0017109	2.0646	21
Centrin-2	CETN2	P41208	19.738	0.653718	0.176416	0.697796	1.3625		0.644028	0.202693	-1.07503	-1.34586		1.75188	0.0167296	-0.914234	3.08438	+	24.4466	25.9328	25.9786	26.5868	22.3069	23.0362	25.0941	25.4163	25.3603	26.2626	25.9034	25.8033	25.0818	25.4807	24.3783	25.2128	9	9	9	65.7	65.7	65.7	19.738	0	247.91	94
Cofilin-1	CFL1	P23528;E9PP50;G3V1A4;E9PK25;E9PQB7;E9PS23	18.502	0.397812	0.345606	0.130726	0.905462		0.0684759	0.812706	0.0465069	0.191927		1.19451	0.0530045	-0.581679	2.19823		27.6686	27.3623	27.2511	27.5352	27.4394	27.3583	26.8168	27.8657	27.4491	27.4435	28.3113	28.4959	27.18	27.0922	27.4691	27.5529	16	16	11	82.5	82.5	56	18.502	0	323.31	291
Cofilin-2	CFL2	Q9Y281	18.736	0.552652	0.232409	0.664042	1.18691		NaN	1	0	NaN		0.869804	0.108105	-1.31148	1.68958		23.3871	21.8708	21.5989	22.376	22.4915	21.6047	21.9886	22.0252	21.4753	21.5425	23.756	24.4817	21.0162	20.9114	22.4589	22.1901	8	3	3	51.8	25.3	25.3	18.736	0	8.344	4
Chromatin assembly factor 1 subunit A	CHAF1A	Q13111	106.91	2.76493	0.00418478	5.58326	5.36608	+	2.39301	0.00657246	3.54868	4.51343	+	1.6797	0.0191084	-5.05214	2.96664	+	24.4866	26.7108	27.1765	28.4532	24.8146	23.59	24.4371	25.847	27.3019	27.7694	27.843	27.454	20.5219	20.9015	22.9567	20.1139	33	33	33	48.2	48.2	48.2	106.91	0	323.31	260
Chromatin assembly factor 1 subunit B	CHAF1B	Q13112	61.492	0.201233	0.579769	0.730082	0.508628		0.0615846	0.829452	0.127699	0.173729		0.455743	0.295167	-1.52194	1.00103		22.1169	21.21	23.504	27.5325	21.8481	22.0519	23.3903	24.6635	21.5836	27.2591	26.4328	25.773	23.5536	23.0436	22.893	21.9528	14	14	14	36.5	36.5	36.5	61.492	0	281.53	60
Chromodomain-helicase-DNA-binding protein 1	CHD1	O14646	196.69	0.411466	0.333654	1.76853	0.931096		0.049971	0.857531	0.284944	0.142552		0.0146468	0.964458	0.0823024	-0.0430852		22.3212	26.9379	27.8781	27.848	22.2098	22.24	27.2601	27.341	21.7536	22.0916	27.8941	27.2411	26.9416	26.7175	22.2519	22.0001	14	6	6	11.5	5.9	5.9	196.69	0	27.181	14
Chromodomain-helicase-DNA-binding protein 2	CHD2	O14647;A0A1B0GTU9	211.34	2.89211	0.0036747	3.08932	5.68116	+	1.26952	0.0537058	1.55988	2.39359		2.93977	0.0025928	-2.39096	5.27943	+	24.3621	24.6167	25.9814	26.3603	24.3289	21.9766	24.5781	24.3192	25.0605	25.267	25.3122	23.73	22.2662	22.4718	21.5978	22.6275	43	42	35	34.4	33.9	29.2	211.34	0	323.31	169
Chromodomain-helicase-DNA-binding protein 3	CHD3	Q12873;A0A5F9ZHX5	226.59	1.38268	0.0355252	1.19955	2.58606	+	0.0556944	0.842264	-0.0591755	-0.157999		0.92225	0.0964657	-0.446791	1.77246		28.1548	28.7586	29.8901	30.0997	27.4875	27.2825	28.9335	28.1649	28.2016	29.0081	28.4689	27.8033	27.9805	28.0052	28.0015	28.1177	109	109	58	61.9	61.9	33	226.59	0	323.31	1381
	CHD3	H7C0J3;I3L229;H7C3H7	41.828	0.388784	0.353367	0.704492	0.888407		0.176735	0.610365	-0.323825	-0.454161		0.0410087	0.898911	-0.0777847	0.117329		24.0423	25.1671	26.3306	26.1761	23.6361	23.7925	25.1893	24.9848	24.2348	25.4267	24.6986	23.8434	25.1609	25.3631	25.4132	22.9608	18	4	4	57.2	21.9	21.9	41.828	0	50.929	53
Chromodomain-helicase-DNA-binding protein 4	CHD4	F5GWX5;A0A2R8Y425;A0A2R8Y212;A0A0C4DGG9;Q14839;A0A2R8YFD8;A0A2R8YER1;A0A2R8Y8C1;A0A2R8Y445;A0A2R8Y685	217.1	1.36885	0.0364241	1.10612	2.56239	+	0.317689	0.440652	-0.0935049	-0.750777		0.824384	0.12135	-0.528298	1.61735		27.4531	28.0047	28.7857	29.3861	27.1599	26.9802	27.4715	27.2194	27.8526	28.4877	27.722	26.84	27.3081	27.4334	27.0991	27.3644	107	91	3	63.1	57.1	2	217.1	0	323.31	1212
Chromodomain-helicase-DNA-binding protein 6	CHD6	Q8TD26	305.41	1.19692	0.0506007	0.477517	2.2714		0.234021	0.534086	-0.112657	-0.579377		0.100289	0.767371	-0.0730452	0.271553		26.0254	26.8702	26.8521	26.3633	25.6217	25.6741	26.4373	26.0173	26.4104	26.6826	25.8292	25.3661	26.105	25.9427	25.9975	26.1557	111	111	99	52.3	52.3	47.1	305.41	0	323.31	631
Chromodomain-helicase-DNA-binding protein 7	CHD7	Q9P2D1;A0A8Q3WKT9	335.92	1.06024	0.0661958	0.501307	2.04327		1.12105	0.0722228	-0.329556	-2.14454		0.245714	0.506686	-0.191953	0.599199		26.2176	27.1183	27.3068	26.9554	25.7626	25.921	26.4064	26.1846	26.944	27.115	26.2033	25.6791	26.2747	26.3915	26.5545	26.3721	90	80	72	40.1	36.2	34.3	335.92	0	323.31	656
Chromodomain-helicase-DNA-binding protein 8	CHD8	Q9HCK8;A0A2R8Y840;H0YJG4	290.52	NaN	1	0	NaN		2.81389	0.00424828	2.09455	5.48584	+	NaN	1	0	NaN		21.5128	22.3507	22.1035	22.7307	24.3208	24.2307	24.1123	22.9169	21.5259	22.1267	22.2426	21.6822	22.024	22.1025	21.8317	21.2443	21	6	6	10.8	4.3	4.3	290.52	0	8.2136	9
Calcium homeostasis endoplasmic reticulum protein	CHERP	Q8IWX8;J3QK89	103.7	1.07915	0.0634958	1.02594	2.07473		1.36081	0.0454779	0.552332	2.54864	+	1.09056	0.0660255	-1.05634	2.03611		25.6029	26.1384	26.5744	27.8034	25.9057	25.7674	26.0983	26.4533	26.1901	27.1336	27.1399	27.3477	25.1052	25.4261	25.8411	25.6431	28	28	28	38.8	38.8	38.8	103.7	0	323.31	273
Charged multivesicular body protein 4b	CHMP4B	Q9H444	24.95	0.35467	0.386876	-0.875963	-0.823145		0.465954	0.309682	-1.11109	-1.03165		1.50128	0.0274658	2.23583	-2.68022	+	21.5825	22.7193	24.6648	24.5397	21.9645	25.3343	23.0095	22.2574	21.1976	22.1834	22.2393	23.4681	25.1772	24.782	25.0639	21.987	2	2	2	13.4	13.4	13.4	24.95	0	25.258	17
Cysteine and histidine-rich domain-containing protein 1	CHORDC1	Q9UHD1	37.489	1.50759	0.0284178	-0.555082	-2.80217	+	1.10614	0.074148	-1.14825	-2.11969		0.27816	0.464601	0.471589	-0.665512		24.8578	24.9718	24.3791	25.3034	24.9908	22.7266	24.3951	25.027	24.8239	23.0709	25.9208	26.6566	25.3145	25.3953	25.5566	25.4661	15	15	14	55.4	55.4	53.3	37.489	0	135.24	93
Anamorsin	CIAPIN1	Q6FI81;H3BV90;H3BT65;H3BUG4;H3BPG7	33.582	1.42236	0.0322399	-1.02559	-2.65426	+	2.69252	0.00463793	-1.32638	-5.1923	+	1.80873	0.0151135	2.53114	-3.17802	+	25.363	24.8924	24.1471	23.7331	24.6767	24.3924	23.62	24.2434	22.0173	22.1642	24.4363	24.9682	25.8003	25.5785	25.2142	25.6449	14	14	14	68.6	68.6	68.6	33.582	0	88.462	56
Corepressor interacting with RBPJ 1	CIR1	Q86X95	52.313	5.82673	0	5.49125	18.7407	+	5.81027	0.00216667	5.31845	18.621	+	2.03836	0.00967485	-4.18688	3.56528	+	27.1809	27.0846	27.0588	26.7936	26.9436	26.8196	26.934	26.7295	26.9025	27.166	26.4812	26.3592	20.7967	21.7275	22.1381	21.4906	13	13	13	33.8	33.8	33.8	52.313	0	323.31	129
Cirhin	CIRH1A	Q969X6;H3BSH7;A0A0J9YWM9	76.889	1.76642	0.0183197	3.13657	3.26585	+	2.53831	0.00527745	3.46894	4.83507	+	2.40458	0.00510425	-4.77722	4.21944	+	23.4957	22.2756	24.5393	26.6089	24.7764	23.545	23.582	26.3457	24.6382	26.0459	27.2938	28.4571	20.8038	21.2648	21.7983	20.5063	23	23	18	53.6	53.6	39.7	76.889	0	259.22	156
Citron Rho-interacting kinase	CIT	O14578;H7BYJ3;A0A7I2V4A6;A0A7I2V4I0;A0A7I2V692;A0A7I2V4H7;A0A7I2V365	231.43	0.170847	0.629659	-0.289661	-0.440845		0.230611	0.537527	0.633564	0.572125		0.45817	0.293522	-1.0834	1.00537		22.6586	21.0573	22.4445	21.8637	22.5775	20.8472	22.7947	25.4976	21.4489	22.3915	24.3942	26.1851	23.5686	22.3478	22.3887	20.8777	25	25	25	21.5	21.5	21.5	231.43	0	120.27	49
Cytoskeleton-associated protein 4	CKAP4	Q07065	66.022	2.16099	0.00974771	1.93503	4.02716	+	1.50653	0.0336277	1.13947	2.80032	+	2.15248	0.00795357	-1.70477	3.76387	+	28.4895	30.2203	29.9873	30.4052	27.9163	29.3418	29.349	29.3129	29.9041	30.6528	29.4963	29.2558	27.988	28.2689	27.3218	27.7834	45	45	45	68.6	68.6	68.6	66.022	0	323.31	1133
Cytoskeleton-associated protein 5	CKAP5	Q14008	225.49	2.62256	0.00476238	-0.95409	-5.02812	+	1.20349	0.0612521	-1.4099	-2.28242		1.17391	0.0548397	2.18871	-2.16609		24.4251	24.1871	23.6417	24.0996	23.885	21.8536	24.2011	24.5906	20.0956	22.7476	24.6897	24.8265	24.8572	25.0378	24.9687	25.3062	18	18	18	12.5	12.5	12.5	225.49	0	99.018	63
Creatine kinase B-type	CKB	P12277;A0A0S2Z471;H0YJG0	42.644	1.71562	0.0198422	2.3176	3.17291	+	1.51072	0.0336419	2.52795	2.80765	+	2.3256	0.00578269	-2.8853	4.07405	+	24.8318	25.1901	25.7067	26.1111	24.1049	25.7248	25.841	27.0103	24.8626	26.6979	26.4	26.5357	23.1159	23.3149	21.4247	24.7138	15	15	15	64	64	64	42.644	0	181.79	116
	CLASP2	A0A804HJG7;E7ERI8;E7EW49	164.88	1.25061	0.0462803	-1.45405	-2.36168	+	1.63791	0.0258055	-1.60045	-3.03266	+	2.05196	0.009575	1.79856	-3.58872	+	21.5117	24.3878	22.8673	22.3514	22.1299	21.4303	23.5934	23.3789	22.3827	22.0676	21.2705	23.9323	24.4556	24.2192	24.3452	23.9144	12	12	1	10.6	10.6	0.8	164.88	0	28.838	24
H(+)/Cl(-) exchange transporter 7	CLCN7	P51798;H0Y2M6	88.678	3.70294	0.00195	3.51634	8.038	+	0.128653	0.685219	0.158578	0.342558		NaN	1	0	NaN		26.681	26.0458	26.4156	24.8904	22.2737	23.8451	21.8944	22.5886	22.3038	20.9192	22.0516	22.3377	22.6713	22.8508	22.4687	21.9766	12	12	12	23	23	23	88.678	0	84.419	25
Chloride intracellular channel protein 1	CLIC1	O00299	26.922	0.932114	0.0871884	0.404163	1.83042		0.140997	0.666797	0.189934	0.371863		1.5656	0.0242452	-1.03594	2.78278	+	25.268	24.8426	25.2336	25.8246	24.8482	24.0882	24.8942	26.4812	25.5691	25.249	26.5409	26.8421	24.962	25.027	24.9364	24.6267	11	11	11	65.1	65.1	65.1	26.922	0	104.9	80
Chloride intracellular channel protein 4	CLIC4	Q9Y696	28.772	0.359279	0.381717	-0.900206	-0.832042		0.311725	0.445314	-0.856645	-0.73893		0.249408	0.50208	-0.685325	0.606849		21.4121	21.9429	21.4524	24.2921	21.8966	21.1914	21.5065	24.6794	22.44	21.8727	25.1348	25.8	24.6769	21.0721	24.3666	22.5848	10	10	10	58.1	58.1	58.1	28.772	0	69.63	23
Clathrin interactor 1	CLINT1	Q14677	68.259	1.84934	0.0166066	-1.29613	-3.41982	+	0.729467	0.168557	-0.471188	-1.49146		6.71436	0.00114286	9.28505	-20.0366	+	30.3392	29.9138	29.7117	28.7562	30.5789	30.6154	31.0389	29.7875	20.2748	21.8754	21.9935	22.6013	31.3231	30.5053	31.1617	30.9153	35	35	35	38.1	38.1	38.1	68.259	0	323.31	826
CAP-Gly domain-containing linker protein 1	CLIP1	P30622;A0A3B3ITA2	162.24	0.844541	0.108049	-0.872321	-1.68464		1.19181	0.0624461	-1.0266	-2.26284		1.95798	0.0114152	2.79759	-3.42795	+	24.031	24.4579	23.9044	22.1622	22.1855	24.1437	23.7812	23.828	20.6458	20.0919	22.027	24.2297	24.3768	24.5411	24.8059	24.321	13	13	2	11.7	11.7	0.6	162.24	0	19.345	26
Dual specificity protein kinase CLK1	CLK1	P49759;B8ZZR0;F8WBF5	57.29	1.21921	0.0487888	2.59344	2.30882	+	0.807459	0.141352	1.13029	1.62265		1.94036	0.0117974	-2.48318	3.39811	+	21.3419	24.9177	25.7654	26.1772	21.9923	23.0104	22.3807	24.9661	25.2111	25.3054	25.0747	24.6082	22.1169	22.1657	22.248	21.2978	7	7	5	22.1	22.1	14.9	57.29	0	22.704	19
Dual specificity protein kinase CLK2	CLK2	B1AVT0;P49760	59.874	0.455138	0.30029	0.559304	1.0119		NaN	1	0	NaN		0.705313	0.16107	-0.911003	1.42529		22.19	21.906	23.1575	23.658	21.8656	22.7421	22.1216	22.3808	21.6491	24.1697	23.6278	23.7328	22.2271	21.1029	22.7241	22.6202	3	3	3	7.2	7.2	7.2	59.874	0	5.98	10
Cleft lip and palate transmembrane protein 1-like protein	CLPTM1L	G5E9Z2;Q96KA5	43.28	0.393048	0.349136	0.598987	0.896473		0.197519	0.581329	0.344564	0.500463		0.372016	0.363925	-0.883854	0.847765		23.9081	22.3382	23.3563	21.456	22.4276	21.1082	22.6169	23.8883	20.427	21.5387	24.0272	24.6899	21.2866	23.1227	21.8883	22.3651	2	2	2	10.6	10.6	10.6	43.28	0	40.46	11
Clathrin light chain A	CLTA	C9J8P9;P09496;F8WF69	21.102	7.07088	0	-7.87859	-30.348	+	6.39734	0.00742857	-7.42075	-23.3902	+	6.14833	0.000705882	8.01592	-16.5746	+	22.7594	22.0424	21.8738	22.7579	22.0753	23.5219	22.7766	22.891	21.9894	23.7568	22.2042	21.9262	30.008	30.0982	30.5059	30.3358	7	7	7	16.8	16.8	16.8	21.102	0	320.41	43
Clathrin light chain B	CLTB	P09497;D6RJD1	25.19	4.47426	0.00270423	-6.93972	-11	+	3.47166	0.00360839	-5.95637	-7.29763	+	4.51447	0.000916667	7.30214	-9.47055	+	22.7672	22.4312	21.057	21.6268	24.8073	22.7733	22.3924	21.8427	20.6466	21.8483	22.4359	23.0712	28.0629	28.077	30.0262	29.475	6	6	6	26.6	26.6	26.6	25.19	0	228.6	32
Clathrin heavy chain;Clathrin heavy chain 1	CLTC	A0A087WVQ6;Q00610	192.06	8.10681	0	-4.76121	-45.2338	+	7.20501	0	-4.43452	-31.9599	+	4.86988	0.00105263	5.19596	-10.7213	+	27.3115	27.0583	27.2104	27.4168	27.4114	27.3344	27.7889	27.7689	26.2194	25.7653	27.6585	27.9573	31.9222	31.8887	32.2113	32.0196	163	163	113	81.1	81.1	63.4	192.06	0	323.31	2747
Clusterin;Clusterin beta chain;Clusterin alpha chain;Clusterin	CLU	P10909;H0YC35;E7ERK6;H0YLK8	52.494	3.88485	0.00226087	3.6315	8.66432	+	3.94829	0.00322449	3.9144	8.89249	+	5.14213	0.00107527	-3.99454	11.7774	+	26.1396	25.0154	25.2686	25.4342	26.3544	25.2779	25.2813	26.0757	25.8925	25.303	25.8778	25.9527	21.506	21.9724	21.1306	22.7227	8	8	8	27.8	27.8	27.8	52.494	0	101.06	54
UMP-CMP kinase	CMPK1	P30085;Q5T0D2;A0A494BXC7	22.222	1.2624	0.0455391	1.27199	2.38156	+	1.08999	0.0755801	1.27833	2.09278		2.58587	0.00356803	-2.44698	4.56321	+	23.7837	22.9112	23.7948	24.0777	23.0068	23.7115	23.1501	24.7243	24.3711	23.8663	25.1299	25.4812	21.1379	23.4205	22.5551	22.366	7	7	7	45.4	45.4	45.4	22.222	0	76.212	54
Calponin;Calponin-2	CNN2	B4DUT8;Q99439;B4DDF4;H3BVI6;A0A087X271;K7ES69	35.943	3.29367	0.0018	-1.55266	-6.76703	+	5.02943	0.0024	-1.48497	-13.7137	+	1.3481	0.0378762	3.41708	-2.4384	+	25.5984	26.1204	25.1746	25.1736	25.4986	25.8596	25.4065	25.5732	24.7525	20.4848	25.8945	26.233	27.1588	26.9899	27.1403	26.9887	13	13	12	70.3	70.3	70.3	35.943	0	323.31	124
CCR4-NOT transcription complex subunit 1	CNOT1	A5YKK6	266.94	1.6052	0.0238281	-1.08053	-2.97427	+	2.87799	0.00422384	-0.981676	-5.64552	+	3.17622	0.00209404	2.87907	-5.79568	+	25.0323	25.1437	24.3211	23.6552	24.9406	24.5448	24.7473	24.315	21.3331	22.25	23.36	23.7491	25.7154	25.7851	25.6801	25.2939	37	37	37	21.6	21.6	21.6	266.94	0	193.86	141
Protein canopy homolog 2	CNPY2	F8VXJ7;F8W031;Q9Y2B0;F8W1K5	19.052	0.711157	0.150294	0.786664	1.46045		3.08846	0.00424581	1.53733	6.19397	+	0.989696	0.0834932	-1.5272	1.87844		21.4118	23.625	23.1654	23.2673	23.5122	23.4773	23.479	24.0037	21.2032	25.2087	24.5127	24.0928	22.0652	22.4723	21.4953	22.2901	5	5	5	40.5	40.5	40.5	19.052	0	23.663	22
Centlein	CNTLN	Q9NXG0	161.57	1.13185	0.056899	1.90649	2.16255		0.676821	0.188837	0.967234	1.40203		2.18727	0.00724161	-2.05176	3.82531	+	21.8103	24.2839	24.9031	25.0959	22.4328	21.9637	24.0853	23.8542	24.7566	24.6726	24.5249	23.8072	21.99	20.9018	22.9361	22.6393	18	18	18	19.4	19.4	19.4	161.57	0	84.064	61
Protein cordon-bleu	COBL	O75128;H7C1N2;J3KR05	135.62	0.0990076	0.7616	-0.119981	-0.270083		0.425283	0.339518	0.363233	0.956849		3.56732	0.001488	2.16135	-6.72631	+	24.7248	24.9486	24.3182	23.5049	25.0464	25.3649	24.6445	24.3736	21.9094	22.7495	22.5743	22.2883	23.7397	24.2306	24.9983	25.0078	21	21	21	27.5	27.5	27.5	135.62	0	106.78	80
Conserved oligomeric Golgi complex subunit 1	COG1	Q8WTW3;E9PBL8	108.98	0.698295	0.155648	-0.690254	-1.43861		2.70892	0.00461135	-0.685189	-5.23133	+	5.42312	0.000702703	3.37341	-12.9665	+	24.7568	25.5673	24.0358	23.3985	24.3144	24.3516	24.6342	24.4785	22.033	22.083	20.951	21.6883	25.2647	25.3011	25.133	24.8206	18	18	18	27.6	27.6	27.6	108.98	0	59.575	51
Coilin	COIL	P38432	62.608	2.18447	0.00931852	3.90017	4.07495	+	1.73597	0.0205217	2.85987	3.21001	+	2.4985	0.00422811	-3.89081	4.39574	+	27.084	28.8869	29.0863	29.2191	26.9489	26.8737	28.1226	28.1698	28.7628	29.4882	28.9897	28.7494	25.5519	26.2061	22.4778	24.4398	28	28	28	50.3	50.3	50.3	62.608	0	323.31	306
Collagen alpha-1(XXV) chain;Collagen-like Alzheimer amyloid plaque component	COL25A1	E9PNV9;A8MWQ5;A0A2R8Y760;Q9BXS0	51.175	1.36496	0.0368432	-1.10325	-2.55574	+	0.511869	0.279677	-0.601538	-1.11451		0.174248	0.620188	0.441238	-0.445366		24.0227	22.4835	23.6095	24.3204	23.1947	25.1603	24.8358	23.2521	21.64	24.6173	23.9871	24.0463	25.1536	24.6255	24.6512	24.4187	2	2	2	8.1	8.1	8.1	51.175	0	5.3976	19
Collagen alpha-1(V) chain	COL5A1	P20908	183.56	0.107286	0.744771	-0.225495	-0.290638		0.80194	0.141898	-1.11362	-1.61341		0.654193	0.181704	-0.573351	1.34125		24.3296	22.2668	24.5743	25.7067	22.0164	22.6378	23.8713	24.7993	24.9712	24.4927	25.7434	25.6368	23.8413	24.7424	24.0682	25.1274	13	13	13	11.9	11.9	11.9	183.56	0	148.95	66
Procollagen galactosyltransferase 1	COLGALT1	Q8NBJ5;M0QX72;A0A8I5QKL8;A0A8I5QL08	71.635	0.0432583	0.887579	0.0526528	0.124225		1.42272	0.0408546	0.933689	2.65487	+	0.317552	0.417544	-0.636127	0.743584		22.4238	22.0341	22.169	23.6723	23.4565	22.893	23.2184	24.2555	20.7429	23.9291	24.4944	24.4639	22.9107	22.7098	21.9897	22.4785	10	10	10	21.4	21.4	21.4	71.635	0	30.24	24
COMM domain-containing protein 8	COMMD8	Q9NX08	21.09	3.34275	0.00187013	-2.56102	-6.91011	+	4.1298	0.00241808	-3.02255	-9.57477	+	3.90949	0.00120197	2.9494	-7.63001	+	21.8479	23.2663	22.891	21.9326	21.2399	22.0024	22.2039	22.6454	21.1897	22.3612	23.0753	22.2838	25.188	24.7051	25.2005	25.0883	5	5	5	38.3	38.3	38.3	21.09	0	32.788	15
Catechol O-methyltransferase	COMT	P21964;E7EMS6;A0A7I2V370	30.037	0.234529	0.534717	0.478129	0.580455		0.136804	0.673276	0.254389	0.361963		1.53246	0.0261318	-1.9413	2.72985	+	24.1049	21.3437	21.2286	23.7735	21.4491	22.0064	21.8292	24.2711	21.7662	24.3701	24.7588	24.8995	21.4571	22.8158	21.8888	22.3765	7	7	7	45.4	45.4	45.4	30.037	0	44.403	21
Coatomer subunit alpha;Xenin;Proxenin	COPA	P53621;A0A3B3IS84;A0A3B3IT15;A0A3B3ISC6;A0A3B3IU89	138.34	0.424133	0.323923	-0.109695	-0.954712		1.66823	0.0237031	-0.259913	-3.08712	+	0.04734	0.883879	0.0229266	-0.134587		27.1539	26.7605	26.7137	26.6971	26.8673	26.5502	26.5691	26.7379	26.7934	26.5645	26.8802	26.8945	26.9045	26.9453	27.0455	26.8688	50	50	50	55.9	55.9	55.9	138.34	0	323.31	469
Coatomer subunit beta	COPB1	P53618;E9PP73	107.14	0.320923	0.424666	0.156257	0.757179		0.0482455	0.860837	-0.0529914	-0.137863		0.954895	0.090083	-0.441202	1.82383		25.8278	25.1368	25.0064	25.3466	26.05	24.8554	24.2895	25.2855	25.1216	25.2324	25.76	26.2173	25.0746	25.1744	25.4525	24.991	18	18	18	32.2	32.2	32.2	107.14	0	83.4	94
Coatomer subunit beta	COPB2	H0Y938;H0YAC7;P35606;A0A7I2V258	101.53	1.09244	0.0617937	0.92844	2.09687		0.299111	0.459379	0.493704	0.713704		1.00783	0.0797735	-1.76131	1.90684		22.6739	23.374	23.0752	24.3512	22.5819	21.9761	22.3588	24.8185	23.3019	22.7713	25.9908	26.2395	22.3988	21.8249	22.4348	23.1021	28	28	28	43.9	43.9	43.9	101.53	0	90.759	64
Coatomer subunit epsilon	COPE	O14579;M0QXB4	34.482	1.90459	0.0145319	-0.315696	-3.52406	+	2.27674	0.0072326	-0.43154	-4.26576	+	0.158253	0.648488	0.0648952	-0.409205		26.0502	26.0284	25.8976	26.0074	25.7953	25.9216	25.7782	26.0251	26.2767	25.9675	26.1398	26.1464	26.2068	26.1445	26.505	26.3901	17	17	17	70.1	70.1	70.1	34.482	0	235.41	178
Coatomer subunit gamma-1	COPG1	Q9Y678	97.717	0.0861552	0.787647	0.0594697	0.237652		0.137353	0.67247	-0.129165	-0.363262		1.53653	0.0258475	-0.701456	2.73633	+	25.3776	24.9402	24.5657	24.8867	25.0134	24.5551	24.0195	25.4276	25.3297	25.1067	25.8919	26.0492	24.679	24.4642	25.2487	25.1404	26	26	24	47.4	47.4	44.1	97.717	0	261.35	157
COP9 signalosome complex subunit 2	COPS2	B4DIH5;P61201	44.228	1.80968	0.0176374	1.10234	3.34582	+	0.0493597	0.858601	-0.108778	-0.140893		0.797774	0.128889	-1.40142	1.5748		22.9173	22.6518	23.2931	23.4368	21.5039	20.838	21.1259	23.9867	22.3674	23.2188	24.8667	25.2179	21.8015	21.8833	22.754	21.4508	9	9	9	40.9	40.9	40.9	44.228	0	92.572	15
COP9 signalosome complex subunit 4	COPS4	D6RD63;D6RFN0;Q9BT78;D6RAX7	31.433	0.532347	0.245891	1.04193	1.15099		1.05428	0.081215	1.63068	2.03337		0.264657	0.48087	-0.87756	0.638151		21.4359	22.7258	24.1025	24.1222	24.0048	24.4227	22.2517	24.0623	20.9356	21.3647	25.2745	25.9789	20.6907	21.6344	22.1575	23.736	6	6	6	32.4	32.4	32.4	31.433	0	31.865	14
Coatomer subunit zeta-1	COPZ1	F8W651;F8VVA7;P61923;F8VYZ4;F8VYK5;F8VXB1;F8VUC5;F8W156	13.393	1.55892	0.0265178	-0.776388	-2.89229	+	2.50476	0.0055167	-1.32997	-4.75956	+	1.23204	0.0478595	0.887584	-2.25678	+	24.6095	25.4492	24.8017	24.9281	23.8808	24.6217	24.3072	24.7644	24.3855	24.3079	25.7906	25.3653	25.9193	26.0739	25.7393	25.1616	4	4	4	71.4	71.4	71.4	13.393	0	84.535	27
Coronin-1B	CORO1B	Q9BR76	54.234	1.45805	0.030009	-2.04001	-2.71594	+	2.10225	0.00991496	-0.702108	-3.90892	+	1.02449	0.0765919	0.447619	-1.93291		21.5104	24.7313	22.1362	23.8521	24.4381	24.8162	24.1082	24.2191	24.6441	24.9835	24.5274	25.0914	25.0715	24.8572	25.2106	25.2508	11	11	11	39.7	39.7	39.7	54.234	0	74.236	50
Coronin-1C	CORO1C	Q9ULV4	53.248	0.507594	0.263219	-0.485275	-1.10686		0.20431	0.572014	0.185771	0.515368		0.24109	0.512898	0.457556	-0.589585		28.9342	27.7381	27.9748	26.837	28.9792	29.2706	27.7601	28.1584	29.1431	29.1554	28.2735	27.4321	28.1139	28.449	28.4359	28.4264	26	26	5	52.5	52.5	11.8	53.248	0	323.31	368
Coronin;Coronin-7	CORO7-PAM16;CORO7	A0A0A6YYL4;P57737	114.16	1.39636	0.0341617	-1.86428	-2.60953	+	2.82482	0.00432787	-0.773563	-5.51285	+	4.8468	0.00103448	3.81761	-10.6359	+	23.1146	25.0651	24.0314	21.7167	24.875	24.5212	24.5976	24.2968	20.9983	20.6255	21.778	22.3187	25.305	25.31	25.5573	25.2125	12	12	11	23.5	23.5	21.7	114.16	0	77.296	42
Carboxypeptidase D	CPD	O75976	152.93	2.84561	0.00365217	3.02836	5.56446	+	0.682773	0.1865	-0.479204	-1.41218		NaN	1	0	NaN		25.6743	25.7605	26.0666	23.9732	21.5567	21.5918	21.8486	22.4473	21.4615	22.7541	22.9879	22.8965	22.9493	22.6352	21.8318	21.9448	17	17	17	19.8	19.8	19.8	152.93	0	113.56	40
Copine-1	CPNE1	Q99829;B0QZ18;A6PVH9;F2Z2V0;E7ENH5;Q5JX56;Q5JX58;Q5JX59;Q5JX60;Q5JX44	59.058	0.316166	0.4296	0.42653	0.747757		0.0994522	0.741041	0.206747	0.271194		0.0318658	0.920643	0.118485	-0.0920287		24.7456	24.3082	23.6208	24.1732	22.7998	23.5207	24.2381	25.4101	20.9689	24.5951	25.5908	25.8998	23.8543	24.418	22.2926	24.5767	10	10	10	31.5	31.5	31.5	59.058	0	111.35	29
Copine-3	CPNE3	O75131;A0A087WXR6;E5RHZ0;A0A087WYQ3	60.13	0.630804	0.187014	0.879251	1.32309		NaN	1	0	NaN		0.645645	0.185459	-1.4284	1.32709		21.82	22.027	22.1573	24.0745	22.7412	21.7873	22.0097	22.0404	24.0854	20.5338	24.2802	25.0971	22.486	20.5276	21.6532	21.8949	6	5	5	16.2	14.5	14.5	60.13	0	11.1	8
Copine-8	CPNE8	Q86YQ8;E7ENV7	63.107	0.248897	0.515025	-0.533041	-0.610747		1.26388	0.0539524	1.58879	2.38406		0.461379	0.2917	-0.580923	1.01109		25.1988	22.2388	23.9358	24.1413	26.2999	25.9809	26.3915	25.3296	25.2154	25.2383	25.2082	24.8832	23.1908	23.4924	25.4087	25.5548	17	17	16	41.1	41.1	41.1	63.107	0	93.699	100
Carbamoyl-phosphate synthase [ammonia], mitochondrial	CPS1	P31327	164.94	1.40252	0.0339076	1.03383	2.62012	+	1.37598	0.0441407	1.28111	2.57458	+	2.78158	0.00305	-1.68024	4.95143	+	26.0359	25.7678	25.4309	25.8023	26.2752	26.0863	25.074	26.5906	26.4103	26.2971	26.2177	26.4526	24.7549	23.6983	24.971	25.4776	63	63	61	58.5	58.5	57.5	164.94	0	323.31	445
Cleavage and polyadenylation specificity factor subunit 1	CPSF1	Q10570	160.88	1.26148	0.0455399	1.79911	2.38002	+	1.52411	0.0322667	1.53443	2.83109	+	0.654885	0.181563	-1.00469	1.3424		23.7241	23.9291	23.1705	25.697	23.9336	23.5006	23.8303	24.1977	22.86	24.2402	23.9815	24.1022	21.6243	21.2628	23.0458	23.3914	20	20	20	19.8	19.8	19.8	160.88	0	43.046	44
Cleavage and polyadenylation specificity factor subunit 2	CPSF2	Q9P2I0	88.486	0.977547	0.0780079	1.17509	1.90589		0.972525	0.0987646	1.10588	1.89755		0.246118	0.50629	-0.459941	0.600037		24.2036	24.6646	24.3473	25.121	24.5045	24.5816	24.529	24.4445	24.3385	24.3187	24.4837	24.3463	23.9964	23.9718	21.6629	24.0051	19	19	19	45.5	45.5	45.5	88.486	0	83.482	64
Cleavage and polyadenylation specificity factor subunit 4	CPSF4	O95639;B7Z7B0;C9JEV9	30.255	1.29028	0.0436217	1.35574	2.4287	+	0.233374	0.534357	0.452456	0.578004		0.0863911	0.800354	-0.153354	0.236772		22.8683	24.027	24.1264	24.6414	24.2733	21.5969	24.0087	22.171	21.1085	23.3466	23.7919	23.0605	21.7371	22.3765	22.4146	23.7119	5	5	5	29.4	29.4	29.4	30.255	0	6.4353	13
Cleavage and polyadenylation specificity factor subunit 6	CPSF6	F8WJN3;Q16630	52.269	0.199038	0.582786	0.393465	0.503807		0.173016	0.616274	-0.397424	-0.445761		0.0510202	0.875465	0.141958	-0.144524		22.2709	22.5084	24.0086	24.7492	21.5009	22.9186	21.4142	24.5399	20.3952	21.6957	23.7626	24.4567	24.1955	23.4545	22.1879	22.1254	6	6	6	17.6	17.6	17.6	52.269	0	44.193	22
Cleavage and polyadenylation specificity factor subunit 7	CPSF7	F5H669;Q8N684;F5H6M0;F5H047;J3QT54	41.265	1.1525	0.055638	1.02428	2.19705		0.681453	0.186619	0.757557	1.40993		0.247326	0.504739	0.440784	-0.60254		24.3074	24.1109	23.4992	24.1391	23.9176	22.8012	24.0769	24.1939	21.402	21.9784	23.6238	24.1135	23.4333	23.9777	22.4074	22.1411	6	6	6	22.2	22.2	22.2	41.265	0	15.885	29
DNA-directed RNA polymerase III subunit RPC9	CRCP	H7C0S8;O75575	34.546	4.98651	0	-3.98632	-13.4833	+	3.64926	0.00336842	-3.48756	-7.86077	+	3.65386	0.00144068	3.48545	-6.94649	+	20.6142	21.4512	21.3494	22.0229	20.8034	22.4478	21.4789	22.7028	21.6982	20.4284	22.4055	21.6965	25.3672	25.5064	25.224	25.2855	2	2	2	7.5	7.5	7.5	34.546	0	52.106	10
Cysteine-rich protein 1	CRIP1	P50238;K4DIB9;H3BRQ4	8.5328	1.16787	0.0540466	-2.15071	-2.22275		0.225506	0.543191	-0.209491	-0.561224		2.18888	0.00725378	2.90198	-3.82816	+	22.6366	24.8029	24.6383	20.7465	25.013	26.1533	24.74	24.6827	21.9377	21.3449	23.5684	24.4156	25.5209	25.2023	25.0285	25.6754	2	2	2	54.5	54.5	54.5	8.5328	0	47.853	31
Cysteine-rich protein 2	CRIP2	P52943;H0YFA4;H0YHD8	22.492	1.06083	0.0659899	-0.690501	-2.04426		1.46729	0.0359819	-0.558149	-2.73198	+	1.7253	0.017596	3.60439	-3.04088	+	27.5803	27.8701	27.1718	26.3823	27.4473	27.8475	27.2329	27.0061	25.1191	24.1479	25.8542	26.1604	28.1643	27.7595	28.0494	27.7932	8	8	8	72.6	72.6	72.6	22.492	0	281.51	114
Crooked neck-like protein 1	CRNKL1	Q5JY65;Q9BZJ0	99.172	0.480157	0.282257	0.85691	1.05745		0.143321	0.66271	0.20787	0.377325		0.694127	0.165497	-1.4815	1.407		23.0179	21.7355	23.3681	25.5175	21.8097	22.6914	22.34	24.2017	22.6895	24.5232	26.1149	25.6177	22.3441	22.5268	22.2189	23.1216	22	22	22	29.7	29.7	29.7	99.172	0	177.26	60
Cartilage-associated protein	CRTAP	C9JP16;O75718	41.432	0.81086	0.116589	0.763245	1.62834		0.241486	0.525065	-0.401314	-0.595174		0.0112036	0.970883	-0.0358889	0.0330822		22.7762	22.853	23.9125	23.9905	21.3395	21.8531	23.9447	21.7367	21.5196	23.9381	23.9548	24.3101	21.9147	22.2292	22.9583	23.3771	4	4	4	10.3	10.3	10.3	41.432	0.0036507	1.3812	5
Alpha-crystallin B chain	CRYAB	P02511;E9PJL7;E9PRA8;E9PNH7;A0A024R3B9	20.159	0.299522	0.449397	-0.623758	-0.714532		1.21266	0.0601304	0.525991	2.29782		0.388708	0.34926	-0.377813	0.878931		25.0432	21.9811	25.3171	25.6384	25.6288	25.8763	25.6094	25.4643	25.2859	25.0979	25.291	24.967	24.5589	25.265	25.0796	25.5713	12	12	12	69.7	69.7	69.7	20.159	0	50.088	41
Very large A-kinase anchor protein	CRYBG3	Q68DQ2	330.63	1.28146	0.0445412	-1.49602	-2.41378	+	2.0006	0.0115833	-1.06636	-3.70859	+	3.60707	0.00139344	4.06609	-6.82677	+	25.1146	25.2909	23.652	22.7613	24.1426	25.3028	24.7397	24.3523	19.9847	23.1077	22.2114	21.4185	25.8479	25.5181	25.9987	25.4381	53	53	53	30.9	30.9	30.9	330.63	0	319.24	151
Cold shock domain-containing protein E1	CSDE1	O75534;A0A8I5KV85;A0A8I5KW72;A0A8I5QKX0;A0A8I5KPJ6;A0A8I5KXH5;A0A8I5KPC0;A0A8I5QJA6;A0A8I5KTQ3;E9PLT0;A0A8I5KXL1;A0A8I5KYL8;E9PNG3;A0A8I5KWW0;A0A8I5KPQ8;A0A8I5KS07;A0A8I5KW29	88.884	0.012111	0.967913	0.010818	0.0359367		0.240873	0.525834	0.182597	0.59388		0.139765	0.683134	0.228766	-0.366487		25.2014	25.0444	24.5485	24.9828	25.0296	24.959	24.9066	25.569	24.0466	23.3431	25.5929	26.1341	25.4487	25.2941	24.6876	24.3033	24	24	24	38.1	38.1	38.1	88.884	0	203.5	151
Exportin-2	CSE1L	P55060	110.42	0.386404	0.355317	-1.0084	-0.883897		0.543906	0.259496	-3.06937	-1.17147		0.218549	0.54679	0.564634	-0.542089		29.68	29.5495	30.2147	31.5339	29.9212	21.0273	30.4965	31.2892	29.6393	29.997	31.4798	31.8934	29.577	29.3098	32.9624	33.1626	24	24	24	39.1	39.1	39.1	110.42	0	323.31	144
Casein kinase I isoform alpha	CSNK1A1	A0A5F9W493;U3KPX3;A0A590UJ43;P48729;D6REM4;E7ETM0;A0A590UK94	40.589	0.0535778	0.861488	-0.1142	-0.152305		0.199895	0.578728	0.357903	0.505691		0.343924	0.389121	0.596799	-0.794532		23.5169	22.1159	23.1316	22.1624	23.8047	22.587	23.247	23.1764	21.495	21.4776	23.2466	23.2914	21.5755	23.2429	24.5303	22.0348	4	4	4	15.6	15.6	15.6	40.589	0	9.0865	13
Casein kinase II subunit alpha;Casein kinase II subunit alpha 3	CSNK2A1;CSNK2A3	P68400;E7EU96;A0A2R8YD58;A0A2R8YF43;Q8NEV1;A0A2R8Y5A0;A0A2R8YDP2;A0A2R8YFU2;A0A2R8Y4D6;A0A2R8Y4H0;V9GYA2	45.143	1.07636	0.0636827	1.31368	2.07009		0.132437	0.681975	-0.300359	-0.351593		0.100734	0.766857	-0.189855	0.272653		24.955	26.3641	27.4752	25.3783	24.1348	22.2807	25.7488	25.5521	24.4882	22.9105	25.4105	25.6403	24.598	25.5877	24.4976	24.2345	13	13	13	41.9	41.9	41.9	45.143	0	113.45	70
Casein kinase II subunit alpha	CSNK2A2	P19784;H3BNI9;H3BSA1	41.213	0.16453	0.640398	-0.192609	-0.426455		1.00843	0.0909177	-1.82739	-1.95718		0.50714	0.262279	0.40003	-1.09179		25.0571	25.9904	26.9863	26.7259	23.1657	22.8161	26.5722	25.6664	25.4821	25.3985	26.019	25.8968	26.0011	26.4351	26.5677	26.5262	18	18	18	59.1	59.1	59.1	41.213	0	169.88	197
Casein kinase II subunit beta	CSNK2B;CSNK2B-LY6G5B-1181;CSNK2B-LY6G5B--991	P67870;Q5SRQ3;Q5SRQ6;A0A7I2YQ78;N0E472;A0A0G2JM12	24.942	0.762391	0.131742	1.47262	1.547		0.0576359	0.837384	0.186959	0.163202		0.211526	0.557772	-0.571873	0.527068		24.7387	25.0445	27.2594	25.8313	24.7791	21.9631	25.8123	25.1768	25.3796	21.8532	25.3793	25.4871	24.8154	25.6787	24.4045	22.0849	6	6	6	50.7	50.7	50.7	24.942	0	104.84	30
Chondroitin sulfate proteoglycan 4	CSPG4	Q6UVK1	250.53	NaN	1	0	NaN		3.31061	0.00365931	2.32019	6.81616	+	NaN	1	0	NaN		21.4572	23.2353	22.3146	22.544	24.9543	24.833	24.6539	24.2697	21.5025	21.3331	21.8035	22.2981	22.5999	22.7501	22.6352	21.4449	14	14	14	9.1	9.1	9.1	250.53	0	64.227	23
Cysteine and glycine-rich protein 1	CSRP1	P21291;E9PS42;E9PND2;E9PP21	20.567	2.36083	0.006926	-0.628637	-4.44405	+	2.41505	0.00652865	-0.710096	-4.56134	+	1.53136	0.0261295	1.40066	-2.72808	+	27.6944	27.8534	27.569	27.5216	27.2894	27.6932	27.615	27.7151	26.5341	25.9594	27.6424	28.2073	28.0055	28.1801	28.5386	28.4289	13	13	13	72	72	72	20.567	0	323.31	171
Cysteine and glycine-rich protein 2	CSRP2	Q16527;F8VQR7	20.954	0.569142	0.222163	0.529284	1.2159		0.698699	0.180805	0.797837	1.4393		0.014069	0.965678	-0.0367754	0.0414117		22.9967	23.6769	23.307	23.1311	23.2442	23.91	22.6647	24.3669	20.2966	22.8483	24.2349	24.1334	22.5122	23.0576	21.7482	23.6766	4	4	1	35.2	35.2	10.9	20.954	0	19.773	20
Cystatin-B	CSTB	P04080	11.139	NaN	1	0	NaN		NaN	1	0	NaN		0.413795	0.327014	-1.1454	0.925173		22.0386	22.6513	21.6122	22.3126	22.1173	21.918	21.9959	23.1008	21.1192	20.6649	24.3329	24.0222	23.0309	22.2042	21.5643	21.8125	3	3	3	42.9	42.9	42.9	11.139	0	32.916	9
Cleavage stimulation factor subunit 2	CSTF2	E7EWR4;P33240;E9PID8	62.942	3.4606	0.00176699	-2.12134	-7.2637	+	4.21791	0.00194012	-2.4241	-9.92251	+	5.08078	0.0010101	4.19458	-11.5315	+	25.1114	24.1024	23.9785	24.173	24.3269	23.6882	23.6856	24.4536	21.8741	23.1614	21.7884	22.8332	26.0846	26.5263	26.7123	26.5274	11	11	6	31.7	31.7	19.1	62.942	0	173.48	66
Transcriptional repressor CTCF	CTCF	P49711;A0A2R8YFL0;A0A2R8Y595	82.785	1.14534	0.0559364	2.58517	2.18508		0.686838	0.184778	0.904117	1.41911		1.54393	0.0254022	-1.82996	2.74814	+	22.3266	24.9814	25.4505	27.7567	22.2248	23.0621	24.1528	24.3511	22.5243	24.6779	25.1466	25.2962	22.2163	23.7051	22.36	21.893	14	14	14	35.9	35.9	35.9	82.785	0	316.73	96
Carboxy-terminal domain RNA polymerase II polypeptide A small phosphatase 2	CTDSP2	F8W184;H0YI12;O14595	13.464	NaN	1	0	NaN		0.715462	0.173738	1.14089	1.46775		NaN	1	0	NaN		21.6966	20.7613	21.7253	21.7533	24.8768	21.5392	24.2641	24.4138	20.2943	22.2238	21.5271	21.6101	22.5478	23.1549	22.5004	22.3273	2	2	2	19.3	19.3	19.3	13.464	0	39.64	8
Catenin alpha-1	CTNNA1	P35221;G3XAM7	100.07	2.01837	0.0122046	-0.524967	-3.74323	+	2.30913	0.0069361	-0.757314	-4.33393	+	0.930037	0.094613	1.15147	-1.78473		25.9659	25.4434	25.7308	25.3578	25.2468	25.0483	25.4095	25.8638	24.7505	23.9158	26.0029	26.6053	26.1563	26.1334	26.1097	26.1983	41	41	37	67.1	67.1	61.8	100.07	0	323.31	177
Catenin beta-1	CTNNB1	A0A2R8Y804;A0A2R8Y543;A0A2R8Y5Z1;B4DGU4;A0A2R8YCH5;A0A2R8Y7Z0;A0A2R8Y5A3;P35222;A0A2R8Y5C3;A0A2R8Y750;A0A2R8Y6G0	77.206	0.0192262	0.949189	0.0574827	0.0566078		0.476765	0.302798	0.903051	1.0513		0.296064	0.442415	0.907124	-0.701307		24.1178	21.9745	24.2963	24.1303	24.3797	24.4068	24.8082	24.3065	22.3002	21.3088	24.4402	25.108	24.0988	21.0708	24.231	24.8885	16	11	11	31.1	25.1	25.1	77.206	0	38.055	31
Catenin delta-1	CTNND1	C9JZR2;H0YC95;O60716	104.85	2.24787	0.00828682	0.824358	4.20553	+	5.85683	0.0026	2.78694	18.9617	+	0.348515	0.384024	0.311854	-0.803301		25.715	25.4259	25.5564	24.9971	27.4825	27.4796	27.444	27.1386	24.1341	23.4917	24.8728	25.2116	24.6972	24.4668	24.3437	24.8893	43	43	2	58.7	58.7	2.8	104.85	0	323.31	205
CTP synthase 1;CTP synthase	CTPS1	P17812;A0A3B3IRI2;A0A8Q3WKZ7;A0A8Q3WL40;A0A3B3IRQ8;A0A3B3ITF6;B4E1E0;A0A3B3ITB8	66.69	0.629977	0.187346	0.209834	1.32167		0.117449	0.705663	-0.102642	-0.315529		0.477959	0.279856	-0.540813	1.04053		25.5499	25.197	25.0906	25.7186	25.5503	24.6216	24.4362	25.6981	24.5902	25.1577	26.6081	26.9751	25.2506	25.1859	25.01	25.2702	19	19	18	51.1	51.1	48.7	66.69	0	130.99	107
Carboxypeptidase;Lysosomal protective protein;Lysosomal protective protein 32 kDa chain;Lysosomal protective protein 20 kDa chain	CTSA	A0A7I2V4K5;X6R5C5;X6R8A1;P10619	50.925	0.692812	0.157853	1.26065	1.42928		0.792429	0.145625	1.11287	1.59746		0.219675	0.545147	0.498933	-0.544487		24.9024	22.4232	24.2471	24.8643	24.3327	24.3301	23.5605	23.6227	21.2474	22.1841	22.5745	21.1463	22.8048	24.0931	21.0229	23.4736	7	7	7	14.7	14.7	14.7	50.925	0	48.834	26
Dipeptidyl peptidase 1;Dipeptidyl peptidase 1 exclusion domain chain;Dipeptidyl peptidase 1 heavy chain;Dipeptidyl peptidase 1 light chain	CTSC	A0A7I2YQT5;A0A7I2V6E3;A0A7I2V466;A0A7I2V2Q8;P53634	38.535	2.77239	0.00423077	2.45748	5.3842	+	0.239045	0.528411	0.424762	0.590021		NaN	1	0	NaN		25.57	23.8266	24.1806	24.1767	21.7915	23.4711	23.5758	20.7846	21.9113	21.9803	22.5732	22.0321	21.7907	22.0738	22.6044	21.4551	5	5	5	28.7	28.7	28.7	38.535	0	19.761	14
Cathepsin D;Cathepsin D light chain;Cathepsin D heavy chain	CTSD	F8W787;A0A1B0GW44;A0A1B0GV23;A0A1B0GVD5;A0A1B0GWE8;C9JH19;P07339;A0A1B0GVP3;H7C469;A0A1B0GU92;A0A1B0GU03	40.783	0.0882105	0.784672	-0.261071	-0.242882		0.452445	0.319102	-1.18352	-1.00696		0.248961	0.502412	1.01082	-0.605923		24.8198	23.3689	24.0077	24.0657	22.1416	22.2465	24.3766	23.8076	25.1375	20.6556	20.8509	22.899	23.5065	27.3542	23.7383	22.7074	13	13	13	44.8	44.8	44.8	40.783	0	91.521	37
Src substrate cortactin	CTTN	Q14247	61.585	0.873028	0.100443	-0.628286	-1.73214		1.3413	0.0475348	-0.508101	-2.51535	+	3.1215	0.0023253	5.48177	-5.67331	+	29.048	29.4216	28.6635	27.7997	28.654	29.3315	28.8768	28.5513	23.9647	22.8025	25.2326	26.0796	29.5829	29.2852	29.468	29.1098	42	42	42	59.3	59.3	59.3	61.585	0	323.31	549
CTTNBP2 N-terminal-like protein	CTTNBP2NL	Q9P2B4;B1AMN7	70.157	1.04882	0.0676285	-0.730502	-2.02429		1.50766	0.0336667	-0.718286	-2.8023	+	2.59123	0.00346725	2.78891	-4.57361	+	24.2869	25.0261	23.6154	23.8043	24.6154	24.2898	24.1564	23.7199	22.0186	22.8167	20.7829	23.6927	25.0352	24.4312	25.2713	24.917	10	10	10	23.9	23.9	23.9	70.157	0	126.19	34
CUE domain-containing protein 1	CUEDC1	Q9NWM3;J3QLQ8	42.258	0.894677	0.0950097	0.77507	1.76818		3.51116	0.0032381	3.0788	7.41987	+	NaN	1	0	NaN		23.5987	22.8462	22.1953	22.4149	25.7424	25.2887	24.6595	24.5793	21.6963	22.7407	22.464	22.4143	22.7539	22.1417	21.2781	21.781	9	9	9	36.3	36.3	36.3	42.258	0	49.231	25
Cullin-4A	CUL4A	Q13619;A0A0A0MR50	87.679	0.265877	0.491779	-0.0966959	-0.646047		0.0638323	0.823484	0.0199594	0.179689		0.427022	0.31611	0.258363	-0.949281		24.8378	24.6368	24.2639	24.3037	24.856	24.6822	24.4136	24.5571	24.181	23.6801	24.8215	24.9463	24.5631	24.7325	24.4637	24.6697	14	14	8	27.1	27.1	18.6	87.679	0	59.949	77
Homeobox protein cut-like 1;Protein CASP	CUX1	A0A2R8Y852;P39880;A0A2R8YDI1;Q13948	159.39	0.290295	0.460155	1.0539	0.695932		0.315531	0.442644	1.04333	0.746495		0.486698	0.274261	1.28426	-1.05596		27.1252	22.4259	25.9407	25.3357	27.2453	23.2877	25.266	24.9862	24.8547	21.1203	22.3477	23.2801	26.073	22.4168	21.9595	26.1627	9	9	9	8.9	8.9	8.9	159.39	0	29.26	26
Spliceosome-associated protein CWC15 homolog	CWC15	Q9P013	26.624	0.7119	0.15015	1.11846	1.46171		NaN	1	0	NaN		0.997984	0.0816135	-1.95797	1.89142		22.3737	22.468	22.8192	25.2577	21.9475	22.2848	21.3623	22.1951	22.4076	25.5728	25.298	25.5502	22.0801	22.6229	22.5966	21.1451	3	3	3	16.6	16.6	16.6	26.624	0	60.93	9
Pre-mRNA-splicing factor CWC22 homolog	CWC22	Q9HCG8;B7WP74	105.47	0.197108	0.584756	0.522474	0.499559		0.393109	0.368226	0.605607	0.896589		0.721107	0.155661	-1.61147	1.45104		21.6968	22.2709	23.2368	25.969	22.9377	22.1626	24.3949	24.0107	21.2803	25.2544	25.7963	26.2223	23.3038	21.9555	22.0812	23.743	13	13	13	19.1	19.1	19.1	105.47	0	75.441	32
Coxsackievirus and adenovirus receptor	CXADR	P78310	40.029	4.20772	0.00251546	2.01931	9.88172	+	3.79694	0.00349776	3.5838	8.35662	+	NaN	1	0	NaN		24.4623	24.3097	24.4405	24.7274	26.8635	25.9924	26.3212	25.0208	20.8867	21.1066	22.6922	21.6742	22.8211	22.2199	22.082	22.7397	9	9	9	31.2	31.2	31.2	40.029	0	116.74	33
NADH-cytochrome b5 reductase 3;NADH-cytochrome b5 reductase 3 membrane-bound form;NADH-cytochrome b5 reductase 3 soluble form	CYB5R3	P00387;A0A8J8YWN6;A0A8I5KW26;A0A8I5KR71;A0A8I5QKX1;A0A8J8Z3C6;A0A8I5QKT9;A0A8I5KPU0;A0A8I5KYU1;B1AHF3;A0A8I5KVD2	34.234	0.684816	0.161127	-0.809642	-1.41567		1.11983	0.0723066	-1.44339	-2.14251		0.0459619	0.887292	0.107139	-0.130848		24.1762	22.0547	22.7331	24.3523	22.0227	21.6058	22.5584	24.5945	21.3969	23.6191	24.8986	25.0588	24.4589	23.8887	24.0204	24.1868	14	14	14	72.8	72.8	72.8	34.234	0	44.453	27
Cytoplasmic FMR1-interacting protein 1;Cytoplasmic FMR1-interacting protein 2	CYFIP1;CYFIP2	Q7L576;E7EVJ5;H7C229;Q96F07;A0A0G2JQT1;A0A0G2JR96;E7EW33	145.18	0.108771	0.741787	0.0680404	0.294297		0.0298929	0.909678	-0.0102224	-0.0870234		0.0855349	0.802325	-0.0435878	0.234604		25.1007	24.511	24.0386	24.6481	24.4576	24.2838	24.5233	24.7207	24.2736	24.203	24.4655	24.8207	24.2944	24.5923	24.5086	24.631	11	11	11	10.5	10.5	10.5	145.18	0	16.791	44
Ubiquitin carboxyl-terminal hydrolase CYLD	CYLD	Q9NQC7;J3KRR7;H3BS09	107.31	1.41346	0.0328043	-1.00671	-2.63893	+	0.101631	0.737576	-0.070323	-0.276624		5.52903	0.00056338	4.43254	-13.4428	+	25.8564	25.1201	24.6898	24.1831	26.2908	26.0099	25.9951	25.299	20.7064	21.6771	22.3704	21.5986	25.8468	26.0264	25.6697	26.3333	29	29	29	35.1	35.1	35.1	107.31	0	154.08	135
Protein CYR61	CYR61	O00622	42.026	1.07477	0.0638753	0.812018	2.06745		0.261901	0.499202	0.12262	0.637827		1.43866	0.0313743	-0.794094	2.58099	+	28.5907	27.1062	27.6102	28.4769	27.3761	26.9961	27.2381	27.4161	27.6226	27.8865	28.265	28.6144	26.7107	27.0274	27.3506	27.4473	17	17	17	51.7	51.7	51.7	42.026	0	235.08	211
Cysteine-rich tail protein 1	CYSRT1	A8MQ03;B8A4K4	15.313	0.891469	0.0961068	1.94585	1.76284		1.295	0.0509788	2.65693	2.43669		0.358622	0.375396	-0.940262	0.822511		26.1197	24.8281	25.3821	24.6582	26.3859	26.4823	25.6189	25.3454	25.0747	25.4565	24.0737	24.5345	22.9939	21.0789	26.1608	22.9711	4	4	4	33.3	33.3	33.3	15.313	0	252.16	41
Disabled homolog 2	DAB2	P98082	82.447	2.08999	0.010974	-1.54861	-3.88447	+	2.98674	0.004	1.307	5.92417	+	5.33059	0.00101205	7.92212	-12.5632	+	29.0592	29.6989	28.7993	27.8333	31.866	32.0939	31.696	31.1572	22.0116	22.238	23.4305	23.9044	30.2849	30.3936	30.6629	30.2438	60	60	60	66.4	66.4	66.4	82.447	0	323.31	1208
Dystroglycan;Alpha-dystroglycan;Beta-dystroglycan	DAG1	Q14118	97.44	0.145477	0.671852	-0.266292	-0.38238		2.73401	0.00444346	3.71123	5.29138	+	0.122406	0.717674	0.128768	-0.325402		23.9275	21.4574	21.6976	21.1767	27.5999	25.1348	26.5493	24.8852	21.9017	21.4097	22.2822	22.9734	21.6717	22.534	22.0708	23.0479	10	10	10	17	17	17	97.44	0	69.339	28
Aspartate--tRNA ligase, cytoplasmic	DARS	P14868	57.136	0.0564585	0.855355	0.0906382	0.160049		2.18732	0.0083268	-0.953089	-4.08076	+	0.846559	0.114991	0.76167	-1.65267		26.3401	26.8338	27.7521	28.8008	26.2197	26.0028	26.7003	26.629	25.5774	26.3546	26.9119	26.1847	27.4141	27.775	27.0831	27.0918	39	39	39	74.1	74.1	74.1	57.136	0	323.31	447
Death domain-associated protein 6	DAXX	Q9UER7	81.372	3.61105	0.00174302	4.78826	7.73665	+	4.4659	0.002112	4.01505	10.9632	+	2.5534	0.00376569	-3.39383	4.50057	+	25.1115	27.6627	25.8511	26.7516	25.4695	24.949	26.0354	25.8301	25.5859	26.2306	25.428	24.9299	22.3274	21.0292	21.5497	21.3176	24	24	24	48	48	48	81.372	0	271.6	108
Drebrin	DBN1	Q16643;D6R9W4	71.428	0.242631	0.52431	-0.483307	-0.597586		0.567172	0.245045	0.795716	1.21244		0.125593	0.71007	-0.299593	0.33302		29.3448	26.7556	28.5906	26.805	30.1402	29.5396	28.0647	28.8676	29.7692	29.9527	28.9249	28.592	27.4873	27.8149	28.4591	29.6678	35	35	35	59.2	59.2	59.2	71.428	0	323.31	893
Drebrin-like protein	DBNL	Q9UJU6;B4DDD6;F8WBG8	48.207	2.15994	0.00972993	-1.13917	-4.02501	+	2.64607	0.00475949	-1.26658	-5.08289	+	1.96827	0.0111953	3.067	-3.44541	+	24.8032	25.27	24.0217	24.3105	24.3019	25.1901	24.173	24.2307	20.4451	21.72	24.1482	24.7032	25.8586	25.666	25.8458	25.5914	12	12	12	35.3	35.3	35.3	48.207	0	213.43	67
Lipoamide acyltransferase component of branched-chain alpha-keto acid dehydrogenase complex, mitochondrial	DBT	P11182;A0A7P0Z494;A0A7P0T9W1;Q5VVL7	53.486	0.952037	0.0831597	-2.01255	-1.86352		2.66721	0.0047094	-1.21203	-5.13251	+	0.709108	0.160153	-0.595767	1.43149		27.0179	23.128	26.3447	28.0579	26.5919	27.2713	26.8921	26.9952	28.2968	29.6373	28.3443	27.9817	27.928	27.8581	28.1173	28.6953	27	27	27	57.9	57.9	57.9	53.486	0	323.31	424
DDB1- and CUL4-associated factor 13	DCAF13	A0A087WT20;Q9NV06;B3KME9	67.55	0.404509	0.33941	1.00285	0.918059		1.71552	0.0213074	1.88528	3.17273	+	1.94085	0.0117913	-3.297	3.39894	+	22.5511	21.1237	21.9127	25.947	23.7883	22.9379	23.0641	25.2739	23.5849	24.6916	26.8777	27.3819	21.4988	22.6284	21.6177	21.7783	18	18	18	39	39	39	67.55	0	178.67	63
Discoidin, CUB and LCCL domain-containing protein 1	DCBLD1	Q8N8Z6	77.92	2.34378	0.00726514	2.17124	4.40755	+	4.10155	0.00237778	3.50061	9.46565	+	NaN	1	0	NaN		25.1803	25.0412	24.8369	23.4674	25.9711	26.3249	26.2168	25.3304	21.9086	21.028	22.3165	20.8753	22.799	21.8677	22.0637	23.1104	14	14	14	34.8	34.8	34.8	77.92	0	130.99	43
Dermcidin;Survival-promoting peptide;DCD-1	DCD	P81605	11.284	0.0222401	0.943191	-0.134896	-0.0652699		0.0800287	0.787529	0.452641	0.221957		0.114221	0.7367	0.760219	-0.305679		29.2347	27.5424	25.8774	26.5258	29.5311	26.3524	27.885	27.762	28.5329	21.5292	25.8611	26.2145	28.2636	30.5712	29.0737	21.8114	8	8	8	37.3	37.3	37.3	11.284	0	118.85	108
DNA cross-link repair 1A protein	DCLRE1A	Q6PJP8	116.4	NaN	1	0	NaN		3.70899	0.00348117	3.50693	8.0582	+	NaN	1	0	NaN		21.9462	22.5306	22.5414	22.7337	25.5806	26.1191	25.6868	25.1263	21.5418	21.8443	22.3093	21.2165	21.2302	23.0223	22.4064	21.8262	8	8	8	18.5	18.5	18.5	116.4	0	66.485	17
mRNA-decapping enzyme 1A	DCP1A	Q9NPI6;A0A087WT55	63.278	1.43778	0.0312913	-1.79158	-2.68087	+	1.14066	0.0693937	-1.44552	-2.17726		1.78606	0.0155602	1.69143	-3.14058	+	22.6387	21.8725	21.4718	20.7143	22.8191	20.995	22.4048	21.8626	21.4177	22.0304	21.5071	22.572	21.8716	24.025	23.8471	24.1199	5	5	5	11.9	11.9	11.9	63.278	0	7.0863	8
Dynactin subunit 1	DCTN1	E7EX90;A0A7P0Z4C3;A0A804CDA6;Q14203	139.09	0.878585	0.0990382	0.858878	1.74139		0.151825	0.650379	-0.278858	-0.397182		0.0538062	0.870599	0.159946	-0.152001		23.7604	23.4672	23.6754	23.6797	22.1432	22.8686	21.3311	23.689	20.7246	21.6206	24.1559	25.1098	23.4357	23.8109	21.9118	21.9889	15	15	15	19.2	19.2	19.2	139.09	0	65.395	28
Dynactin subunit 2	DCTN2	Q13561;A0A7I2V4Y9;A0A7I2V4H4;A8K8J9;F8W1I6;H0YI98;F8VW18;A0A7I2V390	44.23	2.71202	0.00450131	-1.17268	-5.23872	+	2.27086	0.00719595	-0.882716	-4.25345	+	1.80088	0.0154414	2.67271	-3.16504	+	24.5149	23.9388	24.0206	23.5539	24.7129	24.0498	24.4728	23.9525	21.2292	21.9868	24.0767	24.4331	25.025	24.9723	25.3794	25.3421	12	12	12	35.4	35.4	35.4	44.23	0	53.245	42
DNA damage-binding protein 1	DDB1	A0A7P0TAK7;A0A7P0Z4B9;Q16531;A0A7P0TB30;A0A7P0T965;A0A7P0T870;A0A7P0Z3Z5;F5GY55	120.9	1.19229	0.0511569	0.878136	2.26365		0.234013	0.53381	0.495453	0.57936		0.223558	0.539238	-0.69735	0.552736		23.3336	22.9402	22.4303	23.9865	23.0222	23.1343	20.5111	24.4923	21.4235	21.5003	25.1834	26.1078	21.7278	22.6738	22.266	22.5105	14	14	14	20.6	20.6	20.6	120.9	0	129.1	30
Dolichyl-diphosphooligosaccharide--protein glycosyltransferase 48 kDa subunit	DDOST	P39656;A0A0C4DGS1;U3KQ84	50.8	NaN	1	0	NaN		0.798855	0.143357	1.11854	1.60824		1.39967	0.0336892	-2.27705	2.51948	+	21.361	21.8894	21.545	21.9513	21.4559	22.2157	22.2733	24.2495	23.8406	22.0144	24.8351	25.7837	20.9441	21.2393	21.0508	22.486	10	10	10	37.1	37.1	37.1	50.8	0	67.574	27
ATP-dependent RNA helicase DDX1	DDX1	A0A7I2V430;A0A7I2V4F0;Q92499;A0A7I2V2M5;A0A7I2YQ77;A0A087WZ71;A0A087X2G1;A0A7I2V4J3	77.86	0.0582047	0.852286	-0.0326109	-0.164723		0.337293	0.420906	-0.183754	-0.789363		0.140424	0.681998	-0.160427	0.368029		25.4696	25.1914	24.8738	25.2047	24.8248	25.0173	24.7662	25.5265	25.0161	24.8475	26.0387	26.4392	25.4458	24.8543	25.0625	25.5072	29	29	29	53.5	53.5	53.5	77.86	0	323.31	138
Probable ATP-dependent RNA helicase DDX10	DDX10	A0A8I5KSH6;Q13206;E9PIF2;A0A8I5KQZ1;A0A3B3ISR7;A0A8I5KXY1;A0A8I5KPM1;A0A8I5KUU7	106.38	2.10041	0.0107413	1.85576	3.90524	+	1.32165	0.0494452	1.04224	2.48192	+	1.62105	0.0215991	-1.76812	2.8718	+	24.5276	24.585	25.8453	26.014	24.2445	23.7955	24.3208	25.357	25.2645	24.7553	26.1681	26.1417	23.5258	23.1018	22.8705	24.0508	20	20	20	32.9	32.9	32.9	106.38	0	195.39	83
Probable ATP-dependent RNA helicase DDX17	DDX17	A0A1X7SBZ2;A0A5H1ZRQ2;Q92841	80.253	2.46809	0.00638914	1.13405	4.67789	+	1.11588	0.072559	0.744001	2.13592		2.15759	0.00776705	-1.39972	3.77286	+	25.5964	25.1262	25.2606	25.6598	25.0656	24.6849	24.5362	25.7961	25.7682	25.4346	26.2291	26.2441	24.4063	23.69	24.6461	24.3644	31	23	23	43.9	35.1	35.1	80.253	0	170.32	122
ATP-dependent RNA helicase DDX18	DDX18	Q9NVP1	75.406	2.93967	0.003075	1.142	5.80233	+	2.0308	0.0109939	0.909389	3.76756	+	1.88293	0.0131837	-0.777284	3.30148	+	31.4619	31.6238	31.7521	31.5864	31.6178	31.0049	31.6277	31.2434	31.4215	31.5754	31.3373	30.7118	30.5579	30.7572	29.9153	30.6258	56	56	56	65.8	65.8	65.8	75.406	0	323.31	2270
ATP-dependent RNA helicase DDX19A;ATP-dependent RNA helicase DDX19B	DDX19A;DDX19B	F6QDS0;I3L0H8;Q9NUU7;Q9UMR2;H3BQK0;I3L352	54.017	0.657513	0.174628	1.01597	1.36901		0.551302	0.253981	0.91943	1.18453		0.966628	0.0877855	-1.4927	1.84226		24.5241	24.5883	25.2499	25.2629	25.3169	24.2117	24.358	25.3524	24.9013	24.8781	25.7881	26.9536	24.4806	24.7406	21.7545	24.5857	11	11	11	40.5	40.5	40.5	54.017	0	91.732	42
Probable ATP-dependent RNA helicase DDX20	DDX20	Q9UHI6;A0A7P0T9T8;A0A7P0TB94	92.239	1.39256	0.0345159	1.68362	2.60301	+	0.787974	0.146599	0.500865	1.58999		1.48422	0.0286495	-0.654878	2.65312	+	26.2302	26.8425	28.5659	28.8637	25.949	25.974	27.2564	26.5919	26.3949	26.8045	27.2406	26.5846	26.0446	25.9154	25.7837	26.0242	40	40	40	69.9	69.9	69.9	92.239	0	323.31	404
Nucleolar RNA helicase 2	DDX21	Q9NR30;A0A8I5KNP3;A0A8I5KNN2;A0A8I5KYZ4;A0A8I5KND9	87.343	0.55779	0.228754	0.722671	1.19596		0.848662	0.129673	-0.68149	-1.69151		0.00821623	0.976794	0.00733805	-0.0243419		29.7203	30.083	31.7587	32.0004	28.882	28.8503	30.2371	29.9764	29.8006	30.1449	30.1135	29.7324	30.3379	30.5346	29.7167	30.0825	73	73	69	75.1	75.1	71.8	87.343	0	323.31	1943
Probable ATP-dependent RNA helicase DDX23	DDX23	Q9BUQ8	95.581	0.723553	0.145863	0.707249	1.48145		0.113507	0.712555	0.0640798	0.305918		4.27777	0.000878049	-0.806644	8.71019	+	26.1514	26.0772	26.8762	28.0981	25.9103	25.7612	26.4684	26.4903	26.8014	26.9243	27.0046	26.8115	26.075	26.3165	25.869	26.1134	41	41	41	50.6	50.6	50.6	95.581	0	288.43	391
ATP-dependent RNA helicase DDX24	DDX24	Q9GZR7;G3V529;F5GYL3;A0A1W2PRR2;A0A087WXU8	96.331	0.76378	0.131184	0.647363	1.54934		0.0930837	0.755053	0.100745	0.255216		0.475899	0.280762	-0.245913	1.03689		29.0794	29.6763	30.6209	30.636	28.9558	28.7839	30.2938	29.7925	29.3024	29.681	29.9369	29.1521	29.4187	29.6636	28.866	29.4747	63	63	63	73	73	73	96.331	0	323.31	1533
Probable ATP-dependent RNA helicase DDX27	DDX27	B7Z6D5;Q96GQ7	86.604	5.67253	0	5.22838	17.6473	+	6.92748	0.0104	4.29756	28.7135	+	3.35747	0.0017931	-4.10646	6.21438	+	29.0603	29.6369	30.1752	30.2441	28.8899	28.5509	29.0125	28.94	29.5965	29.5483	29.2451	28.371	24.6421	24.7834	24.2698	24.5076	56	56	56	64.1	64.1	64.1	86.604	0	323.31	960
Probable ATP-dependent RNA helicase DDX31	DDX31	Q9H8H2	94.086	3.26569	0.00174899	2.16905	6.68652	+	3.48175	0.00369892	1.91577	7.32872	+	2.12178	0.00836721	-1.85701	3.71001	+	24.2757	24.5536	25.4008	25.1067	24.5209	24.1846	24.611	25.0071	24.5609	24.5215	25.5396	24.95	22.3283	23.2419	22.5146	22.5757	18	18	18	28.4	28.4	28.4	94.086	0	66.907	77
ATP-dependent RNA helicase DDX39A	DDX39A	O00148;K7EQN7	49.129	1.70151	0.0204677	0.666722	3.14728	+	1.68903	0.0228878	0.575511	3.12466	+	4.91619	0.00109091	-0.724934	10.8947	+	27.7349	27.3881	26.7925	27.069	27.5534	27.0878	26.7186	27.2599	27.2581	27.2042	27.2839	27.392	26.727	26.4444	26.6067	26.5395	27	27	14	67	67	43.1	49.129	0	323.31	301
Spliceosome RNA helicase DDX39B	DDX39B	Q13838;Q5STU3;A0A0G2JJZ9;F6WLT2;A0A0A0MT12;F6TRA5;F6S4E6	48.991	NaN	1	0	NaN		0.688992	0.184003	0.92415	1.42278		0.901438	0.100643	-1.7639	1.73963		21.749	23.0588	22.2399	21.9355	22.3558	21.7445	22.9815	24.6253	24.6535	21.9311	25.2393	25.6351	21.7965	22.4035	22.2436	21.5669	18	5	5	48.4	19.6	19.6	48.991	0	69.183	13
ATP-dependent RNA helicase DDX3X;ATP-dependent RNA helicase DDX3Y	DDX3X;DDX3Y	O00571;A0A2R8YFS5;A0A2R8YFR4;A0A2R8Y645;A0A2R8YCW1;A0A0D9SG12;A0A2R8YF78;A0A0D9SFB3;A0A2U3TZJ9;A0A2R8Y4A4;A0A0D9SF53;A0A2R8YDT5;A0A2R8Y7T2;A0A2R8Y5G6;F6S8Q4;A0A2R8YDH3;O15523	73.243	0.624646	0.190592	-0.232541	-1.31247		0.102464	0.735882	-0.0348973	-0.278696		1.26746	0.0445293	0.526564	-2.31212	+	27.831	27.7293	27.3578	27.1124	27.8016	27.9561	27.4562	27.6073	26.8776	26.6442	27.3367	27.6501	27.8085	27.5734	27.7303	27.8485	42	42	41	59.8	59.8	59.8	73.243	0	323.31	543
Probable ATP-dependent RNA helicase DDX41	DDX41	Q9UJV9	69.837	3.70077	0.00192593	3.72739	8.03078	+	4.13879	0.00243182	3.22049	9.60975	+	2.69435	0.00326241	-3.09945	4.77609	+	25.5489	26.105	26.8342	27.6546	25.4543	25.7311	26.9465	25.9833	25.8047	27.2528	26.304	26.3431	22.8523	22.7533	23.0136	22.6141	29	29	29	56.6	56.6	56.6	69.837	0	133.5	149
ATP-dependent RNA helicase DDX42	DDX42	Q86XP3	102.97	0.132246	0.69523	0.1847	0.351138		0.249583	0.513039	0.285592	0.612184		0.902237	0.100549	1.96539	-1.74089		25.0149	24.643	24.0036	23.9111	24.7119	24.4475	24.2348	24.5819	21.1577	19.218	24.1793	24.0002	22.902	24.4105	25.0151	24.5062	11	11	11	16.6	16.6	16.6	102.97	0	20.335	26
	DDX46	A0A0C4DG89	117.46	1.43732	0.0313142	0.594324	2.68008	+	0.479738	0.301112	0.144954	1.05669		0.782928	0.134442	-0.12764	1.55098		27.5748	27.4313	27.8497	28.3901	27.3468	27.1041	27.6837	27.3138	27.3639	27.469	27.417	27.2998	27.2342	27.1079	27.3988	27.1277	53	53	1	54.1	54.1	1.9	117.46	0	323.31	660
Probable ATP-dependent RNA helicase DDX47	DDX47	Q9H0S4	50.646	1.38205	0.0356474	0.665699	2.58498	+	0.258556	0.50181	0.176769	0.630891		1.6524	0.020235	-0.58745	2.9224	+	25.5138	24.3285	25.2181	24.9305	25.1993	23.9471	24.2068	24.682	25.3178	24.4651	24.7855	24.6991	24.3235	24.2156	24.4543	24.3348	13	13	13	42.4	42.4	42.4	50.646	0	141.81	69
Probable ATP-dependent RNA helicase DDX5	DDX5	J3KTA4;P17844;A0A0G2JLI4;A0A7I2V507;A0A7I2V2S0;A0A7I2V5F5	69.086	2.13595	0.0099605	1.07276	3.97653	+	1.69256	0.0226292	0.928105	3.13105	+	1.60381	0.0222155	-1.06791	2.84406	+	27.2602	26.2215	26.4787	26.7991	26.7558	25.961	26.3279	27.1362	26.68	26.0317	27.1655	27.5638	25.5236	25.3293	25.5757	26.04	35	34	27	53.1	53.1	42.7	69.086	0	323.01	290
ATP-dependent RNA helicase DDX50	DDX50	Q9BQ39	82.564	2.89839	0.00350152	4.04853	5.69705	+	2.15169	0.00880515	2.52431	4.00831	+	3.24815	0.00202632	-3.20817	5.95936	+	25.6759	25.5668	27.0486	26.978	24.2523	24.5682	25.2428	25.1093	25.7466	25.7001	25.6597	25.2108	23.1041	23.4349	21.4324	21.1039	31	27	27	55.1	49.9	49.9	82.564	0	189.33	131
Probable ATP-dependent RNA helicase DDX52	DDX52	Q9Y2R4	67.465	1.01552	0.0721657	1.56358	1.96896		0.508005	0.281959	0.943247	1.10759		1.16542	0.0557758	-1.70945	2.15285		24.4956	21.8769	24.5594	24.7209	24.342	22.7359	21.4407	24.6529	24.8183	21.5987	24.9029	24.2795	22.2839	21.2493	22.6909	23.1744	5	5	5	14.9	14.9	14.9	67.465	0	12.129	18
ATP-dependent RNA helicase DDX54	DDX54	Q8TDD1	98.594	2.17128	0.00950554	2.97983	4.04805	+	1.74659	0.0201219	1.49025	3.22944	+	3.22839	0.00205825	-2.14633	5.91409	+	25.3803	25.4321	27.3189	27.9388	24.7452	24.2737	25.5432	25.5496	25.9908	25.6799	26.176	25.1682	24.239	23.4663	23.8031	22.6425	29	29	29	48.1	48.1	48.1	98.594	0	323.31	213
ATP-dependent RNA helicase DDX55	DDX55	Q8NHQ9;F5H5U2	68.546	1.81093	0.0176891	2.06669	3.34813	+	1.56725	0.0303952	1.90328	2.90699	+	0.771267	0.138284	-1.46128	1.53222		25.1304	24.9811	24.9961	24.7137	25.345	24.4903	25.0087	24.3237	25.3926	25.3449	24.492	21.6484	22.7319	21.7038	22.5221	24.5968	9	9	9	27.3	27.3	27.3	68.546	0	109.8	50
Probable ATP-dependent RNA helicase DDX56	DDX56	Q9NY93;G3V0G3;H7C3E9	61.589	2.78286	0.0040884	2.84178	5.40972	+	2.32492	0.00690401	2.2417	4.3674	+	3.16941	0.00207453	-3.09474	5.78036	+	26.1205	25.4055	26.5881	27.0122	25.8334	25.0269	25.344	26.5216	26.5952	25.9293	27.3227	27.2925	22.267	23.6917	23.7836	24.0169	25	25	25	62.7	62.7	62.7	61.589	0	215.45	167
Probable ATP-dependent RNA helicase DDX6	DDX6	P26196	54.416	0.176589	0.620681	0.459142	0.453831		0.153003	0.648742	-0.357779	-0.399914		0.277401	0.465278	0.843557	-0.663982		21.8633	25.1066	24.778	23.9871	21.8842	23.4624	22.6472	24.4735	21.5298	20.6194	25.0017	25.0082	24.9295	22.176	22.3743	24.4185	7	7	7	24	24	24	54.416	0	49.19	17
Protein DEK	DEK	H0Y993;P35659;A0A494C028;A0A494C198;B4DFG0;H0Y8X0	43.247	0.539973	0.241507	0.546558	1.16451		0.291284	0.466666	-0.568883	-0.697931		0.287784	0.453108	-0.184312	0.68482		23.7064	24.9947	25.0802	25.8865	23.7286	21.5616	25.1452	24.7706	24.0635	24.1327	24.7175	24.6185	24.3742	24.7006	24.061	24.3456	9	9	9	25.5	25.5	25.5	43.247	0	42.157	37
DENN domain-containing protein 1A	DENND1A	Q8TEH3;A0A0A0MS48	110.58	2.20216	0.00899812	-2.9558	-4.11114	+	1.68521	0.0228855	1.02027	3.11775	+	5.93543	0.000510638	4.70269	-15.4273	+	23.3438	24.9253	22.8199	21.4718	27.4526	27.7474	26.9619	26.3032	21.4987	21.6519	21.747	20.3651	26.0812	26.025	26.3386	25.9392	21	21	21	41.3	41.3	41.3	110.58	0	259.59	109
DENN domain-containing protein 4C	DENND4C	Q5VZ89	212.71	0.0134543	0.964617	-0.0210733	-0.0398636		2.38634	0.00670736	-0.997602	-4.499	+	6.56659	0.001	4.46305	-19.0709	+	26.7199	26.6836	25.506	24.5796	25.0966	25.2947	24.7355	24.4563	21.2036	21.1378	21.911	21.8442	26.167	25.9798	25.6027	25.8239	35	35	35	29.7	29.7	29.7	212.71	0	227.06	162
Protein DENND6A	DENND6A	Q8IWF6	69.574	1.39958	0.0340875	1.57489	2.61506	+	0.195334	0.584068	0.300273	0.495646		NaN	1	0	NaN		23.5751	23.9895	23.0119	22.1077	21.1197	22.0594	21.4215	22.9852	20.7897	22.4826	22.8362	22.6598	22.0708	22.5058	20.4842	21.3239	5	5	5	14.6	14.6	14.6	69.574	0	25.113	11
DEP domain-containing protein 7	DEPDC7	Q96QD5	58.309	0.160371	0.646597	0.297332	0.416923		3.21689	0.00404762	2.76677	6.54795	+	4.03003	0.00108511	2.65849	-7.97056	+	25.5284	25.1453	24.4278	22.4958	27.567	27.1907	26.7965	25.9209	20.7688	22.0213	21.4734	21.8582	24.3133	24.6217	23.918	23.5551	28	28	28	53	53	53	58.309	0	128.73	106
Derlin-1	DERL1	Q9BUN8;B4E1G1	28.8	1.71278	0.0200217	2.51872	3.16775	+	1.01633	0.089398	1.75695	1.9703		1.12338	0.0612546	-1.41127	2.08729		25.795	24.2647	25.3382	24.8945	25.6744	23.2794	24.5025	23.789	23.3394	24.0434	23.92	23.9275	21.4852	24.6969	22.0237	22.0118	3	3	3	13.1	13.1	13.1	28.8	0	9.0513	23
Non-syndromic hearing impairment protein 5	DFNA5	O60443;C9JSR4	54.554	3.55349	0.00193617	-2.43397	-7.55276	+	4.24684	0.002	-3.23575	-10.0391	+	2.5918	0.00348246	2.6266	-4.57471	+	22.9042	21.8675	22.5743	21.8146	21.9364	20.918	21.9553	21.1436	20.6979	21.7406	23.6921	21.9525	25.2434	24.5496	24.6613	24.442	6	6	6	18.8	18.8	18.8	54.554	0	24.177	16
Delta(24)-sterol reductase	DHCR24	A0A0A0MTI1;Q15392	61.446	0.822063	0.113938	0.602606	1.64709		0.0670028	0.817413	-0.0860519	-0.188055		0.118057	0.727346	0.180714	-0.314951		23.9374	22.9045	23.2791	23.3359	22.4957	21.921	23.5989	22.6867	21.9792	21.8537	23.5094	23.837	21.8781	23.0482	23.1534	22.9668	5	5	5	13.1	13.1	13.1	61.446	0	13.54	11
Dihydrofolate reductase	DHFR	P00374;B4DM58	21.452	0.558958	0.228168	1.08733	1.19801		0.529992	0.269256	1.08009	1.14681		0.176886	0.615117	-0.5096	0.451264		25.1268	24.9388	24.4941	24.4174	25.3901	25.0282	23.9859	24.544	25.4595	24.963	22.0411	22.8652	25.1934	21.8045	22.4567	25.1731	7	7	7	63.1	63.1	63.1	21.452	0	19.686	36
Pre-mRNA-splicing factor ATP-dependent RNA helicase DHX15	DHX15	O43143	90.932	3.52138	0.00190576	2.587	7.45178	+	3.03431	0.00406417	2.03735	6.04919	+	3.60502	0.00138776	-3.29017	6.82155	+	27.3913	27.7074	27.3651	28.7234	27.2252	26.7391	26.9068	28.1176	28.3219	28.7852	29.1937	29.2119	25.5077	24.9209	25.0368	25.3738	58	58	57	72.8	72.8	71.7	90.932	0	323.31	836
Putative ATP-dependent RNA helicase DHX30	DHX30	Q7L2E3;H7BXY3	133.94	2.4232	0.00683669	1.12714	4.57913	+	0.839197	0.132468	0.633527	1.67572		2.05167	0.00956006	-1.58779	3.58822	+	24.6694	23.7488	24.5121	24.5774	24.1865	23.287	23.3101	24.7497	24.671	23.4408	25.2669	25.5647	23.1963	22.9838	23.2309	23.5882	19	19	19	19.9	19.9	19.9	133.94	0	86.518	53
Putative ATP-dependent RNA helicase DHX33	DHX33	Q9H6R0;I3L1L6	78.873	3.11735	0.00217921	3.56932	6.27227	+	3.0519	0.00409704	2.62454	6.09595	+	2.02704	0.00985321	-2.55912	3.54581	+	24.816	25.1672	26.5025	26.3051	24.8529	24.21	25.0483	24.9005	25.2187	25.9251	24.9937	24.7065	22.8431	22.6742	21.1761	21.8202	30	30	30	42.9	42.9	42.9	78.873	0	165.28	162
ATP-dependent RNA helicase DHX36	DHX36	Q9H2U1;E7EWK3	114.76	0.439629	0.312863	0.585806	0.983398		0.367436	0.39072	0.558413	0.847725		0.0626263	0.851563	-0.150202	0.175425		24.323	23.8909	24.03	24.1139	24.3125	24.0685	23.244	24.6232	22.6502	22.9235	24.9157	25.304	24.6024	24.1959	21.9487	23.2676	16	16	16	20.7	20.7	20.7	114.76	0	55.573	55
Probable ATP-dependent RNA helicase DHX37	DHX37	Q8IY37;F5H3Y4	129.54	5.35604	0	4.44175	15.5928	+	5.30088	0.00357447	3.61791	15.2591	+	3.19629	0.00200631	-3.32437	5.84104	+	26.2334	26.2483	26.905	27.1595	26.171	25.3614	25.967	25.7516	26.2603	26.5447	26.0311	24.744	22.1377	22.4867	22.3928	21.762	40	40	40	52.4	52.4	52.4	129.54	0	283.56	238
Pre-mRNA-splicing factor ATP-dependent RNA helicase PRP16	DHX38	Q92620	140.5	0.974394	0.078631	-0.345474	-1.90066		1.77618	0.0190865	-0.396445	-3.28382	+	1.59918	0.0225093	1.55045	-2.83662	+	24.111	24.0796	23.5613	23.5714	23.8405	23.7142	23.9417	23.623	21.6379	21.3018	23.5089	23.3655	24.1802	24.3869	23.913	24.2251	11	11	11	12.9	12.9	12.9	140.5	0	34.254	41
ATP-dependent RNA helicase DHX8	DHX8	Q14562;F5H658	139.31	1.57114	0.0259133	2.39753	2.91387	+	0.944805	0.103658	1.32568	1.85151		1.57416	0.0237352	-2.61285	2.79648	+	22.9083	23.641	24.1054	26.3257	21.9883	22.2744	23.9459	24.4844	24.2188	25.2431	25.6768	25.614	22.0771	20.7694	22.1164	22.4273	29	28	28	39	38.3	38.3	139.31	0	141.38	102
ATP-dependent RNA helicase A	DHX9	Q08211	140.96	0.763161	0.131565	0.899681	1.5483		0.359539	0.397308	0.567266	0.832543		1.66171	0.0197497	-1.91727	2.93746	+	26.7709	25.6757	26.6974	28.3887	26.7676	25.2439	25.8829	28.3086	26.7908	27.4788	29.0525	29.4209	26.3711	25.7169	25.7628	26.0832	58	58	58	56.3	56.3	56.3	140.96	0	323.31	592
Protein diaphanous homolog 1	DIAPH1	O60610;A0A2R8Y5N1	141.35	4.55032	0.00290909	-2.41224	-11.3397	+	3.72721	0.00352542	-2.89156	-8.11927	+	2.88263	0.00277748	3.05734	-5.15941	+	24.7563	24.8413	23.9852	24.4329	23.3354	24.1814	23.6626	24.919	23.4251	23.3712	24.8155	25.2605	27.0582	26.9944	26.6632	26.9489	51	51	51	48.7	48.7	48.7	141.35	0	323.31	267
Protein diaphanous homolog 2	DIAPH2	O60879	125.57	1.97708	0.0129416	-1.70905	-3.66298	+	3.17379	0.0041516	-2.04115	-6.42744	+	2.44358	0.00488538	2.11389	-4.29219	+	22.0315	23.4869	23.0196	21.8178	22.2376	22.4607	21.6976	22.6315	20.9039	22.6384	22.7607	22.9603	24.1032	24.9542	24.3319	23.8026	6	6	6	7.4	7.4	7.4	125.57	0	13.874	9
Protein diaphanous homolog 3	DIAPH3	Q9NSV4	136.92	1.58713	0.0250787	-1.11096	-2.94218	+	2.53876	0.005288	-1.10306	-4.83609	+	3.88533	0.00117874	3.71339	-7.56321	+	25.3497	25.0843	25.0876	23.7897	25.1822	24.653	25.0927	24.415	21.0434	21.94	23.3558	22.9893	25.9546	26.2439	25.982	25.5747	33	33	33	40.9	40.9	40.9	136.92	0	246.34	136
Death-inducer obliterator 1	DIDO1	Q9BTC0	243.87	0.430833	0.319695	0.686934	0.967142		0.95582	0.101935	1.26925	1.86981		0.614133	0.199646	1.03831	-1.27455		24.7103	24.1588	23.792	23.7255	24.798	24.5051	24.849	24.5638	21.1514	21.6878	23.4749	23.6042	24.8164	22.09	22.4392	24.2933	12	12	12	12.6	12.6	12.6	243.87	0	40.369	31
Probable dimethyladenosine transferase	DIMT1	Q9UNQ2;A0A7P0T9J1;A0A7P0Z4I0;A0A7P0T9Y7;A0A494C0G7;A0A0C4DGB1;B4DRY2	35.236	0.777224	0.126851	1.4191	1.57194		0.80724	0.141113	1.42121	1.62228		0.0273952	0.932875	-0.0827209	0.0794889		25.2933	23.9703	24.7428	24.6582	25.1458	24.4455	24.5804	24.5013	22.2116	24.1697	21.5669	23.7165	22.5167	21.1551	24.6112	24.7051	6	6	6	31.3	31.3	31.3	35.236	0	12.566	23
Exosome complex exonuclease RRP44	DIS3	Q9Y2L1;G3V1J5;F2Z2C0	109	0.0314198	0.920507	-0.0764346	-0.0913234		0.198553	0.580022	0.484351	0.50274		1.64573	0.0206356	-1.8456	2.91162	+	21.5572	21.375	22.821	23.9654	21.1875	23.5004	22.46	24.8139	23.9541	23.3013	24.4308	25.1468	22.1187	22.2088	21.5165	24.1804	16	16	16	29.5	29.5	29.5	109	0	37.168	32
Protein dispatched homolog 1	DISP1	Q96F81	170.93	NaN	1	0	NaN		3.76427	0.0033913	2.71037	8.24467	+	NaN	1	0	NaN		21.8792	22.3374	21.6751	22.5368	24.8978	24.8297	24.3899	24.1188	21.7326	22.1884	21.123	20.6579	22.5413	21.8998	21.2243	21.7294	12	12	12	10.4	10.4	10.4	170.93	0	34.686	26
H/ACA ribonucleoprotein complex subunit 4	DKC1	A0A8Q3SJE8;A0A8Q3SIS9;O60832;A0A8Q3SIY6;A0A8Q3WLC8;A0A8Q3WLG7;A0A8Q3SIX2;A0A8Q3WLD1;C9IYT0;A0A8Q3WLE4;A0A8Q3WLW8	56.423	2.67941	0.00451151	-0.723379	-5.16127	+	2.24182	0.00769231	-0.742934	-4.19298	+	0.36664	0.369127	0.241982	-0.837656		29.5256	29.6772	29.3073	29.5328	29.101	29.5495	29.647	29.6671	29.8273	29.7797	29.7044	29.7097	29.9556	30.1868	30.2684	30.5255	44	44	44	82.3	82.3	82.3	56.423	0	323.31	946
Disks large homolog 5	DLG5	Q8TDM6	213.87	1.47311	0.0293182	1.20615	2.74208	+	4.08923	0.0023388	3.06352	9.41838	+	3.87864	0.00117308	2.14171	-7.54477	+	25.1677	25.4158	25.532	23.9787	27.135	27.1923	26.8733	26.3231	21.6471	21.7135	22.2108	21.304	23.6144	23.2058	24.3825	24.0669	52	52	52	41.7	41.7	41.7	213.87	0	323.31	181
Dystrophin	DMD	P11532;A0A075B6G3;A0A5H1ZRP8;A0A087WV90;A0A804HKY9;H0Y304;A0A5H1ZRQ8;A0A5H1ZRP9;A0A5H1ZRQ1;A0A804HKR4;A0A087WTU7;A0A5H1ZRR9;A0A5H1ZRP7;A0A7P0Z4P7;A0A7P0T8I2;A0A7P0TAW7;A0A804HJY0;A0A7P0TAM6;H0Y3E8	426.74	0.991883	0.0760734	2.00399	1.9297		NaN	1	0	NaN		0.0764326	0.822656	0.278867	-0.211365		21.9712	26.3234	25.2259	24.8842	21.7141	21.5489	21.6254	21.8843	26.6579	20.4785	21.1701	21.4998	21.497	22.317	23.7038	22.8709	3	3	3	1.3	1.3	1.3	426.74	0	10.316	15
DmX-like protein 1	DMXL1	Q9Y485;F5H269	337.83	1.51901	0.0278292	1.68924	2.82216	+	NaN	1	0	NaN		NaN	1	0	NaN		24.2593	25.1087	23.8376	23.1958	22.0568	22.1567	21.2704	21.663	20.8325	22.1224	21.7708	21.7378	21.7241	21.5986	23.3992	22.9225	14	14	14	9.3	9.3	9.3	337.83	0	63.625	25
DnaJ homolog subfamily A member 1	DNAJA1	P31689	44.868	2.06638	0.0113867	0.935614	3.83763	+	1.0987	0.0740143	0.763082	2.10729		1.81762	0.0149813	-1.81403	3.19273	+	25.9123	25.6556	25.6523	26.4287	25.9473	24.9374	25.5916	26.4824	26.0125	25.7121	27.7966	28.1009	25.0782	25.0325	24.5188	25.2768	20	20	20	65.2	65.2	65.2	44.868	0	323.31	167
DnaJ homolog subfamily A member 2	DNAJA2	O60884	45.745	0.24491	0.521117	0.454904	0.602381		0.404495	0.358532	0.642135	0.918032		0.275297	0.467197	-0.682887	0.659738		22.1326	24.3391	24.0123	24.4607	22.5775	24.0762	24.4277	24.6122	23.5087	24.4836	25.3383	25.4766	24.1241	24.1402	22.8837	21.977	7	7	7	24	24	24	45.745	0	50.862	46
DnaJ homolog subfamily A member 3, mitochondrial	DNAJA3	Q96EY1	52.488	2.37844	0.00697192	1.98923	4.48195	+	3.03861	0.00407507	2.22507	6.0606	+	2.58946	0.00352941	-2.23256	4.57017	+	24.2973	22.5164	24.0328	23.8304	24.8176	23.7084	23.4862	23.6079	22.5662	23.7466	23.8187	24.5018	21.8522	21.6732	22.0657	21.1288	6	6	6	18.1	18.1	18.1	52.488	0	13.829	15
DnaJ homolog subfamily B member 1	DNAJB1	P25685;A0A7I2V3K7;M0R080;M0QXK0	38.044	0.610839	0.198081	-0.354644	-1.28858		0.8807	0.122147	-1.08501	-1.74491		0.059294	0.859198	-0.10372	0.166619		23.3813	23.3091	23.4655	24.279	21.9426	22.4584	22.4673	24.645	23.2259	22.6877	24.9495	25.5864	24.2812	23.538	24.0878	23.9464	6	6	6	21.2	21.2	21.2	38.044	0	68.327	41
DnaJ homolog subfamily B member 11	DNAJB11	Q9UBS4;H7C2Y5	40.513	0.414527	0.33228	0.895561	0.936816		0.337788	0.420531	0.573371	0.790332		1.03624	0.0745287	-1.79095	1.95128		22.0176	25.9549	22.0737	22.6563	22.3866	24.9321	21.8728	22.2223	22.0122	25.988	24.8969	25.1177	21.9823	22.418	22.7452	21.9748	6	6	6	26.8	26.8	26.8	40.513	0	48.417	12
DnaJ homolog subfamily B member 6	DNAJB6	O75190;A0A0J9YX62;E9PH18;C9JDX6;F8WCZ4;C9J2P2;C9J2C4;C9JB42;C9JDR7	36.087	1.89254	0.0151459	0.894491	3.50122	+	0.132281	0.682204	-0.244405	-0.35122		1.06616	0.0692037	-0.358992	1.99802		25.5766	25.4956	25.9759	26.2882	22.6933	25.4084	25.5499	25.1291	25.4817	25.2779	25.4425	25.0346	24.9517	25.0966	25.2655	24.4446	8	8	8	30.7	30.7	30.7	36.087	0	57.381	48
DnaJ homolog subfamily C member 13	DNAJC13	O75165	254.41	4.17847	0.00246465	-2.26193	-9.76547	+	3.43681	0.00370169	-3.47595	-7.19116	+	5.55729	0.000588235	7.55596	-13.5727	+	27.6431	27.6811	27.1837	26.8839	25.9508	25.3153	27.47	25.7997	23.4665	22.1777	20.5241	21.6856	29.6569	29.8301	29.2345	29.7181	116	116	116	60.9	60.9	60.9	254.41	0	323.31	785
DnaJ homolog subfamily C member 21	DNAJC21	Q5F1R6	62.027	0.142957	0.675732	0.303247	0.376471		0.0255179	0.920467	0.082448	0.0746292		1.26295	0.0450302	1.78726	-2.30506	+	22.2817	24.4278	24.409	24.2289	24.6534	20.8819	24.2215	24.7073	21.5925	21.646	21.5308	23.5018	24.4111	24.6693	23.0018	22.0523	6	6	6	11.3	11.3	11.3	62.027	0	14.914	15
DnaJ homolog subfamily C member 7	DNAJC7	Q99615;A0A6I8PU73;A0A6I8PUD4;A0A6I8PS32;A0A6I8PIK4;A0A6I8PRZ0;A0A6I8PR89;K7ER44;A0A6I8PU89;A0A6I8PLE7;A0A6I8PUC2;K7EPP7;K7EK03;K7EIH8	56.44	0.0113538	0.969797	0.0182238	0.0337179		0.482662	0.299714	0.521974	1.06198		0.37581	0.361162	-0.812882	0.854879		21.5948	21.4105	22.4122	23.4807	22.4967	21.8033	22.8126	23.8006	21.8485	21.3265	24.4425	25.4616	21.6553	22.8338	21.9107	22.4254	11	11	11	34.2	34.2	34.2	56.44	0	67.32	29
Dynamin-1-like protein	DNM1L	O00429	81.876	1.30397	0.0424263	-1.03212	-2.4519	+	1.84611	0.0160891	-1.18935	-3.41376	+	1.09914	0.0647556	1.48083	-2.0495		24.2679	23.5699	22.322	23.5404	24.0159	22.8303	22.6163	23.6086	21.2017	21.734	24.1175	24.232	24.5662	24.5132	24.1135	24.6357	11	11	11	23.8	23.8	23.8	81.876	0	90.365	45
Dynamin-2	DNM2	P50570	98.063	2.37216	0.00692704	-1.37521	-4.46841	+	2.09349	0.0101596	-0.933365	-3.89145	+	0.747263	0.14613	0.838344	-1.49348		24.1201	23.0361	23.0204	23.517	24.1361	23.7488	23.4265	24.1497	22.3439	23.7668	24.3379	25.2901	24.4767	24.5669	25.174	24.9769	16	16	12	24.3	24.3	19.4	98.063	0	76.911	60
Dynamin-binding protein	DNMBP	Q6XZF7;A0A1C7CYY6;A0A1B0GTX1	177.35	3.2328	0.00170751	-3.24147	-6.59287	+	4.87899	0.00195349	-3.14017	-12.9223	+	5.94443	0.000533333	5.55814	-15.4742	+	23.9705	25.0979	23.6976	22.7777	23.9591	24.4568	24.1048	23.4283	22.2534	21.8782	21.9533	21.1862	27.3338	26.85	27.3025	27.0234	66	66	66	53.2	53.2	53.2	177.35	0	323.31	244
Deoxynucleotidyltransferase terminal-interacting protein 1	DNTTIP1	Q9H147;H7C1M5;F2Z2A4;H7C1J2	37.013	2.48238	0.00646224	3.18275	4.7096	+	1.53594	0.0318491	1.90682	2.85184	+	1.48831	0.02831	-2.39574	2.65961	+	23.9603	24.307	25.4424	26.8435	22.9404	22.5755	24.8732	25.0604	24.7265	25.975	25.0932	24.5835	21.4962	21.8393	22.319	22.1678	14	14	14	52.3	52.3	52.3	37.013	0	214.58	82
Deoxynucleotidyltransferase terminal-interacting protein 2	DNTTIP2	Q5QJE6;J3KP30	84.468	1.8054	0.0177693	2.81915	3.33787	+	1.14103	0.0694579	2.16535	2.17788		2.86277	0.00280739	-3.97143	5.11811	+	24.9753	25.2519	25.8629	26.3846	24.7419	23.8633	24.5416	26.7127	26.7068	26.1751	27.3384	27.6283	24.1442	22.2601	20.825	23.9689	22	22	22	45.4	45.4	45.4	84.468	0	323.31	205
Dedicator of cytokinesis protein 11	DOCK11	A0A0J9YW64;A6NIW2;Q5JSL3	218.19	4.05557	0.00221818	4.95568	9.29033	+	0.756203	0.158316	2.05896	1.53658		0.179785	0.611465	-0.688275	0.457723		27.8091	26.8007	26.8377	27.3543	26.2659	21.5577	26.5823	22.809	27.9615	22.2949	21.0267	21.5636	21.6714	22.0696	21.5971	23.6412	7	7	7	6.2	6.2	6.2	218.19	0	8.9521	13
Dedicator of cytokinesis protein 7	DOCK7	Q96N67	242.56	1.09754	0.061135	-1.02845	-2.10536		0.876208	0.122947	-0.568877	-1.73743		4.3278	0.000835443	5.21632	-8.86638	+	26.5116	26.3491	25.6297	24.6438	26.6277	26.316	26.4253	25.6034	20.3749	22.7773	21.5206	20.7055	27.5242	26.6099	26.6367	26.4772	71	71	70	49.3	49.3	48.5	242.56	0	323.31	378
	DOCK9	A0A088AWN3;A0A804HIE8;Q6ZSL5	237.91	1.23132	0.047779	1.40898	2.32919	+	2.45365	0.00623238	2.10277	4.64598	+	0.274708	0.467861	0.56216	-0.658548		24.0354	23.1762	24.5544	25.4092	24.992	24.5183	25.648	24.792	21.4312	22.6111	24.5359	22.6353	22.0237	23.8814	22.7182	22.916	27	27	2	23.9	23.9	2.4	237.91	0	202.16	76
Histone-lysine N-methyltransferase, H3 lysine-79 specific	DOT1L	Q8TEK3;A0A8I5QL06	164.85	0.772208	0.128589	2.19182	1.56351		0.521	0.274184	0.762079	1.13081		0.360912	0.373557	-0.886797	0.826845		21.2677	25.1875	26.0023	27.3466	22.8269	22.7768	24.6035	23.8778	20.7701	25.9484	24.2703	22.9823	22.1972	24.2713	22.46	22.1083	20	20	20	21.5	21.5	21.5	164.85	0	113.28	46
Dolichol-phosphate mannosyltransferase subunit 1	DPM1	Q5QPK2;H0Y368;O60762;A0A804HIK9;A0A804HJ93;Q5QPJ9	32.426	1.27455	0.0451568	-0.246434	-2.40209	+	0.48527	0.297946	-0.253934	-1.0667		0.536622	0.242888	-0.24027	1.14291		24.0874	24.2651	24.2982	24.0343	23.9835	24.8295	23.8474	23.9946	24.4776	24.6336	24.645	24.24	24.3127	24.3129	24.397	24.6482	7	7	7	35.5	35.5	35.5	32.426	0	25.558	26
Protein dpy-30 homolog	DPY30	Q9C005	11.25	0.527503	0.249536	1.26081	1.14239		0.703804	0.17926	1.24872	1.44797		0.194485	0.584847	-0.478124	0.490144		21.8196	23.722	23.7529	25.9779	22.371	23.9782	24.2207	24.654	20.5879	24.2359	24.1558	23.3838	22.1075	22.59	21.0843	24.4472	4	4	4	76.8	76.8	76.8	11.25	0	46.826	29
Dihydropyrimidinase-related protein 2	DPYSL2	Q16555;A0A1C7CYX9	62.293	2.27065	0.00779447	-2.2356	-4.25302	+	2.06883	0.0103802	-2.06391	-3.84248	+	1.88174	0.0131821	4.07028	-3.29949	+	25.9819	26.2432	24.6556	25.6636	26.1579	26.5282	24.8355	25.7093	24.3431	21.2907	25.7913	26.1625	27.8476	26.7674	28.3693	28.5023	30	27	26	72.2	69.4	69.4	62.293	0	323.31	253
Dihydropyrimidinase-related protein 3	DPYSL3	Q14195	61.963	2.80094	0.00396657	-2.82408	-5.45398	+	3.69885	0.00346667	-2.55401	-8.0244	+	3.52052	0.00149807	5.50658	-6.60948	+	26.0278	26.1655	24.5271	24.1629	25.9312	26.104	24.8695	25.059	20.6134	21.0416	23.5635	24.3908	27.9986	27.8797	28.2543	28.047	34	34	28	82.5	82.5	77.2	61.963	0	323.31	296
Developmentally-regulated GTP-binding protein 1	DRG1	Q9Y295	40.542	0.0208826	0.946346	-0.0178466	-0.0613752		0.824489	0.136573	0.408631	1.65114		0.140999	0.681205	0.271876	-0.369371		24.8346	24.1548	23.6992	24.1902	25.0646	24.3424	24.3647	24.813	23.9371	21.6594	24.9571	25.2939	24.0102	23.8747	24.4936	24.5717	9	9	9	36.5	36.5	36.5	40.542	0	28.86	42
Developmentally-regulated GTP-binding protein 2	DRG2	P55039;A8MZF9;J3QKW7	40.746	1.19194	0.0511613	-0.369967	-2.26306		0.676882	0.188924	-0.530845	-1.40213		0.0379372	0.906257	0.0190016	-0.10888		24.3911	24.2716	24.4581	23.7746	24.5497	23.0082	24.0509	24.6432	24.2139	24.3958	24.524	24.6462	24.7289	24.6274	24.4997	24.5193	8	8	8	26.1	26.1	26.1	40.746	0	48.087	34
Desmocollin-1	DSC1	Q08554	99.986	0.709436	0.15076	1.55357	1.45753		0.332256	0.425288	0.8936	0.779499		0.755405	0.143743	-1.56598	1.50664		26.1087	26.4993	26.9235	26.718	24.9316	25.4446	27.022	26.2115	27.3053	25.5463	25.8753	26.3816	26.1215	26.8362	25.0169	22.0607	20	20	20	27.2	27.2	27.2	99.986	0	316.59	194
Desmocollin-3	DSC3	Q14574	99.968	0.363451	0.376998	0.618642	0.840072		0.332986	0.424392	-0.910563	-0.780931		0.0223914	0.944693	-0.0779284	0.0653162		24.6924	24.9736	25.1979	24.8433	21.9067	21.8096	25.4169	24.4571	25.758	21.4026	23.9367	24.2623	24.6455	25.5919	24.781	22.2142	11	11	11	18.8	18.8	18.8	99.968	0	48.98	49
Desmoglein-1	DSG1	Q02413	113.75	0.0863667	0.787815	0.115193	0.238191		0.331054	0.426183	-0.738243	-0.777139		0.119613	0.724176	-0.210131	0.318699		26.0313	26.7216	27.1908	26.7984	23.4223	26.0008	27.3843	26.5209	27.6967	25.548	26.0714	26.4974	26.3445	27.6131	26.7262	25.5974	29	29	29	42.1	42.1	42.1	113.75	0	313.23	322
Desmoglein-2	DSG2	Q14126	122.29	0.334283	0.409588	0.367397	0.783472		3.11118	0.0041236	2.36655	6.25546	+	0.260061	0.486976	0.25188	-0.628762		28.3367	27.4794	27.7106	26.8431	29.7059	29.6195	29.8343	29.2068	27.7376	26.945	26.7848	27.0377	26.4482	26.8399	27.6197	27.9925	59	59	59	64.8	64.8	64.8	122.29	0	323.31	702
Desmoplakin	DSP	P15924	331.77	0.56946	0.222052	0.249201	1.21646		0.310339	0.445911	0.208877	0.736171		0.314848	0.420225	-0.325942	0.738302		27.6019	27.3617	27.8976	27.6504	27.0972	27.4605	28.1792	27.6134	28.1538	26.7603	27.1793	27.5894	27.1073	27.8799	27.3253	27.2024	132	132	132	52.2	52.2	52.2	331.77	0	323.31	1174
Dystonin	DST	A0A7P0T890;F6QMI7;Q03001;E9PHM6;E7ETB9;F8W9J4	888.37	0.83122	0.111326	-0.664586	-1.66239		0.662322	0.1959	-0.422144	-1.37724		2.30356	0.00614493	2.52671	-4.03394	+	26.7153	25.5423	25.5124	24.8051	26.6866	25.9888	25.5568	25.3127	25.453	24.5792	22.9898	23.4914	26.19	26.2485	26.4492	26.3457	157	157	153	28.5	28.5	27.9	888.37	0	323.31	572
Destrin	DSTN	P60981;F6RFD5	18.506	0.239081	0.528423	-0.672485	-0.590097		0.284154	0.4746	0.1924	0.683479		1.2739	0.043833	-0.931601	2.32218	+	21.6376	25.3208	26.1714	26.6523	25.4491	25.6694	25.5189	26.6041	25.9184	25.7278	27.0735	27.579	25.6755	25.5652	25.4164	25.815	10	9	9	66.1	59.4	59.4	18.506	0	186.37	83
Thymidylate kinase	DTYMK	P23919;G5E9E9	23.819	NaN	1	0	NaN		1.21966	0.0593757	0.690575	2.30959		0.275329	0.467374	-0.570471	0.659802		21.495	22.2111	22.7967	21.5889	22.9529	22.5813	22.1404	23.3284	20.9808	20.6945	23.6745	24.4213	21.9007	21.7911	22.5062	22.0429	5	5	5	20.3	20.3	20.3	23.819	0	8.7075	15
Segment polarity protein dishevelled homolog DVL-2	DVL2	O14641;I3L2N2;I3L2W9	78.947	0.731935	0.142525	-1.19125	-1.49563		0.0122855	0.964284	-0.0147786	-0.0364474		2.65094	0.00338673	4.21315	-4.69023	+	25.7778	25.438	25.3858	22.546	26.3843	26.5953	25.5253	25.3486	21.0604	21.6111	19.7063	24.3881	25.4813	25.6017	26.5831	26.2466	11	11	11	27.9	27.9	27.9	78.947	0	91.048	37
Segment polarity protein dishevelled homolog DVL-3	DVL3	Q92997	78.054	0.22713	0.543318	0.512161	0.564698		0.748782	0.162151	1.31812	1.52407		1.95222	0.0115102	2.7226	-3.41819	+	25.5981	25.7561	24.5856	24.2095	26.1348	26.376	25.673	25.1894	22.4593	22.3239	20.8161	21.8155	25.0441	25.493	25.4905	22.0731	8	8	7	21.9	21.9	20.9	78.054	0	108.43	41
Cytoplasmic dynein 1 heavy chain 1	DYNC1H1	Q14204;A0A7P0T9C4;A0A7P0TA13;A0A2R8Y5T0;A0A2R8Y706;A0A7P0T9R4;A0A7P0TAW9;A0A7P0T7V5;A0A7P0T916;A0A7P0T8N2;A0A7P0TBJ7;A0A7P0TAF3;A0A7P0TB75;A0A2R8Y6H2;A0A7P0T9K2;A0A7P0T9F1;A0A7P0T8W5;A0A2R8YFZ7;A0A7P0TAM4;A0A7P0T825;A0A7P0TB64;A0A7P0TAV5;A0A7P0T990;A0A804HHY6;A0A7P0T942;A0A2R8YGC7	532.4	0.95729	0.0819907	-0.301608	-1.87225		1.12465	0.072055	-0.567096	-2.15055		0.026174	0.93564	0.0225385	-0.0760435		26.0574	25.6534	25.3605	25.7775	25.5896	24.966	25.1335	26.0979	25.5713	25.3845	26.35	26.7777	25.9301	25.9244	25.9764	26.2246	146	146	146	45.7	45.7	45.7	532.4	0	323.31	705
Cytoplasmic dynein 1 light intermediate chain 1	DYNC1LI1	Q9Y6G9;E9PHI6	56.578	0.623224	0.191113	-1.2036	-1.31001		1.62026	0.0270533	-1.9372	-3.00111	+	0.510315	0.260232	1.02031	-1.09733		22.8678	24.3239	22.1472	21.1281	21.5659	22.2973	21.7752	21.8942	20.7656	23.1768	23.8936	24.3265	21.9415	24.3705	24.4686	24.5009	8	8	8	19.5	19.5	19.5	56.578	0	41.307	16
Dynein light chain 1, cytoplasmic	DYNLL1	P63167;F8VXL2;F8VRV5	10.366	1.57207	0.025923	-0.480661	-2.91552	+	0.372536	0.386032	0.22211	0.857491		3.4101	0.00166308	2.27527	-6.33994	+	28.7794	28.5071	28.4694	28.6585	29.5493	28.9197	29.7791	28.9775	25.7277	26.8114	27.2104	27.4467	28.7229	29.0142	29.4349	29.1651	13	13	13	95.5	95.5	95.5	10.366	0	323.31	243
Probable rRNA-processing protein EBP2	EBNA1BP2	Q99848;H7C2Q8	34.852	0.113803	0.732259	0.197396	0.30664		0.682118	0.186628	-0.636943	-1.41107		0.28991	0.450095	-0.23925	0.689063		28.6697	28.2203	30.1034	30.6747	28.1894	27.868	28.7927	29.4806	29.4212	29.1751	29.7569	30.0931	28.9321	29.3801	28.6456	29.9207	20	20	20	55.9	55.9	55.9	34.852	0	323.31	464
Protein SGT1	ECD	O95905;C9J316	72.757	1.38675	0.0352278	-1.23393	-2.59305	+	0.807454	0.141245	-0.94303	-1.62264		0.823561	0.121601	0.849918	-1.61604		22.1162	23.1951	21.3635	22.879	23.5929	21.7992	21.7294	23.5958	22.3117	21.3233	23.2591	23.6244	24.3244	23.551	23.2588	23.3553	5	5	5	15.2	15.2	15.2	72.757	0	16.05	15
Endothelin-converting enzyme 1	ECE1	P42892;A0A3B3ISF9;B4DKB2	87.163	6.04598	0	5.79041	20.4094	+	6.97539	0.013	5.97915	29.2497	+	3.18012	0.00210063	2.60866	-5.80447	+	30.8735	30.8495	30.4294	29.6939	30.6055	30.9889	30.8818	30.1251	21.9883	22.2864	22.3768	23.0189	24.7519	24.7197	24.7446	24.4685	46	46	46	61	61	61	87.163	0	323.31	832
Protein ECT2	ECT2	Q9H8V3;H7C3G1	103.5	0.0111095	0.969944	-0.0132976	-0.0330016		1.24404	0.055961	1.3911	2.35061		0.233233	0.523814	0.247465	-0.573151		22.4592	21.355	22.5225	22.1099	23.9438	22.0218	23.7922	24.3063	21.7961	21.6067	21.2649	23.0281	21.9516	21.6117	21.9404	22.996	4	4	4	5.6	5.6	5.6	103.5	0	8.1986	6
Enhancer of mRNA-decapping protein 3	EDC3	Q96F86	56.077	1.64482	0.0225039	-1.37539	-3.04504	+	1.03554	0.0860778	-0.435712	-2.00222		4.59908	0.000863309	5.83512	-9.75599	+	27.601	27.6233	26.8593	25.7039	28.196	28.1715	27.9091	27.2695	21.5834	21.2538	23.8013	23.6572	28.3626	28.2572	28.2902	28.379	27	27	27	74.4	74.4	74.4	56.077	0	323.31	315
Enhancer of mRNA-decapping protein 4	EDC4	Q6P2E9	151.66	3.43784	0.00174163	-3.39675	-7.19429	+	4.93102	0.0021	-2.22584	-13.191	+	3.53458	0.0015336	4.91643	-6.64443	+	24.689	24.9538	23.7229	22.9998	25.101	25.3681	25.4576	25.1225	21.3567	21.0655	23.8383	24.2641	27.8232	27.219	27.6283	27.2821	37	37	37	42.8	42.8	42.8	151.66	0	323.31	200
Endothelial differentiation-related factor 1	EDF1	O60869	16.368	0.438111	0.314351	0.648748	0.980597		0.371825	0.386939	0.58731	0.856131		1.13273	0.0598603	1.49618	-2.10187		24.4043	24.6821	23.8868	22.5364	24.534	22.3137	24.347	24.0691	19.7969	22.2197	21.5671	22.6806	22.4763	23.885	24.1506	22.4027	2	2	2	18.2	18.2	18.2	16.368	0	15.284	6
EGF-like repeat and discoidin I-like domain-containing protein 3	EDIL3	O43854	53.764	0.864468	0.102521	1.12526	1.71787		0.275101	0.484837	0.373077	0.665007		0.550912	0.234303	-1.1905	1.16746		24.1522	21.6415	23.2723	23.4098	22.5446	21.7817	21.6958	23.4449	21.9261	21.4082	24.944	25.5154	20.9159	22.7059	22.011	22.342	6	6	6	21.2	21.2	21.2	53.764	0	84.351	18
Elongation factor 1-alpha 1;Putative elongation factor 1-alpha-like 3;Elongation factor 1-alpha	EEF1A1;EEF1A1P5	P68104;A0A7I2V659;A0A087WVQ9;Q5VTE0;A0A7I2V5N4;A0A7I2V3H3;A0A087WV01	50.14	0.452624	0.30243	0.204505	1.00729		0.185818	0.597467	0.12234	0.474526		1.28898	0.042627	-0.776157	2.34577	+	30.9354	30.7146	30.5591	31.3845	30.93	30.3494	30.5476	31.438	30.7593	30.962	31.9432	32.249	30.6118	30.5355	30.6604	30.9679	29	29	18	74.5	74.5	53.2	50.14	0	323.31	1018
Elongation factor 1-beta	EEF1B2	P24534	24.763	0.5874	0.210898	-0.360732	-1.24783		0.344657	0.412845	-0.235166	-0.803726		0.206292	0.565655	0.191613	-0.515798		25.3926	25.5645	24.7543	25.4824	25.3597	25.657	24.9146	25.7647	24.7715	25.0977	26.0063	26.2326	25.3128	25.2438	26.1132	25.9669	9	9	9	79.1	79.1	79.1	24.763	0	127.84	67
Elongation factor 1-delta	EEF1D	P29692;E9PRY8;E9PK01;A0A087X1X7;E9PQZ1;E9PMW7;E9PPR1;E9PL12;E9PQ49;E9PI39;E9PIZ1;H0YCK7	31.121	1.69247	0.0208865	-0.774724	-3.13089	+	3.63654	0.00331474	-0.892179	-7.81926	+	2.46912	0.00462275	2.05587	-4.34019	+	27.8685	28.1083	27.3421	27.1057	27.3451	27.6157	27.3836	27.6104	25.7846	25.833	27.1521	27.4663	28.2015	28.2597	28.5596	28.5027	18	18	9	65.8	65.8	42.7	31.121	0	323.31	192
Eukaryotic translation elongation factor 1 epsilon-1	EEF1E1;EEF1E1-BLOC1S5	O43324;D6RBD7;C9J1V9;H0YAL7	19.81	0.440199	0.3122	0.580371	0.98445		1.08942	0.0755733	-0.692739	-2.09183		0.247502	0.504754	0.188863	-0.602906		25.6071	26.4441	26.9607	28.3447	25.0518	25.0493	26.2187	25.9444	25.5194	25.8128	26.5839	25.6535	26.3943	26.4887	25.8794	26.2727	6	6	6	47.7	47.7	47.7	19.81	0	78.856	65
Elongation factor 1-gamma	EEF1G	P26641	50.118	0.0383066	0.901451	-0.0301442	-0.110556		0.121567	0.697833	-0.131395	-0.325514		0.568105	0.224174	-0.616181	1.19683		26.8715	26.7295	26.2711	27.04	26.6058	26.0745	26.2351	27.5916	26.7273	26.5215	28.2368	28.5489	26.1591	26.734	27.1466	26.9929	18	18	18	56.3	56.3	56.3	50.118	0	243.27	237
Elongation factor 2	EEF2	P13639	95.337	2.20152	0.00898127	-0.55749	-4.10983	+	1.20694	0.0606998	-0.585962	-2.28822		0.220875	0.543201	0.177289	-0.547041		27.2134	27.4163	27.2844	27.757	27.2263	26.9765	27.2424	28.1119	27.1015	27.3083	28.2185	28.624	28.041	27.9276	27.8258	28.1065	59	59	59	75.8	75.8	75.8	95.337	0	323.31	756
EF-hand domain-containing protein D2	EFHD2	Q96C19;H0Y4Y4	26.697	3.44295	0.00175845	-2.3623	-7.20984	+	1.88879	0.0144886	-1.51459	-3.49411	+	2.6626	0.00342593	2.14288	-4.71322	+	21.7209	22.4193	21.9844	22.1289	22.9656	23.7096	22.8136	22.1555	23.3876	22.0308	21.6749	22.6593	24.8971	24.6878	24.5456	23.5722	5	5	4	24.2	24.2	19.6	26.697	0	13.012	18
Ephrin-B2	EFNB2	P52799	36.923	NaN	1	0	NaN		3.44272	0.00372696	4.64738	7.20914	+	NaN	1	0	NaN		22.2004	21.1717	21.9968	21.2619	27.2294	26.7131	27.0483	25.9171	21.2685	21.489	21.5087	22.0581	21.526	21.2232	23.7697	21.7994	8	8	8	35.7	35.7	35.7	36.923	0	106.83	17
116 kDa U5 small nuclear ribonucleoprotein component	EFTUD2	Q15029	109.43	1.09128	0.0619455	1.81606	2.09492		2.16701	0.00853074	1.74591	4.03937	+	0.95915	0.0892057	-2.3449	1.83051		26.0415	25.207	26.6911	29.0314	26.3922	26.3059	26.3283	27.664	27.1053	28.5119	28.9088	28.8036	24.4167	24.5226	25.1764	25.5911	79	79	79	83.2	83.2	83.2	109.43	0	323.31	833
Epidermal growth factor receptor;Receptor protein-tyrosine kinase	EGFR	P00533;E9PFD7;Q504U8	134.28	4.54893	0.00286567	3.63723	11.3334	+	5.50444	0.0029	5.56836	16.5257	+	0.0195262	0.952227	-0.0291451	0.0571343		26.2165	25.8607	25.5444	25.0918	28.0292	27.5672	27.9509	26.8906	21.7444	21.0042	22.1759	23.5547	21.7494	21.7236	22.0462	22.6454	30	30	27	34.2	34.2	32.6	134.28	0	278.71	147
EH domain-binding protein 1	EHBP1	Q8NDI1	140.02	0.185375	0.606919	0.4677	0.473539		0.0644126	0.821895	-0.225215	-0.181223		1.68143	0.0190465	2.60869	-2.96944	+	24.0572	25.2606	24.6064	23.9597	21.366	24.831	24.6177	24.2975	21.8024	20.7818	22.0755	20.7993	21.1941	24.9192	25.1835	24.7163	7	7	7	11.5	11.5	11.5	140.02	0	40.194	27
EH domain-binding protein 1-like protein 1	EHBP1L1	Q8N3D4	161.85	0.222057	0.550858	-0.101389	-0.553829		0.430771	0.335951	0.440804	0.967027		1.30053	0.0416734	2.06144	-2.36384	+	25.9753	26.4592	26.1308	25.8644	26.1977	27.9539	26.1151	26.3317	25.3568	21.8023	25.2659	25.4628	26.542	25.9119	26.2184	26.1629	13	13	13	15.8	15.8	15.8	161.85	0	60.402	39
EH domain-containing protein 1	EHD1	A0A024R571;Q9H4M9;C9JC03;C9J2Z4	61.927	1.27417	0.0451128	-0.55878	-2.40145	+	0.334762	0.423175	0.0913439	0.78441		1.02977	0.0758168	0.722253	-1.94116		25.5198	25.9785	24.9756	25.0554	25.7331	26.2938	26.0285	26.0745	24.471	24.8124	25.8165	26.1732	25.9464	25.895	25.9577	25.9653	27	27	19	68.8	68.8	47.8	61.927	0	156.73	119
EH domain-containing protein 2	EHD2	Q9NZN4	61.161	0.154853	0.65526	0.0704741	0.4042		2.32506	0.00691608	0.803292	4.3677	+	0.0715629	0.83337	0.0845733	-0.198786		25.1215	24.9965	25.0141	25.1492	25.6104	25.9447	25.8347	25.8229	24.4536	24.5727	25.4689	25.9893	24.6005	24.8521	25.183	25.3638	24	23	23	64.5	64.5	64.5	61.161	0	180.62	135
EH domain-containing protein 4	EHD4	Q9H223	61.174	0.153069	0.658359	-0.396054	-0.400068		0.526917	0.270819	0.953037	1.14134		0.486382	0.274446	1.3266	-1.0554		24.397	21.9953	22.5567	23.7254	24.7678	24.2944	24.3257	24.6828	21.1147	20.7694	24.2737	24.5982	24.8565	24.1909	24.0701	21.1411	13	13	12	37.5	37.5	35.5	61.174	0	30.209	29
Eukaryotic translation initiation factor 2A;Eukaryotic translation initiation factor 2A, N-terminally processed	EIF2A	F8WAE5;Q9BY44;H7C5R5	64.449	0.593487	0.207321	-0.574532	-1.25844		0.657034	0.198246	-0.62287	-1.36819		0.688244	0.167989	0.897339	-1.39736		24.5929	24.3561	23.9995	24.1914	24.3453	24.0704	24.0056	24.5251	23.3802	23.4807	24.7113	25.3281	25.4339	25.2624	25.1897	23.5519	20	20	20	58.3	58.3	58.3	64.449	0	136.63	100
Interferon-induced, double-stranded RNA-activated protein kinase	EIF2AK2	A0A7P0TAL9;A0A7P0TBA9;P19525;A0A7P0Z4M0	56.247	0.195108	0.588585	0.12607	0.495148		0.313238	0.444433	-0.415526	-0.741941		2.72506	0.00315328	-0.777003	4.83739	+	25.0518	23.9868	24.4525	24.7987	24.8812	22.5351	23.8761	24.8309	25.2392	24.7888	25.2966	25.3346	24.192	24.5022	24.3845	24.7069	12	12	12	32.8	32.8	32.8	56.247	0	73.065	85
Translation initiation factor eIF-2B subunit delta	EIF2B4	Q9UI10;E7ERK9	57.557	4.42193	0.00246154	0.701373	10.7718	+	0.982053	0.097057	0.416668	1.91338		0.600976	0.206246	-0.422809	1.25245		26.3903	26.3067	26.218	26.1258	26.5075	26.1147	25.761	25.5187	26.2671	26.3652	25.8055	24.9046	25.58	25.4851	25.6333	25.5368	24	24	24	60.6	60.6	60.6	57.557	0	154.95	176
Eukaryotic translation initiation factor 2 subunit 1	EIF2S1	P05198;G3V4T5;H0YJS4	36.112	0.16139	0.644508	0.271414	0.419262		0.383583	0.376601	-0.728496	-0.878543		0.812003	0.124811	-1.30938	1.59758		23.392	23.9976	24.8785	25.1179	22.9292	21.8293	23.6875	24.9404	23.5916	24.3018	26.0369	26.341	24.5392	24.3879	24.8053	22.5679	20	20	20	64.4	64.4	64.4	36.112	0	290.6	107
Eukaryotic translation initiation factor 2 subunit 2	EIF2S2	P20042	38.388	0.0767396	0.809753	0.166942	0.213467		0.428493	0.337198	-0.868186	-0.962806		0.340593	0.392847	0.995221	-0.78815		22.0644	24.1623	24	24.3611	22.2838	21.1978	22.4345	24.5312	21.5117	21.2674	24.8689	24.9116	24.2986	22.1646	24.5683	22.8886	7	7	7	27	27	27	38.388	0	48.012	25
Eukaryotic translation initiation factor 2 subunit 3;Putative eukaryotic translation initiation factor 2 subunit 3-like protein	EIF2S3;EIF2S3L	P41091;Q2VIR3	51.109	1.76686	0.0183716	0.508979	3.26665	+	0.522054	0.273672	0.253309	1.13269		1.81917	0.0150107	-0.430601	3.1953	+	27.1997	27.1173	26.642	26.7403	27.1969	26.7019	26.1666	26.6113	26.5657	26.6465	26.9151	26.9838	26.1974	26.5143	26.4704	26.4813	23	23	23	56.1	56.1	56.1	51.109	0	284	258
Eukaryotic translation initiation factor 3 subunit A	EIF3A	Q14152	166.57	0.83939	0.109313	-0.316451	-1.67604		1.53424	0.0319482	0.337236	2.84886	+	0.742309	0.147682	0.956584	-1.48546		25.2393	24.9675	24.4558	24.9815	25.6066	25.5562	25.3731	25.7229	23.1719	23.4908	25.5215	25.7616	25.1565	25.1502	25.0984	25.5048	30	30	30	26	26	26	166.57	0	161.63	154
Eukaryotic translation initiation factor 3 subunit B	EIF3B	P55884	92.48	1.39452	0.0343178	0.703533	2.60637	+	1.35041	0.0464175	0.757276	2.53089	+	0.0343532	0.913725	0.0878272	-0.0989572		25.9339	25.3714	25.5326	26.1194	25.8422	25.3223	25.652	26.3556	23.205	24.0381	26.302	27.2093	25.5024	25.2021	24.9039	24.5346	29	29	29	49.6	49.6	49.6	92.48	0	234.38	154
Eukaryotic translation initiation factor 3 subunit C;Eukaryotic translation initiation factor 3 subunit C-like protein	EIF3C;EIF3CL	Q99613;B5ME19	105.34	2.23909	0.00835385	-0.74976	-4.18732	+	0.291995	0.466132	-0.0743804	-0.699368		1.30357	0.0415752	1.48555	-2.3686	+	26.0377	25.4079	25.3008	25.3845	26.2283	26.0624	26.0866	26.4551	23.749	23.3372	25.4896	26.3063	26.1264	26.2809	26.3895	26.333	20	20	20	25.6	25.6	25.6	105.34	0	235.38	147
Eukaryotic translation initiation factor 3 subunit D	EIF3D	O15371	63.972	1.42786	0.0319473	1.26601	2.66374	+	1.68033	0.0232741	1.78511	3.10894	+	0.887232	0.104052	-1.24725	1.71718		24.6466	24.4926	24.2836	24.8441	24.9007	25.7344	24.2013	25.5069	24.2079	24.1578	25.4081	26.0076	24.061	23.6128	23.568	21.961	17	17	17	46.7	46.7	46.7	63.972	0	169.4	89
Eukaryotic translation initiation factor 3 subunit E	EIF3E	P60228;A0A7I2V3S3;A0A7I2V3I0;A0A7I2V2H9;A0A7I2V2W0;A0A7I2V4G3;A0A7I2V4B4;A0A7I2V3I2;H0YBP5;A0A7I2V5Z6;A0A161SXE1;A0A7I2V570;E5RHS5;A0A7I2V3W9;B3KW56	52.22	0.890181	0.0963467	1.2836	1.7607		1.57943	0.0299223	2.06455	2.92853	+	0.168431	0.630242	-0.540354	0.432298		24.04	24.0177	22.8313	24.125	24.4439	24.9771	23.8787	24.8382	23.1489	20.5443	24.9201	25.3675	21.3141	22.2235	21.9757	24.3664	7	7	7	19.8	19.8	19.8	52.22	0	21.642	32
Eukaryotic translation initiation factor 3 subunit F	EIF3F	O00303;H0YDT6	37.563	4.70878	0.00256604	-1.4545	-12.0787	+	1.55415	0.0310656	-0.947319	-2.88388	+	1.38714	0.034426	1.07329	-2.49976	+	24.9276	24.6103	24.7434	25.0951	25.2508	25.9404	24.4828	25.7311	24.5012	24.3333	25.8928	26.2532	26.4457	26.2212	26.1961	26.3315	15	15	15	63.6	63.6	63.6	37.563	0	200.05	117
Eukaryotic translation initiation factor 3 subunit G	EIF3G	O75821;K7ER90;K7EL20;K7ENA8;K7EP16	35.611	0.897313	0.0949096	-0.248354	-1.77256		0.168291	0.622824	0.082027	0.435034		0.491727	0.270943	1.08543	-1.0648		25.7943	25.5984	25.3878	25.7484	26.0145	25.8456	25.6256	26.3648	25.2146	24.9932	26.0661	26.3425	25.7833	25.639	26.1195	25.9805	10	10	10	41.9	41.9	41.9	35.611	0	223.26	80
Eukaryotic translation initiation factor 3 subunit H	EIF3H	B3KS98;O15372	41.581	2.37944	0.00700217	-0.657752	-4.4841	+	0.30893	0.447904	-0.187816	-0.733361		1.25867	0.0455165	2.28126	-2.29838	+	25.0203	25.0461	24.5789	24.6681	25.5819	25.4901	24.5754	25.5457	21.6961	21.5373	25.1202	25.5262	25.7	25.5426	25.334	25.3678	13	13	13	61.5	61.5	61.5	41.581	0	133.13	71
Eukaryotic translation initiation factor 3 subunit I	EIF3I	Q13347;A0A7I2YQF8;A0A7P0MRT9;A0A7I2YQI2;A0A7I2V613;A0A7I2V607;A0A7I2V3N2;A0A7I2V2M3;A0A7I2V3U3;A0A7I2V640;A0A7I2V5V8;A0A7I2YQU2;A0A7I2V685;A0A7I2YQC8;A0A7I2YQT9;Q5TFK1;A0A7I2V4C2;A0A7I2YQI6;A0A7I2V4S8;A0A7I2V3K6;A0A7I2YQP9	36.501	1.29366	0.0433782	-0.614034	-2.43442	+	0.515385	0.277875	-0.29173	-1.12079		0.606267	0.203463	0.535044	-1.26135		24.8181	25.4677	24.6414	25.5442	25.2407	25.9601	24.8868	25.6729	24.6312	24.7992	25.7626	26.3388	25.6235	25.5411	26.039	25.7238	15	15	15	67.1	67.1	67.1	36.501	0	190.46	119
Eukaryotic translation initiation factor 3 subunit J	EIF3J	O75822;H0YGJ7	29.062	1.46562	0.0296577	-0.848156	-2.72907	+	1.43158	0.0397212	-0.536499	-2.67015	+	2.09153	0.00882448	2.7137	-3.65726	+	25.4168	25.9782	24.8735	24.6441	25.4479	26.0406	25.4896	25.1811	22.1827	22.9413	24.8206	24.9777	26.2685	25.963	26.1802	25.8934	9	9	9	45	45	45	29.062	0	94.678	51
Eukaryotic translation initiation factor 3 subunit L	EIF3L	B0QY89;Q9Y262;B0QY90	70.901	0.151128	0.662121	0.276981	0.395561		2.30954	0.0069481	2.02669	4.33481	+	0.627944	0.193312	-1.36503	1.29764		22.1708	22.6627	21.4199	24.141	24.6209	24.3932	23.6565	24.7225	21.8244	21.9142	25.6073	25.8698	22.249	21.6049	23.4571	21.9754	12	12	12	27	27	27	70.901	0	128.46	36
Eukaryotic translation initiation factor 3 subunit M	EIF3M	Q7L2H7;H0YCQ8;J3KNJ2	42.502	1.20284	0.0501289	2.0763	2.28133		0.877482	0.12266	1.88193	1.73955		0.715914	0.157324	-1.86509	1.44258		24.9525	24.0619	23.8538	24.1009	25.1043	24.2623	24.6048	22.2202	24.6554	23.903	25.3287	25.6905	20.9948	21.8594	21.0781	24.7317	6	6	6	30.7	30.7	30.7	42.502	0	30.537	26
Eukaryotic initiation factor 4A-I	EIF4A1	P60842;J3KT12;J3QS69;J3KTB5;J3KSZ0;J3QL43	46.153	0.911024	0.0922594	0.373895	1.79537		0.71929	0.172477	0.407664	1.47423		1.28251	0.043062	-0.837372	2.33565	+	28.4079	27.8403	27.6726	28.4226	28.4883	27.6873	27.6413	28.6616	27.9407	27.7945	29.0698	29.3955	27.7584	27.6784	27.8911	27.5199	34	31	12	81	74.9	39.9	46.153	0	323.31	488
Eukaryotic initiation factor 4A-III;Eukaryotic initiation factor 4A-III, N-terminally processed	EIF4A3	P38919;I3L3H2	46.871	1.42557	0.0321361	1.74794	2.65979	+	1.46994	0.035905	1.35897	2.73658	+	2.28214	0.00612478	-2.48845	3.99513	+	28.2987	28.1592	28.9023	30.8724	28.2383	27.6287	29.1528	29.6568	29.167	29.9978	30.8802	30.8405	27.1765	26.8351	27.452	27.7772	46	46	43	78.1	78.1	72.3	46.871	0	323.31	483
Eukaryotic translation initiation factor 4B	EIF4B	E7EX17;P23588;F8W0K0;F8VSC7;F8VP89;F8VX11;F8VYE9	69.697	0.862556	0.10284	-0.727017	-1.71469		2.022	0.0112398	-0.505505	-3.75034	+	3.73068	0.00131004	7.10837	-7.14658	+	29.0631	29.7851	28.6359	27.762	29.0395	29.3577	29.0157	28.7192	21.7096	21.4543	24.003	24.8819	29.5531	29.4648	29.6247	29.5115	16	16	16	26.1	26.1	26.1	69.697	0	323.31	233
Eukaryotic translation initiation factor 4E	EIF4E	P06730;D6RBW1;H0Y8J7	25.097	1.44866	0.0304983	2.48747	2.69969	+	0.68218	0.186724	1.55603	1.41117		0.74535	0.147041	-1.48713	1.49038		25.6022	24.7739	21.8125	24.6922	21.6085	25.2029	21.422	24.9218	21.8808	20.6745	24.6521	24.7673	21.437	22.306	20.7289	22.4591	8	8	7	40.6	40.6	40.6	25.097	0	25.777	26
	EIF4G1	E7EX73;E9PGM1;E7EUU4	158.64	1.38606	0.0352497	-0.860188	-2.59186	+	3.34731	0.0037299	-0.655013	-6.92355	+	2.64128	0.00343764	2.91661	-4.67126	+	28.2791	28.2957	27.3472	27.0031	28.0537	28.0935	27.8543	27.7444	25.6864	25.0646	26.6686	26.9941	28.5626	28.5281	28.7278	28.5474	52	52	1	45.7	45.7	1.3	158.64	0	323.31	487
Eukaryotic translation initiation factor 4 gamma 2	EIF4G2	P78344;D3DQV9;H0Y3P2	102.36	1.07858	0.0634421	-0.988226	-2.07379		1.23691	0.0565049	-0.584997	-2.3386		2.71081	0.00323077	5.8452	-4.80889	+	28.0968	27.506	26.7385	26.0044	28.0453	27.4258	27.4449	27.0426	21.4676	19.2186	24.5822	24.7501	28.2016	28.2346	28.2082	27.6543	57	57	57	65.5	65.5	65.5	102.36	0	323.31	647
Eukaryotic translation initiation factor 4 gamma 3	EIF4G3	A0A8I5KT99;A0A0U1RQK7;A0A8I5KV92;A0A0A0MSA7;A0A8I5QJH9;A0A804HJV5;A0A8J9G7U8;O43432	192.44	1.7008	0.020553	-0.860884	-3.14598	+	2.66312	0.00469936	-0.808763	-5.12287	+	4.32219	0.000819876	3.27533	-8.84876	+	24.5543	24.5608	23.7529	23.5158	24.1098	24.2304	24.4945	23.7575	20.9248	22.0669	22.0691	22.4612	24.9936	24.9583	25.0275	24.8479	23	17	17	18.8	15.5	15.5	192.44	0	75.999	58
Eukaryotic translation initiation factor 4H	EIF4H	Q15056;A0A7I2V385;A0A7I2V4E4	27.385	1.22878	0.0480748	1.0501	2.32492	+	1.14475	0.0686222	1.05571	2.1841		0.425907	0.317191	-0.570909	0.947255		24.1075	24.38	23.8953	23.8575	23.7743	24.1758	23.7008	24.6118	23.1137	22.6115	24.3723	24.735	24.1155	23.0578	22.8723	21.9942	7	7	7	42.7	42.7	42.7	27.385	0	79.554	32
Eukaryotic translation initiation factor 5	EIF5	P55010	49.222	1.2354	0.0472308	-0.564676	-2.33606	+	1.58245	0.0295006	-0.367488	-2.93388	+	0.997188	0.0817763	1.84068	-1.89017		26.02	25.9181	25.2668	25.0781	26.08	25.7612	25.5971	25.6334	24.3462	24.1241	25.8552	25.9409	26.0046	26.1682	26.083	26.2859	9	9	9	22	22	22	49.222	0	40.792	65
Eukaryotic translation initiation factor 5A-1;Eukaryotic translation initiation factor 5A;Eukaryotic translation initiation factor 5A-1-like	EIF5A;EIF5AL1	P63241;I3L397;I3L504;Q6IS14	16.832	1.22268	0.0486034	0.943082	2.31467	+	0.859759	0.126928	0.904099	1.71002		1.05792	0.0706845	-1.41339	1.98515		26.3787	25.6864	26.0368	26.8059	26.2766	25.2775	25.9377	27.2601	25.2445	25.6214	27.7147	28.2061	25.9858	25.5411	24.4257	25.1827	18	18	18	83.1	83.1	83.1	16.832	0	323.31	229
Eukaryotic translation initiation factor 5B	EIF5B	A0A087WUT6;O60841	138.68	0.331866	0.412281	-0.218258	-0.778733		1.23245	0.0570853	-0.477694	-2.3311		0.268663	0.475896	0.204611	-0.646303		30.8799	32.0386	31.8488	31.3071	31.0275	30.9944	31.7779	31.2368	31.4162	31.7519	31.4546	30.6884	31.9027	31.6956	31.4828	31.8663	108	108	108	63.4	63.4	63.4	138.68	0	323.31	3929
Eukaryotic translation initiation factor 6	EIF6	P56537	26.599	1.69816	0.0207185	2.37005	3.14121	+	2.27198	0.00720812	2.66314	4.2558	+	2.71755	0.00313043	-3.30055	4.82236	+	27.316	25.2242	27.2547	28.6254	27.5876	26.0814	27.1316	28.792	28.3409	27.4943	28.8951	29.3132	24.184	24.7236	24.5401	25.4924	18	18	11	92.7	92.7	59.2	26.599	0	323.31	236
ELAV-like protein 1	ELAVL1	Q15717;M0QZR9	36.091	0.850271	0.106598	1.58875	1.6942		0.178662	0.607616	0.565408	0.458499		0.9744	0.0861968	-1.71774	1.85445		26.3197	23.4764	25.3499	26.4176	25.538	21.5116	24.1303	26.2903	25.0893	23.4546	26.4846	27.2405	24.9959	24.0863	24.1521	21.9744	8	8	5	32.2	32.2	22.7	36.091	0	39.492	59
ELM2 and SANT domain-containing protein 1	ELMSAN1	A0A1C7CYX1;Q6PJG2	120.73	2.8686	0.00360947	4.74991	5.62192	+	1.30969	0.0505772	2.629	2.4616		1.67632	0.0192612	-3.52154	2.96114	+	25.5266	26.9829	27.6505	28.4849	23.932	23.0808	26.7213	26.427	26.9051	27.5895	26.695	26.251	21.2355	21.6629	23.1772	23.5696	37	37	37	52.1	52.1	52.1	120.73	0	323.31	252
Elongator complex protein 4	ELP4	Q96EB1;A0A1W2PRF0;A0A1W2PRF5;A0A1W2PR08;A0A1X7SBS0;A0A1W2PS93;A0A1W2PPP6;A0A1W2PRJ0;A0A1W2PQZ6;A0A1W2PNY5;G5E9D4;A0A1W2PP47;A0A1W2PQA7;A0A1W2PNW2;E9PPJ9	46.587	3.28973	0.00178512	-3.66081	-6.75565	+	2.94055	0.00412152	-3.04677	-5.8046	+	4.20968	0.000852071	3.84082	-8.50139	+	22.451	22.5097	20.5969	20.6285	22.154	21.0959	21.8115	23.5809	21.6498	20.4348	21.4471	22.6568	25.1612	25.3143	25.082	25.2718	6	6	6	22.4	22.4	22.4	46.587	0	27.068	18
	ELP5	I3L437;I3L2T0;I3L1A8	25.53	1.51917	0.0278622	-1.26257	-2.82243	+	2.64093	0.0047395	-1.20073	-5.07089	+	2.41798	0.00494574	2.00727	-4.24436	+	23.5056	22.0016	22.0986	21.8877	22.4094	22.412	22.4749	22.4446	20.558	21.8063	22.3805	20.9726	23.2869	23.202	23.8646	24.1905	3	3	1	18.6	18.6	6.4	25.53	0	6.7461	10
Emerin	EMD	P50402;A0A804HIV7;Q5HY57;A0A804HLA2	28.994	4.1236	0.00234615	1.45014	9.55072	+	3.06119	0.00415301	1.12503	6.12073	+	0.7597	0.142246	-0.7758	1.51358		27.2947	26.8538	27.0483	27.2409	26.9886	26.6672	26.4323	27.0492	25.894	25.8369	27.4037	27.5992	25.4504	25.6009	25.6017	25.9842	12	12	12	68.9	68.9	68.9	28.994	0	155.91	138
Protein enabled homolog	ENAH	Q8N8S7;A0A0U1RRM6;A0A075B6E5	66.509	1.88522	0.0152683	-1.9215	-3.48737	+	1.76838	0.019457	-1.73195	-3.26945	+	1.33143	0.039545	1.95074	-2.41224	+	24.2758	22.9129	21.9729	22.2007	23.0843	21.6109	23.6745	23.7508	22.8177	20.7208	23.9563	24.6291	24.7379	24.3564	25.2581	24.6959	8	8	8	25.2	25.2	25.2	66.509	0	88.191	22
Alpha-enolase	ENO1	P06733;A0A2R8Y6G6	47.168	0.788364	0.123222	0.450791	1.59065		0.335555	0.422635	0.135855	0.785964		2.68532	0.00333645	-0.558021	4.75816	+	28.4359	28.4595	27.8917	27.3082	27.6034	28.1355	27.4083	27.6883	27.9605	28.3668	28.0548	27.9804	27.4246	27.4572	27.7514	27.6587	35	35	32	78.6	78.6	70	47.168	0	323.31	660
E1A-binding protein p400	EP400	Q96L91	343.48	2.58247	0.00515122	1.65948	4.93563	+	0.821115	0.137968	1.05404	1.6455		NaN	1	0	NaN		23.7174	23.8943	23.7236	23.8825	21.6134	24.0891	23.393	23.7006	21.3382	23.0917	21.7601	21.1712	22.7468	22.6189	21.8924	21.3218	13	13	13	7.6	7.6	7.6	343.48	0	19.117	22
	EPB41L1	H7C2K6	29.051	1.09646	0.0613698	0.625393	2.10355		1.57068	0.0301783	0.738819	2.91306	+	0.515295	0.256508	0.558543	-1.10599		25.9511	26.8763	26.6987	26.6794	26.4002	27.0342	26.6524	26.5724	25.8592	26.2545	25.6791	25.1763	25.3858	25.8869	26.4343	25.9969	14	14	1	61.2	61.2	4.1	29.051	0	174.86	110
Band 4.1-like protein 2	EPB41L2	O43491;E9PHY5;E9PK52;E9PII3;A0A2R8Y5B3	112.59	0.752618	0.135348	0.629722	1.53054		2.97522	0.00412565	2.00481	5.89417	+	0.283965	0.457714	0.35842	-0.677177		25.0398	25.3147	24.4284	24.2274	26.0071	26.447	26.0352	26.0214	23.5371	23.8642	24.2081	24.7891	24.328	23.1753	24.359	24.6291	22	22	22	36.2	36.2	36.2	112.59	0	206.95	86
Band 4.1-like protein 4B	EPB41L4B	Q9H329	99.711	NaN	1	0	NaN		3.71744	0.0034958	3.35095	8.08648	+	NaN	1	0	NaN		21.4182	23.0259	22.0044	22.4073	25.3942	24.9509	24.6854	24.2805	21.2552	21.3895	22.5628	21.3908	22.109	21.1531	21.9755	20.6695	5	5	3	7.3	7.3	5.3	99.711	0	20.216	16
Ephrin type-A receptor 2	EPHA2	P29317	108.27	3.13028	0.00221091	2.49567	6.30755	+	4.27124	0.00206369	3.98071	10.1384	+	0.0346628	0.913424	0.0799103	-0.0998172		23.9179	24.5145	25.4563	24.7306	25.8792	25.4812	26.9586	26.2404	20.7533	21.7303	23.6455	23.7088	22.5465	22.4579	22.1267	21.5054	19	19	18	27.7	27.7	26.5	108.27	0	74.452	69
Epsin-1	EPN1	Q9Y6I3	60.293	5.4221	0	-5.61901	-16.0017	+	2.08243	0.010283	1.35276	3.86943	+	5.54867	0.000571429	6.79676	-13.5329	+	22.8652	22.8152	21.9051	21.6075	29.4728	29.8281	29.4214	28.3579	21.0199	21.9972	19.6158	21.907	28.2145	28.0785	27.8292	27.5469	26	26	24	55.9	55.9	53.5	60.293	0	323.31	251
	EPN2	I3L356	26.527	1.27139	0.0453489	-2.8585	-2.39674	+	0.840903	0.132056	1.68766	1.67856		1.95895	0.0114252	3.40577	-3.42958	+	22.1094	24.5881	21.3271	22.0556	27.0363	26.9863	27.8734	26.3688	20.7321	21.5896	21.5173	23.3996	26.2631	26.357	26.3848	22.5093	9	9	2	51.8	51.8	9.2	26.527	0	323.01	63
Epiplakin	EPPK1	P58107;A0A075B730	555.65	0.600258	0.203766	-0.420228	-1.27022		0.119643	0.701206	0.153451	0.320854		1.8146	0.01502	-1.01748	3.18773	+	29.9952	29.4074	29.1182	28.6813	30.4413	30.6858	28.7313	29.6383	31.4268	30.7605	30.0474	30.3891	29.2132	29.7304	29.8675	30.072	227	215	215	85.1	80.9	80.9	555.65	0	323.31	4182
Bifunctional glutamate/proline--tRNA ligase;Glutamate--tRNA ligase;Proline--tRNA ligase	EPRS	P07814;V9GYZ6	170.59	0.0719797	0.819309	-0.10344	-0.201096		2.30727	0.00701379	-1.21415	-4.33	+	1.0759	0.0678753	0.813003	-2.01323		27.2143	27.8699	28.8845	29.385	26.8603	26.7981	27.6892	27.5633	26.9098	27.1671	27.828	27.4174	28.451	28.8478	28.0804	28.3883	104	104	104	74.6	74.6	74.6	170.59	0	323.31	1566
Epidermal growth factor receptor substrate 15	EPS15	P42566;B1AUU8	98.655	2.04616	0.0117047	-1.5382	-3.79773	+	0.725642	0.170144	0.460363	1.48499		5.29269	0.00119048	6.4998	-12.4014	+	27.7081	27.2968	26.834	25.9827	29.5305	28.8242	29.1662	28.295	20.977	21.6877	21.8236	21.8247	28.5178	28.5768	28.8345	28.0453	67	67	67	79.7	79.7	79.7	98.655	0	323.31	553
Epidermal growth factor receptor substrate 15-like 1	EPS15L1	Q9UBC2;M0R165;M0R2S2	94.254	1.75659	0.0187059	-1.33739	-3.24778	+	1.07924	0.0776566	0.574893	2.07489		6.88733	0	7.81441	-21.2274	+	28.321	28.4003	27.6711	26.7272	30.2418	29.7748	29.672	29.08	21.3357	21.5052	20.218	21.3463	29.1589	29.3209	29.2808	28.7085	80	80	80	91	91	91	94.254	0	323.31	775
	EPS15L1	M0QY01	7.9137	1.55935	0.026583	-1.84639	-2.89304	+	0.18762	0.595186	-0.524326	-0.478543		5.72558	0.000701754	4.20299	-14.3705	+	21.9938	24.8493	24.3958	24.0489	21.905	26.5407	26.3458	25.7846	20.7339	21.9645	22.0698	21.3148	25.5331	25.5303	25.9368	25.6732	5	5	5	42.3	42.3	42.3	7.9137	0	122.6	29
Receptor tyrosine-protein kinase erbB-2;Receptor protein-tyrosine kinase	ERBB2	P04626;B4DTR1;J3QLU9	137.91	1.00766	0.0738382	0.673774	1.9559		4.09386	0.00235165	2.87638	9.43613	+	NaN	1	0	NaN		22.6709	21.953	22.2819	23.4203	25.2259	25.0132	24.9042	23.9933	21.9494	22.6989	21.7788	21.4628	21.9111	21.9998	22.1877	21.5325	10	7	6	13.1	10.5	9.9	137.91	0	66.187	19
Protein LAP2	ERBB2IP	Q96RT1	158.3	0.284792	0.468075	0.153618	0.684775		4.04858	0.00260963	1.40267	9.26397	+	7.70752	0	4.31414	-27.8812	+	26.849	26.4308	26.561	25.8148	27.8798	27.6459	27.8581	27.268	21.6426	22.2951	21.6956	21.9055	26.119	26.2848	26.3752	26.2621	68	68	65	62.6	62.6	60.7	158.3	0	323.31	512
DNA excision repair protein ERCC-6-like	ERCC6L	Q2NKX8;B5MDQ0	141.1	1.89539	0.0149753	-1.54937	-3.50662	+	1.12132	0.0722964	-1.16828	-2.14498		3.61453	0.00140496	2.72729	-6.84573	+	22.234	23.8607	23.2703	22.8569	22.9161	23.5635	24.6967	22.5699	21.1123	22.3628	22.5673	21.3949	24.4022	24.478	25.4108	24.1283	13	13	13	16.3	16.3	16.3	141.1	0	127.13	37
Enhancer of rudimentary homolog	ERH	P84090;G3V279	12.259	2.36417	0.0068535	4.43494	4.45124	+	2.25935	0.00739394	4.08501	4.22942	+	2.06326	0.00936909	-4.86655	3.60824	+	25.2145	23.9634	26.5616	28.516	26.2499	23.1107	25.8886	27.6065	27.1934	27.084	28.1925	28.1355	21.3793	22.2499	21.4204	21.4661	5	5	5	48.1	48.1	48.1	12.259	0	193.74	76
Extended synaptotagmin-1	ESYT1	Q9BSJ8	122.85	0.384643	0.356437	-0.0918698	-0.880555		0.911937	0.112941	-0.162375	-1.79689		0.420994	0.320676	0.31523	-0.938316		24.9955	24.8047	24.7411	24.6659	24.6721	24.6318	24.8339	24.7874	23.8752	24.5268	25.2392	25.2365	24.7932	24.8279	24.8307	25.1229	28	28	28	38.8	38.8	38.8	122.85	0	237.85	135
Extended synaptotagmin-2	ESYT2	H7BXI1;A0A499FIX8;A0FGR8	96.328	1.34425	0.0390318	1.4692	2.52038	+	1.27997	0.05248	1.44948	2.41125		0.806711	0.126096	-0.928902	1.58911		25.3955	25.6638	25.7789	25.5646	26.051	25.5845	25.2953	25.3933	25.9204	25.203	25.088	24.6575	24.2436	22.4649	24.9161	24.9015	20	20	20	35.7	35.7	35.7	96.328	0	90.578	96
Eukaryotic peptide chain release factor subunit 1	ETF1	P62495;B7Z7P8	49.03	0.157497	0.650792	0.123726	0.410308		0.26201	0.499214	-0.239985	-0.638053		0.0482569	0.882343	0.0650961	-0.137069		26.7497	26.0895	25.8559	26.0101	26.4429	25.2359	25.3725	26.1992	25.8422	25.1707	26.6136	27.0901	25.4664	26.2409	26.5399	25.963	18	18	18	45.8	45.8	45.8	49.03	0	250.25	115
Electron transfer flavoprotein subunit alpha, mitochondrial	ETFA	P13804;H0YLU7;A0A8I5KVL5;A0A8I5KYH4;A0A8I5KYP7;A0A0S2Z3M4;A0A8I5KT03;A0A8I5KUF3;A0A8I5KUR2;H3BV91;H0YKF0;A0A8I5KVC9;H0YK49	35.079	0.00321977	0.991198	-0.00906992	-0.00964971		0.318789	0.440174	0.638746	0.752955		0.576544	0.21888	-0.979955	1.21117		23.0317	21.7611	21.593	24.2657	23.5259	22.7401	22.4248	24.552	23.2446	22.0846	23.8656	24.6474	23.9682	23.3533	22.6418	20.7244	12	12	12	52.3	52.3	52.3	35.079	0	41.823	29
Envoplakin	EVPL	Q92817;K7EKI0	231.6	1.7475	0.0189081	-1.06103	-3.23111	+	2.58327	0.00536907	-1.70551	-4.93746	+	2.59971	0.00345374	2.95713	-4.59007	+	25.1094	24.6081	24.2703	23.5511	23.3149	24.7361	23.2482	23.6619	21.5192	21.6821	23.1883	21.6509	25.4253	25.3735	25.47	25.5143	40	40	40	30.8	30.8	30.8	231.6	0	291.12	114
Exocyst complex component 4	EXOC4	Q96A65	110.5	0.260577	0.499037	0.408476	0.635084		0.914761	0.111951	-1.79919	-1.80158		0.760037	0.142191	1.7162	-1.51412		24.8674	24.5079	24.1029	24.32	24.5593	21.3399	21.2762	21.7921	19.8238	21.9136	22.2919	25.3096	25.0053	24.9597	23.842	22.3571	11	11	11	17.5	17.5	17.5	110.5	0	18.311	20
Exocyst complex component 7	EXOC7	B4DJ07;A0A0A0MRE1;A0A0A0MSB8;Q9UPT5	74.671	1.61902	0.0233944	-0.686483	-2.99888	+	1.47853	0.0353136	-1.94548	-2.7515	+	2.60873	0.00344248	2.59586	-4.60762	+	24.824	24.813	24.1552	24.2221	21.6739	22.4887	24.5187	24.2971	21.8623	21.9243	23.3847	24.1064	25.1553	24.8733	25.5482	25.1834	10	10	10	27.3	27.3	27.3	74.671	0	48.477	24
Exosome component 10	EXOSC10	Q01780	100.83	0.156558	0.652343	0.0622206	0.408139		0.152296	0.649538	-0.0565853	-0.398276		1.30749	0.0413866	1.25713	-2.37474	+	24.5755	24.4638	24.5921	24.0534	24.1407	24.619	24.1382	24.3117	22.1345	21.8687	23.7281	24.1911	24.4801	24.2887	24.5179	24.1493	11	11	11	22.7	22.7	22.7	100.83	0	38.085	45
Exosome complex component RRP45	EXOSC9	Q06265;D6R905;D6RIY6;D6RAP4;D6RA17	48.948	2.06756	0.0114256	-1.94792	-3.83997	+	2.37638	0.00677639	-1.84692	-4.4775	+	1.47698	0.0291087	1.954	-2.64164	+	21.9018	20.9774	21.9033	22.4509	22.0682	22.015	21.8188	21.7353	21.0525	21.2812	21.3047	21.2902	24.19	22.5602	23.9678	24.307	5	5	5	14.6	14.6	14.6	48.948	0	8.7312	14
Ezrin	EZR	P15311	69.412	3.42277	0.00170892	-1.93077	-7.14863	+	3.4239	0.00367677	-1.92417	-7.15205	+	1.4042	0.0334426	2.77768	-2.52661	+	26.1981	26.3906	26.003	25.7907	25.866	26.0732	26.0107	26.459	24.6623	22.4474	27.2727	27.4969	28.4703	28.2981	27.942	27.3953	32	22	21	52.7	41.3	40.1	69.412	0	323.31	207
Fatty acid-binding protein, epidermal	FABP5	Q01469;I6L8B7	15.164	0.197608	0.584835	0.322823	0.50066		0.0463912	0.86438	0.102531	0.132808		0.285863	0.455455	-0.711682	0.680979		25.4674	24.8267	25.3996	25.6493	24.9071	23.9069	25.9548	25.693	25.4678	22.9875	25.8105	26.6373	24.6354	26.6752	25.0336	23.7075	15	15	12	93.3	93.3	84.4	15.164	0	155.63	96
Fatty acid desaturase 2	FADS2	O95864	52.259	0.0548984	0.859745	0.117814	0.15586		0.451593	0.319764	0.518622	1.0054		0.505549	0.262967	-0.834353	1.08901		24.2733	21.1645	23.5173	22.9996	23.9044	23.7807	22.3178	23.5551	21.5757	24.6282	23.3106	23.9109	23.5314	23.4297	22.0299	22.4925	3	3	3	10.6	10.6	10.6	52.259	0	5.9886	19
FAS-associated factor 2	FAF2	Q96CS3	52.623	2.67698	0.0045	2.2803	5.15554	+	0.983415	0.0969386	1.4725	1.91564		3.00543	0.00261714	-2.36939	5.41955	+	24.4423	23.9816	24.48	24.2172	22.4274	22.3265	24.3484	24.7876	24.2383	23.7081	24.861	24.6675	22.2552	20.8934	22.9434	21.908	8	8	8	38.7	38.7	38.7	52.623	0	43.796	30
Sesquipedalian-2	FAM109B	Q6ICB4	28.338	1.49579	0.0286489	2.05961	2.78157	+	2.38914	0.00664982	2.71484	4.50506	+	0.38282	0.354359	0.537206	-0.867976		25.3994	25.4714	24.5339	23.2542	25.7391	25.8787	24.9006	24.7614	22.7364	20.827	22.4543	21.7008	24.0077	21.6903	22.8403	21.8822	3	3	3	25.9	25.9	25.9	28.338	0	87.259	21
Protein FAM111A	FAM111A	Q96PZ2;A0A804HLI8;A0A6Q8PF34	70.195	0.143576	0.674575	0.233398	0.377925		0.00947507	0.970784	0.0192728	0.0281975		1.35028	0.0377622	-1.32274	2.44182	+	23.4127	24.0832	24.9296	24.1244	22.6516	24.4203	24.412	24.2096	25.6578	25.9318	24.9178	24.9218	24.5648	24.4028	22.3086	24.3401	19	19	19	43.5	43.5	43.5	70.195	0	173.99	120
Protein FAM111B	FAM111B	Q6SJ93	84.673	1.81216	0.0177151	3.86118	3.35042	+	0.61394	0.220768	2.18069	1.29395		0.879623	0.10589	-2.65825	1.70513		26.5487	26.8141	27.7048	26.818	26.822	21.5371	26.4491	26.3554	27.0357	26.6014	26.9677	26.7121	21.8167	21.6589	26.4354	22.5298	8	8	8	16.6	16.6	16.6	84.673	0	85.681	25
Protein NOXP20	FAM114A1	Q8IWE2	60.741	2.63546	0.00478607	-2.53564	-5.05815	+	5.22285	0.00323077	-3.44583	-14.7986	+	1.63617	0.020949	2.75885	-2.89619	+	22.8594	21.9748	24.0872	23.8988	22.4348	22.4809	21.6736	22.5902	23.0956	22.0254	24.6931	24.7565	25.7358	25.4855	25.9808	25.7607	12	12	12	34.8	34.8	34.8	60.741	0	87.733	36
Protein FAM114A2	FAM114A2	Q9NRY5;E7ESJ7	55.468	3.18055	0.00209091	-2.61851	-6.44622	+	3.48043	0.0036726	-2.9941	-7.32464	+	4.11524	0.00107865	3.77593	-8.21878	+	22.5361	23.8123	22.1809	22.1167	21.2682	22.4301	23.1995	22.2457	20.7983	22.4461	21.9005	22.0327	25.0976	25.169	25.318	25.5353	8	8	8	25.5	25.5	25.5	55.468	0	35.703	21
Constitutive coactivator of PPAR-gamma-like protein 1	FAM120A	Q9NZB2;A0A0C4DG79	121.89	1.14186	0.0563489	0.880849	2.17928		0.164585	0.628994	0.231199	0.426581		0.067916	0.841199	0.146052	-0.189297		24.5992	23.4104	24.0372	23.9014	23.3092	22.1194	24.062	23.8591	21.7606	21.15	23.5547	24.0437	24.0171	22.6544	22.6485	23.1049	9	9	9	11.3	11.3	11.3	121.89	0	11.914	15
Niban-like protein 1	FAM129B	Q96TA1	84.137	0.429613	0.320157	-0.225589	-0.964882		3.27436	0.00403704	0.817568	6.71141	+	0.811579	0.124866	0.8436	-1.5969		25.8698	26.2482	25.3067	25.3034	26.7106	27.0124	26.7344	26.4434	24.9624	24.3137	25.9113	26.2981	25.9577	25.9653	25.8997	25.8079	29	29	29	63.9	63.9	63.9	84.137	0	323.31	228
BRISC complex subunit Abro1	FAM175B	Q15018	46.9	0.710534	0.150453	-1.6532	-1.45939		0.0297683	0.909562	0.107466	0.0866721		1.2117	0.0504066	2.18615	-2.22504		21.1077	23.1501	22.8397	21.8692	24.5826	25.1009	24.3258	22.0001	21.2223	21.5542	21.338	21.4035	20.8182	24.6138	25.194	24.9536	6	6	6	36.1	36.1	36.1	46.9	0	135.42	17
Protein FAM177A1	FAM177A1	Q8N128;G3V583	23.757	3.52483	0.00191579	2.95731	7.46259	+	NaN	1	0	NaN		NaN	1	0	NaN		24.6247	25.0696	25.3655	24.688	21.9245	21.5732	22.207	21.9855	21.1423	20.399	22.0139	20.579	21.7753	21.1325	22.8306	22.1801	5	5	5	34.7	34.7	34.7	23.757	0	17.67	12
Protein FAM193A	FAM193A	A0A1B0GVL4;P78312;E7EUR8	166.37	2.04289	0.0116656	1.51411	3.7913	+	3.34272	0.00369427	2.20437	6.91002	+	NaN	1	0	NaN		23.7322	24.1812	23.3416	22.4431	24.6812	24.4031	23.9834	23.3914	20.1786	19.9249	21.5637	22.3216	21.6443	21.7122	21.9712	22.314	8	8	8	13.3	13.3	13.3	166.37	0	46.436	25
Protein FAM208B	FAM208B	A0A8Q3SI84;A0A8Q3SI68;A0A2R8YH03;Q5VWN6	259.71	1.30948	0.0418335	2.09703	2.46124	+	0.0196235	0.939991	0.122893	0.0577529		0.282298	0.45983	-0.3836	0.673834		27.9531	30.3546	31.0503	31.6785	32.0632	22.227	29.328	29.5219	27.209	29.5283	29.1217	29.2057	27.5784	28.7502	27.9909	28.3289	36	36	36	26.4	26.4	26.4	259.71	0	239.25	93
Protein FAM219A	FAM219A	Q5T593;Q8IW50;A0A0A0MRV9;Q5T586;A0A0A0MRW3	18.598	3.95075	0.00255738	3.10011	8.90146	+	NaN	1	0	NaN		NaN	1	0	NaN		25.4102	25.8219	25.2574	24.775	22.9475	21.5125	21.4482	22.113	21.1408	21.7532	22.6545	21.619	22.0092	21.9512	23.0309	21.8729	3	3	3	39.9	39.9	39.9	18.598	0	13.73	9
WASH complex subunit FAM21A	FAM21A	Q641Q2;E7ESD2;F8W7U3;A0A087WYF6	147.18	0.304355	0.44396	-0.323895	-0.724221		0.557938	0.251019	-0.17586	-1.19622		6.31225	0.000774194	5.22863	-17.513	+	27.1242	27.1428	26.2378	25.2917	26.7884	26.7709	26.5677	26.2615	21.1339	21.1379	22.0613	21.1193	26.8865	26.6098	26.9363	26.6595	50	50	12	63.5	63.5	20.2	147.18	0	323.31	330
WASH complex subunit FAM21C	FAM21C	A0A096LPC5;Q9Y4E1;J3KP36	147.15	0.237215	0.531413	0.464669	0.586149		0.0319608	0.904189	-0.0781207	-0.0928436		1.25174	0.0460037	1.25618	-2.28756	+	23.892	25.4109	23.7175	22.3977	21.2878	23.831	24.1681	23.96	22.9487	21.3065	22.4567	22.3048	21.963	23.4552	24.002	24.1393	45	7	7	53.4	10.1	10.1	147.15	0	32.523	18
Protein FAM50A	FAM50A	Q14320;B0S8I6	40.241	0.00804641	0.97733	0.0124235	0.0239841		0.268775	0.49294	0.155713	0.652018		0.374105	0.362467	0.486567	-0.851685		23.9106	21.8886	23.0748	23.8686	23.4053	23.2131	23.6048	23.0927	22.1709	22.0182	23.7093	23.9449	23.3707	23.3915	22.541	23.3898	4	4	4	13.3	13.3	13.3	40.241	0	9.1821	16
Protein FAM64A	FAM64A	I3L419;I3L156;Q9BSJ6	27.203	NaN	1	0	NaN		4.55764	0.00231579	4.0276	11.3729	+	NaN	1	0	NaN		22.081	22.2074	21.7079	21.2883	26.0714	26.1981	25.7572	25.5057	21.8735	22.3628	21.5735	21.2452	21.963	22.212	20.9286	22.3184	4	4	3	36	36	23.5	27.203	0	63.785	15
Protein FAM83B	FAM83B	Q5T0W9	114.8	0.405117	0.338913	-0.462317	-0.919199		3.05706	0.00413043	2.35111	6.1097	+	NaN	1	0	NaN		22.0057	22.8686	23.7664	22.0676	25.1075	25.8691	25.9911	24.9943	22.0498	20.8862	21.757	21.4516	22.7391	22.555	23.6752	23.5881	16	16	16	24.6	24.6	24.6	114.8	0	172.4	47
FERM, RhoGEF and pleckstrin domain-containing protein 1	FARP1	C9JME2;Q9Y4F1	122.09	1.5299	0.0274724	1.89545	2.84123	+	2.23469	0.00792013	2.77422	4.1782	+	2.0609	0.00932496	-1.99047	3.60414	+	25.7411	24.734	25.0878	24.7486	26.3442	26.2266	25.9254	25.3304	25.1965	25.1057	25.2348	25.339	21.7486	24.3439	22.5338	24.1035	19	19	8	29.7	29.7	12.4	122.09	0	99.963	75
Phenylalanine--tRNA ligase alpha subunit	FARSA	Q9Y285;K7ER00;K7ER16;K7EPH2	57.563	0.0237276	0.938849	0.0420003	0.0695251		0.329655	0.427531	-0.725419	-0.774391		0.199434	0.577491	-0.331593	0.500936		24.2085	23.8868	22.7308	23.7436	24.086	21.1608	21.9348	24.3184	24.0491	23.85	24.0634	25.1916	24.0956	23.716	22.1304	24.4598	9	9	9	28	28	28	57.563	0	79.011	38
Fatty acid synthase;[Acyl-carrier-protein] S-acetyltransferase;[Acyl-carrier-protein] S-malonyltransferase;3-oxoacyl-[acyl-carrier-protein] synthase;3-oxoacyl-[acyl-carrier-protein] reductase;3-hydroxyacyl-[acyl-carrier-protein] dehydratase;Enoyl-[acyl-carrier-protein] reductase;Oleoyl-[acyl-carrier-protein] hydrolase	FASN	P49327;A0A0U1RQF0	273.42	3.5476	0.00192593	-1.50514	-7.53415	+	6.0887	0.00346667	-1.32268	-20.751	+	2.78295	0.00306533	1.83556	-4.95421	+	28.6393	28.7416	27.9559	28.0841	28.4983	28.56	28.4226	28.6698	27.457	27.7828	28.6681	28.9176	29.9244	29.8449	29.9084	29.7637	142	142	142	68.3	68.3	68.3	273.42	0	323.31	2090
Protocadherin Fat 4	FAT4	Q6V0I7;A0A6Q8JR05;A0A7P0T1I0	542.68	0.115923	0.72837	-0.130193	-0.311816		0.405576	0.357581	0.599791	0.920062		NaN	1	0	NaN		22.4993	23.2784	21.6137	22.357	23.6194	21.3662	23.9948	23.6877	22.365	22.7902	21.7306	21.2115	22.3857	21.9716	23.011	22.9008	9	9	9	3.7	3.7	3.7	542.68	0	27.047	12
40S ribosomal protein S30	FAU	E9PR30;P62861	10.905	0.328611	0.416834	-0.570281	-0.772339		0.0797929	0.788232	-0.138958	-0.22135		0.731725	0.151118	0.826047	-1.4683		30.5887	28.3984	28.0241	27.1389	30.636	28.9259	28.673	27.6405	28.3151	28.0524	27.5391	27.3761	29.3228	28.9987	29.1818	28.9279	2	2	2	11.2	11.2	11.2	10.905	0	6.1965	70
rRNA 2-O-methyltransferase fibrillarin	FBL	P22087;M0QXL5;M0R299;M0R2Q4;M0R0P1	33.784	0.103365	0.751548	-0.0674334	-0.280935		0.143615	0.662355	0.131388	0.378016		1.27563	0.0437911	-0.812964	2.32489	+	29.4531	29.2319	29.6822	30.1719	29.5241	29.4696	29.5421	30.7985	29.7705	30.0091	31.0301	31.3015	29.5767	29.4105	30.0041	29.8175	20	20	19	67.6	67.6	64.2	33.784	0	323.31	806
F-box only protein 28	FBXO28	Q9NVF7	41.149	0.388705	0.353227	0.695327	0.888257		NaN	1	0	NaN		0.707826	0.160432	-1.24223	1.42939		22.6041	21.9292	21.0601	24.4191	21.8772	22.017	20.9498	22.3921	24.4048	24.5847	21.4874	23.6061	20.9926	21.8194	21.84	22.5792	3	3	3	12	12	12	41.149	0	44.306	13
F-box only protein 30	FBXO30	Q8TB52	82.303	NaN	1	0	NaN		1.33828	0.0478882	1.52775	2.51021	+	0.801688	0.127657	-0.897057	1.58107		21.7487	22.3017	21.9421	22.8998	22.4379	25.2629	23.3384	23.4773	23.7987	23.6315	22.0539	23.9172	22.1804	21.9074	22.474	21.8436	8	8	8	21.3	21.3	21.3	82.303	0	77.17	21
F-box/SPRY domain-containing protein 1	FBXO45	P0C2W1;C9JLC0	30.632	0.754356	0.134628	1.40703	1.53347		0.69787	0.18096	1.08733	1.43789		0.494816	0.269414	-0.749782	1.07023		21.119	24.5293	24.6876	24.839	24.7657	21.7647	24.5964	22.7694	24.6704	24.4581	22.0917	21.8511	22.1904	23.004	22.1153	22.2371	6	6	6	29	29	29	30.632	0	23.837	24
rRNA-processing protein FCF1 homolog	FCF1	G3V5S9;G3V1S4;Q9Y324	21.491	1.5162	0.028052	1.84259	2.81723	+	1.22625	0.0585971	1.4153	2.32066		1.75876	0.016532	-1.68726	3.09567	+	25.5556	25.167	26.0696	26.2769	25.5167	25.1648	25.4498	25.2286	25.903	25.4009	25.855	25.4077	24.6052	24.7743	22.1543	24.1649	12	12	12	66.7	66.7	66.7	21.491	0	52.374	93
F-BAR domain only protein 2	FCHO2	Q0JRZ9	88.923	1.9	0.0148031	-2.48191	-3.51535	+	2.15247	0.00881935	2.74898	4.00989	+	2.09623	0.00876375	2.5604	-3.66544	+	21.6922	22.0791	21.2425	23.0828	28.0101	26.7763	27.6937	26.54	22.3129	21.2969	23.3867	21.6388	25.2926	25.5524	24.1993	22.9799	20	20	20	49.1	49.1	49.1	88.923	0	290.96	90
F-BAR and double SH3 domains protein 2	FCHSD2	O94868;E9PG19;E7ENZ2	84.275	2.57179	0.00512621	-2.15726	-4.9112	+	1.33399	0.0482722	1.32092	2.5029	+	1.97691	0.0109524	2.34518	-3.46011	+	22.2274	21.0276	22.2914	21.6528	25.34	26.4174	24.8279	24.5265	20.8918	22.293	21.7899	23.0994	24.4134	23.7422	23.133	24.5396	16	16	16	38.5	38.5	38.5	84.275	0	130.37	47
Flap endonuclease 1	FEN1	P39748	42.592	1.02498	0.0709307	1.04264	1.98468		0.266614	0.494471	0.624513	0.647566		0.959592	0.0891123	-1.7257	1.83121		25.2975	23.5577	24.0165	25.1443	24.849	22.1685	23.0666	26.2594	24.4447	22.7917	26.5503	27.2896	23.8792	23.229	24.0368	22.7003	14	14	14	53.2	53.2	53.2	42.592	0	161.43	63
Fermitin family homolog 2	FERMT2	Q96AC1;H0YJ34;A0A0U1RRM8	77.86	0.893126	0.0954889	-0.406102	-1.7656		3.11284	0.00413521	1.69572	6.26	+	1.85613	0.0138852	1.79004	-3.25673	+	26.8163	27.1958	26.4574	26.329	29.0727	29.0685	28.9861	28.0786	24.8649	24.4891	26.1984	26.6914	27.3301	27.3039	26.8877	26.9012	45	45	40	72.5	72.5	66.6	77.86	0	323.31	392
FGFR1 oncogene partner	FGFR1OP	A0A087WV25;O95684	38.099	1.4244	0.0320657	-0.692561	-2.65778	+	1.1709	0.0649001	-1.67075	-2.22782		2.61233	0.00345778	2.94005	-4.61463	+	24.5192	24.9859	24.8522	24.431	21.5764	24.5576	24.3553	24.3863	21.6421	21.487	22.5259	24.4563	25.4363	25.3377	24.8445	25.94	8	8	8	31.1	31.1	31.1	38.099	0	189.13	31
Fibroblast growth factor receptor-like 1	FGFRL1	Q8N441	54.536	3.94165	0.00253659	4.35741	8.86836	+	1.67527	0.0231566	3.20156	3.0998	+	2.27755	0.00617021	-2.83116	3.98683	+	25.2114	25.8582	26.9811	26.2578	26.0727	21.9969	26.0328	25.5828	25.0507	26.0265	24.7896	24.3545	21.0365	22.5377	21.4234	21.8813	4	4	4	16.3	16.3	16.3	54.536	0	52.595	36
Four and a half LIM domains protein 2	FHL2	Q14192	32.193	0.142188	0.676911	0.215254	0.374665		0.363697	0.394377	0.510381	0.840546		0.0744219	0.827221	0.268897	-0.206184		25.1116	24.397	24.4446	25.2521	24.8045	25.4074	24.4268	25.747	24.7442	24.2259	25.8362	26.4613	23.6018	23.7924	25.7847	25.1652	16	16	16	77.8	77.8	77.8	32.193	0	152.87	91
Pre-mRNA 3-end-processing factor FIP1	FIP1L1	Q6UN15;A0A0B4J203	66.526	2.88317	0.00364179	3.46948	5.65857	+	4.17449	0.00222485	3.58881	9.74975	+	1.05278	0.0715345	-1.94509	1.97712		24.9225	23.7176	25.4035	26.0696	24.9563	25.1247	25.3208	25.1888	24.8331	24.6565	23.6538	24.048	20.7843	21.5382	21.3905	22.5224	12	12	12	36.9	36.9	36.9	66.526	0	74.669	56
Peptidyl-prolyl cis-trans isomerase FKBP10	FKBP10	Q96AY3	64.244	2.82674	0.00369318	1.2912	5.51759	+	1.48011	0.0352218	1.26103	2.75426	+	1.32748	0.0396303	-1.65278	2.40605	+	22.7179	22.2627	22.8025	23.1325	22.4553	22.9167	21.6778	23.7451	21.488	23.8802	23.9487	24.3207	21.174	21.2455	21.8404	21.4909	3	3	3	9.8	9.8	9.8	64.244	0	7.9019	8
FK506-binding protein 15	FKBP15	Q5T1M5;A0A8I5QJL3;A0A8I5KX71;A0A8I5QJ94	133.63	1.15161	0.0556348	-0.953292	-2.19555		3.3598	0.0037785	-0.951518	-6.9604	+	4.30393	0.000883436	4.40864	-8.79155	+	26.0131	25.8061	24.8696	24.2005	25.4744	25.1225	25.2296	25.0699	21.5245	23.4523	21.6104	20.9948	26.0382	25.9954	26.4476	26.2213	24	24	24	30.7	30.7	30.7	133.63	0	135.33	98
Peptidyl-prolyl cis-trans isomerase FKBP4;Peptidyl-prolyl cis-trans isomerase FKBP4, N-terminally processed	FKBP4	Q02790	51.804	0.496584	0.2719	0.490631	1.0871		0.299665	0.458944	-0.776925	-0.714819		1.33757	0.0389603	-2.39259	2.42189	+	25.1441	23.7308	24.4054	25.5877	22.8507	23.0448	21.4295	26.4726	25.6181	24.8153	28.4834	28.9021	24.0617	23.7943	24.3792	24.6702	28	28	28	67.1	67.1	67.1	51.804	0	323.31	122
Protein flightless-1 homolog	FLII	Q13045	144.75	3.64024	0.00180347	2.34513	7.83132	+	3.59944	0.00321236	2.65866	7.69927	+	2.88678	0.00279245	-2.79821	5.16808	+	24.8669	24.2573	24.0368	24.0842	24.9312	25.0071	23.8829	24.6782	25.0879	25.0482	25.3382	25.338	21.5037	22.5793	21.7561	22.0256	25	25	12	36.4	36.4	15.9	144.75	0	205.61	93
Filamin-A	FLNA	P21333;A0A7P0NMY4	280.74	1.40517	0.0337241	-1.04034	-2.62466	+	3.74071	0.00355556	-1.17634	-8.16476	+	2.83381	0.00288831	3.33614	-5.05826	+	31.6186	31.8993	30.8839	30.2265	30.9096	30.9914	31.2415	30.9419	28.6752	27.4686	29.9232	30.414	32.3381	32.4019	32.1977	31.852	234	234	3	76.7	76.7	1.4	280.74	0	323.31	5659
	FLNA	Q60FE5	278.22	0.803604	0.118162	-1.21979	-1.61619		1.55932	0.0308067	-1.07017	-2.893	+	3.34727	0.00178082	4.48903	-6.19025	+	29.5235	29.5992	28.0007	26.664	28.5114	29.1877	28.649	28.0378	25.021	24.4664	26.4492	26.5538	29.3281	29.2574	29.5884	30.4927	233	2	2	76.7	0.6	0.6	278.22	0	151.43	65
Filamin-C	FLNC	Q14315	291.02	0.904417	0.0936096	-1.29406	-1.78438		0.872421	0.124101	-2.444	-1.73112		0.835403	0.118347	2.25555	-1.63492		27.5308	26.1629	27.0908	27.291	26.8411	22.1468	27.0196	27.4682	25.9413	22.1787	27.7661	28.5751	27.6395	30.2635	27.9603	27.3885	20	13	10	9.6	7.5	6.4	291.02	0	119.33	52
Flotillin-1	FLOT1	O75955;A0A140T9R1;A2AB10;A2AB09;A0A140T9X0;A2AB12	47.355	0.285486	0.466879	-0.145031	-0.686185		0.36171	0.395621	0.211542	0.836724		0.96344	0.0882046	-0.484271	1.83725		25.3804	25.0486	25.3233	24.915	25.4978	26.0247	25.204	25.367	25.5512	26.1019	25.4413	25.5132	24.8475	25.2769	25.408	25.715	25	25	25	67.7	67.7	67.7	47.355	0	197.4	141
Flotillin-2	FLOT2	J3QLD9;E7EMK3;Q14254	47.142	0.743101	0.138095	-0.469203	-1.51449		0.232058	0.536253	0.214252	0.575206		0.940631	0.0923938	-0.484816	1.8014		26.2068	25.6576	26.33	25.9189	27.0388	27.2027	26.0759	26.5298	26.8406	27.212	26.72	26.8571	26.0216	26.1294	26.6359	27.2034	24	24	24	50.9	50.9	50.9	47.142	0	134.4	155
Leucine-rich repeat transmembrane protein FLRT2	FLRT2	O43155	74.048	0.066809	0.831468	0.113665	0.187545		2.36875	0.00672824	2.75881	4.46107	+	NaN	1	0	NaN		23.4881	22.4629	20.9955	22.558	25.8569	24.1963	26.0124	24.0195	20.9625	22.1701	20.653	22.1752	23.0121	21.7541	22.5749	21.7088	13	13	13	24.7	24.7	24.7	74.048	0	69.743	22
Feline leukemia virus subgroup C receptor-related protein 1	FLVCR1	Q9Y5Y0	59.862	0.638742	0.183726	0.478277	1.33677		3.75479	0.00337662	3.15572	8.21242	+	1.0237	0.0767084	0.829279	-1.93167		22.9357	22.6358	23.0838	22.1122	25.9282	25.68	24.9581	24.911	21.7567	21.2156	21.6574	22.0199	21.6366	21.9133	22.3557	22.9488	5	5	5	14.6	14.6	14.6	59.862	0	16.21	24
Fragile X mental retardation protein 1	FMR1	A0A8I5KTZ9;A0A8I5KWH0;A0A8I5KS01;G3V0J0;A0A087WXI3;A0A087WVL8;A8MQB8;A0A087WY29;A0A8I5KT56;A0A8I5KTT6;A0A8I5KUC2;A0A8I5KZ21;Q06787	63.152	1.55467	0.0265623	1.04733	2.88479	+	2.09966	0.0100314	2.17346	3.90375	+	0.731621	0.151074	-0.838945	1.46813		22.9128	23.2683	22.4811	23.1758	24.5729	25.006	22.9149	23.8486	23.0977	23.0171	23.3321	23.301	22.1463	21.5901	21.2329	22.6794	11	9	9	22.4	17.5	17.5	63.152	0	26.058	24
Fibronectin;Anastellin;Ugl-Y1;Ugl-Y2;Ugl-Y3	FN1	P02751;H0Y7Z1	272.32	1.48051	0.0291167	-2.90104	-2.75496	+	1.56992	0.0303433	-2.66077	-2.91172	+	0.261931	0.48463	0.851959	-0.632586		21.3998	22.2203	25.1407	25.2409	23.4026	22.2744	23.1275	26.1583	25.202	21.1974	26.7951	27.0514	25.786	27.1577	25.7948	26.8673	17	17	17	11.3	11.3	11.3	272.32	0	182.04	50
Formin-binding protein 1-like	FNBP1L	Q5T0N5;A0A075B6Q2	70.065	0.449671	0.305275	-0.32777	-1.00187		1.24471	0.0561802	0.827506	2.35174		4.61457	0.000869565	3.5267	-9.80904	+	24.3801	25.1821	23.8408	24.0166	26.0371	26.0558	25.2129	24.7347	21.7115	21.4042	21.0334	21.5811	24.926	24.9078	24.4707	24.426	12	12	12	37.7	37.7	37.7	70.065	0	143.25	47
Protein FRG1	FRG1	Q14331	29.172	1.31271	0.0414859	2.3785	2.46672	+	1.01747	0.0893015	1.97521	1.97219		0.734491	0.150151	-1.65916	1.47279		26.2654	25.8674	25.4164	25.5504	26.2116	25.5746	24.7578	24.9424	26.1569	26.025	25.822	24.6969	24.9684	25.0639	21.4378	22.1155	8	8	8	24.8	24.8	24.8	29.172	0	24.659	39
Fascin	FSCN1	Q16658	54.529	0.0599097	0.847721	0.0805235	0.169273		0.178635	0.607377	0.22588	0.458438		0.584384	0.214825	-0.514086	1.22446		25.3579	24.712	25.6925	26.6119	25.4355	25.2286	25.3111	26.9805	25.1929	25.3728	26.6614	26.5394	26.06	25.5377	24.7954	25.6592	14	14	14	42.8	42.8	42.8	54.529	0	206	97
pre-rRNA processing protein FTSJ3	FTSJ3	Q8IY81	96.557	5.65366	0	3.55513	17.5179	+	5.20531	0.00311111	3.03287	14.697	+	3.22227	0.00205161	-2.90081	5.90011	+	30.6802	30.7752	31.3884	30.9364	30.6356	29.942	30.5586	30.5549	31.1525	30.902	30.6429	29.9506	27.0952	27.3481	27.3949	27.7215	53	53	53	59.5	59.5	59.5	96.557	0	323.31	1567
Far upstream element-binding protein 1	FUBP1	Q96AE4;E9PEB5;C9JSZ1	67.56	0.206226	0.572198	0.282386	0.519555		0.281974	0.477345	-0.59278	-0.679044		0.27021	0.473531	0.676259	-0.649442		24.5306	23.6415	23.6217	24.5834	24.0325	22.7994	21.3576	24.687	20.5583	22.6378	24.6621	25.2811	22.405	24.1038	24.3908	24.3479	10	9	9	20	18.6	18.6	67.56	0	22.12	31
Far upstream element-binding protein 3	FUBP3	Q96I24	61.64	0.510418	0.261547	0.193712	1.11191		2.17493	0.00857236	0.62409	4.05548	+	0.512175	0.258819	0.849824	-1.10057		25.8302	25.4661	25.0826	25.5723	26.1552	25.6494	25.734	26.1341	23.3188	22.5296	25.4871	26.2126	25.4213	25.2203	25.4288	25.1059	20	20	19	54.9	54.9	53.3	61.64	0	119.21	121
RNA-binding protein FUS	FUS	P35637;H3BPE7	53.425	2.31749	0.00737705	1.95933	4.35164	+	1.81488	0.0170641	1.49205	3.35549	+	1.33805	0.0390298	-1.64663	2.42263	+	26.6169	25.2055	26.3544	26.658	25.9178	24.8981	25.644	26.5058	26.2725	25.6307	26.2587	27.3464	24.3074	23.4838	24.9169	24.2895	11	11	10	26	26	26	53.425	0	175.02	83
Fragile X mental retardation syndrome-related protein 1	FXR1	P51114;B4DXZ6;E9PFF5;E7EU85	69.72	3.51639	0.00188601	2.05282	7.4362	+	3.85744	0.00300952	3.23088	8.56735	+	1.64276	0.0207008	-1.36343	2.90682	+	25.5321	26.1574	25.3305	25.5131	27.083	27.5598	26.4212	26.1813	24.6764	24.9554	25.418	25.9703	24.1948	23.3953	23.4651	23.2666	29	29	26	53.3	53.3	49.9	69.72	0	256.08	149
Fragile X mental retardation syndrome-related protein 2	FXR2	P51116	74.222	3.38936	0.00165455	2.06774	7.04826	+	3.25929	0.004	2.94761	6.66824	+	1.11968	0.0616811	-1.38577	2.08153		24.0646	24.4623	24.3632	24.5519	24.6256	26.2269	24.9401	25.169	23.7862	23.1182	24.4641	25.093	23.1031	22.0559	22.1089	21.9033	16	13	12	39.1	36	33.1	74.222	0	146.09	50
Ras GTPase-activating protein-binding protein 1	G3BP1	Q13283;A0A7I2YQN9;A0A7I2V5M7;A0A7P0P2U7;A0A7I2V651;A0A7I2YQU8	52.164	0.468407	0.289957	0.214303	1.03612		1.95825	0.0127485	0.505313	3.62667	+	0.473162	0.282934	0.667369	-1.03204		26.4525	26.3394	25.618	26.0591	26.5495	26.2013	26.2554	26.6269	25.0698	24.017	26.2191	26.8226	25.7929	25.7317	26.1386	25.9486	16	16	15	47.2	47.2	44.6	52.164	0	152.71	155
Ras GTPase-activating protein-binding protein 2	G3BP2	Q9UN86;A0A7I2YQD9;D6RAC7;A0A7I2V3P9;A0A7I2V3E2;A0A7I2V647;A0A7I2YQS2;D6RB17	54.12	0.17123	0.629562	0.155698	0.441713		0.544341	0.259111	0.510198	1.17224		0.0119996	0.969812	-0.0229358	0.0354014		24.4402	24.048	24.3426	24.2194	24.6322	24.9671	23.852	25.017	23.8903	23.2867	25.1924	25.41	23.6254	23.464	24.4158	24.9221	9	8	8	30.3	27.8	27.8	54.12	0	72.724	48
Glucose-6-phosphate 1-dehydrogenase	G6PD	P11413;E7EUI8;A0A8Q3SJB9;A0A8Q3WL95;A0A8Q3SIN6;A0A8Q3SIS5	59.256	3.23853	0.001728	-1.4958	-6.60913	+	3.06578	0.00416438	-1.62888	-6.13302	+	1.31343	0.0410323	1.10505	-2.38404	+	25.4143	25.9166	25.103	25.8616	25.5106	25.5122	24.796	25.9443	25.4184	24.866	26.7366	26.9896	27.1656	26.9259	27.3546	26.8326	31	31	31	63.7	63.7	63.7	59.256	0	276.69	237
Cyclin-G-associated kinase	GAK	O14976	143.19	1.34681	0.0387449	-1.23884	-2.52475	+	3.78252	0.00343612	-2.48365	-8.30702	+	5.77106	0.000754717	6.18822	-14.5935	+	26.9664	27.4913	26.5592	25.3074	24.8502	26.0522	25.2843	25.1584	21.5906	21.6771	20.3708	22.5094	28.1097	27.9026	27.888	27.3794	50	50	50	51.2	51.2	51.2	143.19	0	323.31	327
Polypeptide N-acetylgalactosaminyltransferase 2;Polypeptide N-acetylgalactosaminyltransferase 2 soluble form	GALNT2	Q10471	64.732	1.09949	0.060911	1.71945	2.10861		1.03985	0.0849028	1.62244	2.00938		1.02585	0.0764199	-2.31087	1.93503		24.2436	22.0547	23.9699	24.9148	23.9203	22.449	23.1595	25.2661	24.227	24.5731	25.6799	26.5669	20.5464	22.1245	22.7072	22.9272	12	12	12	30.8	30.8	30.8	64.732	0	116.35	38
Neutral alpha-glucosidase AB	GANAB	Q14697;F5H6X6;E9PKU7	106.87	0.937948	0.0857931	0.84021	1.84012		0.866048	0.125423	0.989295	1.72051		2.4334	0.00493517	-1.94709	4.27315	+	25.3127	26.0123	26.2344	26.4698	25.098	26.0526	26.2862	27.1888	26.3404	27.3252	27.6113	27.687	25.1948	25.0859	24.2597	26.1279	37	37	37	63	63	63	106.87	0	323.31	255
Glyceraldehyde-3-phosphate dehydrogenase	GAPDH	P04406;E7EUT5	36.053	0.0347813	0.910783	-0.0463061	-0.100743		0.161092	0.634581	-0.210455	-0.418578		0.332835	0.40138	-0.408928	0.773229		27.9186	26.4858	27.52	28.2874	27.2241	26.275	27.6918	28.3644	28.1262	26.3546	28.279	28.5807	27.6539	28.1748	26.9764	27.592	25	25	25	81.5	81.5	81.5	36.053	0	323.31	319
GTPase-activating protein and VPS9 domain-containing protein 1	GAPVD1	Q14C86;C9IZ08	164.98	2.34567	0.00728033	-1.08163	-4.4116	+	2.45682	0.00617208	-0.657707	-4.65298	+	1.70619	0.0182007	2.55682	-3.0097	+	25.496	25.9928	25.1989	24.8792	25.6126	26.1403	25.6198	25.8899	23.9313	23.6505	25.1259	25.5805	26.6396	26.3557	26.5065	26.3917	29	29	2	30	30	2.6	164.98	0	260.91	135
H/ACA ribonucleoprotein complex subunit 1	GAR1	Q9NY12	22.348	3.15461	0.00227715	-0.691129	-6.37438	+	2.01004	0.0114679	-0.787396	-3.72698	+	0.138539	0.685088	0.147225	-0.363618		28.832	28.5112	28.6457	28.7177	28.1521	28.4632	29.0798	28.6264	28.8435	28.813	28.7279	29.1187	29.1951	29.4215	29.2738	29.5808	13	13	13	42.9	42.9	42.9	22.348	0	235.06	279
Glycine--tRNA ligase	GARS	A0A6Q8PGW4;A0A6Q8PGI6;A0A6Q8PGA8;A0A6Q8PHH9;A0A6Q8PGZ8;P41250;A0A6Q8PHI7;A0A6Q8PFZ6;H7C443;A0A6Q8PH49;A0A6Q8PF45	69.931	0.840673	0.109021	0.572819	1.67818		0.0119359	0.964638	-0.0346708	-0.0354238		1.06075	0.0702375	-1.22254	1.98957		24.4296	24.0379	24.2069	24.355	24.4003	24.5951	20.8925	24.7115	23.4795	24.2656	25.7649	26.0813	24.5342	23.6824	22.9237	23.5979	17	17	17	43.8	43.8	43.8	69.931	0	172.22	69
Trifunctional purine biosynthetic protein adenosine-3;Phosphoribosylamine--glycine ligase;Phosphoribosylformylglycinamidine cyclo-ligase;Phosphoribosylglycinamide formyltransferase	GART	P22102	107.77	2.99686	0.00276316	-0.477451	-5.95059	+	0.591232	0.232105	-0.295592	-1.25451		0.439892	0.306088	-0.261723	0.972568		27.9269	28.0859	27.8528	28.1072	28.2381	27.9966	27.6887	28.7769	28.3476	28.2684	29.1859	29.4032	28.4775	28.3877	28.4045	28.6129	31	31	31	49.7	49.7	49.7	107.77	0	323.31	220
Transcriptional repressor p66-alpha	GATAD2A	Q86YP4	68.062	1.38331	0.0354196	1.61705	2.58714	+	0.226218	0.542368	0.137108	0.562749		1.24989	0.0461994	-0.726397	2.28466	+	25.2939	26.2044	27.4058	28.0486	25.0523	24.7564	25.6947	25.5295	25.7535	26.5945	25.9832	24.9422	24.9937	25.2311	25.3804	24.8793	23	22	22	47.4	45.8	45.8	68.062	0	170.87	188
Transcriptional repressor p66-beta	GATAD2B	A0A0U1RRM1;Q8WXI9	63.461	1.94391	0.0137615	1.91404	3.5991	+	1.02524	0.0878352	0.525388	1.98511		2.10939	0.00869935	-1.10408	3.68836	+	26.162	26.8299	27.9943	28.4152	25.7994	25.3896	26.4949	26.1628	26.6531	27.3906	26.524	25.9122	25.2752	25.1985	25.6313	25.6403	27	27	26	57.4	57.4	55.6	63.461	0	323.31	252
1,4-alpha-glucan-branching enzyme	GBE1	Q04446;E9PGM4	80.473	0.139664	0.681682	-0.257529	-0.368722		0.211433	0.562829	-0.484393	-0.530887		0.131684	0.697631	-0.317555	0.347484		21.9685	23.1779	23.5107	23.9248	21.1352	22.4001	23.7831	24.3562	23.1081	23.7054	25.0454	25.2282	23.674	21.7922	23.7893	24.3566	6	6	6	14.1	14.1	14.1	80.473	0	24.285	19
GRIP and coiled-coil domain-containing protein 2	GCC2	A0A8I5KVA2;Q8IWJ2;A0A8I5KW38;A0A8I5QJB7	190.58	1.67472	0.0213298	-3.14093	-3.09881	+	5.53008	0.00305263	-4.21676	-16.6922	+	4.96428	0.00111111	4.15562	-11.0774	+	22.4448	25.8965	22.3693	21.2094	22.6058	21.6298	21.8893	21.4918	21.5514	22.9012	22.4848	21.833	26.2501	26.066	26.0314	26.1362	17	15	15	14.3	12.6	12.6	190.58	0	76.082	21
Glutamate--cysteine ligase regulatory subunit	GCLM	P48507	30.727	1.017	0.0719772	1.85639	1.97142		0.218125	0.553053	0.643071	0.545367		0.694103	0.165393	-1.75611	1.40696		25.5589	24.9977	25.2851	25.7903	22.8548	25.3096	23.0162	25.598	22.2071	25.3943	26.4806	27.0202	22.0036	21.894	25.2112	25.0976	6	6	6	37.2	37.2	37.2	30.727	0	91.448	30
Translational activator GCN1	GCN1L1	Q92616	292.71	2.05901	0.0115127	-0.66343	-3.82307	+	1.82917	0.0167624	-0.640659	-3.3821	+	1.1314	0.0600942	0.521072	-2.0998		26.6112	26.4404	25.9826	26.4926	26.4061	26.2581	26.1129	26.8409	26.006	26.2058	26.8889	27.0841	26.9272	26.8395	27.0948	27.3191	62	62	62	31.5	31.5	31.5	292.71	0	235.11	216
Rab GDP dissociation inhibitor beta	GDI2	P50395;Q5SX87;Q5SX91	50.663	0.522706	0.253397	0.50786	1.13385		0.13059	0.683316	0.173385	0.347188		1.23126	0.0479557	-1.56686	2.25557	+	24.1332	22.1824	23.439	23.9682	22.2921	22.3813	23.3015	24.41	23.8652	22.6027	25.6548	25.9455	22.7339	22.9703	22.8964	23.0908	10	10	10	34.6	34.6	34.6	50.663	0	95.929	39
Gem-associated protein 4	GEMIN4	P57678;I3L2C7	120.04	1.31809	0.0409687	2.04389	2.47587	+	0.581686	0.23687	0.737598	1.23786		0.830692	0.119883	-0.723987	1.62741		25.2263	25.601	27.8261	28.1493	25.2316	24.2804	26.6446	25.421	24.877	25.336	26.4061	25.4803	25.1902	25.2592	24.3508	23.8271	29	29	29	36.8	36.8	36.8	120.04	0	323.31	244
Gem-associated protein 5	GEMIN5	Q8TEQ6	168.59	1.46767	0.0296189	0.970363	2.73264	+	0.378111	0.381752	0.348903	0.868132		0.368425	0.367765	0.646266	-0.841016		24.7826	24.4871	24.6472	24.984	23.5231	24.112	24.221	24.5589	23.1341	21.2376	23.9788	24.8354	24.477	24.138	22.9773	23.4273	25	25	25	26.3	26.3	26.3	168.59	0	72.157	68
Gem-associated protein 6	GEMIN6	Q8WXD5	18.824	1.1305	0.0570574	2.33843	2.16031		0.717581	0.172906	1.05882	1.47134		0.442089	0.304576	-0.697739	0.976528		21.8601	23.8509	24.5489	26.9378	21.0276	23.6851	23.8193	23.5472	20.9604	24.0842	23.1139	23.5463	21.182	22.4139	22.2258	22.0222	7	7	7	31.1	31.1	31.1	18.824	0	31.47	19
Gem-associated protein 7	GEMIN7	Q9H840	14.536	0.914323	0.0916977	1.79522	1.80085		0.0893415	0.764362	0.228645	0.245753		0.0634223	0.850038	-0.214693	0.17752		23.9971	22.9426	25.5541	26.8656	21.9414	22.0279	25.1702	23.9536	21.0303	24.7911	25.0992	24.7372	22.2133	24.3756	23.2497	22.3399	4	4	4	70.2	70.2	70.2	14.536	0	62.279	24
Gem-associated protein 8	GEMIN8	Q9NWZ8	28.636	1.05526	0.0668214	1.82411	2.03499		0.382417	0.377402	0.539332	0.876327		0.00398134	0.988334	0.00772953	-0.0118519		24.0488	22.168	26.0735	25.0966	22.5324	22.1321	24.5243	23.059	21.0561	22.744	24.2558	22.1806	21.657	22.4355	23.1589	22.8391	3	3	3	19.4	19.4	19.4	28.636	0	3.6423	7
Glucose-fructose oxidoreductase domain-containing protein 1	GFOD1	Q9NXC2;S4R302	43.157	0.0545192	0.860295	0.0967946	0.15484		1.60939	0.0274131	2.04479	2.98173	+	NaN	1	0	NaN		23.6337	20.9567	22.0647	21.8163	25.0178	22.543	25.1592	23.5434	21.3083	22.0789	21.7602	21.7399	21.9449	21.2589	22.5167	22.3637	5	5	4	17.9	17.9	16.2	43.157	0	8.5584	9
Glucose-fructose oxidoreductase domain-containing protein 2	GFOD2	Q3B7J2;A0A087WTD9;A0A087WT49	42.254	NaN	1	0	NaN		2.29775	0.00708748	2.02656	4.30991	+	NaN	1	0	NaN		22.6203	22.3488	22.4621	20.5989	24.4709	24.2277	24.8045	23.5811	21.0645	22.9738	21.965	22.3932	22.3582	22.0039	21.3667	23.2491	4	3	3	13.5	11.7	11.7	42.254	0	22.769	16
Glutamine--fructose-6-phosphate aminotransferase [isomerizing] 1	GFPT1	Q06210;A0A6I8PTT9;A0A6I8PRN4	78.806	1.52297	0.0278	-0.376494	-2.82908	+	1.30009	0.0510769	-0.766235	-2.44531		0.0904043	0.790407	0.10079	-0.246895		24.311	24.1687	23.8822	24.2246	24.0461	22.8933	23.8504	24.2376	23.4047	24.1402	25.1715	25.27	24.7561	24.3435	24.3938	24.599	21	21	21	46.6	46.6	46.6	78.806	0	171.52	76
ADP-ribosylation factor-binding protein GGA1	GGA1	Q9UJY5;B0QYR6	70.383	0.402949	0.340889	-0.464275	-0.915129		3.11969	0.00417045	-2.96432	-6.27862	+	6.2784	0.00075	5.68106	-17.3152	+	27.0477	27.4515	26.5956	25.4024	23.2106	24.5226	25.0212	23.7426	20.9213	21.8384	21.4588	21.9189	27.336	27.6624	26.7196	26.6363	26	24	24	44.6	43.2	43.2	70.383	0	245.83	128
ADP-ribosylation factor-binding protein GGA2	GGA2	Q9UJY4	67.15	0.25958	0.500358	0.221246	0.633017		5.65866	0.003625	-1.75412	-17.5521	+	7.42129	0	5.54928	-25.3549	+	27.3241	27.8776	27.3108	26.2273	24.9974	25.2873	25.3905	25.1632	21.1561	21.108	22.1067	21.5286	27.0055	26.8158	27.0651	26.9685	18	16	16	46.2	44.7	44.7	67.15	0	202.49	122
ADP-ribosylation factor-binding protein GGA3	GGA3	Q9NZ52;J3KSS7	78.314	1.76049	0.0185935	-1.69443	-3.25495	+	4.5622	0.00233628	-4.72978	-11.3936	+	7.4611	0	4.86896	-25.6923	+	26.2052	26.6064	25.2178	24.3115	21.4745	23.0124	23.3266	22.3859	22.5359	22.8979	22.4757	22.1197	27.3582	27.2472	27.4284	27.0849	29	29	27	47.4	47.4	46.2	78.314	0	323.31	133
PERQ amino acid-rich with GYF domain-containing protein 2	GIGYF2	Q6Y7W6;I1E4Y6;A0A7I2V3H0;A0A7I2V516;A0A7I2V3H7;A0A7I2V361;E7ESB6;C9JHW1	150.07	0.142428	0.676721	0.125089	0.375228		1.20613	0.0607626	-0.357248	-2.28685		4.01886	0.00105699	3.6402	-7.93849	+	27.1968	27.453	26.9844	25.9567	26.2356	26.5621	26.7447	26.1191	22.3316	22.4221	23.1525	24.5744	26.7129	26.9477	26.6845	26.7453	32	32	32	39.6	39.6	39.6	150.07	0	323.31	190
PDZ domain-containing protein GIPC1	GIPC1	O14908;K7EM11	36.049	1.82403	0.017284	3.94805	3.37251	+	5.28582	0.00336	6.04149	15.1691	+	1.47885	0.0291123	-4.2138	2.64461	+	27.7219	22.5675	26.5819	26.9104	28.1666	28.869	27.2462	27.8737	27.19	27.1812	27.8365	28.1672	21.6841	21.6735	22.5771	22.0548	9	9	9	44.1	44.1	44.1	36.049	0	34.267	31
ARF GTPase-activating protein GIT1	GIT1	J3QRU8;Q9Y2X7;A0A0C4DGN6	76.805	0.23548	0.533239	0.437097	0.582474		0.0345798	0.896909	-0.0973225	-0.100181		1.55936	0.0245385	2.28192	-2.77279	+	24.5656	25.2887	24.5838	24.0051	22.1689	25.2722	24.6259	24.2385	21.6847	21.2375	21.2273	23.7796	24.9359	25.0659	24.6081	22.085	10	10	9	23.5	23.5	23.5	76.805	0	51.187	29
ARF GTPase-activating protein GIT2	GIT2	F8VXI9;Q14161;F8W822;R4GNG3	78.866	0.202526	0.578008	-0.400491	-0.511462		0.273085	0.487648	0.245232	0.660876		1.25851	0.0454925	1.65268	-2.29813	+	22.3304	24.6783	23.8624	21.6067	23.6438	24.1351	23.6908	23.5909	21.1784	21.0383	23.2055	23.3008	24.2206	24.0119	23.0256	22.8217	8	7	7	17.9	17.9	17.9	78.866	0	14.041	18
Beta-galactosidase	GLB1	P16278;E7EQ29	76.074	0.810137	0.116773	1.19622	1.62713		1.26278	0.0539822	0.815762	2.3822		NaN	1	0	NaN		25.3041	21.8876	23.9342	23.8301	23.7035	23.6333	22.5698	23.5275	22.286	21.5014	21.5844	23.0337	21.992	23.0002	22.7395	22.4393	5	5	4	12	12	10.2	76.074	0	19.4	10
Lactoylglutathione lyase	GLO1	Q04760	20.777	1.29349	0.0433353	-1.94854	-2.43413	+	0.723297	0.171163	-1.22374	-1.48102		1.70545	0.018203	2.28174	-3.00851	+	22.4836	21.6248	21.6729	22.1596	22.1442	23.3371	22.2959	23.0629	21.1091	22.1804	22.0706	22.1332	24.7731	24.5238	24.8173	21.6207	5	5	5	27.2	27.2	27.2	20.777	0	4.2659	13
Glutaredoxin-3	GLRX3	O76003	37.432	0.451944	0.302919	0.826706	1.00604		0.429062	0.336692	0.672603	0.96386		0.9222	0.0963975	-1.80182	1.77238		24.1778	21.7506	24.1274	24.6964	22.9677	22.7702	23.439	24.959	23.5855	22.5904	26.5348	26.6061	22.6207	23.9933	21.653	23.1784	15	15	15	54.3	54.3	54.3	37.432	0	223.09	54
Glutaminase kidney isoform, mitochondrial	GLS	O94925	73.46	1.04091	0.0688904	1.31302	2.01114		NaN	1	0	NaN		0.30902	0.426978	-0.829787	0.726882		24.5315	22.129	24.0336	23.9021	21.5284	22.0422	21.674	22.055	21.1458	20.5085	24.7378	24.6096	21.9723	22.5311	23.3229	21.5178	10	10	9	27.8	27.8	24.7	73.46	0	59.416	20
Glioma tumor suppressor candidate region gene 1 protein	GLTSCR1	A0A087WWH3;Q9NZM4	152.82	2.06548	0.0113673	1.17392	3.83585	+	0.879079	0.122709	0.596896	1.74221		0.393712	0.344362	-0.669288	0.888211		23.1821	23.613	24.1095	24.4829	22.7405	22.6916	23.9398	23.7074	23.5007	25.1505	24.0242	22.8579	22.7463	22.4086	22.942	22.5949	6	6	6	6.4	6.4	6.4	152.82	0	19.109	25
GLTSCR1-like protein	GLTSCR1L	Q6AI39	115.08	2.72615	0.00435696	2.61018	5.27253	+	2.52954	0.0054741	2.23575	4.81526	+	1.717	0.0177036	-2.30843	3.02732	+	23.5391	24.5516	24.2215	24.2593	23.6596	23.4675	23.899	24.0476	24.7692	25.2875	23.7736	23.4073	20.7154	22.2025	22.4008	20.8121	12	12	12	19.1	19.1	19.1	115.08	0	71.699	36
Glioma tumor suppressor candidate region gene 2 protein	GLTSCR2	Q9NZM5	54.389	2.16128	0.00976557	2.96726	4.02773	+	1.72087	0.0210156	1.38815	3.18247	+	1.50147	0.0274783	-1.81326	2.68051	+	23.7964	24.211	25.624	26.8709	23.1933	23.2884	23.049	24.6551	23.7062	23.8744	25.7774	24.2797	21.5554	22.6514	22.2485	22.178	10	10	10	31.4	31.4	31.4	54.389	0	107.85	43
Putative oxidoreductase GLYR1	GLYR1	Q49A26;K7EMM8	60.547	1.48321	0.0291527	2.00067	2.75965	+	0.968514	0.0992606	1.07928	1.89089		1.89325	0.0128338	-1.57978	3.31878	+	23.947	23.9619	25.2353	26.4043	24.602	23.0678	23.5867	24.6065	24.4168	25.0974	25.0264	23.98	23.1998	23.9367	22.1237	22.2856	12	12	12	39.8	39.8	39.8	60.547	0	59.044	47
GMP synthase [glutamine-hydrolyzing]	GMPS	P49915	76.715	0.448963	0.30586	0.904738	1.00057		0.312272	0.444576	0.735405	0.74002		0.874495	0.106806	-1.84679	1.69701		24.2992	22.0311	22.2481	24.6555	22.4557	22.3606	22.2195	25.5209	24.504	23.274	25.789	26.1283	22.5711	22.0444	21.0708	23.9287	15	15	15	44.6	44.6	44.6	76.715	0	105.26	34
Guanine nucleotide-binding protein G(i) subunit alpha-1	GNAI1	P63096;A0A3B3ITM0	40.361	0.0455191	0.881589	0.0813065	0.130424		0.952835	0.102535	0.557224	1.86485		1.44082	0.0312594	-0.836036	2.5844	+	25.387	22.4523	24.4416	24.4055	25.4399	24.0988	24.4556	24.5958	25.3904	24.2697	25.4432	25.2927	24.0576	24.2474	23.8416	24.2145	16	5	5	45.8	18.6	18.6	40.361	0	66.16	41
Guanine nucleotide-binding protein G(i) subunit alpha-2	GNAI2	P04899	40.45	0.0831426	0.794533	-0.127342	-0.229954		0.82517	0.136382	0.599618	1.65228		0.970518	0.0869384	-0.714082	1.84836		26.901	24.4644	26.0951	25.7679	27.3851	26.3566	26.2276	26.167	27.6883	26.5073	26.3811	26.7537	25.5207	25.656	26.0485	26.5127	19	12	8	65.1	53	38	40.45	0	235.1	116
Guanine nucleotide-binding protein G(k) subunit alpha	GNAI3	P08754	40.532	0.15778	0.650375	0.19927	0.41096		0.44585	0.324569	0.370856	0.994853		1.29681	0.0419557	-0.774992	2.35803	+	28.5814	26.5779	27.7992	27.3551	28.5473	27.5084	27.2447	27.6995	28.6985	27.651	28.3374	28.4639	26.895	27.0384	27.6794	27.9036	21	21	14	61.6	61.6	49.4	40.532	0	323.31	241
Guanine nucleotide-binding protein G(I)/G(S)/G(T) subunit beta-1	GNB1	P62873;F6UT28;B1AKQ8	37.377	0.55512	0.230714	1.04522	1.19126		0.019192	0.941494	0.0762191	0.0565093		0.478871	0.279358	-1.44057	1.04215		24.3039	24.5404	24.3139	24.3284	24.7626	22.4373	20.9949	25.4157	25.4032	25.0922	26.0456	26.4638	22.5967	21.1912	24.7143	24.8035	9	7	7	40.6	30.6	30.6	37.377	0	232.6	35
Guanine nucleotide-binding protein G(I)/G(S)/G(T) subunit beta-2	GNB2	P62879;C9JXA5;C9JZN1;C9JIS1;E7EP32	37.331	1.11869	0.0585882	1.54639	2.14061		1.03631	0.0859412	1.49373	2.00351		1.85912	0.0138791	-2.33447	3.26171	+	24.9351	24.305	25.2422	25.1996	25.1742	24.0922	24.8171	25.3877	25.4844	25.0811	26.347	26.6494	23.1305	24.2087	21.534	24.6232	11	11	6	56.8	56.8	42.9	37.331	0	199.04	67
Guanine nucleotide-binding protein subunit beta-2-like 1;Guanine nucleotide-binding protein subunit beta-2-like 1, N-terminally processed	GNB2L1	P63244;J3KPE3;D6RAC2;H0Y8W2;H0YAF8;D6REE5;H0YAM7;D6RHH4;D6R9L0;D6R9Z1;D6RFX4	35.076	0.682691	0.162203	0.293024	1.41204		0.298206	0.460322	0.15852	0.711886		0.501759	0.265528	-0.226993	1.08239		27.9819	27.2375	27.2919	27.287	27.8709	27.1901	27.242	26.9574	27.1155	27.048	27.3005	27.4822	27.3947	27.263	27.0541	26.9144	26	26	26	86.4	86.4	86.4	35.076	0	323.31	352
Bifunctional UDP-N-acetylglucosamine 2-epimerase/N-acetylmannosamine kinase;UDP-N-acetylglucosamine 2-epimerase (hydrolyzing);N-acetylmannosamine kinase	GNE	Q9Y223;A0A7I2SU25	79.274	3.38865	0.00164706	-1.97404	-7.04612	+	3.58413	0.00338697	-2.44649	-7.65019	+	2.72929	0.00318428	1.52601	-4.84588	+	22.4892	22.7099	22.1785	21.7853	22.0223	21.1182	21.8278	22.3048	22.3243	22.9635	23.1114	23.2414	24.5949	24.3888	24.3778	23.6976	10	10	10	22.2	22.2	22.2	79.274	0	41.433	17
Guanine nucleotide-binding protein-like 1	GNL1	P36915;A0A140T8Y2	68.66	NaN	1	0	NaN		2.29456	0.00707534	2.00237	4.30319	+	1.19892	0.0521745	-1.18199	2.2051		23.0734	21.9305	22.214	21.3316	23.8103	24.3373	22.5703	24.0169	22.0834	23.4495	23.4564	23.7318	21.3047	21.6141	21.3743	22.4322	6	6	6	13	13	13	68.66	0	10.742	14
Nucleolar GTP-binding protein 2	GNL2	Q13823	83.654	3.88053	0.0022446	2.7364	8.64899	+	3.68371	0.00340984	2.12937	7.97415	+	3.26263	0.00201993	-1.75895	5.9927	+	29.272	29.3856	30.4731	30.3388	29.2748	28.5337	29.772	29.461	29.1396	29.1616	29.5084	28.5905	27.0898	27.1852	27.0225	27.2264	46	46	29	54.4	54.4	39.9	83.654	0	323.31	846
Guanine nucleotide-binding protein-like 3	GNL3	Q9BVP2	61.992	3.62316	0.00177273	1.44683	7.77582	+	4.43195	0.00203077	1.45364	10.8151	+	2.6167	0.00348098	-1.13995	4.62315	+	32.8125	33.1589	32.9264	32.3633	32.9042	32.8673	33.0024	32.5143	33.0915	32.9003	32.321	32.0005	31.3293	31.4589	31.156	31.5294	52	52	46	69.6	69.6	59.9	61.992	0	323.31	3614
N-acetylglucosamine-6-sulfatase	GNS	P15586;H7C3P4;F6S8M0;F5H4C6	62.081	2.67673	0.00448855	3.24066	5.15494	+	3.5967	0.0032	2.42512	7.69046	+	NaN	1	0	NaN		26.8138	23.9026	25.4132	25.2692	24.5982	25.1546	24.3867	23.9972	22.6936	22.7982	21.2647	20.7895	21.9391	22.1513	22.65	21.6958	11	11	11	31.5	31.5	31.5	62.081	0	34.673	33
Golgin subfamily A member 2	GOLGA2	A0A087WYC0;A0A8I5KT73;A0A1W2PQY5;A0A8I5KNZ1;A0A8I5QJQ7;A0A6Q8KRG2;A0A8I5KZ68;A0A8J9BZL8;Q08379	90.882	1.00184	0.0745241	1.27072	1.94624		0.255444	0.506074	-0.49264	-0.62442		0.820379	0.122558	1.40126	-1.61096		24.303	25.0712	25.0797	25.527	22.2662	22.4431	23.9762	24.2419	21.6028	20.836	23.8236	23.7249	21.9312	24.1451	24.463	24.3588	13	13	13	21.9	21.9	21.9	90.882	0	28.487	28
Golgin subfamily A member 3	GOLGA3	Q08378;A0A8I5KWY9;A0A8I5KSF0;A0A8I5KQH9;A0A8I5KXF8;A0A8I5KQ98;A0A8I5QKX6;A0A8I5KTE5;A0A8I5KYV8;A0A8I5QJ69;A0A8I5KVX9;A0A8I5KSV3;A0A8I5QKK4;A0A8I5KU25;A0A8I5KW20	167.35	0.242438	0.524276	-0.186642	-0.597179		1.70196	0.0222159	-0.718067	-3.1481	+	4.07059	0.00111475	2.54983	-8.08792	+	24.6378	24.7636	24.2976	23.5899	23.8444	24.2027	23.5938	23.5223	22.3041	20.9913	22.1037	22.1132	24.3994	24.9802	24.1843	24.4715	18	18	7	20.4	20.4	7.9	167.35	0	122.3	31
Golgin subfamily A member 4	GOLGA4	Q13439;H0Y6I0	261.14	1.78171	0.0182292	1.7124	3.29403	+	0.489231	0.295032	-0.359399	-1.07385		3.95103	0.00115152	5.27566	-7.74599	+	27.7779	28.2893	26.7488	26.4206	24.7956	25.5527	25.0975	25.5037	19.7674	20.9151	22.1472	18.8775	25.9642	25.4365	26.1164	24.8699	156	156	99	68.4	68.4	42.1	261.14	0	323.31	781
Golgin subfamily B member 1	GOLGB1	Q14789;A0A8J9C4H3;E7EU81;A0A8Q3SHI9;C9J8Q0;A0A8Q3SHH2;A0A8Q3WK92;A0A8Q3WKA7;H0Y867;A0A8Q3WLC9;A0A8Q3SHP0;A0A8Q3SHQ5;H7C5I7;A0A8Q3WKE2;A0A8Q3SHM0;A0A8Q3SHQ4;A0A8Q3SHH5;A0A8Q3SHQ9	376.01	4.58676	0.002125	3.39356	11.5058	+	0.82302	0.13716	-0.429139	-1.64869		0.404181	0.335685	0.477382	-0.907534		25.6693	26.0694	26.727	25.976	22.1417	22.2569	21.9726	22.7797	20.5905	22.8566	22.1723	23.0597	22.2864	23.0805	23.0048	22.4958	41	41	41	22.8	22.8	22.8	376.01	0	181.78	82
Golgi phosphoprotein 3	GOLPH3	Q9H4A6	33.81	0.252226	0.509201	-0.248804	-0.61771		2.28155	0.0072449	-1.21382	-4.27586	+	1.68437	0.0189572	2.42076	-2.97421	+	24.2193	26.0114	24.9121	24.5042	23.1601	24.3721	24.1978	24.0569	20.5034	21.8876	23.8237	24.5486	25.1541	25.3163	24.9176	25.2543	11	11	9	54	54	48.7	33.81	0	94.115	52
Golgi-associated PDZ and coiled-coil motif-containing protein	GOPC	Q9HD26;F5H1Y4	50.519	0.309594	0.437766	0.255178	0.734685		1.30498	0.0509726	-2.02066	-2.45362		3.5339	0.00152756	3.14149	-6.64274	+	25.4803	25.8852	25.0577	24.2743	21.237	24.4439	24.1727	21.7405	21.4051	21.286	21.4094	23.4376	24.9877	24.8022	24.9956	24.8912	15	15	15	44.6	44.6	44.6	50.519	0	64.049	32
Golgi reassembly-stacking protein 2	GORASP2	Q9H8Y8	47.145	2.52738	0.00563593	2.86575	4.81039	+	NaN	1	0	NaN		NaN	1	0	NaN		25.1648	24.9781	24.0998	23.5168	22.1407	22.5355	22.2659	22.1668	22.2424	22.2414	21.5683	21.8308	20.4552	21.2183	22.3814	22.2416	8	8	8	30.8	30.8	30.8	47.145	0	42.95	26
Golgi SNAP receptor complex member 1	GOSR1	E9PCW1;B4DQA8;O95249;K7EJC8;G5E9T8	28.293	3.77597	0.00203922	2.95061	8.28459	+	0.464864	0.309681	0.544657	1.02966		NaN	1	0	NaN		24.7721	25.227	25.0265	24.3314	22.5765	22.2145	21.4194	23.5228	20.441	21.5874	21.4045	22.149	21.1916	21.6992	22.0492	22.6145	6	6	6	31	31	31	28.293	0	11.935	15
G patch domain-containing protein 1	GPATCH1	Q9BRR8	103.34	1.11755	0.0585756	1.37614	2.1387		0.261073	0.499947	0.516173	0.636113		0.140815	0.681436	0.363651	-0.368941		23.9643	23.8422	23.5128	24.1268	22.1837	23.5722	24.1525	22.0978	20.3802	22.7332	23.6511	23.4257	20.8641	22.8949	23.8771	22.3054	6	6	6	10.2	10.2	10.2	103.34	0	17.873	14
G patch domain-containing protein 4	GPATCH4	Q5T3I0;A0A0A0MRK1;E9PAV9;F8W895	50.381	1.71244	0.0199675	0.9756	3.16712	+	1.34333	0.0472466	0.738703	2.51882	+	1.8816	0.0131636	-0.670013	3.29927	+	28.3876	29.2487	29.3038	29.4704	28.4058	28.581	29.3643	29.1119	28.4144	29.0029	28.945	28.8166	27.8796	27.7288	28.4171	28.4826	25	25	25	61.2	61.2	61.2	50.381	0	323.31	550
G patch domain-containing protein 8	GPATCH8	Q9UKJ3	164.2	2.74437	0.00442667	2.60297	5.31633	+	0.414679	0.349228	0.900711	0.937102		2.05393	0.00954617	-2.11358	3.59212	+	23.4069	24.2949	24.791	25.546	21.5212	20.8855	24.1562	24.6669	24.3704	24.4058	24.7364	24.5368	21.4812	22.1827	21.6712	22.292	19	19	18	18	18	17	164.2	0	85.113	50
Glypican-1;Secreted glypican-1	GPC1	P35052;H7C410;H7C024	61.68	0.0804913	0.800051	-0.363609	-0.223148		0.393406	0.367984	1.04887	0.897149		0.792513	0.130981	-1.95567	1.56637		26.9598	21.5047	26.5916	27.018	27.5182	25.9249	25.6102	28.6708	27.676	26.8865	29.5592	29.758	23.4063	25.5646	27.0132	27.5446	21	21	21	50.7	50.7	50.7	61.68	0	323.01	214
Glucose-6-phosphate isomerase	GPI	P06744;A0A2U3TZU2;K7EQ48;A0A2R8Y6C7;A0A0J9YXP8	63.146	0.322504	0.423655	0.446428	0.760303		0.00776555	0.975771	0.021647	0.0231542		1.21763	0.0498787	-1.63412	2.2343	+	22.3954	22.4595	23.8224	23.9713	21.6913	20.9196	24.0592	24.2794	22.1276	25.0639	24.6952	24.694	21.9891	23.7467	22.9682	22.1588	11	11	11	34.9	34.9	34.9	63.146	0	79.008	32
Retinoic acid-induced protein 3	GPRC5A	Q8NFJ5;A0A3B3ITN8	40.251	0.92785	0.0876391	2.40237	1.82334		2.19632	0.00806568	5.27546	4.09918	+	0.320417	0.414421	-1.10027	0.749168		26.9714	25.6112	26.6127	25.6221	29.4213	28.9203	29.3895	28.5786	25.5463	25.7909	25.8398	25.7921	21.3265	24.5576	22.2946	27.0292	8	8	8	23.5	23.5	23.5	40.251	0	159.08	121
G protein-regulated inducer of neurite outgrowth 1	GPRIN1	Q7Z2K8	102.4	0.0656161	0.833862	-0.117687	-0.184402		2.0213	0.0112229	1.89693	3.74896	+	0.420819	0.320385	0.618575	-0.937998		23.236	23.2669	23.0971	21.6313	24.9142	24.7443	24.9417	24.6897	21.8748	21.4372	21.6695	22.7722	21.6916	23.6628	23.8206	22.5272	10	10	10	16.7	16.7	16.7	102.4	0	28.83	20
GRAM domain-containing protein 3	GRAMD3	E9PD09;Q96HH9;B7Z4W8	45.504	0.789985	0.122998	1.21623	1.59337		0.13162	0.682892	0.223332	0.349645		1.51406	0.0269714	1.21306	-2.70053	+	24.2852	22.053	24.7108	24.2326	22.3388	22.2659	24.0947	22.6106	21.5608	21.1786	21.5274	21.7645	21.3683	23.1488	23.5093	22.3903	4	4	4	18.3	18.3	18.3	45.504	0	31.676	13
Growth factor receptor-bound protein 10	GRB10	Q13322;A0A2R8YCL1	67.231	NaN	1	0	NaN		4.40647	0.00195556	4.13479	10.7052	+	0.159432	0.646537	0.165579	-0.411896		22.4165	20.8918	22.1195	22.6076	26.349	26.7838	25.9017	25.4306	21.4357	20.8496	22.1067	22.443	22.2068	22.157	22.3344	21.2278	15	15	15	37.2	37.2	37.2	67.231	0	96.487	33
Glutamate-rich WD repeat-containing protein 1	GRWD1	Q9BQ67	49.419	1.54569	0.0270522	1.2773	2.86898	+	0.204387	0.572167	0.462358	0.515536		0.508622	0.261332	-0.843197	1.09438		23.926	24.2933	23.9498	24.3265	22.3722	24.4153	21.5967	24.8515	22.1576	24.4569	24.7548	24.7399	22.3281	22.3204	22.6114	24.1265	10	10	10	40.8	40.8	40.8	49.419	0	50.669	27
Gasdermin-A	GSDMA	Q96QA5	49.364	0.664786	0.17128	0.746532	1.38146		0.393864	0.367908	0.724154	0.898015		0.875213	0.106691	-1.11922	1.69815		22.218	22.2338	23.0964	23.4581	22.9128	21.7671	24.5689	21.6681	22.993	22.4104	22.2317	23.1013	20.729	22.6236	22.5644	22.1032	6	6	6	24	24	24	49.364	0	78.248	11
Gelsolin	GSN	A0A0A0MS51;A0A0A0MT01;P06396	82.525	2.97258	0.00299029	-2.76937	-5.88731	+	1.51075	0.033681	-1.23244	-2.8077	+	0.275461	0.46741	0.374051	-0.66007		27.5079	26.7332	27.0966	25.9129	28.2424	29.2015	27.8719	28.0827	30.341	29.6083	28.1919	28.2045	28.9734	29.0631	30.1456	30.146	47	47	26	68.2	68.2	40.4	82.525	0	323.31	770
	GSN	Q5T0I0	28.953	1.15275	0.0556764	-1.10418	-2.19747		2.07109	0.0103096	-1.82636	-3.84694	+	0.801535	0.127628	1.29811	-1.58083		22.6615	22.4269	23.4696	22.4737	21.9582	21.5761	22.403	22.2057	21.2695	21.3504	22.3919	23.0687	24.2504	24.151	24.4879	22.5591	16	2	2	66.5	3.8	3.8	28.953	0.0017104	2.0636	3
Eukaryotic peptide chain release factor GTP-binding subunit ERF3A	GSPT1	P15170;H3BR35	55.755	1.61955	0.0234242	-1.22002	-2.99983	+	2.81889	0.00427778	-1.253	-5.49817	+	3.5226	0.00150388	4.46928	-6.61466	+	29.0705	29.3917	28.2847	27.6118	28.8674	28.93	28.4295	27.9999	24.7101	24.6173	26.5303	26.9536	29.8066	29.8635	29.9531	29.6155	37	37	18	82	82	55.9	55.755	0	323.31	656
Glutathione S-transferase P	GSTP1	P09211;A8MX94	23.356	0.0213192	0.945014	0.0323048	0.0626292		0.297433	0.460599	-0.338608	-0.710331		0.350074	0.382553	-0.554583	0.806273		25.7886	24.2407	25.4005	26.4822	24.8688	24.2171	25.0836	26.2589	24.2807	24.9404	26.6278	26.9778	25.8121	25.5879	24.826	25.5567	12	12	12	66.2	66.2	66.2	23.356	0	127.82	69
General transcription factor II-I	GTF2I	A0A8I5KVB5;A0A494C1K3;P78347	126.6	0.344072	0.399259	0.212958	0.802588		0.318275	0.440688	-0.42241	-0.751937		0.366929	0.368981	0.953379	-0.8382		25.3552	24.6856	24.4823	25.4146	24.3259	22.9737	24.4417	25.6549	24.4403	21.6851	25.1904	26.4479	24.8549	24.5619	24.5875	25.0816	20	20	19	28.8	28.8	28	126.6	0	118.74	57
General transcription factor 3C polypeptide 1	GTF3C1	Q12789	238.87	3.55822	0.00166845	3.57161	7.56774	+	3.08732	0.00422222	3.29864	6.19088	+	1.52574	0.0265017	-2.28891	2.71913	+	24.9413	25.1139	25.1061	25.7367	25.1996	24.1828	24.8151	25.6085	24.3331	24.5696	24.6706	24.816	21.4304	20.6235	21.8253	22.7323	11	11	11	9	9	9	238.87	0	34.54	34
General transcription factor 3C polypeptide 4	GTF3C4	Q9UKN8	91.981	0.019755	0.947946	-0.0313983	-0.0581316		0.0577838	0.837558	0.0744672	0.163598		0.299302	0.438486	0.352548	-0.707724		23.9453	22.1589	23.3142	23.5362	22.9668	22.8808	23.6362	23.8943	22.0802	22.341	23.6086	23.6952	23.8457	22.4093	22.8521	23.9732	7	7	7	18.6	18.6	18.6	91.981	0	40.441	26
GTP-binding protein 1	GTPBP1	O00178	72.453	0.891397	0.0960979	1.10499	1.76272		1.10401	0.0739478	1.24464	2.11613		0.108941	0.747699	-0.210336	0.292829		24.0456	24.1455	23.2408	23.2118	23.7189	24.1816	23.6541	23.6477	23.3893	21.6145	23.5733	23.5399	21.8117	23.0889	21.4177	23.9055	7	7	7	17.6	17.6	17.6	72.453	0	33.485	30
Nucleolar GTP-binding protein 1	GTPBP4	Q9BZE4	73.964	3.61841	0.00176271	2.77541	7.76044	+	3.15454	0.00410375	2.10562	6.37418	+	4.11854	0.00108475	-2.60592	8.22852	+	28.9216	28.1887	29.4793	29.7029	28.9052	27.6968	28.0759	28.9355	29.0819	28.8636	29.2705	29.3917	26.5202	26.4576	26.0071	26.2061	47	47	47	63.4	63.4	63.4	73.964	0	323.31	754
Putative GTP-binding protein 6	GTPBP6	O43824	56.897	2.30573	0.00757724	1.63328	4.32676	+	0.49504	0.290909	0.673453	1.08432		0.560086	0.228545	-0.749477	1.18315		24.3231	23.8288	24.0142	22.7249	24.3493	22.5362	22.7461	21.4201	22.2281	24.247	21.5919	22.0709	21.6675	22.3359	22.136	22.2184	4	4	4	15.7	15.7	15.7	56.897	0	9.835	15
PTB domain-containing engulfment adapter protein 1	GULP1	Q9UBP9	34.49	2.37523	0.00694194	-2.59093	-4.47504	+	1.98736	0.0123254	1.19801	3.68289	+	4.73692	0.000952381	4.71215	-10.2372	+	26.5633	24.5171	24.7864	23.962	29.3702	28.9333	28.7188	27.9621	24.0064	23.5036	22.0878	22.0713	27.8633	27.6559	27.458	27.2153	22	22	22	68.4	68.4	68.4	34.49	0	323.31	195
Histone H1.0;Histone H1.0, N-terminally processed	H1F0	P07305	20.863	0.0475294	0.877105	-0.188598	-0.135913		0.0617026	0.829362	-0.202734	-0.174043		0.453028	0.297112	-1.01599	0.996171		26.4968	21.1636	24.6534	22.6027	25.5699	21.7673	24.8343	22.6884	25.3159	22.5685	24.3477	26.0517	25.3117	25.1106	22.5028	22.7457	4	4	4	16	16	16	20.863	0	10.524	32
Histone H1x	H1FX	Q92522	22.487	0.57379	0.219055	-0.537842	-1.22405		2.49119	0.00555642	-1.36252	-4.72923	+	0.446656	0.301222	0.359838	-0.984743		27.6693	27.2486	27.2974	28.9762	26.9147	26.3558	27.2028	27.4195	27.2483	27.916	27.7205	27.961	28.0975	28.7748	28.4473	28.0233	8	8	8	27.2	27.2	27.2	22.487	0	75.352	99
Histone H2A.V;Histone H2A.Z;Histone H2A	H2AFV;H2AFZ	Q71UI9;P0C0S5;C9J0D1;A0A494C189	13.509	1.55926	0.0265504	2.25963	2.89289	+	0.913726	0.112246	2.04447	1.79986		1.77734	0.0157574	-3.12084	3.12621	+	29.8336	28.1042	30.1241	30.7331	30.1207	27.5981	28.2061	32.0096	30.2913	29.0542	32.2006	32.4913	28.1029	26.2933	26.7747	28.5857	9	7	7	56.2	49.2	49.2	13.509	0	261.32	624
Histone H2AX;Histone H2A type 1-A	H2AFX;HIST1H2AA	P16104;Q96QV6	15.144	0.632155	0.186506	0.984659	1.32542		0.509667	0.281429	0.949459	1.11057		1.32847	0.0395901	-2.1143	2.40761	+	28.6703	27.1894	28.7257	29.5297	28.7353	27.1183	27.9625	30.1581	29.1587	27.676	30.6432	31.3964	28.0262	28.4969	25.9326	27.7206	10	7	1	55.9	49.7	25.9	15.144	0	323.31	177
Core histone macro-H2A.1;Histone H2A	H2AFY	O75367;A0A8I5KS04;B4DJC3	39.183	0.334552	0.409449	0.37173	0.784		0.0306961	0.908171	0.064867	0.0892869		1.69938	0.0183695	-1.62095	2.99862	+	29.7261	28.6271	30.1057	30.7269	29.7388	28.0734	28.8041	31.3421	30.4974	29.5621	31.8643	32.0221	29.5762	29.4594	28.93	29.7333	33	33	7	72.4	72.4	21.4	39.183	0	323.31	1099
Histone H3;Histone H3.3;Histone H3.1t;Histone H3.3C	H3F3B;H3F3A;HIST3H3;H3F3C	K7EK07;P84243;Q16695;K7EMV3;A0A590UJJ6;B4DEB1;K7ES00;Q6NXT2	14.914	0.0974845	0.764113	-0.292499	-0.266274		0.365388	0.392884	-0.869168	-0.843795		1.11952	0.0616416	-1.19919	2.08128		27.7817	30.6257	31.3542	31.8855	27.5113	30.0358	30.3573	31.4359	31.605	31.323	32.2591	32.0712	31.5725	31.1705	28.8978	31.1762	10	2	2	63.6	25	25	14.914	0	258.9	279
Trifunctional enzyme subunit alpha, mitochondrial;Long-chain enoyl-CoA hydratase;Long chain 3-hydroxyacyl-CoA dehydrogenase	HADHA	H0YFD6;P40939;A0A2R8Y4F5;A0A2R8YG21;A0A2R8Y688	86.371	0.662994	0.171876	2.19282	1.37839		0.312284	0.44479	0.882701	0.740043		0.803166	0.127286	-2.31451	1.58344		27.3128	21.9811	21.0312	25.8645	21.7105	22.6885	20.7851	25.7649	25.8609	21.8001	26.292	26.2896	21.1352	21.3692	21.5739	23.3399	10	10	10	22.7	22.7	22.7	86.371	0	36.381	17
Trifunctional enzyme subunit beta, mitochondrial;3-ketoacyl-CoA thiolase	HADHB	P55084;B5MD38;F5GZQ3;C9JEY0;C9JE81	51.294	0.178318	0.61775	-0.291976	-0.457725		0.15075	0.650663	-0.261734	-0.394684		1.13553	0.0595096	-0.878068	2.10624		23.2671	21.1035	22.8538	23.4918	23.2988	21.6727	21.8393	24.0264	23.8657	22.9239	23.8829	24.0631	23.3074	22.4765	22.3454	23.7548	8	8	8	27.2	27.2	27.2	51.294	0	35.846	32
Histidine ammonia-lyase	HAL	P42357	72.697	0.0344629	0.911679	-0.094769	-0.0998541		0.172848	0.616396	-0.417073	-0.44538		0.366578	0.369034	-0.740161	0.83754		21.3522	22.132	24.2238	24.2902	21.4552	21.4635	24.3489	23.4414	24.1053	22.2061	23.358	23.46	22.8579	24.3564	23.5824	21.5807	10	10	10	23.7	23.7	23.7	72.697	0	27.943	29
Histidine--tRNA ligase, cytoplasmic	HARS	P12081;A0A6Q8PF47;E7ETE2;A0A6Q8PHA5;A0A6Q8PHE3;A0A6Q8PFF2;B4DDD8;A0A6Q8PF07;B4E1C5;A0A6Q8PFN6;A0A6Q8PFG9	57.41	0.720419	0.146955	-1.50406	-1.47615		0.394672	0.367394	-0.882062	-0.89954		0.0707474	0.835238	0.2664	-0.196669		21.4115	21.3998	21.5879	24.3572	21.3904	22.2658	23.0453	24.5429	21.9966	21.464	25.5078	26.458	21.546	24.3664	24.5267	24.3336	12	12	12	28.3	28.3	28.3	57.41	0	33.788	25
HAUS augmin-like complex subunit 1	HAUS1	Q96CS2;K7ES67;K7EK72;K7EJA9;K7EM54;K7EKH4	31.863	0.127717	0.704175	0.132411	0.340315		0.809914	0.140697	0.689701	1.62676		NaN	1	0	NaN		22.1934	22.6163	22.5703	22.5015	23.0266	23.5587	22.6466	22.8789	20.9633	22.463	22.9768	22.4779	21.2726	22.6378	23.0287	22.4129	4	4	2	23.7	23.7	15.5	31.863	0	27.633	11
HAUS augmin-like complex subunit 3	HAUS3	Q68CZ6;A0A5F9ZHQ7	69.65	1.14081	0.0565282	1.22325	2.17752		1.64189	0.025495	1.24145	3.03978	+	0.442862	0.304181	0.653401	-0.977918		23.9766	25.009	22.974	23.2518	23.7843	24.3897	23.8898	23.2204	21.4252	22.4557	21.8649	23.5391	23.1115	22.069	21.9495	23.1884	12	12	12	27	27	27	69.65	0	25.288	24
HAUS augmin-like complex subunit 5	HAUS5	O94927	71.682	0.813968	0.115654	0.917699	1.63355		0.967683	0.0994077	0.89126	1.88951		0.927176	0.0952278	1.05661	-1.78022		23.6243	24.8755	23.3193	23.222	23.7458	24.3767	23.3815	23.4314	20.8519	21.6697	22.4391	22.9964	23.645	23.3696	21.8348	22.5209	9	9	9	23.7	23.7	23.7	71.682	0	20.254	11
HAUS augmin-like complex subunit 6	HAUS6	Q7Z4H7;Q5VY60	108.62	1.51885	0.0277962	-1.23537	-2.82187	+	4.65809	0.00169697	-1.2703	-11.8376	+	3.2723	0.00203344	3.8084	-6.01503	+	25.2899	25.3811	24.6817	23.5013	24.7767	24.7989	24.4301	24.7087	20.799	22.1479	23.3167	23.4419	25.9455	25.838	25.8784	26.1337	18	18	18	31.1	31.1	31.1	108.62	0	211.71	83
HAUS augmin-like complex subunit 8	HAUS8	Q9BT25	44.857	0.216359	0.558515	-0.331076	-0.541555		0.567232	0.245203	-0.856446	-1.21255		3.40269	0.00175887	2.52421	-6.32216	+	22.7703	25.7288	24.3328	24.0122	21.6595	24.819	23.8611	24.4031	21.962	22.1372	23.0284	22.1186	24.3828	24.6385	24.6589	24.4882	8	8	8	28.8	28.8	28.8	44.857	0	57.441	27
HCLS1-associated protein X-1	HAX1	O00165;Q5VYD6;E9PIQ7	31.62	NaN	1	0	NaN		1.04066	0.0845943	0.602509	2.01072		1.30421	0.0416054	-0.735397	2.3696	+	23.074	22.4779	21.8534	22.9688	22.7966	22.172	22.1272	21.6511	22.967	22.7445	21.8171	21.8491	21.7059	21.9712	21.084	21.5759	2	2	2	11.1	11.1	11.1	31.62	0	6.3938	11
HBS1-like protein	HBS1L	Q9Y450;B7Z524;H0YDX7;J3QT46	75.472	0.947767	0.0840958	0.338102	1.85643		0.0559276	0.842214	-0.0252299	-0.158624		0.142633	0.678563	-0.103339	0.373183		26.4292	26.165	26.3236	25.6543	26.1748	25.8322	25.544	25.5678	26.2364	25.7778	25.7096	25.2072	25.9035	25.9155	25.7142	25.6865	26	26	26	57.2	57.2	57.2	75.472	0	277.27	175
Host cell factor 1;HCF N-terminal chain 1;HCF N-terminal chain 2;HCF N-terminal chain 3;HCF N-terminal chain 4;HCF N-terminal chain 5;HCF N-terminal chain 6;HCF C-terminal chain 1;HCF C-terminal chain 2;HCF C-terminal chain 3;HCF C-terminal chain 4;HCF C-terminal chain 5;HCF C-terminal chain 6	HCFC1	P51610;A6NEM2	208.73	2.37875	0.00698701	-0.950909	-4.48262	+	4.26023	0.002025	-1.30234	-10.0935	+	2.80774	0.00301523	3.89559	-5.00477	+	25.8547	25.3076	25.151	24.8687	25.1899	24.6136	25.0214	24.9514	21.9721	20.7979	23.5638	24.3095	26.1923	26.3066	26.3371	26.1497	18	18	18	16.2	16.2	16.2	208.73	0	186.65	109
Histone deacetylase 1	HDAC1	Q13547;Q5TEE2	55.102	0.398373	0.345342	0.988894	0.906518		0.0812728	0.785744	0.0936646	0.225157		1.83911	0.014616	-1.01389	3.22839	+	24.3695	24.0179	25.4953	28.7661	24.2451	24.0345	25.7391	25.0492	25.1688	26.3548	26.2122	25.5419	24.2788	24.7617	24.9544	24.6983	19	10	10	57.1	36.3	36.3	55.102	0	211.95	59
Histone deacetylase 2	HDAC2	Q92769	55.364	0.988575	0.0765764	1.32505	1.92421		0.582621	0.236122	0.401969	1.23949		2.98866	0.00260969	-1.06634	5.38354	+	25.4899	25.6791	26.477	28.4574	25.2855	24.9377	26.2804	25.9075	26.5115	26.6298	26.0564	25.815	25.3334	25.3446	24.8497	25.2754	24	24	15	75	75	54.5	55.364	0	323.31	168
Vigilin	HDLBP	A0A024R4E5;Q00341;H0Y394	141.44	1.3315	0.0401346	-0.706364	-2.49867	+	2.40651	0.00657143	-0.516105	-4.54274	+	1.66738	0.0195453	1.9803	-2.94665	+	26.7357	27.0465	25.9655	25.918	26.341	26.7935	26.5086	26.7837	24.9971	23.2164	26.1573	26.5923	27.1278	27.0551	27.1844	27.1239	55	55	55	58.3	58.3	58.3	141.44	0	323.31	453
HEAT repeat-containing protein 1;HEAT repeat-containing protein 1, N-terminally processed	HEATR1	Q9H583;Q5T3Q7	242.37	0.843774	0.108144	1.31928	1.68336		0.574607	0.241569	1.03703	1.22548		2.07799	0.00913557	-2.46473	3.63374	+	24.8222	25.2048	26.5848	27.2908	25.9003	23.902	25.8772	27.0942	26.47	25.9318	27.7862	28.357	25.3106	25.7142	23.3926	24.2081	67	67	67	44.2	44.2	44.2	242.37	0	323.31	342
HEAT repeat-containing protein 5A	HEATR5A	F5H619;Q86XA9;H7C5W6	222.7	2.29798	0.00762097	2.3376	4.31041	+	1.07018	0.079518	-0.753424	-2.05981		0.843904	0.115876	1.12197	-1.64845		25.689	26.9632	25.2519	24.6715	22.2	23.131	21.9745	22.9061	21.0585	21.0003	23.8132	23.2191	23.9922	22.8917	23.235	23.1064	22	21	21	15	14.7	14.7	222.7	0	162.44	40
HEAT repeat-containing protein 5B	HEATR5B	Q9P2D3	224.3	0.70966	0.150791	0.802176	1.45791		4.26478	0.00203774	-4.52892	-10.112	+	4.53776	0.000929577	3.98586	-9.54839	+	27.1521	27.8458	26.4487	25.4856	20.8471	20.9491	21.2718	22.5399	20.9187	22.3501	22.6774	21.4602	25.433	26.3833	26.2072	25.7001	67	67	66	49.6	49.6	49.3	224.3	0	323.31	247
Protein HEG homolog 1	HEG1	Q9ULI3;H7C4M4	147.46	4.00214	0.00271304	2.72972	9.09028	+	2.93619	0.00409045	2.4639	5.79341	+	NaN	1	0	NaN		25.1796	24.6639	24.8867	23.8239	23.181	25.0655	24.8253	24.4191	21.5883	21.3258	22.3546	21.5125	21.7053	21.907	22.0327	21.9903	4	4	4	4.6	4.6	4.6	147.46	0	18.185	17
Lymphoid-specific helicase	HELLS	Q9NRZ9;F6XU50;A0A0B4J1V9;A0A087WSW7	97.073	0.168198	0.634678	-0.260599	-0.434825		0.289365	0.469136	0.263804	0.694049		4.77937	0.000983607	5.25671	-10.3896	+	26.9387	27.4083	26.4472	24.6954	27.1302	26.7233	27.7468	25.9869	20.6825	23.0592	21.4084	21.0198	26.5423	26.8643	26.6788	26.4465	44	44	38	57.8	57.8	52.3	97.073	0	323.31	303
Probable helicase with zinc finger domain	HELZ	J3QS41;P42694	219.05	0.0925234	0.774458	0.354592	0.253803		0.453656	0.318256	1.43259	1.00918		0.453008	0.296945	1.15065	-0.996135		25.0564	24.382	22.4345	21.6993	25.4292	21.9845	25.1303	25.3402	23.3947	21.5949	21.9678	22.1531	21.8769	26.4696	21.593	22.2144	13	13	13	10.9	10.9	10.9	219.05	0	21.89	18
E3 ubiquitin-protein ligase HERC2	HERC2	O95714;A0A0J9YVP0;A0A3B3IRP6	527.22	2.5378	0.00524105	2.0233	4.83391	+	0.442457	0.327029	0.772888	0.988611		0.519449	0.253489	-1.0851	1.11321		24.1441	23.283	24.3219	23.87	24.1834	21.0757	21.9651	23.3931	23.3491	19.773	23.9897	23.4692	22.8787	21.8187	21.5695	21.2589	6	6	6	1.8	1.8	1.8	527.22	0	5.4099	15
Hepatocyte growth factor-regulated tyrosine kinase substrate	HGS	O14964;A0A7I2V5A3;A0A7I2V3J3;A0A7I2V2R9;A0A7I2V2W5;A0A7I2V2D8;A0A7I2V3F9;A0A7I2V3I8;A0A7I2V5A2;A0A7I2V2K2;A0A7I2YQD1;A0A7I2V3Z1;A0A7I2V637;A0A7I2V307;A0A7I2V6E0;I3L1P5	86.191	0.0198437	0.948135	0.0568652	0.0583869		0.14689	0.656739	-0.410535	-0.385684		0.755576	0.143735	1.32439	-1.50692		24.0134	24.5451	21.442	23.8035	21.3631	24.2013	21.8254	24.5447	21.4161	20.5923	23.9771	22.3105	24.5275	24.6484	22.1823	22.2183	8	8	8	15.3	15.3	15.3	86.191	0	44.923	23
Histidine triad nucleotide-binding protein 1	HINT1	P49773;D6REP8;D6RE99;H0YC49;D6RD60;A0A6Q8PGQ8	13.802	0.447298	0.307294	-0.989665	-0.997515		0.53973	0.262439	-0.787707	-1.16408		0.376298	0.360854	-0.591746	0.855793		21.927	25.6443	25.1891	26.1607	24.5054	23.7396	24.8152	26.6687	25.1768	25.4909	27.7152	27.7041	25.4025	25.143	26.0496	26.2846	9	9	9	85.7	85.7	85.7	13.802	0	116.72	65
Huntingtin-interacting protein 1	HIP1	O00291	116.22	5.04619	0	-1.87036	-13.8046	+	1.59856	0.0284515	0.662216	2.96246	+	4.67466	0.000923077	2.74145	-10.0173	+	22.3242	22.8161	22.4684	22.2407	25.2921	25.4403	24.6955	24.5517	21.2857	20.8582	22.2431	21.7221	24.2106	24.308	24.3887	24.4235	12	11	11	20.3	19.3	19.3	116.22	0	80.597	45
Huntingtin-interacting protein 1-related protein	HIP1R	O75146	119.39	3.38236	0.00161778	-4.0322	-7.02738	+	2.42166	0.00658955	1.47529	4.57577	+	1.95676	0.0114161	4.61894	-3.42588	+	23.0191	25.3842	25.1991	24.5972	29.4229	30.6483	30.0198	30.1387	28.5896	22.8442	22.0397	22.8718	28.7419	28.1344	29.0579	28.3943	50	50	49	56.2	56.2	55.2	119.39	0	323.31	291
Protein HIRA	HIRA	P54198	111.83	2.75826	0.00416216	4.48508	5.3499	+	2.54353	0.00533065	3.48589	4.84688	+	1.51636	0.0268918	-3.41333	2.70419	+	24.4333	26.8407	27.161	27.8516	23.9179	25.4991	26.7261	26.1467	26.1091	27.1935	26.7651	26.1423	22.6272	22.459	22.3211	20.9388	39	39	39	55.2	55.2	55.2	111.83	0	323.31	281
Histone H1.1	HIST1H1A	Q02539	21.842	0.932297	0.087255	-0.726534	-1.83073		1.58928	0.0291554	-0.790002	-2.94599	+	0.078259	0.819221	-0.0778149	0.216056		30.6226	29.5797	29.2406	29.7707	29.7883	29.6807	29.6903	29.8005	31.0851	30.6124	29.9228	30.2353	30.1095	30.0324	30.9382	31.0398	17	8	8	44.2	25.1	25.1	21.842	0	102.5	446
Histone H1.5	HIST1H1B	P16401	22.58	0.615117	0.195574	-0.543447	-1.29599		0.736044	0.166617	-0.363723	-1.50258		0.261277	0.485504	-0.176287	0.631249		33.6397	32.3631	32.0071	32.3377	32.8853	32.756	32.4579	32.9674	33.8192	32.9799	33.0462	33.0125	32.8303	32.8538	33.7508	33.0866	16	12	12	38.1	27.4	27.4	22.58	0	310.86	1002
Histone H1.2	HIST1H1C	P16403	21.364	0.215769	0.559001	-0.152204	-0.540279		0.131107	0.683389	-0.0669155	-0.348423		0.519619	0.253666	-0.181282	1.11351		33.7989	32.9032	32.9501	33.6008	33.3371	33.1893	33.4228	33.645	33.7212	33.6349	33.5046	33.5292	33.0324	33.3736	33.723	33.7328	18	3	3	40.8	9.9	9.9	21.364	0	50.796	471
Histone H1.3	HIST1H1D	P16402	22.35	0.0697045	0.824165	-0.0930562	-0.195149		0.307801	0.449107	0.294898	0.731109		1.32522	0.0397802	-0.824734	2.40251	+	31.6328	30.1878	30.4323	30.7971	31.3001	30.6018	31.2532	31.4467	32.1223	31.5021	31.494	31.7787	30.0863	30.4275	31.5935	31.3149	19	3	3	39.8	9.5	9.5	22.35	0	36.69	183
Histone H1.4	HIST1H1E	P10412	21.865	0.154868	0.655497	0.162063	0.404234		0.115752	0.709234	0.0892057	0.311399		0.562033	0.227715	-0.470593	1.18648		34.6684	34.0823	33.3359	33.7226	33.9156	33.7921	33.9691	33.8411	34.8514	34.1511	33.5761	33.8015	34.1014	33.9738	34.1402	32.9457	20	20	4	40.6	40.6	10	21.865	0	316.34	1766
Histone H2A type 1-C;Histone H2A type 3;Histone H2A type 1-B/E	HIST1H2AC;HIST3H2A;HIST1H2AB	Q93077;Q7L7L0;P04908	14.105	0.0543469	0.860436	0.090363	0.154377		0.127642	0.68666	0.32836	0.340136		1.25381	0.0457736	-1.56828	2.29078	+	29.952	28.2812	29.7748	30.1861	30.0864	28.2713	28.6372	32.1512	30.605	29.4995	32.1481	32.245	30.0779	29.8339	28.3031	29.6178	10	2	2	66.2	13.8	13.8	14.105	0	95.38	303
Histone H3.1	HIST1H3A	P68431	15.404	0.165242	0.639024	0.372189	0.428083		0.159709	0.636464	-0.347099	-0.415401		1.42359	0.032268	-1.55944	2.55718	+	29.42	31.0941	31.8898	32.4857	29.0247	30.1898	30.7972	32.0009	32.0013	31.5973	32.7243	33.4476	31.9074	31.141	29.2669	31.0857	10	2	2	61.8	24.3	24.3	15.404	0	257.49	750
Histone H4	HIST1H4A	P62805	11.367	0.109413	0.740677	0.169128	0.295878		0.00491791	0.984341	0.00962257	0.0147107		1.18739	0.0535906	-1.25246	2.18711		32.164	31.4536	32.2423	32.9746	32.3816	31.1114	31.577	33.1265	32.71	32.2559	34.0108	33.6812	32.9923	32.2786	30.7068	32.1802	22	22	22	71.8	71.8	71.8	11.367	0	290.8	1683
Histone H2A type 2-A;Histone H2A type 2-C	HIST2H2AA3;HIST2H2AC	Q6FI13;Q16777	14.095	0.172643	0.627621	0.240018	0.444916		0.138102	0.671923	0.277456	0.365033		1.3256	0.0398193	-1.34542	2.40311	+	33.0257	31.2819	32.7779	33.3653	33.0858	31.0719	32.0721	34.3709	33.5568	32.1794	34.4039	34.7452	32.6669	32.8457	31.5693	32.4089	12	12	2	66.2	66.2	25.4	14.095	0	323.31	1589
Histone H2A type 2-B	HIST2H2AB	Q8IUE6	13.995	0.515063	0.258465	-0.401239	-1.12022		0.35477	0.40228	-1.09268	-0.823338		0.89575	0.101944	-1.08392	1.73064		25.0247	25.7552	25.8417	25.9482	24.652	25.5483	21.6688	27.935	27.7345	26.0987	28.0179	28.0684	26.5198	26.3044	25.2031	26.1474	10	3	3	61.5	28.5	28.5	13.995	0	115.85	57
Histone H3.2	HIST2H3A	Q71DI3	15.388	0.00301907	0.991466	-0.00628614	-0.00905027		0.497881	0.288908	-0.745006	-1.08943		1.43666	0.0313693	-1.1246	2.57783	+	30.8733	32.485	32.9861	33.251	30.4356	31.3808	31.9022	32.9219	33.213	33.0963	33.6741	33.627	33.1359	32.598	31.1109	32.7756	10	10	2	61.8	61.8	24.3	15.388	0	323.31	1334
Histone H3	HIST2H3PS2	Q5TEC6	15.43	0.205558	0.573212	0.268802	0.518095		0.357215	0.39966	-0.430303	-0.82806		1.59689	0.0225774	-1.13481	2.83294	+	30.809	30.0014	30.8928	31.666	30.8239	29.3925	29.748	30.6084	31.4317	31.238	31.8485	31.7346	31.2355	30.9295	29.4489	30.68	7	3	3	42.6	24.3	24.3	15.43	0	49.959	89
	HLA-A	A0A140T8W8;A0A1W2PR61;A0A1W2PPF8;Q5SPM2;A0A140T8Y4;A0A0G2JPD3	34.426	1.08693	0.0624095	2.2163	2.08769		3.85274	0.00299526	3.62293	8.55082	+	0.244872	0.507842	-0.796057	0.597451		26.3037	22.0135	26.0504	24.423	26.4782	25.8554	26.276	25.8074	22.4181	20.7322	25.7974	26.1511	23.0368	23.1889	21.5122	22.1874	8	2	1	39.8	5.7	5.7	34.426	0	19.799	11
	HLA-A	A0A140T955;A0A140T933;A0A1W2PPQ2;A0A1W2PRT9;Q53Z42;A0A140T9I0;A0A140T9X5;A0A140T913;A0A140T975;A0A140T941;A0A1W2PQS8;Q9GJ45;A0A1W2PS39;A0A140T9Z6;Q5RJ27;B0UXQ0	34.288	3.08898	0.00228772	3.94741	6.19536	+	3.24643	0.00392793	4.26115	6.63156	+	1.70309	0.0183062	-2.40343	3.00467	+	27.0473	27.4951	26.7537	26.1806	27.6352	26.5743	27.712	26.8102	24.2629	24.4646	26.5057	26.8042	23.6218	21.5402	22.4472	24.0779	12	12	4	49.5	49.5	11	34.288	0	189.53	84
High mobility group protein 20A	HMG20A	Q9NP66;H0YKL0	40.143	0.155028	0.655326	0.373443	0.404604		0.0471765	0.862739	0.144197	0.134951		1.03903	0.0743036	-2.34641	1.95564		23.0791	21.7498	21.922	25.3816	23.0347	21.5231	21.1343	25.5234	25.9826	24.725	26.163	26.9507	21.6641	22.5133	22.9488	23.5126	5	5	5	23.9	23.9	23.9	40.143	0	32.379	18
High mobility group protein HMG-I/HMG-Y	HMGA1	P17096	11.676	2.51997	0.00560941	4.85963	4.79369	+	1.87213	0.0150721	4.25227	3.46265	+	2.37338	0.00530038	-5.75314	4.16171	+	26.3074	23.3619	26.8896	27.9806	26.3366	22.4671	25.0871	28.2192	28.2822	26.2451	28.5828	29.3654	20.6347	21.7327	21.3836	21.35	4	4	4	41.1	41.1	41.1	11.676	0	172.76	49
HMG domain-containing protein 4	HMGXB4	Q9UGU5;B0QXZ8;B0QXZ9	65.711	2.73404	0.00439153	1.91323	5.29146	+	1.65604	0.0247068	1.03927	3.06518	+	2.46032	0.0046746	-1.64667	4.32361	+	26.0133	26.4289	27.2559	27.2226	25.3839	25.3876	26.483	26.1705	27.3175	26.9562	26.36	25.6743	24.9937	24.6531	24.3706	25.2504	19	19	19	39.1	39.1	39.1	65.711	0	254.67	121
Hyaluronan mediated motility receptor	HMMR	O75330	84.099	0.248084	0.51617	0.52723	0.609043		0.534032	0.26633	-1.21098	-1.15398		1.33162	0.0395644	1.93102	-2.41254	+	24.2799	24.3808	24.1771	24.1352	21.1043	23.2382	23.7152	21.9626	22.0305	21.4783	22.558	21.4754	24.0013	25.0814	24.5714	21.2102	13	13	13	26.4	26.4	26.4	84.099	0	37.77	22
Hematological and neurological expressed 1 protein;Hematological and neurological expressed 1 protein, N-terminally processed	HN1	J3KT51;Q9UK76	11.012	0.979012	0.0781297	-2.29709	-1.90832		2.12215	0.00961014	-1.68324	-3.94876	+	6.68515	0.00109091	6.1655	-19.8421	+	27.1951	27.1333	25.7771	22.0729	26.4753	27.2099	25.528	25.4206	21.4293	21.9464	22.5958	21.3547	27.8153	27.8764	27.9613	27.7138	3	3	3	54.8	54.8	54.8	11.012	0	109.06	35
Hematological and neurological expressed 1-like protein	HN1L	Q9H910;A6NGP5;H3BU16;H3BMV3;H3BMT0;H3BTV5	20.063	1.50069	0.0286394	-1.37907	-2.79012	+	2.77812	0.0045237	-1.41324	-5.39816	+	7.77098	0	5.62163	-28.474	+	26.3244	26.6725	25.6384	24.5505	26.0825	26.1249	25.5749	25.2668	21.8232	21.1115	21.6872	21.4974	27.5553	27.0029	27.309	26.8348	12	12	12	71.1	71.1	71.1	20.063	0	207.21	117
Heterogeneous nuclear ribonucleoprotein A0	HNRNPA0	Q13151	30.84	1.35594	0.0378242	0.584207	2.54033	+	0.869034	0.124669	0.51944	1.72548		1.58834	0.0230677	-0.991468	2.81921	+	26.7838	26.2888	27.0364	27.0485	26.6095	26.3132	26.4827	27.4931	26.9371	26.8094	27.7798	27.973	26.3501	25.7677	26.3331	26.3698	11	11	11	39	39	39	30.84	0	323.31	181
Heterogeneous nuclear ribonucleoprotein A1;Heterogeneous nuclear ribonucleoprotein A1, N-terminally processed	HNRNPA1	P09651	38.746	0.24512	0.520894	0.0848064	0.602824		0.606836	0.223156	0.527873	1.28164		0.362683	0.372236	-0.63611	0.830191		27.5587	27.8636	27.8863	28.1903	27.6814	28.0042	28.0704	29.515	27.6252	27.6854	29.9282	30.1261	27.9218	27.8392	27.7268	27.6718	19	19	1	50.5	50.5	8.9	38.746	0	323.31	328
Heterogeneous nuclear ribonucleoproteins A2/B1	HNRNPA2B1;HNRPA2B1	P22626;A0A7I2V323;A0A7I2V4N1;A0A7I2V3P1;A0A7I2V4I6;A0A7I2V3P7;A0A7I2V4S4;A0A087WUI2;A0A7I2V4N0;A0A024RA28;A0A7I2YQN4	37.429	1.54641	0.0270597	1.45737	2.87025	+	0.952591	0.10245	1.72227	1.86445		1.94543	0.011657	-3.2452	3.40668	+	27.5577	26.0669	27.6527	28.3373	27.7667	26.1307	26.5886	30.1884	28.4629	28.304	30.9249	31.305	26.3102	25.9763	25.4862	26.0125	32	32	32	64.6	64.6	64.6	37.429	0	323.31	536
Heterogeneous nuclear ribonucleoprotein A3	HNRNPA3	A0A7I2V2R3;A0A7I2V5D8;P51991;A0A7I2V4J6;A0A7I2V4G0;A0A7I2V402	35.411	1.54774	0.026961	1.81385	2.8726	+	0.999541	0.09289	1.74273	1.94242		1.97219	0.0110993	-3.35477	3.45208	+	25.5896	25.3427	26.9705	27.6858	25.7952	25.12	25.5538	28.8351	27.0124	27.2772	29.6786	30.0204	25.1377	24.6904	23.7557	24.7495	23	23	23	57.7	57.7	57.7	35.411	0	323.31	278
	HNRNPAB	D6R9P3;D6RD18;D6RBZ0	30.302	0.949469	0.0836904	1.82083	1.85926		0.569354	0.244585	1.70379	1.21627		1.54599	0.0253484	-3.82989	2.75143	+	24.0456	21.5589	25.0382	25.7678	24.6946	22.2269	21.5092	27.5116	25.4393	25.0703	28.565	28.9764	21.7143	22.3433	21.8516	23.2179	14	14	3	43.2	43.2	12.5	30.302	0	118.5	97
Heterogeneous nuclear ribonucleoproteins C1/C2	HNRNPC	G3V2Q1;P07910;G3V576;G3V555;G3V575	33.57	0.825154	0.113268	1.10782	1.65226		0.509122	0.281557	0.883197	1.10959		2.08489	0.0090176	-2.53023	3.64571	+	28.5963	27.6314	28.9749	30.3337	28.9951	27.0865	28.1341	30.4221	29.669	29.8848	31.478	31.6462	28.2045	27.3283	26.9959	28.5762	26	26	4	59.3	59.3	12.1	33.57	0	323.31	622
Heterogeneous nuclear ribonucleoprotein D0	HNRNPD	H0YA96;H0Y8G5;Q14103;D6RAF8;D6RF44	23.811	0.834291	0.110438	1.01104	1.66752		0.12958	0.684636	-0.527072	-0.344774		0.971498	0.0867933	-1.82755	1.8499		26.5175	24.2496	25.3247	26.5968	25.8974	21.2826	21.8929	27.4633	25.0628	25.7677	28.4023	28.6353	24.9327	25.075	23.9887	24.6481	13	12	12	47.1	43.3	43.3	23.811	0	107.33	67
Heterogeneous nuclear ribonucleoprotein D-like	HNRNPDL	A0A087WUK2;O14979	40.04	0.99634	0.0754066	1.26772	1.9371		0.503429	0.284496	1.2171	1.09939		1.52069	0.0266549	-2.99659	2.71109	+	25.7858	23.5472	25.7627	26.3418	25.35	23.1966	24.4008	28.2877	26.1258	26.1735	29.0618	29.5694	24.4649	23.57	23.9173	24.4144	17	17	16	41.6	41.6	41.6	40.04	0	167.52	141
Heterogeneous nuclear ribonucleoprotein F;Heterogeneous nuclear ribonucleoprotein F, N-terminally processed	HNRNPF	P52597	45.671	1.75839	0.0186367	1.3156	3.2511	+	1.1838	0.0630668	1.11456	2.24942		1.61382	0.0218826	-1.76408	2.86016	+	25.9146	25.4829	26.132	27.0646	25.9284	24.9456	25.8284	27.0876	25.9452	25.9024	27.549	28.0977	25.5066	24.7304	24.5625	24.5322	17	15	15	60	53.5	53.5	45.671	0	297.54	109
Heterogeneous nuclear ribonucleoprotein H;Heterogeneous nuclear ribonucleoprotein H, N-terminally processed	HNRNPH1	P31943;G8JLB6;E9PCY7;H0YB39;D6RBM0	49.229	2.33407	0.0073527	1.77395	4.38686	+	1.85475	0.0155905	1.52574	3.42997	+	2.63672	0.00346727	-2.36382	4.66231	+	28.0661	26.9992	27.5493	28.7023	28.0039	26.9958	26.8067	28.5176	28.057	28.145	29.1555	29.5667	26.3348	25.9017	25.6271	26.3576	25	25	19	63	63	51	49.229	0	323.31	327
Heterogeneous nuclear ribonucleoprotein H2	HNRNPH2	P55795	49.263	1.79584	0.0179508	1.69898	3.32015	+	1.62947	0.0264428	1.59854	3.01756	+	0.793904	0.130858	-1.34058	1.5686		24.5021	22.7275	23.5733	24.7437	24.353	22.7546	23.2164	24.8208	24.2129	22.1654	24.5463	25.276	22.1117	21.7256	22.7906	22.1227	16	11	11	51	39.2	39.2	49.263	0	111.41	44
Heterogeneous nuclear ribonucleoprotein H3	HNRNPH3	P31942	36.926	0.369425	0.371027	0.652784	0.851536		0.242327	0.524568	-0.820053	-0.596947		0.737753	0.148924	-1.85617	1.47808		24.1796	23.6278	24.1495	25.4187	22.2784	21.3975	21.3873	26.4211	24.2543	22.4554	27.6771	27.3465	25.2777	24.1038	23.2542	22.1288	10	10	10	49.7	49.7	49.7	36.926	0	173.62	47
Heterogeneous nuclear ribonucleoprotein K	HNRNPK	P61978	50.976	0.854145	0.105631	0.34851	1.70066		0.546707	0.257144	0.363533	1.17642		0.561223	0.22796	-0.506372	1.18509		27.9768	27.3186	27.2649	27.9354	27.8303	26.9991	27.3442	28.3824	27.502	26.953	28.53	28.7956	27.33	27.1416	27.1804	27.4497	25	25	8	58.1	58.1	24.6	50.976	0	323.31	373
Heterogeneous nuclear ribonucleoprotein L	HNRNPL	P14866;M0QXS5	64.132	1.72923	0.0195769	2.23874	3.1977	+	1.06422	0.0801786	1.98815	2.0499		2.07441	0.00919745	-3.49201	3.62753	+	26.7005	24.9669	26.4776	27.7895	26.3301	24.6143	25.31	28.6779	27.0491	27.015	29.3272	29.7735	24.9455	24.1262	23.1942	24.7138	34	34	3	74.5	74.5	14.8	64.132	0	323.31	442
Heterogeneous nuclear ribonucleoprotein M	HNRNPM	A0A087X0X3;P52272;M0R019	77.569	0.457043	0.298643	0.304356	1.01538		0.227531	0.541374	0.213493	0.565555		1.29404	0.0421846	-0.813732	2.35368	+	26.864	25.991	26.3591	27.1714	26.7437	26.1228	25.7893	27.3662	26.367	26.5635	27.4542	27.8962	26.5513	26.1435	25.9559	26.5174	29	29	18	50.1	50.1	24.5	77.569	0	323.31	259
Heterogeneous nuclear ribonucleoprotein R	HNRNPR	O43390;A0A6Q8PEX7;B4DT28;A0A6Q8PH31	70.942	1.42207	0.0322614	2.35912	2.65376	+	1.00215	0.0923119	2.18257	1.94675		1.93097	0.011977	-3.8402	3.38224	+	26.4596	24.308	26.525	27.8415	26.1499	24.4489	24.919	28.91	27.0251	26.7099	29.589	30.1991	24.707	23.2799	22.8486	24.8619	42	42	35	55.8	55.8	47.9	70.942	0	323.31	334
Heterogeneous nuclear ribonucleoprotein U	HNRNPU	Q00839;A0A1W2PPS1;A0A1W2PP35;Q5RI18;A0A1X7SBS1;A0A1W2PPL4;A0A1W2PPH7;A0A1W2PQL0;A0A1W2PP34;A0A1W2PQ74;A0A1W2PRZ7;A0A1W2PQD4	90.583	2.31824	0.0073922	1.06762	4.35322	+	0.986266	0.0963336	0.640158	1.92037		1.92282	0.0121888	-1.19902	3.36849	+	28.7179	27.9451	28.4527	28.9433	27.912	27.6314	27.7999	29.0059	28.4514	27.7575	29.2174	29.4108	27.7441	27.1942	27.3375	27.5128	36	36	36	49.2	49.2	49.2	90.583	0	323.31	490
Heterogeneous nuclear ribonucleoprotein U-like protein 1	HNRNPUL1	A0A0A0MRA5;B7Z4B8;Q9BUJ2;M0R3F1;M0QYZ0	85.939	0.498288	0.270227	1.09492	1.09016		0.437234	0.331574	0.942541	0.978978		0.702698	0.162323	-1.59879	1.42102		25.3089	22.3313	23.2663	26.4255	25.0488	21.9283	23.7088	26.0365	24.5978	23.8682	26.5356	27.2427	24.2439	22.4785	23.1877	23.0421	23	23	23	48.8	48.8	48.8	85.939	0	191.7	90
Heterogeneous nuclear ribonucleoprotein U-like protein 2	HNRNPUL2-BSCL2;HNRNPUL2	H3BQZ7;Q1KMD3	84.69	1.49438	0.0287454	1.70073	2.77911	+	0.774802	0.150397	1.52635	1.56787		2.28037	0.00610302	-3.1656	3.99192	+	24.7256	22.9454	23.1646	25.3453	23.89	22.5628	22.4568	26.5738	24.8198	24.0859	26.8448	27.455	22.5921	22.2839	21.8813	22.6208	21	21	21	41.2	41.2	41.2	84.69	0	274.78	98
Heterochromatin protein 1-binding protein 3	HP1BP3	Q5SSJ5;B0QZK4;Q5SWC8	61.206	0.537945	0.242039	0.811992	1.16092		0.234716	0.533621	-0.234801	-0.580854		0.601506	0.206094	-0.426599	1.25335		27.3773	28.2828	29.7288	30.3244	27.2888	27.2501	28.5314	28.456	28.0753	28.4752	28.9347	27.9232	28.106	28.5027	27.5831	28.2736	30	30	30	48.5	48.5	48.5	61.206	0	323.31	519
Heat shock factor-binding protein 1	HSBP1	O75506;A0A8I5KTJ3;A0A8I5KYC9	8.5435	1.52422	0.027733	-1.66292	-2.83129	+	1.34632	0.04695	-2.07141	-2.52392	+	3.52406	0.00151563	3.08502	-6.61827	+	24.6493	22.485	23.8727	25.1575	21.8251	22.6785	24.9173	25.1096	22.3326	21.7551	24.1577	22.2922	25.8334	25.5474	25.8438	25.5917	7	7	7	89.5	89.5	89.5	8.5435	0	299.65	34
3-hydroxyacyl-CoA dehydrogenase type-2	HSD17B10	Q99714;A0A804HHW5;Q5H928	26.923	0.757885	0.133319	-0.353375	-1.53941		0.447526	0.322968	-0.392593	-0.997934		0.235625	0.520432	-0.252633	0.578167		24.5963	24.0269	24.2706	24.9304	24.7871	23.8472	23.7397	25.2932	24.8357	23.782	25.2886	25.3551	25.0149	24.5685	24.6424	25.0118	15	15	15	78.5	78.5	78.5	26.923	0	104.14	100
Hydroxysteroid dehydrogenase-like protein 2	HSDL2	Q6YN16	45.394	0.184594	0.607765	0.576249	0.471794		0.217358	0.554165	-0.669579	-0.543711		0.406124	0.333855	-1.13145	0.911106		25.5488	22.0126	25.0055	24.96	21.543	22.4414	23.1934	25.3658	25.7798	25.1268	21.7882	25.3292	22.4453	25.3753	21.9879	25.4134	5	5	5	17.7	17.7	17.7	45.394	0	7.4301	12
Heat shock protein HSP 90-alpha	HSP90AA1	P07900	84.659	0.820113	0.114045	0.544264	1.64383		0.443707	0.326545	0.458405	0.990912		1.50327	0.0274286	-1.46078	2.68338	+	27.1354	27.1334	26.9417	27.4987	26.6536	26.7415	26.8565	28.1141	27.3005	27.8622	28.8641	29.2575	25.9032	26.4655	26.7738	27.3896	51	36	36	61.3	47.5	47.5	84.659	0	323.31	442
Heat shock protein HSP 90-beta	HSP90AB1	P08238	83.263	0.947205	0.0841915	0.387641	1.8555		0.529993	0.269426	0.382665	1.14681		1.50291	0.0274423	-1.09599	2.68281	+	28.7837	28.7811	28.6785	29.2462	28.6271	28.5469	28.5612	29.7344	28.8949	29.2987	30.2002	30.5522	28.1866	28.3209	28.4837	28.9478	56	56	37	72.5	72.5	58.6	83.263	0	323.31	1205
Putative heat shock protein HSP 90-beta 2	HSP90AB2P	Q58FF8	44.348	0.218594	0.555558	0.157865	0.546378		0.0429949	0.874244	0.06633	0.123502		1.11877	0.0616851	-1.03871	2.08011		26.5862	26.7899	26.9964	27.4111	26.2047	26.2982	26.6284	28.2861	27.0226	27.4961	28.6734	28.9023	26.6777	26.33	26.7218	27.4226	8	2	2	17.3	4.5	4.5	44.348	0	65.473	64
Endoplasmin	HSP90B1	A0A7P0TAE1;H0YIV0;A0A7P0TAT8;P14625;A0A7P0T823;A0A087WT78;A0A7P0T917;A0A7P0TAY2;A0A7P0TBC2	90.75	1.60939	0.0237316	0.889405	2.98173	+	0.336818	0.421333	0.644908	0.788436		2.70901	0.00321531	-1.90844	4.80529	+	25.3837	26.0748	26.0585	26.0991	23.4042	26.1537	26.0705	27.0098	25.9944	27.3365	27.3516	27.4797	24.7888	24.7118	24.8188	25.7391	38	35	33	51	48.5	46.5	90.75	0	323.31	292
Heat shock 70 kDa protein 1B;Heat shock 70 kDa protein 1A	HSPA1B;HSPA1A	A0A0G2JIW1;P0DMV9;P0DMV8;V9GZ37	70.108	2.75659	0.00429111	-0.81382	-5.34585	+	2.80412	0.00420957	-0.660299	-5.4618	+	5.58896	0.000597015	1.17167	-13.7195	+	29.2228	29.5969	29.145	28.942	29.3269	29.6783	29.2715	29.2441	28.8167	28.7813	28.8985	29.0701	30.1888	30.112	29.8987	29.9625	55	53	42	78.7	75.5	60.6	70.108	0	323.31	1290
Heat shock 70 kDa protein 4	HSPA4	P34932	94.33	1.06835	0.0650454	-0.751927	-2.05677		0.739921	0.16494	-0.952611	-1.50912		0.0850496	0.803366	0.231049	-0.233374		24.0361	22.8601	22.7109	23.7692	21.7632	22.4779	24.2933	24.0391	21.824	22.6734	25.6229	26.2109	24.1908	24.0105	23.7087	24.4739	23	21	21	41.7	38.9	38.9	94.33	0	92.583	54
78 kDa glucose-regulated protein	HSPA5	P11021;A0A7P0TB36;A0A7P0TAI0	72.332	0.180111	0.614565	-0.165714	-0.461756		0.232562	0.535464	0.172086	0.576277		0.457907	0.293673	0.265482	-1.0049		29.9225	29.4801	28.8698	28.785	29.9204	29.901	29.2274	29.3598	29.2218	29.5453	29.1308	29.2578	29.1542	28.9533	30.0229	29.5899	42	41	41	58.7	58.7	58.7	72.332	0	323.31	757
Heat shock cognate 71 kDa protein	HSPA8	P11142;E9PKE3;E9PNE6;E9PN89	70.897	1.78264	0.0182554	-0.46382	-3.29574	+	1.52161	0.0325374	-0.296458	-2.8267	+	2.48922	0.00429091	0.823509	-4.37814	+	31.0565	31.4636	30.9415	30.8455	31.2101	31.5249	31.067	31.1747	30.714	30.7543	30.9414	31.0619	31.4943	31.4955	31.5252	31.6474	57	57	4	76.5	76.5	10.8	70.897	0	323.31	1726
Stress-70 protein, mitochondrial	HSPA9	D6RCD7;P38646;A0A7I2V2G2;A0A7I2YQB2;A0A7I2V2S7;A0A7I2V3F7;H0Y8K0	72.25	0.00521029	0.985827	0.0052166	0.0155801		0.453222	0.318632	0.347495	1.00839		0.0229606	0.943297	0.017731	-0.0669357		28.5455	28.6444	27.7062	28.0101	28.8493	29.027	27.9625	28.4366	28.4675	28.524	27.8306	28.0406	28.0873	27.6205	28.8149	28.3627	47	47	47	79.5	79.5	79.5	72.25	0	323.31	772
Heat shock protein beta-1	HSPB1	P04792;A0A6Q8PGK1;A0A6Q8PFK8;A0A6Q8PHJ6;A0A6Q8PFE7;A0A6Q8PF43;A0A6Q8PHA6;A0A6Q8PH65;A0A6Q8PGY2	22.782	0.781881	0.125284	-0.599778	-1.57977		0.324311	0.43375	-0.310662	-0.763869		0.475929	0.28093	-0.289229	1.03694		29.7825	29.0312	28.7221	29.3106	29.7774	29.818	28.6991	29.7083	29.9131	29.9916	30.2218	30.2632	29.3079	29.2766	30.1828	30.4781	12	12	12	83.4	83.4	83.4	22.782	0	323.31	331
Heat shock protein beta-8	HSPB8	Q9UJY1;A0A6Q8PGM6	21.604	0.207293	0.57019	0.166797	0.521882		0.89673	0.117732	0.576566	1.77159		0.132711	0.695422	0.0948666	-0.349911		24.6562	25.498	24.1147	25.0679	25.4113	25.9378	24.4895	25.1374	24.1103	24.8916	25.0277	24.8588	24.3258	24.8853	24.661	24.7976	6	6	6	50.5	50.5	50.5	21.604	0	34.532	27
60 kDa heat shock protein, mitochondrial	HSPD1	P10809;A0A7I2V2X6;A0A7I2V599;A0A7I2YQK6;A0A7I2V5M1	61.054	0.299393	0.449312	0.237254	0.714271		0.0456135	0.866796	0.0742249	0.130682		1.16672	0.0556331	-0.987726	2.15488		27.1129	25.9702	26.2487	26.8282	26.7388	25.2901	25.7925	27.6863	27.0922	26.058	27.709	28.3062	26.4067	26.1408	25.8498	26.8136	36	36	36	75.9	75.9	75.9	61.054	0	323.31	322
MOB-like protein phocein	HSPE1-MOB4;MOB4	S4R3N1;B4DM50;Q9Y3A3	29.736	0.378766	0.361225	0.675806	0.86938		1.13625	0.0700773	1.3604	2.1699		0.0909666	0.789257	0.172952	-0.248308		23.9553	22.3993	23.6546	21.9916	23.9197	23.8728	23.5192	23.4275	21.7753	22.7657	22.6474	22.7794	21.614	21.8428	21.6783	24.1625	4	4	2	23.8	23.8	15.7	29.736	0	18.841	13
Heat shock protein 105 kDa	HSPH1	Q92598;A0A0A0MSM0	96.864	1.29079	0.0436647	-0.505459	-2.42956	+	1.29056	0.0512643	-0.577409	-2.42916		0.364195	0.371134	0.569527	-0.833047		24.5032	24.9223	24.1799	25.0654	24.1318	24.3296	24.7441	25.1776	23.6976	23.342	25.9135	26.2037	25.269	25.0283	25.2013	25.194	33	33	30	52.7	52.7	48.4	96.864	0	169.24	126
Serine protease HTRA1	HTRA1	Q92743;A0A3B3IU24	51.286	0.152378	0.659691	0.410026	0.398465		0.0101885	0.969984	-0.0255709	-0.0302965		1.51198	0.027023	-1.72578	2.69723	+	26.2467	21.5384	24.5699	25.1005	24.7033	21.6607	23.9334	25.4158	25.0498	24.3962	26.2793	27.4565	24.1197	23.4224	23.808	24.4654	13	13	13	44.8	44.8	44.8	51.286	0	122.45	70
E3 ubiquitin-protein ligase HUWE1	HUWE1	Q7Z6Z7	481.89	1.04301	0.0687411	0.754862	2.01464		0.324143	0.433606	0.450953	0.763538		0.42953	0.313956	-0.894835	0.953831		23.0614	23.5083	23.1226	23.9193	23.2282	21.9662	22.8358	24.3658	22.9679	20.9174	24.9019	25.389	22.209	22.7245	23.5176	22.141	21	21	21	9.4	9.4	9.4	481.89	0	110.68	47
Hypoxia up-regulated protein 1	HYOU1	Q9Y4L1;A0A494C039;K7EQK2;A0A087X054;A0A8Q3SHG4;J3QLE9;A0A0G2JRS0;A0A087WWI4;E9PJ21;J3QQH7	111.33	1.17598	0.0530748	0.729676	2.23632		0.0348594	0.897037	0.0750561	0.100962		1.81959	0.0150308	-1.40078	3.19599	+	23.7168	23.0605	23.4621	23.5649	21.1254	22.7829	22.8085	24.4691	23.1692	24.3266	24.5395	24.9074	22.9483	22.3218	22.1693	23.4462	12	12	12	23.6	23.6	23.6	111.33	0	57.197	57
Isoleucine--tRNA ligase, cytoplasmic	IARS	P41252;A0A804HJN6;A0A804HL54;A0A804HHW9;A0A0A0MSX9;J3KR24;A0A804HJ36;A0A804HIV9;A0A804HKU1;A0A804HK69	144.5	0.117155	0.72581	-0.177423	-0.314814		1.89556	0.0142703	-1.30301	-3.50693	+	0.950618	0.090925	1.05626	-1.81711		26.4197	26.7861	27.9978	28.6427	26.1466	25.6325	27.0471	26.5176	25.3329	26.0787	26.9438	26.3429	27.8358	28.1613	27.1872	27.3716	87	87	87	68.2	68.2	68.2	144.5	0	323.31	873
Isoleucine--tRNA ligase, mitochondrial	IARS2	Q9NSE4	113.79	1.13029	0.0570078	-0.640737	-2.15995		0.708659	0.177178	-0.276862	-1.45621		3.01912	0.00256322	1.81747	-5.44908	+	25.2344	24.2995	24.3481	23.8246	25.2014	24.8767	24.3019	24.7821	22.4752	22.6406	23.4511	23.8329	24.953	25.1003	25.0831	25.1332	9	9	9	16.4	16.4	16.4	113.79	0	17.981	40
Little elongation complex subunit 1	ICE1	Q9Y2F5	247.89	1.40142	0.0338907	4.04762	2.61822	+	1.59975	0.0284477	4.27013	2.96458	+	0.0149852	0.964454	0.079153	-0.0440642		27.2867	28.025	29.1393	30.0189	28.4994	28.5702	29.4616	28.8288	21.3083	26.0497	25.9484	26.9374	27.4054	26.4693	21.347	23.0577	30	30	30	20.2	20.2	20.2	247.89	0	103.42	66
Little elongation complex subunit 2	ICE2	Q659A1	110.01	1.67294	0.0213018	1.70945	3.09561	+	2.74407	0.00446325	1.75894	5.31561	+	NaN	1	0	NaN		22.7539	24.1329	24.4096	25.0092	24.2604	23.989	24.546	23.708	21.1622	20.7884	22.0937	20.5158	23.0899	22.4869	21.816	22.0748	9	9	9	16.4	16.4	16.4	110.01	0	53.797	37
Gamma-interferon-inducible protein 16	IFI16	Q16666	88.255	2.25407	0.00833528	-1.91044	-4.21842	+	2.69982	0.00467826	-1.40457	-5.20965	+	6.33785	0.0008	8.15343	-17.6641	+	28.6414	28.4956	27.7168	26.7497	28.7731	28.7121	28.4019	27.7399	21.2096	21.5744	21.4085	23.1751	30.045	29.9638	29.7726	29.4639	47	47	43	57.8	57.8	56.4	88.255	0	323.31	661
Interferon-induced protein with tetratricopeptide repeats 5	IFIT5	Q13325;A0A7P0TBP9	55.846	3.00733	0.00278146	-1.7721	-5.97803	+	1.48078	0.035262	-1.08087	-2.75541	+	1.7984	0.0155276	1.79672	-3.16094	+	22.5082	22.1951	21.8719	22.73	23.0326	23.301	22.1311	23.6053	20.9687	21.513	23.1586	23.4127	24.6302	24.3131	23.8416	23.6086	7	7	7	25.5	25.5	25.5	55.846	0	40.877	21
Immunoglobulin-binding protein 1	IGBP1	P78318	39.221	2.92378	0.00334568	-2.1619	-5.76164	+	2.23183	0.00790698	-2.1475	-4.17228	+	4.02649	0.0010625	4.8185	-7.96039	+	25.4723	25.6472	24.8092	24.0516	25.2988	26.2328	24.6674	23.8389	22.2514	21.9557	22.5756	24.0905	27.176	27.2202	27.3439	26.8879	18	18	15	61.4	61.4	49.9	39.221	0	267.73	122
Insulin-like growth factor 2 mRNA-binding protein 1	IGF2BP1	Q9NZI8	63.48	1.40309	0.0338968	1.73322	2.62109	+	1.19968	0.0615916	1.98047	2.27604		0.428424	0.314611	-1.24235	0.951826		24.3557	22.2976	23.0829	24.0929	24.1286	21.5649	24.1716	24.953	20.3747	21.9295	25.4596	25.6901	21.826	20.3988	22.2015	22.4699	8	6	6	17.3	15.1	15.1	63.48	0	39.058	24
Insulin-like growth factor 2 mRNA-binding protein 3	IGF2BP3	O00425	63.704	1.42497	0.0321009	0.952887	2.65875	+	0.529103	0.269557	0.558535	1.14523		2.10821	0.00873083	-1.44865	3.6863	+	26.0545	24.6339	24.7406	25.4219	25.6241	24.3608	23.7212	25.5673	25.6425	24.9924	26.3989	26.5202	24.4347	23.8974	24.1933	24.514	17	17	15	39.4	39.4	35.4	63.704	0	140.25	108
Cation-independent mannose-6-phosphate receptor	IGF2R	P11717;A0A7I2V381	274.37	4.93328	0.0021	4.12699	13.2028	+	2.57777	0.00534702	2.03455	4.92488	+	4.48743	0.000910345	5.38408	-9.38089	+	30.2598	31.3298	30.8912	30.0447	27.9786	28.6008	29.6457	27.9304	20.7353	19.3756	21.3946	22.064	26.5004	26.3283	26.8038	26.385	135	135	135	60.8	60.8	60.8	274.37	0	323.31	1603
Ig gamma-1 chain C region	IGHG1	P01857;A0A0A0MS08;A0A0A0MS07	36.105	0.454536	0.300616	-1.04355	-1.01079		0.36188	0.395575	-0.962911	-0.837051		0.267817	0.476761	1.00728	-0.644583		23.0067	22.9486	23.192	23.4733	23.2044	21.7772	24.0775	23.884	23.1482	21.3973	21.7745	22.0946	23.7872	26.6278	24.6928	21.687	12	12	6	52.1	52.1	30	36.105	0	54.925	38
Immunoglobulin superfamily member 3	IGSF3	O75054	135.19	NaN	1	0	NaN		2.92229	0.00404975	2.59236	5.75784	+	NaN	1	0	NaN		21.6774	21.9026	21.8075	22.1656	24.6387	24.6855	24.6706	23.9808	21.0825	21.3004	22.0231	22.178	21.4018	21.3421	23.1227	21.7395	16	16	16	18.8	18.8	18.8	135.19	0	30.127	23
Protein Red	IK	Q13123;E7EQZ7	65.601	0.0740156	0.815415	0.0575051	0.2064		1.3745	0.0441783	0.360736	2.57206	+	0.698288	0.164122	1.3445	-1.41381		23.6275	24.1578	24.1824	24.9425	24.1642	24.6841	24.6705	24.6042	20.9144	20.9442	24.4352	24.8785	24.32	24	24.2087	24.1514	9	9	9	28.5	28.5	28.5	65.601	0	47.292	25
Elongator complex protein 1	IKBKAP	O95163;A0A6Q8PHC9;A0A6Q8PHF4;A0A6Q8PFH9;A0A6Q8PG86;A0A6Q8PEX6;A0A6Q8PFB7;A0A6Q8PGW3;A0A6Q8PF66;A0A6Q8PHI5;A0A6Q8PH48;F5H2T0;A0A6Q8PFN8;A0A6Q8PHA0;A0A6Q8PGR0;A0A6Q8PF69	150.25	0.215	0.559922	-0.101701	-0.538618		0.906701	0.114476	0.279344	1.78818		2.00585	0.0102677	2.64905	-3.50949	+	25.0146	25.2265	24.7854	24.5	25.397	25.3295	25.4006	24.9236	21.7528	21.0001	23.746	24.0843	25.2103	25.0878	24.9151	24.7202	38	38	38	49.8	49.8	49.8	150.25	0	222.68	164
NF-kappa-B essential modulator	IKBKG	D3DWY0;C9J2V2;A0A087X1B1;A0A8I5KQX1;Q9Y6K9;A0A8I5KQX5;A0A087X0G7;A0A087WUW6	32.514	1.51056	0.0282256	-2.47042	-2.80736	+	1.44864	0.0376116	-1.53238	-2.69965	+	2.18397	0.00722948	2.02763	-3.81947	+	22.602	24.6971	21.1048	20.9332	23.0446	24.0155	21.7968	24.2323	22.2379	22.0183	23.866	23.9175	24.7808	24.6628	25.1415	24.6337	7	7	7	34.4	34.4	34.4	32.514	0	99.793	20
Interleukin enhancer-binding factor 2	ILF2	Q12905;B4DY09	43.062	0.258765	0.50142	0.740995	0.631325		0.344797	0.413112	0.825503	0.803999		1.64028	0.0207229	-2.69895	2.90282	+	25.7087	21.9162	25.9297	27.2312	25.6341	22.9104	24.8685	27.711	26.188	25.7329	28.7702	29.378	24.9747	24.0798	23.9309	24.8365	23	23	23	78.2	78.2	78.2	43.062	0	323.31	164
Interleukin enhancer-binding factor 3	ILF3	Q12906	95.337	0.897729	0.0949806	1.51686	1.77326		0.314285	0.443587	0.951414	0.744021		1.60772	0.0220606	-3.1068	2.85034	+	26.265	24.1991	25.812	27.1216	25.8406	23.0758	24.0111	28.2083	26.7944	25.9652	29.1533	29.7164	25.3266	24.4192	22.6335	24.9509	46	46	44	62.5	62.5	60.6	95.337	0	323.31	323
Integrin-linked protein kinase	ILK	A0A0A0MTH3;Q13418	54.611	1.96203	0.0133034	-0.567925	-3.63393	+	1.53351	0.0319106	-0.603076	-2.84757	+	0.128024	0.704909	0.121267	-0.338808		24.7777	24.6718	24.3537	24.8679	25.0115	24.3585	24.2871	24.8733	24.468	24.4938	25.1665	26.1135	25.4612	25.1344	25.3652	24.9819	17	17	17	47.2	47.2	47.2	54.611	0	104.18	78
Acetolactate synthase-like protein	ILVBL	M0R026;A1L0T0	56.732	1.87088	0.0154191	1.14874	3.4603	+	1.8273	0.0168828	1.04706	3.3786	+	1.81846	0.0150013	-1.30172	3.19413	+	24.2055	23.7871	24.0976	23.6513	23.969	23.7536	23.7527	23.8594	23.03	24.4901	24.3124	24.4421	23.5504	22.8226	22.058	22.7153	7	7	7	25.9	25.9	25.9	56.732	0	35.288	22
U3 small nucleolar ribonucleoprotein protein IMP3	IMP3	Q9NV31	21.85	0.814552	0.115679	1.43225	1.63452		0.504641	0.284287	0.912894	1.10157		1.03752	0.0744823	-2.38476	1.95328		21.8487	23.0868	23.231	25.6452	22.36	22.2568	21.9742	25.1433	21.9267	24.6199	26.4235	26.8995	21.0131	21.9119	22.601	22.5567	7	7	7	62	62	62	21.85	0	43.417	23
U3 small nucleolar ribonucleoprotein protein IMP4	IMP4	Q96G21;B8ZZ47;H0Y714;E7ENR5;B9A008	33.756	0.755985	0.134335	1.13632	1.53621		0.156557	0.642235	0.387262	0.408139		0.811064	0.125001	-1.70206	1.59608		23.7357	21.441	23.4089	24.9913	21.9456	22.8322	20.6582	25.1447	22.7992	23.737	25.9656	26.0978	22.2151	22.1256	22.1893	22.5015	8	8	8	40.9	40.9	40.9	33.756	0	140.35	24
Inosine-5-monophosphate dehydrogenase 2	IMPDH2	A0A7I2V2T3;P12268;H0Y4R1;E7ETK5;A0A7I2YQK5	56.842	1.35155	0.0382887	-0.364094	-2.53284	+	0.267801	0.493935	-0.179858	-0.650013		0.214818	0.552329	-0.154701	0.534122		25.8002	25.5596	25.3696	25.8235	25.6428	25.8479	25.2812	26.518	25.473	25.9366	26.7695	26.6647	26.0833	25.7194	26.0708	26.1358	23	23	23	60.7	60.7	60.7	56.842	0	323.31	189
InaD-like protein	INADL	A0A2R8Y549;Q8NI35;A0A0U1RR46	204.7	NaN	1	0	NaN		0.916282	0.111326	1.25368	1.80411		NaN	1	0	NaN		21.9939	22.7653	21.1791	21.3566	24.1508	22.3845	23.9958	23.4153	21.1172	20.4396	22.5596	21.4625	22.153	22.5778	20.7378	23.4632	10	10	10	11.3	11.3	11.3	204.7	0	67.892	14
Inverted formin-2	INF2	Q27J81;A0A6Q8PHA2;A0A6Q8PH71;A0A6Q8PHG2;A0A6Q8PGN3;A0A6Q8PF44;A0A6Q8PH25;A0A6Q8PF29;A0A6Q8PFW4;A0A6Q8PGC7;A0A087X118;A0A6Q8PH63;A0A0A0MQU1;A0A6Q8PHS8;A0A6Q8PH59;A0A6Q8PGU8;A0A6Q8PFN5;A0A6Q8PFB9;A0A6Q8PGY8	135.62	0.843828	0.108222	1.40738	1.68345		0.512508	0.27941	0.914016	1.11565		0.291947	0.447557	0.708155	-0.693123		25.5915	25.8716	25.5065	24.9437	24.7907	24.8319	25.1607	25.1566	21.4265	24.2034	24.2844	24.6714	24.7513	24.9524	24.9444	21.6358	24	24	24	34.2	34.2	34.2	135.62	0	113.12	96
Inhibitor of growth protein 5	ING5	E9PEN0;Q8WYH8;A0A1B0GW41	16.646	1.99226	0.0126776	4.05769	3.6924	+	1.83528	0.0165367	2.93857	3.3935	+	1.8604	0.0138623	-3.36476	3.26384	+	22.3751	26.2899	26.3963	27.1952	22.0333	24.5455	25.4288	25.7723	25.3684	25.7764	26.3582	25.5047	21.879	21.2717	21.0918	21.7833	3	3	2	41.5	41.5	29.6	16.646	0	96.138	32
DNA helicase INO80	INO80	Q9ULG1;H0YMN5	176.75	2.35549	0.00718316	2.09496	4.4326	+	1.78275	0.0189362	1.46549	3.29593	+	2.32415	0.00584954	-1.78315	4.07141	+	26.1416	27.447	27.4891	27.2998	25.8721	26.2159	27.1637	26.6078	27.2	27.408	26.9639	26.4749	25.4485	25.5546	24.0303	24.9642	53	53	53	46.7	46.7	46.7	176.75	0	323.31	481
INO80 complex subunit B	INO80B-WBP1;INO80B	J3KQ70;Q9C086;F8WCL7;B8ZZ93;B8ZZH7	39.431	1.9635	0.0133248	2.29069	3.63677	+	1.78649	0.0187772	1.96058	3.30285	+	0.211085	0.55791	-0.503081	0.526121		24.1735	25.3344	25.0391	24.996	24.8145	24.7323	24.2408	24.435	20.9824	24.7367	24.0068	23.9136	21.8667	22.1033	24.3231	22.0872	7	7	7	28.1	28.1	28.1	39.431	0	23.157	28
INO80 complex subunit D	INO80D	Q53TQ3;C9JLZ4	113.2	2.16776	0.00961326	3.23576	4.04091	+	1.05682	0.0809137	1.86344	2.03759		1.65271	0.0202497	-2.89528	2.92291	+	23.532	26.1007	26.1729	26.6584	22.2557	23.5607	25.986	25.1722	25.9838	26.9694	25.7799	25.5095	21.2543	22.8709	22.6287	22.767	20	20	20	36.7	36.7	36.7	113.2	0	252.06	111
INO80 complex subunit E	INO80E	Q8NBZ0;H3BNM4;J3KNE2;I3NI13;I3L270	26.478	1.26148	0.0454962	2.72783	2.38001	+	0.733356	0.16745	1.68427	1.49803		1.88945	0.0130408	-3.09887	3.31241	+	21.7941	25.336	25.1125	25.9691	21.5567	22.3594	25.0704	25.051	25.1934	26.3471	25.3975	25.2056	22.0973	21.978	20.0262	23.1988	8	8	8	43.9	43.9	43.9	26.478	0	66.321	55
Phosphatidylinositol 3,4,5-trisphosphate 5-phosphatase 2	INPPL1	O15357	138.6	3.85042	0.00216667	-3.6797	-8.54264	+	2.72056	0.00439474	-2.10764	-5.25912	+	4.55447	0.000851064	4.48626	-9.60456	+	22.856	24.096	22.2437	22.4003	23.3592	25.1733	24.6725	24.6792	21.6374	22.3233	23.056	22.6761	26.503	26.4452	26.8683	26.4983	42	42	42	50.9	50.9	50.9	138.6	0	219.18	157
Importin-5	IPO5	O00410;H0Y8C6	123.63	0.41396	0.332517	0.574869	0.935758		0.75395	0.159636	0.934772	1.53279		0.999419	0.0813441	-1.69472	1.89367		22.9604	24.0822	24.254	25.0728	23.8666	23.8357	24.4382	25.6687	24.0529	24.5567	26.7762	27.0621	22.9656	22.9455	23.3735	24.7854	32	32	32	47.6	47.6	47.6	123.63	0	323.31	141
Importin-7	IPO7	O95373	119.52	2.7308	0.00436842	-1.01025	-5.28367	+	1.41029	0.0415213	0.508177	2.63348	+	1.33785	0.0389911	1.16948	-2.42231	+	25.46	25.688	25.437	25.8322	27.2033	27.2012	27.256	26.8304	24.4945	24.6826	26.3175	26.4551	26.751	26.9707	26.1891	26.5474	32	32	31	40.6	40.6	39.6	119.52	0	323.31	249
Importin-8	IPO8	O15397	119.94	1.8382	0.0168405	-2.5789	-3.39896	+	1.52994	0.032108	-1.59357	-2.84131	+	2.83181	0.00288083	2.97304	-5.05415	+	24.7048	21.6987	23.4042	21.5113	24.6542	22.1852	24.3783	24.0427	23.3537	23.5873	20.6838	22.1201	25.3128	25.4018	25.3366	25.5834	9	8	8	12.2	11.2	11.2	119.94	0	27.955	21
Importin-9	IPO9	Q96P70	115.96	3.05492	0.00245734	-0.70706	-6.10399	+	0.0717651	0.805397	0.0203357	0.200536		1.0934	0.065583	0.802428	-2.04053		24.6902	24.491	24.3873	24.3509	25.3065	25.181	25.0739	25.2676	23.5982	23.8024	24.9542	25.3812	24.9642	25.2064	25.1867	25.3905	16	16	16	24.4	24.4	24.4	115.96	0	202.39	110
Ras GTPase-activating-like protein IQGAP1	IQGAP1	P46940;A0A0J9YXZ5;H0YLE8	189.25	0.299829	0.449337	0.180447	0.715147		1.40152	0.0419198	0.664345	2.61838	+	2.00268	0.0102909	-1.19759	3.50406	+	26.4473	25.6098	25.7683	26.2778	26.2909	26.3827	26.2553	27.11	26.6647	26.5786	27.4073	27.9632	25.553	25.6192	26.0261	26.1831	76	76	74	66.1	66.1	65.1	189.25	0	323.31	453
Interleukin-1 receptor-associated kinase 1	IRAK1	D3YTB5;P51617;H7C1F0;H7C2I6;F8WAB6	76.059	0.743853	0.137715	-0.979875	-1.51576		0.658051	0.197796	-0.810181	-1.36993		1.21643	0.050123	1.38098	-2.23242		22.0942	22.6257	22.5028	21.1559	21.8528	22.7383	21.9924	22.4738	21.7521	21.0076	21.0083	21.8688	24.0789	23.86	22.6579	21.7013	2	2	2	5.2	5.2	5.2	76.059	0	10.527	7
Insulin receptor substrate 2	IRS2	Q9Y4H2	137.33	1.24702	0.0462732	-1.85239	-2.35562	+	0.23009	0.538092	-0.0578637	-0.571015		3.92538	0.00113433	3.55419	-7.67421	+	24.191	24.7707	21.6839	21.9217	24.9367	25.1338	24.759	24.9158	22.3704	20.422	22.0576	21.831	25.0057	24.9698	25.1612	24.8401	10	10	10	15.9	15.9	15.9	137.33	0	39.999	27
Ubiquitin-like protein ISG15	ISG15	P05161;A0A096LNZ9;A0A096LPJ4	17.887	0.623573	0.191052	0.826434	1.31061		NaN	1	0	NaN		2.42963	0.00493151	-2.97463	4.2661	+	22.092	21.9487	23.6835	24.3662	22.7098	22.0086	21.3345	22.9772	24.2917	24.2149	26.6988	26.5458	22.6494	21.8926	21.804	22.4386	4	4	4	35.8	35.8	35.8	17.887	0	26.775	8
Interferon-stimulated 20 kDa exonuclease-like 2	ISG20L2	Q9H9L3	39.153	0.284303	0.467896	0.450284	0.683782		0.097083	0.745816	0.18441	0.265268		0.982708	0.0849649	-1.34016	1.86748		22.1128	22.3626	23.1021	24.1111	22.3133	22.3167	21.8698	24.1253	23.3978	23.1136	24.8021	25.2101	22.0936	22.5413	23.7652	21.4874	6	6	6	27.2	27.2	27.2	39.153	0	43.224	21
IST1 homolog	IST1	H3BMU1;H3BUI0;P53990;J3KR23;H3BQF7;F5GXM3	23.375	0.399654	0.344898	-1.06062	-0.90893		0.152633	0.649195	-0.385945	-0.399057		1.31028	0.0412215	2.08968	-2.37911	+	22.0091	24.3582	24.2357	21.3195	23.0327	24.0892	24.6062	22.8932	21.501	23.3041	21.0623	22.03	24.8795	24.791	25.069	21.4255	7	7	7	46.1	46.1	46.1	23.375	0	62.6	27
E3 ubiquitin-protein ligase Itchy homolog	ITCH	A0A590UK44;Q96J02;A0A590UJW8;A0A590UJQ1;A0A590UK95	88.805	2.23288	0.00853743	1.77763	4.17445	+	0.359771	0.397449	0.655146	0.832989		NaN	1	0	NaN		23.9879	23.9965	24.0254	23.5587	20.8964	23.7478	23.7317	22.7027	22.0945	22.146	21.8635	22.7911	23.3068	21.8152	21.4261	21.9098	11	11	11	21.1	21.1	21.1	88.805	0	20.392	20
Integrin alpha-1	ITGA1	P56199	130.85	NaN	1	0	NaN		3.47701	0.00364664	4.56482	7.31411	+	0.182635	0.606773	0.439548	-0.464052		21.9245	22.9666	22.9374	21.5643	26.9083	27.8269	27.2401	26.1188	21.1977	21.666	24.6965	22.1923	21.4261	23.875	22.2202	22.3134	16	16	16	19.7	19.7	19.7	130.85	0	124.52	32
Integrin alpha-2	ITGA2	P17301;E7ESP4;E7EMF1;E9PB77	129.29	NaN	1	0	NaN		1.92349	0.0132872	2.6961	3.56005	+	NaN	1	0	NaN		23.5084	23.2303	21.8942	20.6252	25.5754	24.9034	25.4205	22.4264	22.1112	21.2584	22.2279	22.3489	21.765	22.3465	21.4344	21.9954	14	14	14	18	18	18	129.29	0	74.267	23
Integrin alpha-3;Integrin alpha-3 heavy chain;Integrin alpha-3 light chain	ITGA3	P26006	116.61	NaN	1	0	NaN		0.742631	0.163294	1.44506	1.5137		NaN	1	0	NaN		21.8906	22.6464	22.4197	21.8992	25.6155	21.6647	25.5055	24.0663	22.8005	21.9925	20.8274	21.885	22.2363	22.9083	22.5138	23.4133	9	9	9	14.9	14.9	14.9	116.61	0	45.715	18
Integrin alpha-5;Integrin alpha-5 heavy chain;Integrin alpha-5 light chain	ITGA5	P08648	114.54	4.05835	0.00223853	2.76765	9.30088	+	5.90661	0.00273684	5.67657	19.3327	+	0.69696	0.164543	1.00376	-1.41164		26.0055	25.1085	25.0488	25.7761	28.1782	28.4843	29.0026	27.9096	21.4568	20.1263	22.1067	23.7985	22.6388	22.3197	22.7339	23.1759	15	15	15	24.4	24.4	24.4	114.54	0	323.31	58
Integrin alpha-6;Integrin alpha-6 heavy chain;Integrin alpha-6 light chain;Processed integrin alpha-6	ITGA6	A0A8C8KBL6;P23229	117.8	4.83243	0.00182609	4.69276	12.6862	+	5.68037	0.004	5.75505	17.7014	+	0.752366	0.144301	0.605515	-1.50173		26.9416	26.9565	26.4297	25.8954	27.7415	27.7332	27.9055	27.092	21.2132	21.8087	20.9104	20.4	22.0231	21.9107	21.1145	22.4038	51	51	51	59.1	59.1	59.1	117.8	0	323.31	267
Integrin alpha-V;Integrin alpha-V heavy chain;Integrin alpha-V light chain	ITGAV	P06756	116.04	0.294102	0.455413	-0.662657	-0.703621		5.52129	0.00297436	7.25344	16.635	+	0.377088	0.360191	0.615192	-0.857272		23.3397	19.2679	22.1486	22.0914	29.8592	30.0693	29.538	29.0454	21.3116	19.916	22.4094	23.2717	22.7103	22.6485	22.8797	21.2597	60	60	60	59.9	59.9	59.9	116.04	0	323.31	414
Integrin beta;Integrin beta-1	ITGB1	H7C4K3;A0A7I2V2F9;E7EUI6;P05556;A0A7I2V348;C9JPK5;A0A7I2V5Z8;A0A7I2V5T3	82.23	4.17924	0.0024898	6.35867	9.76852	+	4.95028	0.00218182	8.19786	13.2918	+	0.702594	0.162283	-1.68439	1.42085		28.5546	27.8551	28.0539	27.1983	30.066	29.5162	30.0852	29.3511	21.7638	22.2506	25.4548	25.5621	22.6929	21.8058	21.82	19.9085	25	25	25	47.4	47.4	47.4	82.23	0	323.31	276
Integrin beta-5	ITGB5	P18084	88.053	0.953345	0.0827817	-0.698726	-1.8657		6.21504	0.00472727	7.30447	21.7941	+	NaN	1	0	NaN		20.9436	21.45	21.2579	22.4333	29.3385	29.5959	30.2367	28.9264	22.0002	21.1876	21.7893	22.1392	22.7128	22.0899	22.2809	21.796	39	39	39	60.2	60.2	60.2	88.053	0	323.31	228
Integrin beta-8	ITGB8	P26012	85.631	NaN	1	0	NaN		3.62907	0.00328854	2.1874	7.79498	+	NaN	1	0	NaN		21.9458	22.2499	21.1708	21.959	24.6886	24.2957	23.7987	23.493	22.1169	22.435	21.7431	22.0199	21.6729	22.1274	21.8714	21.8548	6	6	6	12.6	12.6	12.6	85.631	0	18.335	10
Inositol 1,4,5-trisphosphate receptor type 1	ITPR1	Q14643;A0A3F2YNW8;A0A3B3IU04;A0A3B3ITU8;A0A8C8KBY2;A0A3B3ITQ1;A0A3B3IU05;A0A3B3IU13;A0A3B3IRP0	313.93	1.84146	0.0167115	3.43187	3.40506	+	2.05688	0.0105253	3.62496	3.81886	+	0.676239	0.172638	-2.00805	1.37763		28.3979	26.6039	27.0821	27.454	27.7831	27.2729	27.2989	27.9553	25.2973	26.5993	27.6395	28.0965	22.2718	22.4302	25.2507	25.8576	32	32	28	19	19	17.8	313.93	0	145.67	129
	ITSN1	A8CTZ0	100.7	0.437929	0.314418	-1.24058	-0.980263		2.82167	0.00430769	1.44793	5.50506	+	5.16623	0.0010989	4.71774	-11.8753	+	26.9611	27.0757	25.8194	21.6937	28.6344	28.2035	28.0527	27.4133	21.3886	21.932	22.5873	22.7291	26.53	26.8282	26.638	26.516	42	2	2	47.1	3.8	3.8	100.7	0	61.251	33
Intersectin-2	ITSN2	Q9NZM3	193.46	2.30536	0.00756187	-1.57955	-4.32597	+	1.30013	0.0511287	0.544397	2.44538		7.13711	0	5.33575	-23.0692	+	26.1104	25.8728	25.4241	24.467	28.0996	27.706	27.5197	27.0448	21.6916	22.1272	21.0778	22.1556	26.9722	27.0518	27.1586	27.0099	83	83	78	53	53	52.3	193.46	0	323.31	465
Bifunctional arginine demethylase and lysyl-hydroxylase JMJD6	JMJD6	B2WTI3;B2WTI4;K7EJU9;Q6NYC1	39.241	0.856314	0.104918	0.857374	1.70428		0.98049	0.0972909	0.992758	1.91078		0.198471	0.578758	-0.475314	0.49884		23.1104	23.3829	21.9855	24.2304	23.3978	21.9337	23.8322	24.087	21.4625	23.8301	24.358	24.1087	22.1726	22.8984	22.1806	22.0281	7	7	7	31.9	31.9	31.9	39.241	0	23.429	20
Transcription factor jun-B	JUNB	P17275	35.879	0.780995	0.125635	1.14958	1.57828		3.64052	0.00335484	2.53232	7.83223	+	NaN	1	0	NaN		21.3074	24.1208	22.4772	23.8655	24.361	24.4081	24.3075	24.2252	21.2248	21.4759	22.4811	21.6758	20.9766	22.2053	22.3938	21.5968	3	3	3	17	17	17	35.879	0	14.917	13
Junction plakoglobin	JUP	P14923	81.744	0.0687225	0.826871	0.0470843	0.192574		2.36738	0.00671631	1.24255	4.45813	+	0.053238	0.870894	0.0537164	-0.150479		27.5026	27.303	28.0573	27.8827	28.6808	28.6716	29.5362	28.639	27.6647	26.684	27.4067	27.7196	27.1874	27.9175	27.5478	27.9047	50	50	26	80.8	80.8	46.8	81.744	0	323.31	720
KN motif and ankyrin repeat domain-containing protein 1	KANK1	Q14678;A0A8J9BYE6;A0A8I5KT40;A0A8I5QKT2;A0A8I5KXH8;A0A8I5KUI5;A0A8I5KP85;A0A8I5KZ49;A0A8I5KUD8;A0A8I5KUM3;A0A8I5KRP2;A0A8I5KTS9;A0A8I5KSV2;A0A8I5KNW9;A0A8I5KVK4	147.29	0.558398	0.228405	-0.422572	-1.19703		0.373357	0.385431	0.119232	0.859059		4.97349	0.000952381	6.2919	-11.1127	+	27.9929	27.9661	27.4774	26.4961	28.1146	28.1229	28.2208	27.6413	21.0759	21.082	22.3434	23.1616	27.9514	27.9129	27.9898	27.7686	48	48	47	61.9	61.9	60.7	147.29	0	323.31	506
KN motif and ankyrin repeat domain-containing protein 2	KANK2	Q63ZY3	91.173	0.210194	0.566245	-0.260136	-0.528197		2.4196	0.00656506	1.1589	4.57127	+	4.05661	0.0011027	4.97928	-8.04731	+	26.6885	26.4997	26.3769	24.69	27.5414	27.7574	27.6982	26.9343	21.1546	19.9136	20.6923	21.9731	26.4169	25.8346	26.6182	26.426	37	36	36	63.1	63.1	63.1	91.173	0	323.31	332
Lysine--tRNA ligase	KARS	Q15046	68.047	0.469419	0.289413	-1.65067	-1.03796		1.42286	0.0408071	-2.25584	-2.65512	+	0.42426	0.318319	0.741692	-0.944262		21.6604	23.2432	25.9113	28.8716	21.8998	25.0713	24.62	25.6748	23.178	26.1599	27.0773	26.4117	26.2691	26.6665	26.3669	26.9867	38	38	38	70	70	70	68.047	0	323.31	253
BTB/POZ domain-containing protein KCTD12	KCTD12	Q96CX2	35.7	0.398231	0.345342	-0.99621	-0.906251		0.0707669	0.808027	-0.209048	-0.197929		0.154155	0.655828	0.471943	-0.399824		20.7134	21.952	22.4032	23.8109	22.3311	21.8079	23.6813	24.2079	22.2054	22.0009	24.7166	24.284	24.1799	23.949	20.5389	24.1966	9	9	9	33.8	33.8	33.8	35.7	0	48.062	21
BTB/POZ domain-containing protein KCTD3	KCTD3	Q9Y597	88.983	0.789917	0.122913	1.1356	1.59325		1.01792	0.0891833	-0.979702	-1.97295		0.75304	0.144346	0.751054	-1.50282		24.903	24.9375	23.4185	22.8077	22.1873	21.7533	22.1505	21.5144	22.704	21.4139	21.7114	22.2273	23.5808	22.4877	21.74	23.7159	5	5	5	15.3	15.3	15.3	88.983	0	23.115	14
Lysine-specific histone demethylase 1B	KDM1B	Q8NB78;H0Y6H0	92.097	0.18313	0.609221	0.565465	0.468523		0.386975	0.373909	-0.400798	-0.884979		0.573824	0.220367	0.589923	-1.20655		22.7749	21.5301	21.5762	26.4358	22.3487	22.784	21.4558	21.8635	20.8081	22.6345	21.5603	22.5081	21.972	22.3436	23.5351	22.2045	14	14	14	30.8	30.8	30.8	92.097	0	66.616	20
Lysine-specific demethylase 3B	KDM3B	Q7LBC6	191.58	1.89929	0.0147802	-0.784292	-3.51401	+	0.896052	0.117812	-0.238887	-1.77046		2.08913	0.00887179	2.3382	-3.65308	+	24.1628	24.4921	23.6275	23.6378	24.8359	24.3315	24.3749	24.5595	22.1647	21.416	23.6876	23.7788	24.9415	24.6035	24.7968	24.7156	15	15	15	15.4	15.4	15.4	191.58	0	57.712	44
Lysine-specific demethylase 5A	KDM5A	P29375	192.09	3.03958	0.00243243	1.84812	6.06318	+	2.41924	0.00655288	1.39631	4.57048	+	1.20387	0.0514421	-1.20984	2.21283		27.4127	27.6757	27.8921	27.5951	27.2802	26.973	27.4297	27.0855	27.8808	27.8272	27.2351	26.4331	26.0615	26.0017	24.9386	26.1813	96	96	94	62.9	62.9	62.9	192.09	0	323.31	855
KH domain-containing, RNA-binding, signal transduction-associated protein 1	KHDRBS1	Q07666	48.227	1.02922	0.0704943	2.09401	1.99172		0.527528	0.270443	1.37708	1.14243		2.00902	0.0102202	-3.10497	3.51491	+	24.5837	22.1993	24.1992	25.0341	23.5777	21.947	22.0185	25.6054	24.8816	23.8196	25.738	26.1588	24.0092	20.6856	22.5414	20.4041	7	7	6	24.8	24.8	22.6	48.227	0	63.572	45
Far upstream element-binding protein 2	KHSRP	M0R0C6;Q92945;M0R0I5	76.65	0.301168	0.447918	0.153244	0.717836		0.259037	0.501608	-0.459338	-0.631889		0.329178	0.405075	0.713307	-0.766167		24.3353	23.8479	24.6797	23.8512	23.9302	23.6666	21.5963	25.0706	22.5099	22.6446	25.0057	25.373	24.0256	23.887	24.2084	23.9802	11	11	11	24.1	24.1	24.1	76.65	0	84.803	36
Pumilio domain-containing protein KIAA0020	KIAA0020	Q15397	73.584	3.12658	0.0022029	4.18607	6.29745	+	1.75487	0.0198772	2.28231	3.24462	+	3.08105	0.00244248	-3.05963	5.58399	+	25.5241	25.2976	27.0923	27.6211	24.7862	22.6563	25.1487	25.3289	25.2305	25.0407	26.399	25.693	22.4888	21.4613	21.8618	22.979	32	32	32	56.2	56.2	56.2	73.584	0	323.31	168
Dyslexia-associated protein KIAA0319-like protein	KIAA0319L	Q8IZA0;C9J519;E7EN73	115.66	4.68971	0.00251852	5.01191	11.9874	+	4.84709	0.00190909	4.90759	12.7601	+	NaN	1	0	NaN		27.1574	26.9631	26.7457	25.8057	26.9212	26.6092	26.883	25.8413	20.6098	22.2773	22.1837	22.4101	21.7759	20.8283	22.1988	21.8213	19	19	19	19.1	19.1	19.1	115.66	0	187.79	112
Proteasome-associated protein ECM29 homolog	KIAA0368;ECM29	A0A804HJA4;J3KN16;Q5VYK3;R4GMY1	203.99	0.78807	0.123175	-1.18961	-1.59015		0.333355	0.424756	-0.636461	-0.781654		0.32914	0.404872	0.720215	-0.766094		21.5893	22.9291	22.2564	21.4853	23.1481	22.6064	21.3173	23.4008	21.5711	22.4877	23.7759	24.1334	23.8651	23.4773	21.3213	24.3547	13	13	13	13.3	13.3	13.3	203.99	0	50.452	23
Meiosis arrest female protein 1	KIAA0430	Q9Y4F3;G8JLP4;F8VVB8	192.86	1.42019	0.0324043	-1.06348	-2.65052	+	1.26349	0.0539446	-1.23512	-2.38341		2.72566	0.00316098	2.51946	-4.83859	+	23.6415	23.7477	23.3105	22.1179	23.6075	24.1356	22.1072	22.2808	21.3061	20.7675	21.3501	23.3621	23.9427	24.375	24.6145	24.1393	10	9	9	7.2	6.8	6.8	192.86	0	19.879	15
WASH complex subunit 7	KIAA1033	A0A087X256;Q2M389	136.5	0.321359	0.424777	0.342077	0.75804		0.818596	0.138602	0.882183	1.64129		0.0695634	0.83768	-0.0933973	0.193591		22.1005	22.4752	22.0367	23.2805	21.7898	23.4187	23.3585	23.4864	22.355	21.8554	21.1537	22.8636	21.7693	21.8831	21.6999	23.1723	7	7	7	8.9	8.9	8.9	136.5	0	22.251	14
Sickle tail protein homolog	KIAA1217	A0A8Q3WMI8;Q5T5P2;Q5T5P0;Q5T5P1	204.7	2.54391	0.00525359	-2.37042	-4.84775	+	4.10593	0.00239106	-2.1575	-9.4825	+	5.61151	0.000625	5.15351	-13.825	+	25.5331	25.7908	24.8907	23.6126	24.947	25.7009	25.3411	24.69	21.1347	23.1393	22.1569	21.9788	27.4389	27.3048	27.3634	27.2018	52	52	52	41	41	41	204.7	0	323.31	269
LisH domain and HEAT repeat-containing protein KIAA1468	KIAA1468	A0A2R8Y566;Q9P260;A0A075B785	134.59	0.343898	0.39924	0.140372	0.80225		2.01033	0.011485	-1.22691	-3.72755	+	2.6966	0.00328571	2.3311	-4.78056	+	24.0307	24.3426	24.1381	23.5989	21.7972	23.3413	22.7154	22.7873	21.4541	21.5246	21.9504	22.7345	24.0168	23.6646	23.9066	23.9608	12	12	12	20.6	20.6	20.6	134.59	0	18.026	25
Protein CIP2A	KIAA1524	Q8TCG1	102.18	2.38961	0.00706346	-2.08976	-4.50607	+	2.30089	0.00711188	-3.27218	-4.31653	+	3.48275	0.00161194	3.89445	-6.51635	+	25.1271	24.6873	24.1301	23.0481	20.8929	23.4183	24.3167	23.635	21.0413	22.1024	24.0905	23.0369	26.6328	26.3911	26.2383	26.0894	14	14	14	19.9	19.9	19.9	102.18	0	69.501	40
UPF0606 protein KIAA1549	KIAA1549	Q9HCM3	210.75	3.62549	0.00178286	3.11142	7.78336	+	4.88427	0.00197647	4.1069	12.9493	+	NaN	1	0	NaN		25.9195	24.8558	25.1457	24.5063	26.5173	25.8144	26.2753	25.8022	21.4129	22.3407	21.3213	22.1637	22.6231	21.4496	22.2158	21.693	18	18	18	16.8	16.8	16.8	210.75	0	109.66	49
Shootin-1	KIAA1598	A0MZ66	71.639	1.53457	0.0273069	-1.37696	-2.84944	+	4.29784	0.00170323	-1.93132	-10.2477	+	4.76128	0.00096	5.46618	-10.3244	+	27.1933	27.5966	26.6475	25.4155	25.9116	26.642	26.0625	26.0194	22.421	21.5938	23.4153	23.9474	28.1647	27.8172	28.2293	28.1495	27	27	27	47.9	47.9	47.9	71.639	0	321.19	127
Uncharacterized protein KIAA1671	KIAA1671	Q9BY89	196.71	1.01436	0.0723636	-0.425191	-1.96703		3.20898	0.00402367	-0.86548	-6.5257	+	6.24188	0.000727273	4.62466	-17.1041	+	25.9705	26.1679	26.1858	25.3112	25.4407	25.3993	25.7862	25.248	21.8843	21.5043	21.8394	20.9571	26.238	26.2284	26.5221	26.3477	57	57	57	48.9	48.9	48.9	196.71	0	323.31	303
Kinase D-interacting substrate of 220 kDa	KIDINS220	A0A8I5KT58;Q9ULH0;A0A8I5KX08;A0A8I5KZ42;E9PH70;A0A8I5QJC0;A0A1W2PPB7;A0A8I5QL22;A0A8I5KPM9;A0A8I5KQK7;H7C584;H0Y8E4;A0A8I5KTL1;A0A8I5KTG3	195.97	1.2177	0.0489442	0.598757	2.30629	+	3.46869	0.00358333	0.599835	7.28851	+	5.40851	0.000684211	4.55986	-12.902	+	26.6966	26.4506	26.5326	25.5603	26.3434	26.2659	26.4758	26.1592	21.695	20.6635	20.1867	21.7433	25.8166	25.766	25.654	25.6083	70	70	70	50.5	50.5	50.5	195.97	0	323.31	343
Kinesin-like protein KIF11	KIF11	A0A7I2V3A9;P52732;A0A7I2YQY4	111.51	1.18662	0.0520691	-0.901496	-2.25415		2.39936	0.00653552	-2.32194	-4.52721	+	2.42789	0.00492188	2.30708	-4.26284	+	24.4223	24.4648	23.2255	23.3209	21.9302	22.6882	21.5038	23.6293	21.4849	22.1271	23.544	23.4914	25.3513	24.6927	24.3357	24.6597	17	17	17	24.4	24.4	24.4	111.51	0	101.88	41
Kinesin-like protein KIF13A	KIF13A	Q9H1H9;A0A1B0GUA8	202.31	1.5342	0.0273365	1.85852	2.84878	+	1.45611	0.0367964	0.98144	2.71258	+	2.93948	0.00258564	2.89621	-5.27882	+	26.9591	27.4014	26.215	24.5606	25.255	26.203	25.458	24.7118	21.972	22.325	19.9193	22.3331	24.6062	24.1856	24.8652	24.045	60	60	35	51.6	51.6	31.2	202.31	0	323.31	223
Kinesin-like protein KIF13B;Kinesin-like protein	KIF13B	Q9NQT8;E7ERX9	202.79	0.226899	0.543385	0.823118	0.564205		0.493131	0.292064	1.50101	1.08088		0.231185	0.527477	1.33395	-0.568847		29.1485	27.1895	27.8746	26.9322	29.0807	28.3157	28.368	28.0919	29.4981	21.4332	27.9365	28.0368	22.8611	28.2815	28.0785	28.6313	6	2	2	2.9	1.2	1.2	202.79	0.00058005	2.5092	13
Kinesin-like protein KIF14	KIF14	Q15058	186.49	0.150389	0.663712	-0.0776367	-0.393843		0.122692	0.695273	0.0816798	0.328229		0.155679	0.653258	0.293495	-0.40332		25.8712	25.8976	25.6042	25.2091	25.7651	25.5263	25.4878	26.4402	25.0763	23.169	26.1607	26.8883	26.066	25.6312	25.6313	25.5642	37	37	37	34.7	34.7	34.7	186.49	0	180.8	117
Kinesin-like protein KIF15;Kinesin-like protein	KIF15	Q9NS87;C9JKA9;D6RCT7	160.16	5.1483	0	-2.29447	-14.3711	+	2.94517	0.00413198	-2.70442	-5.81648	+	7.00268	0	2.78784	-22.0594	+	22.6716	22.3025	22.8281	22.9584	20.9397	22.9325	22.8125	22.4361	22.0634	22.1121	22.1043	22.5783	25.1365	24.8214	24.905	25.0755	19	19	19	19.5	19.5	19.5	160.16	0	80.653	43
Kinesin-like protein KIF21A	KIF21A	A0A1B0GV47;Q7Z4S6	184.71	0.898604	0.0948982	-0.694252	-1.77471		1.53752	0.0318389	-1.09268	-2.85462	+	1.14461	0.0583993	1.06859	-2.1204		22.1975	23.9559	23.2921	23.5505	22.0217	22.5188	23.1576	23.7042	23.3925	22.3546	23.3704	23.8334	23.9645	23.8908	23.6995	24.2182	8	8	7	10.3	10.3	9.7	184.71	0	15.439	22
Kinesin-like protein KIF21B	KIF21B	O75037	182.66	4.73809	0.00164706	-3.79321	-12.2202	+	3.4742	0.0036338	-2.75653	-7.30544	+	5.14062	0.00106383	3.34076	-11.7713	+	21.7134	22.0138	22.1869	21.4609	22.6234	22.4034	22.8606	23.6344	22.2125	21.9279	22.5334	22.0996	26.181	25.9979	25.2557	25.1132	5	4	4	3.5	2.8	2.8	182.66	0.0047619	1.3165	26
Kinesin-like protein KIF23;Kinesin-like protein	KIF23	A0A7I2V5Y5;Q02241;H7BYN4;A0A2U3TZL8	111.7	0.212632	0.562985	0.312366	0.533488		0.111716	0.715576	-0.469438	-0.301532		0.448341	0.300329	-1.366	0.987768		25.3217	23.4527	25.7209	25.837	25.129	20.368	23.8939	27.8141	25.2261	21.9404	27.9801	28.8086	25.3122	24.5014	24.7373	24.5318	43	43	43	60.2	60.2	60.2	111.7	0	323.31	256
Chromosome-associated kinesin KIF4A	KIF4A	O95239	139.88	0.271048	0.484476	0.316545	0.656694		0.199537	0.578649	-0.356521	-0.504903		0.197945	0.57948	-0.426612	0.497695		22.1003	23.0808	22.7604	23.0288	21.7712	21.5687	21.215	23.7231	20.9771	21.6298	23.7152	24.6755	22.1181	23.2038	21.3638	23.0185	10	10	10	13.3	13.3	13.3	139.88	0	42.762	15
Kinesin-1 heavy chain	KIF5B	P33176	109.68	0.93099	0.087079	-0.488334	-1.82856		3.42282	0.00366443	-0.820944	-7.14878	+	1.47664	0.0290948	1.72284	-2.64109	+	25.9946	26.7586	25.7377	25.601	25.599	25.597	25.596	25.9694	24.011	24.6496	25.8156	26.2952	26.4109	26.3797	26.6342	26.6204	47	47	41	55.8	55.8	52	109.68	0	323.31	234
Kin of IRRE-like protein 1	KIRREL	Q96J84;B4DN67	83.535	2.4106	0.00676106	1.95634	4.55164	+	5.20524	0.00305455	4.16207	14.6966	+	NaN	1	0	NaN		23.9048	22.9047	24.8313	24.0547	26.37	25.625	26.6345	25.889	21.3309	21.8096	23.1451	22.4845	21.6233	21.7377	22.2778	22.2313	19	19	6	47.3	47.3	14.9	83.535	0	301.38	71
Kinesin light chain 1	KLC1	G3V2E7;F8W6L3;G3V3H3;G3V5R9;E7EVH7;Q07866;G5E9S8	62.715	1.96601	0.0131981	-1.0199	-3.64161	+	2.62464	0.00470981	-1.14998	-5.03296	+	1.66315	0.0197398	2.53326	-2.9398	+	24.3028	25.1313	24.2178	24.0641	23.9356	24.7641	24.1517	24.3444	23.0367	21.3001	24.5117	24.614	25.1192	25.7901	25.564	25.3223	16	16	11	39.6	39.6	26	62.715	0	132.01	62
Kinesin light chain 2	KLC2	Q9H0B6;A8MZ87;A8MX29	68.934	2.23969	0.0083861	1.99469	4.18856	+	1.76207	0.0196944	1.18888	3.25785	+	0.0124796	0.969201	-0.0269777	0.0367979		24.6344	24.9101	23.6821	23.6141	23.6694	23.4273	23.0754	23.4456	20.8105	21.2231	23.5369	23.6896	22.7699	21.2498	22.2059	22.6365	16	11	11	37.3	25.2	25.2	68.934	0	66.867	24
Kelch-like protein 7	KLHL7	Q8IXQ5	65.991	0.482746	0.280839	-0.890891	-1.06213		0.814531	0.139454	-1.00168	-1.63449		0.444881	0.302616	-0.370055	0.981551		21.4251	23.4885	23.9255	25.3755	21.7033	24.1021	23.9041	24.0621	24.114	25.8619	24.9064	24.41	24.4426	23.9004	24.6686	24.7667	21	21	21	58.2	58.2	58.2	65.991	0	168.1	71
Histone-lysine N-methyltransferase 2A;MLL cleavage product N320;MLL cleavage product C180	KMT2A	Q03164;A0A8I5KXR3	431.76	1.74915	0.0189344	4.08699	3.23413	+	0.584554	0.235676	1.57567	1.24287		2.29252	0.00614054	-2.44532	4.0139	+	22.9828	26.0878	27.4481	28.3399	21.5788	21.7626	25.9354	25.5365	23.4521	25.2096	25.66	24.4764	22.1926	22.7523	20.7748	22.7909	81	81	80	34.7	34.7	34.5	431.76	0	323.31	312
Lysine-rich nucleolar protein 1	KNOP1	Q1ED39	51.588	0.90425	0.0936084	1.11102	1.7841		1.24799	0.0556781	1.27998	2.35726		0.993263	0.0827052	-0.9879	1.88403		30.1152	28.9326	28.7695	28.4237	29.8083	29.1733	29.0866	28.8488	29.8211	29.1201	28.6955	28.6435	27.4488	26.7936	28.9744	28.58	40	40	40	58.5	58.5	58.5	51.588	0	323.31	859
Importin subunit alpha-5;Importin subunit alpha-5, N-terminally processed	KPNA1	P52294	60.221	0.225191	0.545841	0.579407	0.56055		0.000695263	0.997945	0.0024581	0.00208974		0.50765	0.262032	-1.06535	1.09268		22.0293	24.1775	24.2142	24.5995	21.2695	22.4014	24.5934	24.4485	24.3038	22.0977	24.8894	24.9933	24.6673	21.7826	21.6149	24.6381	8	5	5	31.8	24.5	24.5	60.221	0	102.42	34
Importin subunit alpha-1	KPNA2	A0A7I2V351;A0A7I2V487;A0A7I2YQE1;P52292;A0A7I2V3Z3	55.086	2.15491	0.00976087	1.08	4.01482	+	1.33165	0.0486632	0.999392	2.49892	+	1.96014	0.011442	-1.72373	3.4316	+	25.7607	25.3107	25.6014	26.0055	25.5777	25.0624	25.1932	26.5225	25.5516	25.865	27.1078	27.473	24.504	24.633	24.0612	25.16	20	20	20	63.1	63.1	63.1	55.086	0	323.31	158
Importin subunit alpha-4	KPNA3	O00505	57.81	5.06074	0	-1.17529	-13.884	+	2.28643	0.00726962	-0.877729	-4.2861	+	1.81261	0.015057	3.11666	-3.18443	+	25.2888	25.5191	25.3474	25.2632	25.5883	25.1432	26.0607	25.8166	21.4753	22.0427	25.3772	25.5788	26.6374	26.6174	26.3693	26.4956	11	6	6	35.7	24.8	24.8	57.81	0	33.92	30
Importin subunit alpha-3	KPNA4	A0A7I2YQ95;H7C4F6;O00629;A0A7I2V340;A0A7I2V333	53.034	3.86477	0.00219718	-0.971787	-8.59319	+	1.67713	0.0231858	-1.16659	-3.10316	+	0.500349	0.265588	0.81618	-1.07992		24.1471	23.9423	24.0713	24.3167	23.1285	23.4878	24.6667	24.4152	21.9511	23.8889	25.5886	25.5001	24.9494	25.1586	24.966	25.2905	13	13	8	49.5	49.5	37.5	53.034	0	46.359	55
Importin subunit alpha-7	KPNA6	O60684;Q5TFJ7	60.029	1.04884	0.0676846	-0.745302	-2.02432		0.749269	0.162067	-1.71314	-1.52489		0.252387	0.497943	-0.263215	0.612998		24.036	24.9369	24.9692	25.6843	24.4677	20.6641	25.0734	25.55	24.9419	25.3246	26.7904	26.6532	25.6278	25.7361	25.2687	25.9751	17	17	14	49.8	49.8	42.5	60.029	0	203.4	79
Importin subunit beta-1	KPNB1	Q14974;J3KTM9	97.169	0.174498	0.624212	-0.10835	-0.449113		0.0273041	0.916044	-0.0288763	-0.0797029		0.531968	0.246082	-0.488818	1.13488		25.9678	25.9728	25.8472	26.346	25.4591	25.8873	26.2769	26.8283	26.1028	26.0474	27.398	27.5309	25.8754	25.8368	26.0878	26.7672	34	34	34	61.1	61.1	61.1	97.169	0	323.31	281
Keratinocyte proline-rich protein	KPRP	Q5T749	64.135	1.35877	0.0373872	0.883332	2.54517	+	0.487816	0.29625	0.486881	1.0713		0.689372	0.167478	-0.623073	1.3992		27.4075	27.5278	28.556	28.1153	26.7706	26.9387	28.459	27.8525	28.5962	26.6176	27.2909	27.4471	26.8969	27.5461	27.1405	26.4897	20	20	20	49.4	49.4	49.4	64.135	0	323.31	277
GTPase KRas;GTPase KRas, N-terminally processed	KRAS	P01116;A0A8I5KQ21;A0A8I5KUB5	21.656	1.00528	0.0739742	1.47922	1.95196		0.776859	0.150075	1.17835	1.57133		0.716345	0.157284	-0.958547	1.44329		26.1588	25.1562	25.5025	25.7271	25.8087	25.0773	25.037	25.4181	25.1152	25.1045	25.5816	25.187	24.8616	24.7603	25.027	21.9788	7	7	2	52.4	52.4	18.5	21.656	0	24.375	29
Protein KRI1 homolog	KRI1	A0A494C108;Q8N9T8	83.251	0.147786	0.667343	0.754223	0.387777		0.130625	0.683619	-0.602654	-0.347272		0.281798	0.460202	-1.17824	0.672829		22.304	21.7829	27.7967	26.1521	21.5469	22.2956	22.1239	26.6418	22.3231	27.4221	25.9419	27.105	27.5272	22.3154	23.1215	22.0548	3	3	3	8.5	8.5	8.5	83.251	0	20.48	9
KRR1 small subunit processome component homolog	KRR1	Q13601	43.664	1.08161	0.0633023	1.78426	2.07884		0.581185	0.236939	1.16697	1.23698		0.817744	0.12348	-1.6869	1.60675		24.0359	23.7817	24.8958	25.5794	24.324	22.6308	23.562	25.3069	22.3201	24.0848	26.199	25.9434	21.8232	22.1861	25.0364	22.11	12	12	12	32.5	32.5	32.5	43.664	0	49.377	37
Keratin, type I cytoskeletal 18	KRT18	P05783;F8VZY9	48.057	0.0781021	0.806989	-0.0735502	-0.21699		0.352281	0.405052	0.410183	0.818524		2.46949	0.00456	-1.26953	4.34089	+	31.493	30.7645	30.4268	30.2058	31.7265	32.0854	29.9765	31.0367	32.7844	32.2911	31.6009	31.8653	30.3435	30.7644	31.2683	30.8082	61	61	44	89.1	89.1	77.7	48.057	0	323.31	2142
Keratin, type II cytoskeletal 6B	KRT6B	P04259	60.066	1.0945	0.0615085	3.2197	2.10029		0.470066	0.306848	2.03761	1.03913		1.21551	0.0502128	-3.31763	2.23099		26.7103	26.0778	27.7146	27.8932	22.3764	25.8793	28.4825	26.9293	28.1378	25.2022	26.1261	27.9993	26.3021	26.5515	21.2755	21.3881	40	6	2	61	10.3	1.8	60.066	0	41.409	34
Kinectin	KTN1	Q86UP2	156.27	0.300344	0.448897	-0.340343	-0.716181		3.10294	0.0042577	-1.53325	-6.2331	+	0.38676	0.351237	0.500721	-0.875312		28.3448	29.3984	30.0632	30.2925	28.1659	27.9655	28.6095	28.5865	28.7337	29.6817	29.0409	28.2932	29.8336	30.2803	29.3771	29.9694	143	143	76	75.6	75.6	41.9	156.27	0	323.31	2898
Neural cell adhesion molecule L1	L1CAM	P32004	140	0.026326	0.931711	-0.0177455	-0.0769269		0.0810628	0.785984	0.108034	0.224618		0.434278	0.310594	-0.591051	0.96243		22.3529	21.7022	22.289	22.6627	23.2744	21.3401	21.8438	23.0515	22.5579	22.3135	23.7711	24.3281	22.4871	22.2277	21.9676	22.3953	4	4	4	4.8	4.8	4.8	140	0	6.4763	10
Ragulator complex protein LAMTOR1	LAMTOR1	Q6IAA8	17.745	4.6079	0.00226667	4.36112	11.6032	+	4.75018	0.00178723	3.68775	12.279	+	5.68187	0.000677966	3.71642	-14.1591	+	30.4518	30.3261	30.0181	28.8655	29.7561	29.5948	29.1185	28.4988	21.4483	22.1982	22.1742	22.1861	25.7261	25.447	25.3184	25.7256	13	13	6	83.9	83.9	36	17.745	0	114.72	159
Ragulator complex protein LAMTOR2	LAMTOR2	Q9Y2Q5	13.507	3.12211	0.00219495	4.09056	6.28525	+	2.72066	0.0044044	3.91159	5.25937	+	NaN	1	0	NaN		26.5499	25.6242	25.1934	25.0519	26.3379	24.9008	26.1655	24.2994	21.5462	22.1859	21.8392	21.832	22.944	21.7309	21.0574	20.3249	8	8	8	92	92	92	13.507	0	75.686	53
Ragulator complex protein LAMTOR3	LAMTOR3	Q9UHA4	13.623	5.00385	0	5.702	13.5759	+	4.64756	0.00166337	5.17457	11.788	+	NaN	1	0	NaN		29.0015	27.8114	27.4477	27.1895	28.3559	26.8119	27.6698	26.5029	22.1882	22.6855	20.9308	23.1614	22.161	21.8141	22.4112	22.2559	6	6	6	66.1	66.1	66.1	13.623	0	123.96	52
Ragulator complex protein LAMTOR4;Ragulator complex protein LAMTOR4, N-terminally processed	LAMTOR4	Q0VGL1;A0A087WV46;C9JXA7	10.741	6.13651	0	5.12899	21.1398	+	5.66725	0.00374194	4.80984	17.611	+	NaN	1	0	NaN		26.7521	26.7247	26.7714	26.3145	26.6155	26.3143	26.4975	25.8587	21.9654	21.5057	22.4446	21.9351	21.3435	21.4608	21.117	22.1255	4	4	2	79.8	79.8	53.5	10.741	0	76.448	32
Ragulator complex protein LAMTOR5	LAMTOR5	O43504;R4GMU8;E9PLX3;A0A0C4DGV4	9.6138	3.17535	0.00229434	5.49925	6.43177	+	3.38718	0.00360396	5.36171	7.04174	+	0.453548	0.296821	0.659192	-0.997103		27.3011	29.2487	27.9971	27.0076	27.3489	28.5705	27.8938	27.191	21.7975	22.4021	21.0267	21.8819	21.9	21.6109	21.5844	24.4621	4	4	4	96.7	96.7	96.7	9.6138	0	277.02	45
La-related protein 1	LARP1	Q6PKG0;A0A8I5KWU3;A0A8I5KSP1;A0A0B4J210;E5RH50	123.51	0.518749	0.2563	-0.278698	-1.1268		1.35841	0.0457689	0.387323	2.54455	+	2.15729	0.00775415	3.31726	-3.77234	+	26.5252	26.76	26.1656	25.6346	26.9204	27.3129	26.9289	26.5873	22.0987	22.6091	24.9423	25.1825	26.5333	26.5429	26.4796	26.6443	39	39	36	55.1	55.1	53.1	123.51	0	307.06	241
La-related protein 4	LARP4	Q71RC2;Q96J85	80.595	2.87618	0.00362018	1.68675	5.64096	+	3.48957	0.0033913	1.89457	7.35287	+	1.09606	0.0651867	-0.927925	2.04468		23.647	23.5536	23.0859	22.9626	23.5432	23.3878	23.7222	23.427	22.3349	22.1074	23.0277	23.6448	21.7923	21.0009	21.5332	22.1757	5	5	5	10.2	10.2	10.2	80.595	0	26.819	14
La-related protein 7	LARP7	A0A8Q3WK75;A0A8Q3SHH4;A0A8Q3SHF1;H0YA82;A0A8Q3SHG9;A0A8Q3SHN7;Q4G0J3;A0A8I5KUI4;A0A8I5KSZ3;D6RFF0;A0A8I5KYN2;A0A8I5KQG7	66.67	0.713803	0.149796	-0.59831	-1.46494		1.41295	0.0414967	-2.00434	-2.63804	+	0.396313	0.342128	0.96615	-0.893023		24.0493	24.8264	24.4812	25.5675	24.3935	21.4007	24.4425	23.0637	20.788	25.0225	24.9256	24.7857	25.3865	25.8237	25.4816	24.6259	12	12	12	27.1	27.1	27.1	66.67	0	35.111	40
Leucine--tRNA ligase, cytoplasmic	LARS	A0A6I8PIV1;Q9P2J5;B4DER1;A0A6I8PL42;A0A6I8PIT3;A0A6I8PRS0;A0A6I8PS05;A0A6I8PLB8;A0A6I8PLB3;A0A6I8PIP7;A0A6I8PTV8	134.34	0.11769	0.724877	-0.143377	-0.316115		1.9072	0.0138827	-1.25511	-3.52902	+	0.744747	0.147192	0.772696	-1.48941		25.9044	26.2556	27.3148	27.6678	25.4889	24.8731	26.2089	26.1246	25.215	25.326	26.331	26.2644	27.0824	27.3332	26.5777	26.7226	70	70	70	63.3	63.3	63.3	134.34	0	323.31	583
Ribosomal biogenesis protein LAS1L	LAS1L	Q9Y4W2;A0A7I2V3Q3;A0A7I2V3R6;A0A7I2V653;A0A7I2YQI7;A0A7I2V5R7;A0A7I2V4E5	83.064	3.61771	0.00175281	3.68526	7.75817	+	2.03085	0.0110106	2.70418	3.76766	+	1.57339	0.0236948	-2.91297	2.79524	+	25.2374	24.5915	25.5257	25.7711	24.3086	22.7774	24.4312	25.6842	24.7501	23.4941	26.3041	26.2495	21.9644	20.8905	22.5522	20.9775	14	14	14	34.1	34.1	34.1	83.064	0	172.39	58
LIM and SH3 domain protein 1	LASP1	Q14847;C9J9W2	29.717	2.27987	0.00769048	-1.66003	-4.27232	+	3.94076	0.00319192	-1.80207	-8.86514	+	1.89957	0.0127557	2.12595	-3.32938	+	25.1464	25.4352	24.6214	23.7035	24.6458	24.9627	24.0673	24.6625	24.4761	24.4102	25.1021	25.2008	26.3544	26.1766	26.5302	26.4853	6	6	6	26.8	26.8	26.8	29.717	0	267.48	69
Lamin-B receptor	LBR	A0A494C1L1;Q14739;C9JXK0	46.925	3.91576	0.0024	0.988011	8.77486	+	2.45861	0.00618391	0.661084	4.65692	+	0.976493	0.0858078	0.349438	-1.85774		26.9841	26.7163	27.2347	26.881	26.6971	26.3956	26.9904	26.4253	25.6772	25.8249	25.3705	25.1405	25.9207	26.0078	26.0261	25.9095	6	6	6	24.1	24.1	24.1	46.925	0	115.69	111
L-lactate dehydrogenase A chain	LDHA	P00338;F5GXY2;F5GYU2	36.688	2.89068	0.00366366	-0.794135	-5.67753	+	3.94818	0.00320812	-0.795672	-8.89211	+	0.252865	0.497683	0.222202	-0.613983		26.1007	25.5341	25.6497	25.6186	25.6103	25.6459	25.7248	25.916	25.6484	25.5603	26.4778	26.5325	26.6167	26.5334	26.5756	26.3539	16	16	16	63.6	63.6	63.6	36.688	0	264.81	97
L-lactate dehydrogenase B chain;L-lactate dehydrogenase	LDHB	A0A5F9ZHM4;P07195;C9J7H8;A8MW50;A0A3B3IS95;F5H793	37.294	3.04268	0.00244068	-0.393142	-6.0714	+	0.0632522	0.825033	-0.0740261	-0.178153		0.960067	0.0891006	-0.461614	1.83195		24.2359	24.1712	24.4003	24.4157	23.4467	25.3898	24.7723	24.8907	24.6082	25.1694	25.3339	25.883	24.699	24.7058	24.7512	24.6396	10	10	10	37	37	37	37.294	0	74.302	48
Low-density lipoprotein receptor	LDLR	J3KMZ9;H0YMD1;P01130	104.56	3.4784	0.00182	2.43187	7.31838	+	NaN	1	0	NaN		NaN	1	0	NaN		24.4763	24.4037	24.4551	24.1106	23.0411	22.0394	21.8371	23.4552	21.1913	21.6234	22.3723	21.5635	21.1436	22.6524	22.1804	21.7419	6	5	5	8.1	7.4	7.4	104.56	0	13.697	14
Low density lipoprotein receptor adapter protein 1	LDLRAP1	Q5SW96	33.885	0.434283	0.316656	0.691372	0.973527		5.11339	0.00266667	5.13415	14.175	+	NaN	1	0	NaN		22.5922	23.6672	24.1635	21.1401	27.376	27.7638	27.645	26.5494	22.0595	21.6101	20.8784	23.1647	22.1816	22.0328	22.853	21.7302	13	13	13	41.2	41.2	41.2	33.885	0	157.17	45
Prolyl 3-hydroxylase 3	LEPREL2	Q8IVL6	81.836	NaN	1	0	NaN		0.540881	0.261985	0.677273	1.16612		0.330838	0.403541	-0.593101	0.769374		23.2029	22.3224	21.8573	21.9683	23.0761	22.4127	22.5842	23.788	21.9116	23.8065	23.5123	23.9962	23.0902	22.0846	22.9994	20.9776	5	5	5	11	11	11	81.836	0	20.438	9
Galectin-1	LGALS1	P09382	14.716	0.241767	0.524875	0.309148	0.595766		0.192067	0.588444	0.236673	0.488421		0.743794	0.147413	-0.94842	1.48786		27.0824	25.3584	26.368	27.4639	26.6709	25.7639	25.9268	27.6213	26.5896	25.6935	28.1724	28.6198	26.5449	25.8347	25.887	26.7695	11	11	11	80.7	80.7	80.7	14.716	0	197.65	106
Galectin-3;Galectin	LGALS3	P17931;G3V3R6	26.152	0.209914	0.566514	0.494539	0.527588		0.289263	0.468979	0.625841	0.693843		1.00316	0.0808498	-2.01908	1.89953		24.3649	21.3495	22.0591	24.0964	21.8359	21.9445	24.1645	24.4503	21.703	23.7658	25.8634	26.344	22.1742	23.9901	22.4722	21.2554	4	4	4	19.6	19.6	19.6	26.152	0	11.5	15
Galectin-7	LGALS7	P47929	15.075	0.0204885	0.94681	-0.0613942	-0.0602425		1.45292	0.0370325	-1.87103	-2.70706	+	0.0777831	0.820145	0.348484	-0.214835		28.2921	23.7897	25.1386	25.0692	22.5909	22.9051	25.0194	24.5356	26.2028	21.483	24.2235	24.4958	25.2051	26.2997	24.8859	26.1445	13	13	13	86	86	86	15.075	0	163.21	86
Galectin-8;Galectin	LGALS8	O00214;E9PN19;F6V2D4;H7BXD8	35.808	0.691693	0.158275	-0.972068	-1.42738		0.223002	0.545878	0.269581	0.555857		0.566809	0.224838	-0.402409	1.19462		24.8118	22.1596	24.5706	23.3728	25.7812	25.447	24.41	24.2431	24.9781	25.3523	24.9298	24.5981	24.1115	24.2886	25.0064	25.3967	9	9	9	28.7	28.7	28.7	35.808	0	20.373	40
Leucine-rich repeat-containing G-protein coupled receptor 4	LGR4	Q9BXB1	104.47	4.65519	0.00247273	4.33776	11.8239	+	4.48105	0.00212903	3.77264	11.0299	+	NaN	1	0	NaN		26.5405	26.2762	26.3261	25.6961	25.84	25.2927	25.7763	25.6694	21.1626	21.373	22.0739	21.5543	22.4077	21.3435	21.295	22.4417	15	15	15	29.9	29.9	29.9	104.47	0	128.4	72
LIM domain and actin-binding protein 1	LIMA1	F8VQE1;Q9UHB6;F8VS07	66.99	1.82892	0.0170655	-0.776667	-3.38162	+	2.48919	0.00552418	-1.2863	-4.72478	+	2.37666	0.00529524	2.51186	-4.16776	+	26.3968	25.7192	25.9235	25.4366	25.9109	24.7031	25.4712	25.3523	23.9616	24.6488	24.6505	25.2169	26.389	26.554	26.8792	26.7605	22	22	22	51	51	51	66.99	0	323.31	147
LIM and calponin homology domains-containing protein 1	LIMCH1	Q9UPQ0;D6RD46;H0Y8P3;G5EA03;E7EPK0;E9PDJ9	121.87	0.689145	0.159838	-0.572954	-1.42304		1.36252	0.0451465	-0.50523	-2.55157	+	1.52471	0.0265083	3.33314	-2.7175	+	28.6689	28.5307	27.6926	27.0132	28.4446	28.0504	28.0369	27.6444	26.7675	25.4249	26.2315	26.6497	28.58	28.2773	28.8219	28.5179	43	43	43	44.6	44.6	44.6	121.87	0	323.31	243
LIM domain-containing protein 1	LIMD1	C9JRJ5;Q9UGP4	65.534	NaN	1	0	NaN		2.79882	0.00419048	2.47563	5.44878	+	NaN	1	0	NaN		22.748	22.2439	22.6816	22.2904	24.3962	24.93	24.4079	24.2671	21.7521	21.6326	21.8759	22.5044	21.675	22.3952	21.0245	23.0039	6	6	6	21.9	21.9	21.9	65.534	0	58.286	19
Protein LLP homolog	LLPH	Q9BRT6	15.225	0.0399981	0.896747	-0.0329022	-0.11524		0.145596	0.658819	-0.100438	-0.382659		0.35201	0.381283	0.191298	-0.80996		29.6033	28.5363	29.3471	29.6109	29.3279	28.6001	29.6939	29.2056	28.5715	29.0265	29.0288	29.266	28.9143	29.4561	29.4163	29.4425	9	9	9	33.3	33.3	33.3	15.225	0	164.39	311
Protein ERGIC-53	LMAN1	P49257	57.548	1.49275	0.0287612	1.9287	2.77628	+	0.582989	0.23635	1.04266	1.24013		2.68755	0.00333176	-2.78937	4.76259	+	24.4525	21.8994	24.1504	24.6617	22.8648	22.0174	21.5835	25.1541	24.0492	24.2876	25.5208	25.9637	21.0654	22.0609	22.2936	22.0292	11	11	11	33.3	33.3	33.3	57.548	0	45.947	32
LMBR1 domain-containing protein 2	LMBRD2	Q68DH5	81.171	0.63462	0.185717	1.51219	1.32967		NaN	1	0	NaN		NaN	1	0	NaN		20.7005	25.8235	24.3303	23.8657	22.8985	21.5155	21.4968	22.1858	20.7449	22.9927	22.1122	21.8021	22.3583	21.1756	22.9212	22.2162	4	4	4	11.5	11.5	11.5	81.171	0	42.721	7
Prelamin-A/C;Lamin-A/C	LMNA	A0A6Q8PFJ0;P02545;A0A804HL68;A0A6Q8PHQ9;A0A6Q8PF80	80.902	0.120381	0.718997	0.129444	0.322643		0.131363	0.683062	-0.190416	-0.349033		0.837861	0.117828	-0.892879	1.63883		28.1472	26.8657	27.5257	28.3684	27.5735	26.7928	26.5115	28.7499	27.9017	27.1967	29.1853	29.7352	27.2384	27.2167	27.8836	28.0507	48	48	4	58.7	58.7	12.9	80.902	0	323.31	542
Lamin-B1	LMNB1	P20700;E9PBF6;A0A0D9SFE5	66.408	1.91116	0.0144413	2.16045	3.53657	+	0.556596	0.251295	1.29076	1.19386		2.06502	0.00938608	-3.31703	3.61127	+	24.69	22.5299	23.8447	25.0822	23.7052	21.2398	21.8112	25.9118	24.5833	22.9886	26.7782	27.2174	22.4963	21.7496	21.8834	21.3757	32	32	31	50.9	50.9	48.6	66.408	0	323.31	146
LIM domain only protein 7	LMO7	F8WD26;J3KP06;Q8WWI1;E9PMT2;A0A0A0MTE2	186.18	0.620031	0.192903	-0.930284	-1.30449		0.233901	0.533749	-0.381296	-0.579122		1.67251	0.0193252	5.93877	-2.95497	+	31.378	30.8871	30.7406	30.0483	31.2866	31.3625	31.2827	31.3182	21.1256	22.3054	27.4623	29.6782	31.7975	31.7916	33.1989	29.9873	36	36	1	33.6	33.6	0.7	186.18	0	323.31	196
Serine/threonine-protein kinase LMTK2	LMTK2	Q8IWU2	164.9	4.46568	0.00266667	-2.07863	-10.9623	+	2.97213	0.00411488	-2.15403	-5.88616	+	4.02827	0.00107937	2.02221	-7.9655	+	21.8644	22.6697	21.9337	22.1834	21.657	23.0089	21.3839	22.2998	22.3626	22.6074	22.5814	21.4061	24.1307	24.1796	24.3	24.3555	5	5	5	4.7	4.7	4.7	164.9	0	8.9759	7
Leucyl-cystinyl aminopeptidase;Leucyl-cystinyl aminopeptidase, pregnancy serum form	LNPEP	Q9UIQ6	117.35	3.98636	0.00268966	4.98818	9.03192	+	3.6384	0.003328	3.91315	7.82534	+	NaN	1	0	NaN		27.9431	27.3353	27.137	26.31	26.4419	26.2881	26.3093	25.386	22.488	21.8495	21.8004	21.2349	21.3007	23.3822	21.9021	22.1877	31	31	31	34	34	34	117.35	0	323.31	170
Lon protease homolog, mitochondrial	LONP1	K7EJE8;K7EKE6;P36776	93.296	0.492734	0.274638	0.78643	1.08017		0.786262	0.147354	0.945568	1.58712		1.20126	0.0518069	-1.56602	2.20875		23.7888	21.2094	23.2929	23.9533	23.6195	22.4614	22.4237	24.3764	23.9788	21.701	24.5165	24.9121	23.3014	22.0494	21.6222	22.1257	10	10	10	22.2	22.2	22.2	93.296	0	69.629	31
Loricrin	LOR	P23490	25.76	0.643337	0.181327	0.914922	1.34467		0.0587116	0.836099	-0.121016	-0.166077		0.079403	0.816849	-0.186905	0.218987		23.4668	21.9376	24.4942	24.667	22.2951	21.1984	24.4586	22.4697	24.4364	21.7552	22.203	21.3165	23.0225	23.3231	22.2991	22.2611	2	2	2	4.2	4.2	4.2	25.76	0	5.0135	14
Lysophosphatidylcholine acyltransferase 1	LPCAT1	A0A0G2JRI7;A0A0G2JQ62;Q8NF37	25.74	0.106188	0.747383	-0.130278	-0.287925		0.320539	0.43838	-0.432126	-0.756419		0.219426	0.545438	0.244599	-0.543957		21.7002	22.6385	22.6489	22.4843	21.4952	21.3906	22.1833	23.1954	21.4839	22.4608	22.7854	22.7059	22.4259	23.5238	21.6131	22.4301	3	3	3	19.7	19.7	19.7	25.74	0	14.702	7
Lipoprotein lipase	LPL	P06858	53.162	3.82294	0.00212245	1.94892	8.4466	+	2.82077	0.00429767	1.25597	5.50282	+	3.38646	0.00174035	-2.05737	6.28332	+	28.2878	27.7646	28.3925	27.9634	27.7703	27.4733	27.2778	27.1152	28.4585	29.0255	28.1891	27.6109	25.8298	25.8742	26.5616	26.3472	16	16	16	43.6	43.6	43.6	53.162	0	287.93	243
Lipoma-preferred partner	LPP	Q93052;A0A087WZF1;C9JUT4	65.746	2.76828	0.00420765	-2.06563	-5.37422	+	1.86462	0.015263	-0.969601	-3.44852	+	3.24078	0.00207166	5.12989	-5.94244	+	26.1982	26.5499	25.4348	24.9388	27.1348	27.4398	26.6218	26.3095	21.328	22.2645	23.959	24.9589	27.7499	27.6124	28.1843	27.8377	30	30	30	68.8	68.8	68.8	65.746	0	323.31	296
Lipopolysaccharide-responsive and beige-like anchor protein	LRBA	A0A494C1L5;P50851;A0A494BZW2;E9PEM5;H0YAC6;A0A494C0R9	317.79	1.06284	0.0655222	1.93962	2.04761		1.13497	0.0701306	-1.15718	-2.16777		3.52339	0.00150973	2.90978	-6.61662	+	26.7882	27.0424	24.9581	23.4648	22.9839	22.989	22.067	21.8264	20.9561	20.5257	20.9047	21.1106	24.3394	24.2307	23.4889	22.436	46	46	46	23	23	23	317.79	0	202.32	106
Leucine-rich repeat and calponin homology domain-containing protein 3	LRCH3	Q96II8;E9PD99	86.082	0.0835613	0.793314	0.111549	0.231026		0.873121	0.124038	0.759013	1.73229		1.78918	0.0155798	3.84138	-3.14573	+	27.7206	26.0408	25.9942	26.0933	28.1198	26.8964	27.0572	26.3654	21.7792	26.6407	21.4117	22.0838	26.8968	25.7338	26.3844	26.3878	10	10	10	16.3	16.3	16.3	86.082	0	26.747	30
Prolow-density lipoprotein receptor-related protein 1;Low-density lipoprotein receptor-related protein 1 85 kDa subunit;Low-density lipoprotein receptor-related protein 1 515 kDa subunit;Low-density lipoprotein receptor-related protein 1 intracellular domain	LRP1	Q07954	504.6	3.30662	0.00183051	4.68807	6.80456	+	3.7938	0.00348214	5.16885	8.34577	+	0.0820998	0.810345	0.14843	-0.225875		27.5522	26.6836	26.2298	25.5332	27.8042	26.9649	26.7353	26.4176	22.2223	20.8061	20.5874	22.2455	20.5965	22.9463	21.2274	22.4765	115	115	114	35.1	35.1	34.9	504.6	0	323.31	579
Low-density lipoprotein receptor-related protein 10	LRP10	Q7Z4F1	76.193	1.92839	0.0141669	1.70312	3.56941	+	0.798163	0.143381	0.714051	1.60708		NaN	1	0	NaN		22.2743	23.9914	24.3517	23.6575	22.5366	21.4819	23.5069	22.7933	21.6115	21.4848	22.4729	21.7922	21.9484	21.6333	22.2444	21.6364	3	3	3	10.2	10.2	10.2	76.193	0	16.615	14
Low-density lipoprotein receptor-related protein 4	LRP4	O75096	212.04	0.464773	0.293072	0.86082	1.0295		4.17441	0.00221176	4.2325	9.74943	+	NaN	1	0	NaN		21.5687	24.9805	22.021	23.8075	25.898	26.3152	27.4635	26.1878	20.6073	21.6608	21.159	21.3992	23.0111	21.8661	21.9277	22.1296	8	8	8	7.2	7.2	7.2	212.04	0	14.335	14
Low-density lipoprotein receptor-related protein 5	LRP5	O75197	179.14	0.441331	0.311605	0.452748	0.986536		3.21357	0.00403561	2.3075	6.5386	+	NaN	1	0	NaN		22.9266	22.8424	23.1898	21.5324	24.0414	25.1147	24.4063	24.3477	20.2587	22.3493	22.3668	21.6455	21.9998	22.09	22.9315	21.659	14	13	13	15.5	14.8	14.8	179.14	0	68.653	41
Low-density lipoprotein receptor-related protein 6	LRP6	H0YGW5;F5H7J9;O75581	165.38	0.197164	0.584975	-0.26519	-0.499682		3.35247	0.00375405	3.1554	6.93875	+	NaN	1	0	NaN		21.6989	23.0111	22.4521	20.8749	24.5741	25.9555	26.1523	25.0374	22.5839	21.298	23.0424	21.7567	22.6629	22.7364	21.6608	22.0376	20	20	19	22.7	22.7	22	165.38	0	99.549	48
Low-density lipoprotein receptor-related protein 8	LRP8	E9PP15;Q14114;A0A590UKB1;A0A590UJ57;A0A590UJ98;A0A590UJT0;A0A590UK53;A0A590UJJ8;A0A590UK84;A0A590UK97;A0A590UJF9;A0A590UJH5;A0A590UK45	93.039	3.29263	0.00179253	3.28249	6.76402	+	4.45872	0.00209524	4.50763	10.9317	+	NaN	1	0	NaN		26.0551	25.698	25.4561	24.4272	26.9559	26.8073	26.848	25.9256	21.4459	21.2438	21.9569	21.3776	22.0615	21.6528	21.6943	23.0978	23	23	22	39.1	39.1	38.3	93.039	0	285.97	117
Alpha-2-macroglobulin receptor-associated protein	LRPAP1	P30533;A0A3B3IRQ7	41.465	1.15349	0.0557293	1.53531	2.19869		3.48798	0.00355396	2.61197	7.34795	+	0.0648472	0.847316	0.122533	-0.181265		24.8586	21.6608	23.8033	24.2651	24.9233	25.6159	24.3389	24.0162	21.1548	23.6166	22.9652	21.8833	22.2341	22.0426	22.0121	22.1576	7	7	7	17.9	17.9	17.9	41.465	0	45.046	27
Leucine-rich PPR motif-containing protein, mitochondrial	LRPPRC	P42704;A0A804HKI2;A0A804HLG8;A0A804HK30;A0A804HKR3;A0A804HJZ1;A0A804HIN4;A0A804HL40;A0A804HKJ0;A0A804HIG4;A0A804HI14;A0A804HHY9;A0A804HI40;A0A804HIQ7;A0A804HJH8;B8ZZ38;C9JCA9;A0A804HK02;A0A804HIV5	157.9	0.241481	0.524956	0.233965	0.595163		0.563943	0.246604	0.750202	1.20678		0.630177	0.192117	-0.927272	1.30136		23.4487	23.2397	23.1871	23.7849	24.423	22.5265	23.957	24.8189	23.4435	22.3409	24.5791	25.6146	24.0995	22.4269	22.7765	23.4216	24	24	24	24.7	24.7	24.7	157.9	0	103.46	62
Leucine-rich repeat-containing protein 16A	LRRC16A	Q5VZK9;A0A0U1RQQ1	151.56	0.373391	0.366313	0.471479	0.859125		5.46012	0.0027619	-1.80176	-16.2416	+	3.98968	0.00103553	2.29319	-7.8552	+	25.3116	25.829	24.1639	23.4375	22.3157	22.6222	22.3166	22.3946	21.3525	21.6512	21.9647	22.8317	24.2544	24.3485	24.2844	23.9688	11	11	11	14.1	14.1	14.1	151.56	0	33.307	25
Leucine-rich repeat-containing protein 40	LRRC40	Q9H9A6	68.249	0.377462	0.362406	0.38282	0.866894		0.22398	0.544799	-0.427334	-0.557955		0.710517	0.159655	-0.621101	1.43379		24.5092	24.3733	23.49	23.7701	24.1011	21.2789	23.3896	24.1325	23.9752	23.4836	24.5667	24.9626	24.0833	22.5951	23.7089	24.2241	15	15	15	37.2	37.2	37.2	68.249	0	36.013	32
Leucine-rich repeat-containing protein 47	LRRC47	Q8N1G4	63.472	2.0984	0.0107225	1.09139	3.90124	+	0.476392	0.302981	0.727201	1.05063		0.815102	0.123918	-1.51324	1.60253		23.7984	23.2549	22.8945	23.6849	21.7371	22.3227	23.3365	24.7796	21.7164	22.798	25.2223	26.1966	22.1387	22.4723	21.8998	22.7564	17	17	17	43.4	43.4	43.4	63.472	0	75.655	36
Leucine-rich repeat-containing protein 59	LRRC59	Q96AG4	34.93	0.787066	0.123454	0.97054	1.58847		0.113242	0.712768	0.254757	0.30527		1.12496	0.0610732	-1.42436	2.08976		24.0363	23.9268	24.4464	25.6376	23.6902	22.0433	24.0516	25.3989	24.3946	23.7539	25.8357	26.3216	23.7152	23.7473	22.2343	24.4681	10	10	10	39.4	39.4	39.4	34.93	0	63.8	47
Volume-regulated anion channel subunit LRRC8A	LRRC8A	Q8IWT6	94.198	NaN	1	0	NaN		2.66127	0.00468936	2.2747	5.11854	+	NaN	1	0	NaN		23.1717	22.4351	21.5045	21.9416	24.5954	24.088	24.8949	24.0636	20.166	22.1003	22.9446	21.8396	21.8093	23.2881	21.9479	21.4978	7	7	7	13	13	13	94.198	0	14.165	14
Leucine-rich repeat flightless-interacting protein 1	LRRFIP1	Q32MZ4	89.252	0.0459506	0.880879	0.120925	0.131604		0.0363316	0.893244	0.0950975	0.105067		2.01948	0.0099696	2.90428	-3.53283	+	24.7943	25.7024	24.5339	24.0045	25.0668	25.462	24.1651	24.238	22.6852	21.6323	21.88	21.714	25.6625	25.4666	25.3183	22.104	10	10	10	26.5	26.5	26.5	89.252	0	162.51	35
E3 ubiquitin-protein ligase LRSAM1	LRSAM1	Q6UWE0;A0A6Q8PGT8;A0A6Q8PGB2;A0A6Q8PG02;A0A6Q8PGW1;A0A6Q8PFL5;A0A6Q8PGF7;A0A6Q8PFT9	83.593	2.9731	0.003	-1.77726	-5.88865	+	1.99999	0.0116612	-1.49311	-3.7074	+	2.88875	0.00276757	2.43883	-5.17218	+	22.3905	23.3582	23.1534	22.1176	22.3436	24.1541	22.6055	23.0532	22.4356	21.2366	22.9333	22.8839	24.5639	24.48	24.4255	24.6593	14	14	14	23.9	23.9	23.9	83.593	0	36.017	38
Leucine-rich repeat and WD repeat-containing protein 1	LRWD1	Q9UFC0;H7C5S6	70.86	3.38508	0.00163229	-1.49803	-7.03548	+	0.828758	0.135618	-0.652121	-1.65828		0.869827	0.108185	1.08738	-1.68961		21.7737	21.7837	22.0409	22.3134	23.0502	23.2922	21.7709	23.1821	20.2618	22.3958	22.8914	23.1195	23.3856	23.6847	23.7971	23.0364	2	2	2	4	4	4	70.86	0	3.719	10
Large subunit GTPase 1 homolog	LSG1	Q9H089	75.225	0.465527	0.292456	0.439043	1.03087		2.10594	0.0099306	1.72957	3.91629	+	1.16102	0.056078	1.07114	-2.14599		23.5982	23.6289	23.6735	23.5672	24.871	25.2371	24.8532	24.6686	21.2135	21.9187	22.3491	23.0064	23.7254	21.9103	23.4896	23.5863	14	14	14	30.1	30.1	30.1	75.225	0	42.031	38
Protein LSM12 homolog	LSM12	K7ELG9;Q3MHD2	24.955	0.820659	0.11399	1.49153	1.64474		1.11358	0.0731196	1.84772	2.13208		0.600605	0.206304	1.37034	-1.25183		25.8196	25.3372	25.2324	24.2741	25.904	25.5946	25.565	25.0245	22.7829	21.4828	21.9151	24.7558	25.1322	25.081	21.7922	22.6917	6	6	6	43	43	43	24.955	0	38.742	29
Lactotransferrin;Lactoferricin-H;Kaliocin-1;Lactoferroxin-A;Lactoferroxin-B;Lactoferroxin-C	LTF	E7ER44;P02788;E7EQB2	77.969	0.670487	0.168766	-1.41835	-1.39121		0.499285	0.288256	-1.13709	-1.09195		0.00363996	0.989084	0.015666	-0.0108398		22.0423	21.5743	21.6159	22.2966	22.12	22.5925	21.404	22.5377	22.6086	21.5193	22.3298	22.7337	21.7611	26.1017	23.4108	21.9289	26	26	25	46	46	44.8	77.969	0	168.26	46
Protein LTV1 homolog	LTV1	Q96GA3	54.854	4.40886	0.00237037	3.66443	10.7154	+	4.35045	0.00180822	3.24512	10.467	+	1.96785	0.0112201	-2.71284	3.44469	+	26.9996	27.8188	27.6	27.461	27.1634	27.2615	26.901	26.8762	27.6889	27.5812	27.0161	26.1837	23.9498	24.3846	23.9048	22.9824	24	24	24	60	60	60	54.854	0	323.31	229
Putative RNA-binding protein Luc7-like 1	LUC7L	Q9NQ29;B8ZZ10;A8MYV2	43.727	3.14577	0.00226022	3.20127	6.35005	+	0.568753	0.244696	1.1609	1.21522		1.2983	0.0418669	-2.46457	2.36035	+	25.4616	24.7104	25.1065	25.8078	22.2012	23.1448	25.6436	21.9353	25.6176	25.4934	25.4137	25.0048	22.0415	20.8234	22.7939	22.6224	11	6	6	33.7	24.8	24.8	43.727	0	27.879	22
Putative RNA-binding protein Luc7-like 2	LUC7L2	Q9Y383;A0A0A6YYJ8	46.513	3.20113	0.00188327	1.699	6.50369	+	2.72255	0.0044141	1.17937	5.26388	+	1.43885	0.031357	-1.22845	2.58128	+	28.5955	28.5498	28.7122	29.1772	28.3808	28.1798	28.2424	28.1532	29.2638	28.9661	28.161	27.9486	26.7248	26.6835	27.235	27.5954	22	22	17	46.9	46.9	38.5	46.513	0	323.31	490
Luc7-like protein 3	LUC7L3	J3KPP4;O95232;D6RDI2	58.22	1.56188	0.0264069	2.06558	2.89752	+	1.29756	0.0510303	1.04517	2.44102		1.79239	0.0155974	-1.60813	3.15102	+	26.1313	27.7703	28.1874	29.481	25.9397	26.5156	27.5422	27.491	27.7619	27.9627	27.8551	27.8716	25.4497	25.6234	26.0195	26.2151	13	13	13	29.2	29.2	29.2	58.22	0	323.31	197
Leucine zipper protein 1	LUZP1	Q86V48	120.27	0.103674	0.751352	-0.0932508	-0.281702		0.189979	0.592072	0.106798	0.483789		4.00591	0.00105155	4.95196	-7.90143	+	27.1412	26.6947	26.7598	25.7874	26.7307	27.1276	26.8945	26.4306	20.4171	22.6866	21.4204	23.2643	26.8317	26.5059	27.0785	26.3401	51	51	51	53	53	53	120.27	0	323.31	387
Cell growth-regulating nucleolar protein	LYAR	Q9NX58	43.633	0.484598	0.280125	0.167736	1.06548		1.96943	0.0127599	0.504018	3.64821	+	0.42231	0.319768	-0.154477	0.940714		30.5837	30.173	30.3751	30.0162	30.4462	30.5969	30.8997	30.5504	30.1306	30.0802	30.0536	30.406	29.8536	30.2762	30.2578	30.0895	47	47	47	73.6	73.6	73.6	43.633	0	323.31	1233
Acyl-protein thioesterase 2	LYPLA2	O95372;Q5QPQ0	24.737	2.5058	0.00569302	-2.19821	-4.76188	+	3.89447	0.00308293	-1.82792	-8.6986	+	2.71969	0.00313801	6.32289	-4.82664	+	25.8619	27.7648	27.221	26.0656	26.7891	27.4561	27.4318	26.7175	19.2427	22.1054	25.3173	25.058	29.0821	28.9825	28.8339	28.8077	13	13	7	77.5	77.5	35.5	24.737	0	314.29	129
MAP kinase-activating death domain protein	MADD	A0A0A0MRB5;Q8WXG6	176.55	0.800671	0.119174	-0.720697	-1.61128		2.05157	0.0106585	-0.630772	-3.80839	+	5.18412	0.0011236	3.74951	-11.9485	+	25.4356	25.6819	24.3418	23.8243	24.9308	25.264	24.9183	24.5302	21.3966	22.3807	21.7647	22.4003	25.651	25.4536	25.6708	25.391	23	23	23	24.1	24.1	24.1	176.55	0	115.8	98
Melanoma-associated antigen D2	MAGED2	Q9UNF1;Q5H909;Q5H907	64.953	0.364233	0.376294	-0.174495	-0.841575		0.0346525	0.897123	-0.0116057	-0.100384		0.52175	0.252158	0.886709	-1.1172		24.2782	24.9968	24.2917	24.7957	24.7019	24.8599	24.6189	24.8334	24.2356	24.3956	24.5781	25.0347	24.5237	25.0123	24.7267	24.7978	9	9	9	26.6	26.6	26.6	64.953	0	118.44	59
Protein mago nashi homolog 2	MAGOHB	Q96A72;F5H6N1	17.276	2.18748	0.00903346	4.02519	4.08108	+	2.18102	0.00852117	3.47028	4.06789	+	2.00583	0.0102523	-4.58886	3.50944	+	25.6491	25.8535	26.601	28.9774	25.5028	25.1199	26.5213	27.7174	27.2789	28.362	28.8492	28.8707	22.8648	22.8279	21.1216	24.1659	16	16	1	91.2	91.2	6.1	17.276	0	316.8	177
Protein MAK16 homolog	MAK16	Q9BXY0	35.368	0.886139	0.0971078	1.62642	1.75397		0.608901	0.223059	1.28988	1.28522		1.97487	0.0110504	-2.92473	3.45664	+	23.0284	23.2674	24.6221	26.7285	24.1573	22.7412	22.7216	26.68	25.4308	25.2907	26.8039	27.5026	22.0238	22.2915	23.6033	23.2221	10	10	10	38.3	38.3	38.3	35.368	0	232.23	61
Microtubule-associated protein 1A;MAP1A heavy chain;MAP1 light chain LC2	MAP1A	P78559;E9PGC8	305.48	0.344926	0.398693	0.361717	0.80425		1.13463	0.070114	0.810041	2.1672		3.431	0.00162319	2.53872	-6.39032	+	24.177	25.7162	24.5777	24.6336	24.6925	25.6643	25.4588	25.0823	22.5763	21.6133	22.3835	21.5831	23.8003	24.8278	25.0423	23.9872	24	22	22	17.2	16.4	16.4	305.48	0	93.341	57
Microtubule-associated protein 1B;MAP1B heavy chain;MAP1 light chain LC1	MAP1B	P46821	270.63	2.47071	0.00641818	-0.97143	-4.6837	+	3.61772	0.00326275	-1.25512	-7.7582	+	3.36444	0.00171626	5.25879	-6.2309	+	29.2663	29.54	28.9645	28.778	28.9004	28.9118	29.0505	28.5514	22.9276	23.348	26.003	25.2633	30.3319	30.3019	29.8532	29.9475	155	155	142	67.5	67.5	63.7	270.63	0	323.31	2419
Microtubule-associated protein 2	MAP2	P11137;A0A669KB77	199.52	1.11524	0.058791	-1.40951	-2.13485		1.33518	0.0482107	-1.41333	-2.50492	+	2.29158	0.0061295	1.89789	-4.0122	+	23.6497	21.7781	22.2804	21.1052	22.0212	22.067	21.3609	23.3489	20.8245	21.2024	22.0639	22.2676	23.9402	24.0789	23.9602	22.4721	6	6	6	4.7	4.7	4.7	199.52	0	6.511	11
Dual specificity mitogen-activated protein kinase kinase 1	MAP2K1	A0A8I5QJ96;A0A8I5KRX5;A0A8I5KYB4;Q02750;A0A8I5KXN4;A0A8I5QJP8;B4DFY5;A0A8I5KYS7;A0A8I5QJL9;A0A8I5KVF6;A0A8I5QJC1	35.004	0.0881847	0.784365	-0.218503	-0.242817		0.00996802	0.969842	-0.0302219	-0.0296482		1.04941	0.0721528	-1.46169	1.97186		22.389	22.5724	24.1354	24.3699	24.8847	22.167	22.5258	24.6422	24.2326	24.423	25.4096	25.94	24.6005	25.1011	22.3389	22.3003	11	11	8	55.2	55.2	42	35.004	0	54.087	34
Dual specificity mitogen-activated protein kinase kinase 2	MAP2K2	P36507;A0A1B0GUL7	44.424	0.769974	0.129263	1.42835	1.55976		0.435722	0.332574	0.71965	0.976187		0.901205	0.1006	-2.05179	1.73926		20.8309	24.3607	24.2713	24.7006	22.4892	21.8852	21.9761	24.9783	24.9557	21.4685	25.9204	26.5288	22.2024	21.7837	22.1229	22.3411	10	7	7	42.5	32	32	44.424	0	33.529	19
Dual specificity mitogen-activated protein kinase kinase 3	MAP2K3	P46734	39.318	0.313513	0.432915	-0.0804543	-0.742488		0.555115	0.251869	-0.286996	-1.19125		0.108006	0.749544	0.0616824	-0.290543		25.7571	26.1256	25.97	25.7627	25.4673	26.2235	25.1771	25.9213	25.9035	25.5855	25.8635	25.6552	25.9295	25.9693	26.1611	25.8773	11	11	11	47.3	47.3	47.3	39.318	0	56.673	46
Mitogen-activated protein kinase kinase kinase 7	MAP3K7;DKFZp586F0420	O43318;Q9UG54	67.195	1.48685	0.0290115	-0.876242	-2.76599	+	0.746102	0.163024	-1.15914	-1.51955		3.51218	0.00152308	3.93424	-6.58884	+	24.8755	24.695	23.7665	23.9982	21.9382	25.3879	24.2329	24.6446	19.4395	22.3594	21.0254	21.9873	25.1556	25.0505	24.9333	25.7008	8	8	8	15.8	15.8	15.8	67.195	0	257.32	29
Microtubule-associated protein	MAP4	E7EVA0	245.44	0.614437	0.19591	-0.540723	-1.29481		0.880754	0.122244	-0.331856	-1.745		3.39622	0.00174648	7.2099	-6.30664	+	30.6261	30.9059	30.041	29.0351	30.6106	30.6719	30.278	29.8832	21.819	23.4811	25.4319	25.9568	30.7815	30.7388	30.7272	30.5235	171	171	1	71.8	71.8	0.6	245.44	0	323.31	2443
Mitogen-activated protein kinase kinase kinase kinase 4	MAP4K4	E7ENQ1;E7EN19;A0A0D9SEY1;G5E948;O95819;H7C360;E7EX83;H7C0P6	132.16	4.21672	0.00256842	2.99452	9.91772	+	0.950144	0.103064	1.46533	1.86038		NaN	1	0	NaN		24.9809	25.0237	25.1601	24.916	24.7682	21.5477	24.4377	23.2104	21.7954	22.3699	21.6557	21.7848	22.7144	21.5511	22.3305	21.5065	17	8	8	20.9	12.2	12.2	132.16	0	28.37	26
Ensconsin	MAP7	Q14244;A0A087WZ40	84.051	0.0248633	0.935168	-0.0528746	-0.0727652		0.641296	0.204095	0.694904	1.34116		1.77705	0.0157371	1.86588	-3.12573	+	24.538	24.6876	24.0919	22.1919	24.7032	25.2389	23.9305	24.628	21.9772	21.8844	21.2965	23.5872	22.719	23.8912	24.7856	24.3251	5	5	5	8.7	8.7	8.7	84.051	0	7.2154	13
MAP7 domain-containing protein 3	MAP7D3	Q8IWC1;A0A0A0MRP0	98.428	1.09877	0.060941	1.09608	2.10741		1.54332	0.0317194	0.882396	2.86482	+	3.93316	0.00114573	2.22717	-7.69593	+	24.9974	26.1857	24.7203	24.005	24.954	25.1586	24.4815	24.4595	21.7577	21.6838	21.4326	21.2157	23.9349	23.9805	24.4165	23.1921	15	15	15	22.7	22.7	22.7	98.428	0	54.272	50
Target of rapamycin complex 2 subunit MAPKAP1	MAPKAP1	Q9BPZ7;B1AMA5	59.122	0.65938	0.173777	0.681393	1.37221		2.12165	0.00959494	1.71871	3.94776	+	NaN	1	0	NaN		22.1804	23.1381	23.6828	22.8032	23.7425	24.5804	23.9398	23.691	21.5518	21.8065	22.4894	21.4838	22.9918	22.1152	21.2557	22.7162	6	6	6	19.3	19.3	19.3	59.122	0	6.3655	9
Microtubule-associated protein RP/EB family member 1	MAPRE1	Q15691	29.999	0.705183	0.151945	-0.376302	-1.45031		1.06582	0.0800843	-1.41352	-2.05256		0.501018	0.265591	1.41929	-1.08109		24.2248	23.9611	24.1531	25.0701	24.4194	22.1327	22.132	24.5761	22.531	21.1649	25.8013	26.2832	24.8461	24.7234	24.4941	24.8507	11	11	11	66.4	66.4	66.4	29.999	0	160.57	26
Microtubule-associated protein RP/EB family member 2	MAPRE2	Q15555;K7EL66;K7ERD8;M0QX52	37.031	0.214839	0.559498	-0.129972	-0.538268		0.0330274	0.901558	-0.0240517	-0.0958364		0.546158	0.237386	-0.180177	1.15931		26.9637	26.8614	26.6559	26.1781	27.1596	26.8294	26.2586	26.8351	27.1065	26.8762	26.9461	27.0538	26.4502	26.6185	26.8982	27.2122	14	14	14	58.7	58.7	58.7	37.031	0	55.585	47
Serine/threonine-protein kinase MARK2	MARK2	A0A7I2YQR3;A0A0A0MRU9;E7ETY4;E9PC69;A0A7I2V3R3;Q7KZI7;F5H6N2;F5H4F6	80.575	NaN	1	0	NaN		1.07095	0.0795454	1.45886	2.0611		NaN	1	0	NaN		21.8042	22.6051	21.8979	22.4533	24.8083	22.1292	24.165	23.7383	23.1648	22.6901	21.8343	21.163	21.2065	23.1708	22.5912	22.0368	6	5	5	11.3	10	10	80.575	0	8.8688	6
Methionine--tRNA ligase, cytoplasmic	MARS	P56192	101.11	0.17369	0.625688	0.252897	0.447285		1.87129	0.0150296	-1.02651	-3.46107	+	0.733736	0.150485	0.703598	-1.47156		26.2336	26.5632	27.8954	28.4992	25.759	25.4871	26.5353	26.2925	25.6161	25.7983	26.5938	25.9029	27.1314	27.4924	26.6956	26.8604	47	47	47	60.3	60.3	60.3	101.11	0	323.31	461
MARVEL domain-containing protein 2	MARVELD2	A1BQX2;A0A0G2JQ38;D6RA09;A0A0G2JN23;Q8N4S9	51.12	2.21712	0.00878937	1.46587	4.1419	+	2.82295	0.00431776	2.04743	5.50822	+	NaN	1	0	NaN		24.4848	24.3419	23.7655	23.4086	25.1667	24.8194	24.466	23.8749	22.2675	20.9957	20.7512	21.7617	22.7191	22.5344	23.0315	21.8524	3	3	3	11.8	11.8	11.8	51.12	0	9.6145	10
S-adenosylmethionine synthase isoform type-2	MAT2A	P31153	43.66	0.461601	0.294983	0.792721	1.02371		0.692781	0.183058	1.11658	1.42923		0.977041	0.0859459	-1.33777	1.8586		25.0413	24.3433	24.539	25.1024	25.3459	24.7788	24.6596	25.5373	24.589	25.0335	25.8431	25.9167	24.2491	21.7813	24.6554	25.1695	11	11	11	41.5	41.5	41.5	43.66	0	57.612	55
Matrin-3	MATR3	P43243;A8MXP9;A0A0R4J2E8;D6REM6;D6R991	94.622	1.04097	0.0689472	1.09932	2.01124		0.536589	0.265024	0.717642	1.15852		1.82511	0.0149047	-1.838	3.20514	+	26.5573	24.8818	25.7571	27.0808	25.6317	24.6449	25.2134	27.2602	26.0767	25.5993	27.6638	28.0512	25.5305	24.9279	24.2831	25.1383	25	25	25	43.2	43.2	43.2	94.622	0	323.31	198
Cyclic GMP-AMP synthase	MB21D1	Q8N884;A0A7P0TBQ3	58.814	1.61148	0.0237919	0.848592	2.98546	+	0.275798	0.483883	0.527444	0.666435		0.648998	0.183874	-1.56862	1.33265		22.8675	22.012	22.0322	22.931	21.8649	22.0575	20.4241	24.2116	20.6125	22.3913	24.9898	26.1531	21.7037	21.2604	21.8688	21.6154	19	19	19	42.7	42.7	42.7	58.814	0	56.334	40
Methyl-CpG-binding domain protein 2	MBD2	Q9UBB5	43.254	0.396255	0.346575	0.995	0.902527		0.621757	0.215892	-1.03433	-1.30748		0.233913	0.522822	-0.285703	0.574577		22.9962	25.1171	26.5504	27.6144	22.4311	22.4594	24.8579	24.4123	24.0714	25.4239	25.3082	24.5677	23.2191	24.702	25.1263	25.2506	11	10	10	35	32.1	32.1	43.254	0	42.853	48
Methyl-CpG-binding domain protein 3	MBD3	O95983;K7EIE8	32.844	0.0570443	0.854417	0.164308	0.161618		0.739822	0.165041	-1.16882	-1.50896		0.494465	0.269041	-0.252243	1.06961		21.9336	25.0819	25.8723	26.4962	21.5525	23.0223	24.8473	24.6294	24.8731	25.4066	25.0807	24.2235	24.47	24.6494	24.7227	24.8846	11	11	10	57.4	57.4	53.3	32.844	0	67.911	56
Muscleblind-like protein 1;Muscleblind-like protein 3	MBNL1;MBNL3	C9JP00;A0A0A0MQX8;Q9NR56;H7C4T5;B1AKI6;Q86VM6;Q9NUK0	37.898	0.644197	0.18085	0.749054	1.34615		0.196089	0.583619	-0.302716	-0.497311		0.118229	0.727131	-0.279807	0.315366		23.7485	23.5295	22.3871	24.4713	21.9895	22.2412	21.7537	23.9449	22.652	20.6217	24.1826	24.901	23.3782	21.8691	22.6054	23.2874	4	4	2	11.2	11.2	5.7	37.898	0	4.5927	13
Cell surface glycoprotein MUC18	MCAM	P43121	71.607	4.46093	0.00263014	4.66123	10.9415	+	5.70427	0.0042963	7.68402	17.8672	+	0.265071	0.480584	-0.881085	0.638994		26.9062	27.0511	26.8208	26.0896	29.9963	29.8869	29.9985	29.0772	21.8855	20.8051	25.4731	26.0582	21.7905	22.9326	21.2022	22.2975	34	34	34	47.1	47.1	47.1	71.607	0	323.31	233
Methylcrotonoyl-CoA carboxylase subunit alpha, mitochondrial	MCCC1	Q96RQ3;E9PHF7;E9PG35;G5E9X5	80.472	0.573163	0.219464	0.280341	1.22295		0.21092	0.563499	-0.0715084	-0.529773		0.583434	0.215366	-0.55658	1.22285		30.6202	30.8069	30.6846	29.8593	29.9999	30.2662	30.3783	29.9191	31.1185	31.2658	29.8735	29.8004	30.3299	30.3328	30.1958	29.9912	59	59	59	76.8	76.8	76.8	80.472	0	323.31	2125
Methylcrotonoyl-CoA carboxylase beta chain, mitochondrial	MCCC2	Q9HCC0;A0A804HJ24;A0A804HJ84;A0A804HLJ9;A0A804HJ31;A0A804HKE8;A0A804HK37;A0A804HL02;A0A804HJL2;A0A0S2Z5R4;A0A804HHS4;A0A804HIH3;D6RDF7;A0A804HJW5;A0A804HJC1	61.332	0.0926786	0.774847	-0.248374	-0.254194		0.21381	0.559181	0.618361	0.536043		0.23875	0.516389	-0.738564	0.584703		26.1564	27.1738	25.8699	27.9366	28.047	29.2349	25.5217	27.8	26.7623	30.8897	28.311	27.3201	25.6986	25.5152	27.9102	29.0061	46	46	46	78	78	78	61.332	0	323.31	729
DNA replication licensing factor MCM2	MCM2	P49736;H0Y8E6	101.89	0.517081	0.257308	0.822277	1.12382		0.272457	0.487686	0.62563	0.659587		0.708784	0.160208	-1.67939	1.43096		23.3888	22.8362	21.1847	24.2073	21.3929	21.9071	22.2387	25.2917	22.4915	22.09	25.3895	26.865	21.1105	22.4126	22.0339	22.7708	22	22	22	35.4	35.4	35.4	101.89	0	100.98	61
DNA replication licensing factor MCM3	MCM3	P25205;J3KQ69;A0A499FHX9	90.98	0.366512	0.374336	0.474316	0.845951		0.184115	0.599791	-0.579442	-0.470725		0.87968	0.105961	-1.20281	1.70522		25.0687	23.7927	23.7013	25.9388	24.6967	20.5236	22.8787	26.1875	25.0646	23.597	26.2729	27.0976	24.2415	24.0698	23.7664	24.5266	26	26	26	46.8	46.8	46.8	90.98	0	132.42	87
DNA replication licensing factor MCM4	MCM4	A0A3B3IU45;P33991;A0A3B3IT92;A0A3B3IS57;E5RG31;A0A3B3ITP6	91.19	0.0294133	0.92412	0.0250216	0.08567		0.066556	0.818347	0.0792947	0.186879		0.765364	0.140326	-0.502715	1.52271		26.1044	25.6247	24.9396	25.5092	25.8185	25.7235	24.5044	26.3487	26.1969	25.1371	26.2044	26.7178	25.4239	25.0962	25.6963	25.8615	24	24	24	45.6	45.6	45.6	91.19	0	100.86	114
DNA replication licensing factor MCM5;DNA helicase	MCM5	P33992;B1AHB1	82.285	1.16692	0.0542095	1.23892	2.22116		0.468716	0.307865	0.933135	1.03668		0.431535	0.312578	-1.13102	0.957465		24.9697	23.4788	23.8929	24.7421	24.667	22.591	22.7419	25.8605	24.4559	23.8494	25.7711	26.1462	22.8783	21.8763	23.5518	23.8214	20	20	20	42	42	42	82.285	0	149.73	69
DNA replication licensing factor MCM6	MCM6	Q14566	92.888	0.394185	0.348413	0.73441	0.89862		0.36476	0.393191	0.812375	0.842588		0.873757	0.106873	-1.42381	1.69584		24.0352	23.2973	23.3072	24.3256	24.4464	22.3557	23.5066	24.9683	23.5147	23.5742	24.8608	25.8452	20.8304	23.0083	24.3167	23.8723	19	19	19	30.3	30.3	30.3	92.888	0	66.237	54
DNA replication licensing factor MCM7	MCM7	P33993	81.307	0.178249	0.61762	0.107469	0.457569		0.482548	0.299658	0.256037	1.06178		1.3113	0.0412031	-0.514553	2.3807	+	26.2516	25.5135	25.3239	25.7216	26.2181	25.7526	25.3069	26.1272	26.0503	25.5309	26.1085	26.3932	25.7629	25.2306	25.7106	25.6766	30	30	30	56.1	56.1	56.1	81.307	0	231.21	235
Microspherule protein 1	MCRS1	Q96EZ8;F8W126	51.803	0.599171	0.204154	1.46362	1.26833		0.454614	0.317822	1.1065	1.01094		1.3029	0.0414932	-2.00082	2.36756	+	22.3216	25.3147	25.4016	25.9164	22.2161	24.8279	25.3656	25.1163	25.1756	25.9512	25.9733	25.4663	21.464	24.6261	22.3283	24.6814	12	12	12	39.8	39.8	39.8	51.803	0	51.254	41
Calcium uniporter protein, mitochondrial	MCU	Q8NE86;S4R468	39.866	0.0140434	0.963066	0.0353107	0.041582		0.159548	0.636279	-0.36107	-0.415032		0.109615	0.746607	-0.200193	0.294475		24.9214	23.8175	23.42	22.4633	24.7939	22.4666	22.5167	23.2595	24.2413	23.8315	23.3054	23.0888	24.0102	21.6047	24.3568	24.5094	6	6	6	25.4	25.4	25.4	39.866	0	21.009	31
Mediator of DNA damage checkpoint protein 1	MDC1	Q14676	226.66	1.45165	0.0305426	1.61038	2.70486	+	0.885931	0.120737	1.59286	1.75362		0.716437	0.157331	-1.22293	1.44344		23.9235	23.2988	24.8835	25.1246	23.4924	22.8579	24.2565	26.5535	23.4016	22.526	25.0596	25.9296	22.5798	23.8028	21.776	22.6302	23	23	23	22.5	22.5	22.5	226.66	0	126.7	66
Chromatin modification-related protein MEAF6	MEAF6	Q9HAF1;B1AK63	21.635	1.16671	0.054161	2.31507	2.22081		0.592598	0.231376	1.10114	1.25689		0.33823	0.395524	-0.817732	0.783615		21.8815	24.9705	25.3855	26.2488	21.4255	22.9804	24.5197	24.705	21.0755	24.763	24.6256	24.1642	22.2299	21.8024	23.5325	21.6613	9	9	9	55	55	55	21.635	0	80.987	37
Methyl-CpG-binding protein 2	MECP2	P51608;A0A0D9SFX7;B5MCB4	52.44	0.397753	0.345413	0.809373	0.90535		0.129176	0.684325	0.237359	0.343809		0.466425	0.288395	-0.918806	1.02008		21.6593	23.3699	23.5753	25.1503	22.3508	22.9526	22.1115	24.0518	21.7945	22.0165	24.3511	24.8228	22.0751	24.2282	21.9311	22.2827	6	6	6	23	23	23	52.44	0	13.44	23
Mediator of RNA polymerase II transcription subunit 1	MED1	Q15648	168.48	1.43557	0.0315585	2.54215	2.67706	+	0.633497	0.208595	0.597054	1.32774		0.437302	0.308155	-0.759244	0.967895		22.9321	23.7906	24.4018	27.1626	21.6827	22.4026	23.3155	23.106	22.2128	24.913	23.5898	22.1375	21.662	22.7787	21.761	21.9169	24	24	24	27.3	27.3	27.3	168.48	0	114.29	53
Mediator of RNA polymerase II transcription subunit 12	MED12	Q93074;A0A8I5KXK9;A0A8I5KUR0;A0A8I5KW86;A0A8I5QJW8;A0A0A0MR79;A0A8I5KQY2;A0A8I5KSA4	243.08	1.42269	0.032214	1.96028	2.65483	+	NaN	1	0	NaN		1.39295	0.034167	-1.50186	2.5089	+	23.9997	22.1529	24.4272	24.5684	21.8015	22.5495	21.2105	22.7892	23.9323	24.0124	23.3582	23.4007	20.6775	22.7382	22.5055	21.3859	9	9	9	5.3	5.3	5.3	243.08	0	11.608	10
Mediator of RNA polymerase II transcription subunit 14	MED14	O60244	160.6	0.509305	0.262061	1.03099	1.10992		0.557357	0.2513	0.770837	1.19519		0.180803	0.609544	-0.364546	0.459986		22.892	21.7311	24.0203	25.9152	23.108	22.5903	25.1146	22.705	21.3385	24.3017	24.2358	23.6023	22.9938	21.8392	22.7141	22.8876	12	12	12	15.5	15.5	15.5	160.6	0	34.745	23
Mediator of RNA polymerase II transcription subunit 15	MED15	Q96RN5;G3V1P5	86.753	2.10266	0.0106807	-1.34653	-3.90974	+	2.41658	0.00654074	-0.797824	-4.56467	+	5.64972	0.000645161	3.50253	-14.0056	+	25.1325	24.6225	24.1313	23.5888	25.3294	24.8507	24.8498	24.64	22.0917	22.693	21.5428	22.6126	25.5885	25.7132	25.9877	25.5717	15	15	15	28.9	28.9	28.9	86.753	0	94.754	94
Mediator of RNA polymerase II transcription subunit 17	MED17	Q9NVC6;A0A1W2PRX4;A0A1W2PNW7;A0A1W2PRB8;E9PM72;A0A1W2PS27;A0A1W2PS69;A0A1W2PQ48	72.889	1.95924	0.0132608	1.79731	3.62856	+	NaN	1	0	NaN		0.186576	0.599539	-0.357024	0.472767		23.3657	23.9437	23.7562	25.41	21.9645	22.9908	21.3523	23.3642	21.068	23.7894	24.0026	23.3627	21.8954	22.2924	22.1877	22.9109	9	9	9	29.8	29.8	29.8	72.889	0	53.628	18
Mediator of RNA polymerase II transcription subunit 19	MED19	J3KR33;A0JLT2	26.287	2.02885	0.0119802	1.59638	3.76373	+	2.03256	0.0110274	1.57882	3.77101	+	0.992128	0.082886	-1.02138	1.88225		28.7377	28.7212	28.7724	28.1952	28.6118	28.794	28.7025	28.248	28.7769	28.8392	27.9433	27.7239	26.4234	26.2232	27.8073	27.587	8	8	8	43	43	43	26.287	0	323.31	209
Mediator of RNA polymerase II transcription subunit 23	MED23	Q5JWT2;Q9ULK4	157.11	3.70641	0.00196226	-3.24973	-8.04958	+	4.37459	0.00188571	-3.48698	-10.569	+	3.25809	0.00203974	2.8509	-5.98223	+	21.2529	22.4655	22.0826	22.007	21.6582	21.5757	22.0141	21.611	22.8139	22.8701	21.8218	22.9853	25.8001	25.6821	24.7424	24.5824	12	12	12	11.4	11.4	11.4	157.11	0	57.085	31
7SK snRNA methylphosphate capping enzyme	MEPCE	Q7L2J0	74.354	1.81915	0.017418	1.79426	3.36343	+	0.040433	0.880842	-0.135643	-0.116442		0.304332	0.432639	-0.552714	0.717659		24.6411	24.4777	25.0585	25.2403	20.9149	21.3393	24.3793	25.0644	24.0165	24.4061	25.0241	22.3569	24.3314	21.9248	23.2397	22.7446	8	8	8	22.9	22.9	22.9	74.354	0	22.337	27
Hepatocyte growth factor receptor	MET	P08581	155.54	1.01114	0.0732771	0.965993	1.96169		2.7459	0.00447321	2.63695	5.32002	+	0.258552	0.489263	0.323687	-0.62567		22.4381	23.0467	23.9709	23.8132	24.8567	24.2966	26.0011	24.7984	21.4605	21.6436	22.0921	23.4472	22.3451	21.3905	22.8318	22.8376	24	24	23	27.4	27.4	26.8	155.54	0	103.92	63
Methionine aminopeptidase 1	METAP1	P53582	43.215	0.26015	0.499709	-0.481965	-0.634199		0.0595452	0.834571	-0.141478	-0.168301		0.428887	0.314398	-0.869467	0.952665		21.8283	21.6	22.2117	24.25	22.9756	22.096	21.4686	24.7117	21.3787	22.9882	25.087	25.0792	24.309	22.6584	22.574	22.2765	7	7	7	37.6	37.6	37.6	43.215	0	34.955	23
Methionine aminopeptidase 2	METAP2	P50579;F8VRR3;F8VQZ7;G3V1U3;F8VY03	52.891	0.124522	0.711048	-0.160607	-0.33264		0.456269	0.316959	-0.732522	-1.01397		0.659401	0.179645	-0.562088	1.34987		25.1029	23.3228	24.5263	25.2827	25.0752	22.1719	23.6178	25.082	25.2621	24.6745	25.7787	26.2469	24.2271	24.6444	24.8613	25.1443	12	12	12	39.1	39.1	39.1	52.891	0	97.067	59
Microfibrillar-associated protein 1	MFAP1	P55081	51.958	0.491249	0.275374	1.53912	1.07749		1.16431	0.0657914	1.90074	2.2168		1.54554	0.0253604	-3.52242	2.75072	+	21.3347	21.9145	24.2818	27.349	22.9907	22.9542	24.229	26.1526	24.7335	27.369	27.1406	27.4116	21.7223	21.2489	22.9246	22.8277	12	12	12	29.8	29.8	29.8	51.958	0	168.79	85
Mitochondrial fission factor	MFF	Q9GZY8;C9JHF5;A0A0A0MS29	38.464	1.6407	0.0226615	3.07567	3.03765	+	1.73215	0.0207158	3.12541	3.20305	+	0.673017	0.173766	-1.4286	1.37233		25.2633	25.595	25.2633	21.6025	21.7641	25.2621	25.4634	25.4334	21.0596	24.6727	22.0757	25.069	21.4304	20.4105	22.1677	21.4127	6	6	6	40.1	40.1	40.1	38.464	0	30.659	21
MAX gene-associated protein	MGA	A0A8C8P5L8;Q8IWI9;A0A8C8NNX8;H3BP52	283.12	1.15803	0.0553429	1.19154	2.20629		1.17274	0.0645949	1.16306	2.23089		NaN	1	0	NaN		23.7362	23.6238	24.4679	23.5671	24.032	23.5866	24.1377	23.5248	22.7428	22.0955	21.1578	22.4717	22.7509	23.185	23.4631	21.2299	18	18	18	13.6	13.6	13.6	283.12	0	50.402	28
Melanoma inhibitory activity protein 3	MIA3	Q5JRA6;A0A0A0MRH6	213.7	1.2577	0.0456989	-1.80531	-2.37364	+	0.653486	0.199246	-1.29346	-1.3621		1.82733	0.0148978	2.4178	-3.20882	+	22.1385	22.2148	21.8797	22.2626	22.3237	22.617	21.4201	24.1822	21.4119	20.6015	22.272	22.1506	24.3207	24.802	24.9001	21.6939	7	7	7	4.8	4.8	4.8	213.7	0	31.086	16
E3 ubiquitin-protein ligase MIB1	MIB1	Q86YT6	110.13	0.434	0.316893	0.608125	0.973003		0.847932	0.129865	0.832958	1.6903		0.0113789	0.971291	0.0219319	-0.0335932		22.8145	21.9964	24.1272	24.0463	22.4543	23.883	23.7232	23.8234	22.5286	21.1054	22.0055	23.6662	23.6687	22.3666	22.0364	22.4803	5	5	5	7.8	7.8	7.8	110.13	0	26.824	11
[truncated: 1,242 more rows]
